# Supplementary material for: Comprehensive analysis of lncRNA biomarkers in kidney renal clear cell carcinoma by lncRNA-mediated ceRNA network
Source: PLoS One. 2021 Jun 8;16(6):e0252452. doi: 10.1371/journal.pone.0252452 (PMC8186793; doi:10.1371/journal.pone.0252452)
Supplement: S1 File — (ZIP) [file pone.0252452.s001.zip]

Archive with 18 entries (17 files):
- original material/
- original material/GSE96574_series_matrix (1).txt
- original material/group.txt
- original material/heatmapInput.txt
- original material/lncRNA_diffSig.xls
- original material/lncRNA_miRNA.txt
- original material/mRNA_diffSig.xls
- original material/mRNAmatrix.txt
- original material/metadata.cart.2020-06-24.json
- original material/miRNA_diffSig.xls
- original material/miRNA_mRNA.txt
- original material/miRNAmatrix.txt
- original material/multiInput.txt
- original material/new coxResult.txt
- original material/second_lncRNA_miRNA.xls
- original material/second_miRNA_mRNA.xls
- original material/survival_clinical.xls
- original material/time.txt
