# Supplementary material for: Comprehensive analysis of lncRNA biomarkers in kidney renal clear cell carcinoma by lncRNA-mediated ceRNA network
Source: PLoS One. 2021 Jun 8;16(6):e0252452. doi: 10.1371/journal.pone.0252452 (PMC8186793; doi:10.1371/journal.pone.0252452)
Supplement: S1 File — (ZIP) [file pone.0252452.s001.zip › original material/GSE96574_series_matrix (1).txt]

!Series_title	"Long Noncoding RNA and mRNA Expression Profile in clear cell renal cell carcinoma"
!Series_geo_accession	"GSE96574"
!Series_status	"Public on Mar 15 2017"
!Series_submission_date	"Mar 14 2017"
!Series_last_update_date	"Mar 16 2017"
!Series_summary	"Five matched clear cell renal cell carcinoma and normal tissues were used for microarray."
!Series_overall_design	"lnRNA and mRNA expression profile in 5 pairs of clear cell renal cell carcinoma tissues and adjacent non-neoplastic tissues by lncRNA and mRNA integrated microarrays"
!Series_type	"Expression profiling by array"
!Series_type	"Non-coding RNA profiling by array"
!Series_contributor	"Zaosong,,Zheng"
!Series_contributor	"Fengjin,,Zhao"
!Series_contributor	"Wenlian,,Xie"
!Series_sample_id	"GSM2536152 GSM2536153 GSM2536154 GSM2536155 GSM2536156 GSM2536157 GSM2536158 GSM2536159 GSM2536160 GSM2536161 "
!Series_contact_name	"Zheng,,Zaosong"
!Series_contact_email	"197076887@qq.com"
!Series_contact_institute	"Sun Yat-sen Memorial Hospital, Sun Yat-sen University"
!Series_contact_address	"107 Yan Jiang West Road, Guangzhou, P.R. China"
!Series_contact_city	"Guangzhou"
!Series_contact_zip/postal_code	"510000"
!Series_contact_country	"China"
!Series_supplementary_file	"ftp://ftp.ncbi.nlm.nih.gov/geo/series/GSE96nnn/GSE96574/suppl/GSE96574_RAW.tar"
!Series_supplementary_file	"ftp://ftp.ncbi.nlm.nih.gov/geo/series/GSE96nnn/GSE96574/suppl/GSE96574_all_expression_signal.xlsx.gz"
!Series_platform_id	"GPL19615"
!Series_platform_taxid	"9606"
!Series_sample_taxid	"9606"
!Series_relation	"BioProject: https://www.ncbi.nlm.nih.gov/bioproject/PRJNA379069"

!Sample_title	"clear cell renal cell carcinoma sample 1CA"	"clear cell renal cell carcinoma sample 2CA"	"clear cell renal cell carcinoma sample 3CA"	"clear cell renal cell carcinoma sample 4CA"	"clear cell renal cell carcinoma sample 5CA"	"adjacent non-neoplastic tissue sample 1NT"	"adjacent non-neoplastic tissue sample 2NT"	"adjacent non-neoplastic tissue sample 3NT"	"adjacent non-neoplastic tissue sample 4NT"	"adjacent non-neoplastic tissue sample 5NT"
!Sample_geo_accession	"GSM2536152"	"GSM2536153"	"GSM2536154"	"GSM2536155"	"GSM2536156"	"GSM2536157"	"GSM2536158"	"GSM2536159"	"GSM2536160"	"GSM2536161"
!Sample_status	"Public on Mar 15 2017"	"Public on Mar 15 2017"	"Public on Mar 15 2017"	"Public on Mar 15 2017"	"Public on Mar 15 2017"	"Public on Mar 15 2017"	"Public on Mar 15 2017"	"Public on Mar 15 2017"	"Public on Mar 15 2017"	"Public on Mar 15 2017"
!Sample_submission_date	"Mar 14 2017"	"Mar 14 2017"	"Mar 14 2017"	"Mar 14 2017"	"Mar 14 2017"	"Mar 14 2017"	"Mar 14 2017"	"Mar 14 2017"	"Mar 14 2017"	"Mar 14 2017"
!Sample_last_update_date	"Mar 15 2017"	"Mar 15 2017"	"Mar 15 2017"	"Mar 15 2017"	"Mar 15 2017"	"Mar 15 2017"	"Mar 15 2017"	"Mar 15 2017"	"Mar 15 2017"	"Mar 15 2017"
!Sample_type	"RNA"	"RNA"	"RNA"	"RNA"	"RNA"	"RNA"	"RNA"	"RNA"	"RNA"	"RNA"
!Sample_channel_count	"1"	"1"	"1"	"1"	"1"	"1"	"1"	"1"	"1"	"1"
!Sample_source_name_ch1	"clear cell renal cell carcinoma sample"	"clear cell renal cell carcinoma sample"	"clear cell renal cell carcinoma sample"	"clear cell renal cell carcinoma sample"	"clear cell renal cell carcinoma sample"	"adjacent non-neoplastic tissue sample"	"adjacent non-neoplastic tissue sample"	"adjacent non-neoplastic tissue sample"	"adjacent non-neoplastic tissue sample"	"adjacent non-neoplastic tissue sample"
!Sample_organism_ch1	"Homo sapiens"	"Homo sapiens"	"Homo sapiens"	"Homo sapiens"	"Homo sapiens"	"Homo sapiens"	"Homo sapiens"	"Homo sapiens"	"Homo sapiens"	"Homo sapiens"
!Sample_characteristics_ch1	"gender: male"	"gender: male"	"gender: male"	"gender: male"	"gender: male"	"gender: male"	"gender: male"	"gender: male"	"gender: male"	"gender: male"
!Sample_characteristics_ch1	"tissue: cancer"	"tissue: cancer"	"tissue: cancer"	"tissue: cancer"	"tissue: cancer"	"tissue: normal"	"tissue: normal"	"tissue: normal"	"tissue: normal"	"tissue: normal"
!Sample_treatment_protocol_ch1	"A total number of 5 pairs of clear cell renal cell carcinoma tissues and adjacent non-neoplastic tissues were surgically removed in Sun Yat-sen Memorial Hospital, Sun Yat-sen University. All tissue samples were stored at -80˚C refrigerator within 10 minutes after the resection."	"A total number of 5 pairs of clear cell renal cell carcinoma tissues and adjacent non-neoplastic tissues were surgically removed in Sun Yat-sen Memorial Hospital, Sun Yat-sen University. All tissue samples were stored at -80˚C refrigerator within 10 minutes after the resection."	"A total number of 5 pairs of clear cell renal cell carcinoma tissues and adjacent non-neoplastic tissues were surgically removed in Sun Yat-sen Memorial Hospital, Sun Yat-sen University. All tissue samples were stored at -80˚C refrigerator within 10 minutes after the resection."	"A total number of 5 pairs of clear cell renal cell carcinoma tissues and adjacent non-neoplastic tissues were surgically removed in Sun Yat-sen Memorial Hospital, Sun Yat-sen University. All tissue samples were stored at -80˚C refrigerator within 10 minutes after the resection."	"A total number of 5 pairs of clear cell renal cell carcinoma tissues and adjacent non-neoplastic tissues were surgically removed in Sun Yat-sen Memorial Hospital, Sun Yat-sen University. All tissue samples were stored at -80˚C refrigerator within 10 minutes after the resection."	"A total number of 5 pairs of clear cell renal cell carcinoma tissues and adjacent non-neoplastic tissues were surgically removed in Sun Yat-sen Memorial Hospital, Sun Yat-sen University. All tissue samples were stored at -80˚C refrigerator within 10 minutes after the resection."	"A total number of 5 pairs of clear cell renal cell carcinoma tissues and adjacent non-neoplastic tissues were surgically removed in Sun Yat-sen Memorial Hospital, Sun Yat-sen University. All tissue samples were stored at -80˚C refrigerator within 10 minutes after the resection."	"A total number of 5 pairs of clear cell renal cell carcinoma tissues and adjacent non-neoplastic tissues were surgically removed in Sun Yat-sen Memorial Hospital, Sun Yat-sen University. All tissue samples were stored at -80˚C refrigerator within 10 minutes after the resection."	"A total number of 5 pairs of clear cell renal cell carcinoma tissues and adjacent non-neoplastic tissues were surgically removed in Sun Yat-sen Memorial Hospital, Sun Yat-sen University. All tissue samples were stored at -80˚C refrigerator within 10 minutes after the resection."	"A total number of 5 pairs of clear cell renal cell carcinoma tissues and adjacent non-neoplastic tissues were surgically removed in Sun Yat-sen Memorial Hospital, Sun Yat-sen University. All tissue samples were stored at -80˚C refrigerator within 10 minutes after the resection."
!Sample_molecule_ch1	"total RNA"	"total RNA"	"total RNA"	"total RNA"	"total RNA"	"total RNA"	"total RNA"	"total RNA"	"total RNA"	"total RNA"
!Sample_extract_protocol_ch1	"Total RNA was extracted using Trizol reagent(Invitrogen) following the manufacturer's instructions."	"Total RNA was extracted using Trizol reagent(Invitrogen) following the manufacturer's instructions."	"Total RNA was extracted using Trizol reagent(Invitrogen) following the manufacturer's instructions."	"Total RNA was extracted using Trizol reagent(Invitrogen) following the manufacturer's instructions."	"Total RNA was extracted using Trizol reagent(Invitrogen) following the manufacturer's instructions."	"Total RNA was extracted using Trizol reagent(Invitrogen) following the manufacturer's instructions."	"Total RNA was extracted using Trizol reagent(Invitrogen) following the manufacturer's instructions."	"Total RNA was extracted using Trizol reagent(Invitrogen) following the manufacturer's instructions."	"Total RNA was extracted using Trizol reagent(Invitrogen) following the manufacturer's instructions."	"Total RNA was extracted using Trizol reagent(Invitrogen) following the manufacturer's instructions."
!Sample_label_ch1	"Cy3"	"Cy3"	"Cy3"	"Cy3"	"Cy3"	"Cy3"	"Cy3"	"Cy3"	"Cy3"	"Cy3"
!Sample_label_protocol_ch1	"Cyanine-3 (Cy3) labeled cRNA was prepared from 0.2 μg RNA using the One-Color Low RNA Input Linear Amplification PLUS kit (Agilent) according to the manufacturer's instructions, followed by RNAeasy column purification (QIAGEN, Valencia, CA). Dye incorporation and cRNA yield were checked with the NanoDrop ND-1000 Spectrophotometer."	"Cyanine-3 (Cy3) labeled cRNA was prepared from 0.2 μg RNA using the One-Color Low RNA Input Linear Amplification PLUS kit (Agilent) according to the manufacturer's instructions, followed by RNAeasy column purification (QIAGEN, Valencia, CA). Dye incorporation and cRNA yield were checked with the NanoDrop ND-1000 Spectrophotometer."	"Cyanine-3 (Cy3) labeled cRNA was prepared from 0.2 μg RNA using the One-Color Low RNA Input Linear Amplification PLUS kit (Agilent) according to the manufacturer's instructions, followed by RNAeasy column purification (QIAGEN, Valencia, CA). Dye incorporation and cRNA yield were checked with the NanoDrop ND-1000 Spectrophotometer."	"Cyanine-3 (Cy3) labeled cRNA was prepared from 0.2 μg RNA using the One-Color Low RNA Input Linear Amplification PLUS kit (Agilent) according to the manufacturer's instructions, followed by RNAeasy column purification (QIAGEN, Valencia, CA). Dye incorporation and cRNA yield were checked with the NanoDrop ND-1000 Spectrophotometer."	"Cyanine-3 (Cy3) labeled cRNA was prepared from 0.2 μg RNA using the One-Color Low RNA Input Linear Amplification PLUS kit (Agilent) according to the manufacturer's instructions, followed by RNAeasy column purification (QIAGEN, Valencia, CA). Dye incorporation and cRNA yield were checked with the NanoDrop ND-1000 Spectrophotometer."	"Cyanine-3 (Cy3) labeled cRNA was prepared from 0.2 μg RNA using the One-Color Low RNA Input Linear Amplification PLUS kit (Agilent) according to the manufacturer's instructions, followed by RNAeasy column purification (QIAGEN, Valencia, CA). Dye incorporation and cRNA yield were checked with the NanoDrop ND-1000 Spectrophotometer."	"Cyanine-3 (Cy3) labeled cRNA was prepared from 0.2 μg RNA using the One-Color Low RNA Input Linear Amplification PLUS kit (Agilent) according to the manufacturer's instructions, followed by RNAeasy column purification (QIAGEN, Valencia, CA). Dye incorporation and cRNA yield were checked with the NanoDrop ND-1000 Spectrophotometer."	"Cyanine-3 (Cy3) labeled cRNA was prepared from 0.2 μg RNA using the One-Color Low RNA Input Linear Amplification PLUS kit (Agilent) according to the manufacturer's instructions, followed by RNAeasy column purification (QIAGEN, Valencia, CA). Dye incorporation and cRNA yield were checked with the NanoDrop ND-1000 Spectrophotometer."	"Cyanine-3 (Cy3) labeled cRNA was prepared from 0.2 μg RNA using the One-Color Low RNA Input Linear Amplification PLUS kit (Agilent) according to the manufacturer's instructions, followed by RNAeasy column purification (QIAGEN, Valencia, CA). Dye incorporation and cRNA yield were checked with the NanoDrop ND-1000 Spectrophotometer."	"Cyanine-3 (Cy3) labeled cRNA was prepared from 0.2 μg RNA using the One-Color Low RNA Input Linear Amplification PLUS kit (Agilent) according to the manufacturer's instructions, followed by RNAeasy column purification (QIAGEN, Valencia, CA). Dye incorporation and cRNA yield were checked with the NanoDrop ND-1000 Spectrophotometer."
!Sample_taxid_ch1	"9606"	"9606"	"9606"	"9606"	"9606"	"9606"	"9606"	"9606"	"9606"	"9606"
!Sample_hyb_protocol	"The labeled cRNAs were hybridized onto the microarray based on the manufacturer’s standard protocols."	"The labeled cRNAs were hybridized onto the microarray based on the manufacturer’s standard protocols."	"The labeled cRNAs were hybridized onto the microarray based on the manufacturer’s standard protocols."	"The labeled cRNAs were hybridized onto the microarray based on the manufacturer’s standard protocols."	"The labeled cRNAs were hybridized onto the microarray based on the manufacturer’s standard protocols."	"The labeled cRNAs were hybridized onto the microarray based on the manufacturer’s standard protocols."	"The labeled cRNAs were hybridized onto the microarray based on the manufacturer’s standard protocols."	"The labeled cRNAs were hybridized onto the microarray based on the manufacturer’s standard protocols."	"The labeled cRNAs were hybridized onto the microarray based on the manufacturer’s standard protocols."	"The labeled cRNAs were hybridized onto the microarray based on the manufacturer’s standard protocols."
!Sample_scan_protocol	"Slides were scanned immediately after washing on the Agilent DNA Microarray Scanner (G2505C) using one color scan setting for 4x180k array slides (Scan Area 61x21.6 mm, Scan resolution 3um, Dye channel is set to Green and Green PMT is set to 100%)."	"Slides were scanned immediately after washing on the Agilent DNA Microarray Scanner (G2505C) using one color scan setting for 4x180k array slides (Scan Area 61x21.6 mm, Scan resolution 3um, Dye channel is set to Green and Green PMT is set to 100%)."	"Slides were scanned immediately after washing on the Agilent DNA Microarray Scanner (G2505C) using one color scan setting for 4x180k array slides (Scan Area 61x21.6 mm, Scan resolution 3um, Dye channel is set to Green and Green PMT is set to 100%)."	"Slides were scanned immediately after washing on the Agilent DNA Microarray Scanner (G2505C) using one color scan setting for 4x180k array slides (Scan Area 61x21.6 mm, Scan resolution 3um, Dye channel is set to Green and Green PMT is set to 100%)."	"Slides were scanned immediately after washing on the Agilent DNA Microarray Scanner (G2505C) using one color scan setting for 4x180k array slides (Scan Area 61x21.6 mm, Scan resolution 3um, Dye channel is set to Green and Green PMT is set to 100%)."	"Slides were scanned immediately after washing on the Agilent DNA Microarray Scanner (G2505C) using one color scan setting for 4x180k array slides (Scan Area 61x21.6 mm, Scan resolution 3um, Dye channel is set to Green and Green PMT is set to 100%)."	"Slides were scanned immediately after washing on the Agilent DNA Microarray Scanner (G2505C) using one color scan setting for 4x180k array slides (Scan Area 61x21.6 mm, Scan resolution 3um, Dye channel is set to Green and Green PMT is set to 100%)."	"Slides were scanned immediately after washing on the Agilent DNA Microarray Scanner (G2505C) using one color scan setting for 4x180k array slides (Scan Area 61x21.6 mm, Scan resolution 3um, Dye channel is set to Green and Green PMT is set to 100%)."	"Slides were scanned immediately after washing on the Agilent DNA Microarray Scanner (G2505C) using one color scan setting for 4x180k array slides (Scan Area 61x21.6 mm, Scan resolution 3um, Dye channel is set to Green and Green PMT is set to 100%)."	"Slides were scanned immediately after washing on the Agilent DNA Microarray Scanner (G2505C) using one color scan setting for 4x180k array slides (Scan Area 61x21.6 mm, Scan resolution 3um, Dye channel is set to Green and Green PMT is set to 100%)."
!Sample_description	"Gene expression in clear cell renal cell carcinoma tissues surgucally removed tissue samples"	"Gene expression in clear cell renal cell carcinoma tissues surgucally removed tissue samples"	"Gene expression in clear cell renal cell carcinoma tissues surgucally removed tissue samples"	"Gene expression in clear cell renal cell carcinoma tissues surgucally removed tissue samples"	"Gene expression in clear cell renal cell carcinoma tissues surgucally removed tissue samples"	"Gene expression in clear cell renal cell carcinoma tissues surgucally removed tissue samples"	"Gene expression in clear cell renal cell carcinoma tissues surgucally removed tissue samples"	"Gene expression in clear cell renal cell carcinoma tissues surgucally removed tissue samples"	"Gene expression in clear cell renal cell carcinoma tissues surgucally removed tissue samples"	"Gene expression in clear cell renal cell carcinoma tissues surgucally removed tissue samples"
!Sample_description	"1CA"	"2CA"	"3CA"	"4CA"	"5CA"	"1NT"	"2NT"	"3NT"	"4NT"	"5NT"
!Sample_data_processing	"The scanned images were analyzed with Feature Extraction Software 10.7.1.1 (Agilent) using default parameters to obtain background subtracted and spatially detrended Processed Signal intensities as the raw data. Raw data were normalized in quantile algorithm with Genespring 13.0(Agilent). Probe that at least 1 out of 2 samples flagged as Detected were maintained."	"The scanned images were analyzed with Feature Extraction Software 10.7.1.1 (Agilent) using default parameters to obtain background subtracted and spatially detrended Processed Signal intensities as the raw data. Raw data were normalized in quantile algorithm with Genespring 13.0(Agilent). Probe that at least 1 out of 2 samples flagged as Detected were maintained."	"The scanned images were analyzed with Feature Extraction Software 10.7.1.1 (Agilent) using default parameters to obtain background subtracted and spatially detrended Processed Signal intensities as the raw data. Raw data were normalized in quantile algorithm with Genespring 13.0(Agilent). Probe that at least 1 out of 2 samples flagged as Detected were maintained."	"The scanned images were analyzed with Feature Extraction Software 10.7.1.1 (Agilent) using default parameters to obtain background subtracted and spatially detrended Processed Signal intensities as the raw data. Raw data were normalized in quantile algorithm with Genespring 13.0(Agilent). Probe that at least 1 out of 2 samples flagged as Detected were maintained."	"The scanned images were analyzed with Feature Extraction Software 10.7.1.1 (Agilent) using default parameters to obtain background subtracted and spatially detrended Processed Signal intensities as the raw data. Raw data were normalized in quantile algorithm with Genespring 13.0(Agilent). Probe that at least 1 out of 2 samples flagged as Detected were maintained."	"The scanned images were analyzed with Feature Extraction Software 10.7.1.1 (Agilent) using default parameters to obtain background subtracted and spatially detrended Processed Signal intensities as the raw data. Raw data were normalized in quantile algorithm with Genespring 13.0(Agilent). Probe that at least 1 out of 2 samples flagged as Detected were maintained."	"The scanned images were analyzed with Feature Extraction Software 10.7.1.1 (Agilent) using default parameters to obtain background subtracted and spatially detrended Processed Signal intensities as the raw data. Raw data were normalized in quantile algorithm with Genespring 13.0(Agilent). Probe that at least 1 out of 2 samples flagged as Detected were maintained."	"The scanned images were analyzed with Feature Extraction Software 10.7.1.1 (Agilent) using default parameters to obtain background subtracted and spatially detrended Processed Signal intensities as the raw data. Raw data were normalized in quantile algorithm with Genespring 13.0(Agilent). Probe that at least 1 out of 2 samples flagged as Detected were maintained."	"The scanned images were analyzed with Feature Extraction Software 10.7.1.1 (Agilent) using default parameters to obtain background subtracted and spatially detrended Processed Signal intensities as the raw data. Raw data were normalized in quantile algorithm with Genespring 13.0(Agilent). Probe that at least 1 out of 2 samples flagged as Detected were maintained."	"The scanned images were analyzed with Feature Extraction Software 10.7.1.1 (Agilent) using default parameters to obtain background subtracted and spatially detrended Processed Signal intensities as the raw data. Raw data were normalized in quantile algorithm with Genespring 13.0(Agilent). Probe that at least 1 out of 2 samples flagged as Detected were maintained."
!Sample_platform_id	"GPL19615"	"GPL19615"	"GPL19615"	"GPL19615"	"GPL19615"	"GPL19615"	"GPL19615"	"GPL19615"	"GPL19615"	"GPL19615"
!Sample_contact_name	"Zheng,,Zaosong"	"Zheng,,Zaosong"	"Zheng,,Zaosong"	"Zheng,,Zaosong"	"Zheng,,Zaosong"	"Zheng,,Zaosong"	"Zheng,,Zaosong"	"Zheng,,Zaosong"	"Zheng,,Zaosong"	"Zheng,,Zaosong"
!Sample_contact_email	"197076887@qq.com"	"197076887@qq.com"	"197076887@qq.com"	"197076887@qq.com"	"197076887@qq.com"	"197076887@qq.com"	"197076887@qq.com"	"197076887@qq.com"	"197076887@qq.com"	"197076887@qq.com"
!Sample_contact_institute	"Sun Yat-sen Memorial Hospital, Sun Yat-sen University"	"Sun Yat-sen Memorial Hospital, Sun Yat-sen University"	"Sun Yat-sen Memorial Hospital, Sun Yat-sen University"	"Sun Yat-sen Memorial Hospital, Sun Yat-sen University"	"Sun Yat-sen Memorial Hospital, Sun Yat-sen University"	"Sun Yat-sen Memorial Hospital, Sun Yat-sen University"	"Sun Yat-sen Memorial Hospital, Sun Yat-sen University"	"Sun Yat-sen Memorial Hospital, Sun Yat-sen University"	"Sun Yat-sen Memorial Hospital, Sun Yat-sen University"	"Sun Yat-sen Memorial Hospital, Sun Yat-sen University"
!Sample_contact_address	"107 Yan Jiang West Road, Guangzhou, P.R. China"	"107 Yan Jiang West Road, Guangzhou, P.R. China"	"107 Yan Jiang West Road, Guangzhou, P.R. China"	"107 Yan Jiang West Road, Guangzhou, P.R. China"	"107 Yan Jiang West Road, Guangzhou, P.R. China"	"107 Yan Jiang West Road, Guangzhou, P.R. China"	"107 Yan Jiang West Road, Guangzhou, P.R. China"	"107 Yan Jiang West Road, Guangzhou, P.R. China"	"107 Yan Jiang West Road, Guangzhou, P.R. China"	"107 Yan Jiang West Road, Guangzhou, P.R. China"
!Sample_contact_city	"Guangzhou"	"Guangzhou"	"Guangzhou"	"Guangzhou"	"Guangzhou"	"Guangzhou"	"Guangzhou"	"Guangzhou"	"Guangzhou"	"Guangzhou"
!Sample_contact_zip/postal_code	"510000"	"510000"	"510000"	"510000"	"510000"	"510000"	"510000"	"510000"	"510000"	"510000"
!Sample_contact_country	"China"	"China"	"China"	"China"	"China"	"China"	"China"	"China"	"China"	"China"
!Sample_supplementary_file	"NONE"	"NONE"	"NONE"	"NONE"	"NONE"	"NONE"	"NONE"	"NONE"	"NONE"	"NONE"
!Sample_data_row_count	"75217"	"75217"	"75217"	"75217"	"75217"	"75217"	"75217"	"75217"	"75217"	"75217"
!series_matrix_table_begin
"ID_REF"	"GSM2536152"	"GSM2536153"	"GSM2536154"	"GSM2536155"	"GSM2536156"	"GSM2536157"	"GSM2536158"	"GSM2536159"	"GSM2536160"	"GSM2536161"
"(+)E1A_r60_1"	4.318012	4.538905	3.7314157	4.1708517	4.3979588	3.763997	4.570158	3.067603	3.555458	3.4708652
"(+)E1A_r60_3"	-5.625396	-4.7903204	-6.629415	-4.369589	-6.0271115	-5.3831434	-4.3980565	-5.4825354	-4.9819794	-5.563421
"(+)E1A_r60_a104"	-5.334711	-4.7486067	-4.9368324	-4.0783567	-4.8965263	-3.8423595	-4.3865657	-3.390921	-4.031575	-3.8158946
"(+)E1A_r60_a107"	-1.0551548	-0.46943188	-1.9651685	-0.64252234	-1.8957872	-0.4849267	-1.2256756	-1.7361493	-0.7438226	-1.4066181
"(+)E1A_r60_a135"	-4.236939	-3.5460038	-3.9494357	-3.434629	-3.723681	-3.3226624	-4.3487425	-3.3645124	-3.1480327	-3.7201276
"(+)E1A_r60_a20"	-0.52044296	-0.32145596	-0.8557191	-0.28180313	-0.75855875	-0.25916767	-0.285604	-0.62914515	-0.20285892	-0.7190776
"(+)E1A_r60_a22"	1.6769838	2.2880955	1.6545372	2.0330143	1.8101454	2.3231153	2.2759018	2.3761778	2.4157505	2.2288923
"(+)E1A_r60_a97"	-0.45863724	-0.38580465	-0.87226963	-0.5349593	-0.059007645	-1.2894087	-0.4629426	-1.4983201	-1.4415674	-1.4106727
"(+)E1A_r60_n11"	1.7575665	1.9885683	0.92815113	1.5400896	1.7240257	1.2553387	1.9322729	0.25860596	0.991189	0.7368479
"(+)E1A_r60_n9"	3.587615	3.7810526	3.0534582	3.3207378	3.7326355	2.9897318	3.7487268	2.252224	2.6942854	2.654069
"(-)3xSLv1"	-6.100257	-5.7396746	-6.8918314	-6.2159853	-6.598198	-5.741807	-4.4029927	-6.103665	-5.882696	-5.8105974
"A_19_P00315459"	-0.11879349	-0.22686243	-0.14981365	-0.72859526	-0.35349178	0.37456036	-0.28174067	0.09070206	0.06580782	-0.15568066
"A_19_P00315492"	-0.56419945	0.13931751	-0.5473232	0.018007278	-0.41812134	-0.048570633	-0.37999535	-0.52438927	-0.1421938	-0.46213722
"A_19_P00315502"	0.6551304	0.3985834	1.3138304	0.79259586	0.7116337	-1.1827049	-0.85682964	-2.0513744	-0.61477804	-1.92552
"A_19_P00315506"	2.0587378	2.8743696	2.273903	2.5039635	1.9999485	2.4582386	2.6884518	2.2818031	2.3572779	2.0058107
"A_19_P00315538"	-3.6791735	-2.1172504	-5.24996	-1.9308853	-5.732769	-3.5065818	-2.379076	-5.612093	-3.0797195	-5.2516403
"A_19_P00315554"	-3.033081	-2.8174677	-3.8092775	-2.9238744	-4.2152433	-3.3011847	-2.7249618	-3.822175	-3.2735968	-3.8290615
"A_19_P00315593"	-1.0640435	-0.3328762	-1.8234177	-0.068385124	-1.4493232	-0.14418983	-0.0233984	-0.9722853	-0.0764761	-0.8941002
"A_19_P00315633"	-6.118284	-2.887106	-4.1450214	-3.3647928	-2.3359404	-3.6559634	-3.3929024	-5.438322	-3.4225092	-3.1616077
"A_19_P00315641"	-4.5536427	-3.0009332	-6.8112903	-2.8118591	-4.8330264	-4.8720536	-4.4971046	-5.5090647	-4.0395393	-5.8118744
"A_19_P00315649"	-1.2550664	-0.58976984	-2.0072427	-1.7001114	-2.5372481	-0.90216637	-1.1931238	-1.5452662	-1.927885	-1.2409878
"A_19_P00315668"	1.5443306	2.7269506	2.729988	-0.21724892	1.8183193	2.256936	1.1228905	2.0532389	1.853158	2.2664165
"A_19_P00315705"	-3.4182062	-1.9466925	-3.9964552	-2.7246518	-3.9457202	-2.2945352	-3.6531162	-3.3983908	-3.3743134	-3.5060906
"A_19_P00315717"	-0.05431366	-0.76283836	1.1800823	-0.3774166	1.017622	0.98407173	0.7841587	1.3376093	1.5047045	1.6713848
"A_19_P00315718"	0.65441513	-0.12598228	1.6587954	0.060970306	1.5558891	2.1932106	1.7988691	2.227067	2.609146	2.4492798
"A_19_P00315725"	0.8482685	-1.0522962	0.57920647	-0.7196498	0.77526665	0.63826084	-0.54555416	0.4033928	0.21400452	-0.35294056
"A_19_P00315773"	-3.3877811	-2.6465979	-4.494923	-2.4919286	-3.2089787	-4.0439887	-4.0141706	-4.115947	-3.3688192	-3.4906716
"A_19_P00315868"	-2.422637	-0.88205814	-1.8389449	-0.84695435	-2.4375978	-1.8706045	-1.1552267	-2.6775079	-0.8425951	-2.939465
"A_19_P00315869"	-0.25221062	-0.33614254	-0.7664194	-0.007335663	-0.60998917	-0.11620951	-0.015499115	-0.6002717	0.12295818	-0.6361785
"A_19_P00315900"	-3.7494493	-1.7008238	-4.3382316	-1.2958918	-3.7466497	-2.5738454	-2.5699759	-5.1388245	-2.6602411	-5.2553396
"A_19_P00315922"	-0.59033585	-0.4329915	0.5307636	-1.4101596	0.16549492	-1.0190148	-0.85875607	-1.0661321	-0.80161905	-2.3371773
"A_19_P00315941"	1.5810938	2.26062	2.0729694	1.0891685	1.7441835	2.7732363	2.176632	3.1799097	3.6301527	2.900568
"A_19_P00315956"	0.3032112	-2.5122838	0.75255394	-2.1470737	-0.13607216	-0.081980705	0.23677635	0.8231783	-0.2855568	0.48280334
"A_19_P00315959"	-5.645793	-3.6376944	-6.1388874	-4.420102	-5.6869802	-5.652545	-4.3504777	-6.024707	-5.868872	-5.737247
"A_19_P00315963"	-3.5560255	-4.232567	-3.881321	-4.120731	-3.5932636	-5.7622414	-2.6401033	-4.7716017	-5.2839503	-5.054428
"A_19_P00316007"	-6.016944	-5.608565	-6.8968515	-5.278261	-6.512493	-5.6729503	-4.3338013	-6.0795145	-5.4872875	-5.779037
"A_19_P00316012"	-2.0406852	-2.5128384	-3.784604	-3.2053442	-2.0516343	-2.2505894	-3.8055837	-1.5702105	-2.000338	-2.1137342
"A_19_P00316013"	-3.1959352	-3.514217	-2.5352464	-3.4935708	-2.8167605	-2.8094254	-3.415535	-2.9395046	-2.6780825	-2.919013
"A_19_P00316063"	-1.2240677	-1.863512	0.33874702	-2.0005608	-0.09223461	-1.8814459	-0.91283846	-1.2902179	-1.453208	-0.6402259
"A_19_P00316105"	-1.6580901	-2.8574562	-2.696303	-1.6140347	-2.2304764	-2.6950598	-3.6985335	-1.9631853	-2.8246942	-2.1045828
"A_19_P00316107"	-3.3612547	-3.9047966	-4.1907554	-3.3358154	-3.2846813	-3.4586124	-3.81457	-2.8575869	-3.7204227	-3.593235
"A_19_P00316109"	-2.5494142	-4.4842253	-5.089798	-4.533786	-5.808647	-5.792205	-3.803708	-6.1302695	-5.8756046	-5.864937
"A_19_P00316110"	-0.40168	-0.45166445	-1.3289218	-0.41531086	-1.2076154	-0.60963726	-0.53463936	-1.0133462	-0.5271721	-1.2279754
"A_19_P00316144"	-3.305932	-3.2475758	-4.714734	-3.52291	-5.1941023	-3.5013342	-4.2590246	-4.161611	-3.3030329	-4.633872
"A_19_P00316156"	-2.4902267	-3.6964526	-3.6666975	-3.3009663	-3.5139008	-3.873232	-3.407486	-4.6916456	-4.039374	-3.8486671
"A_19_P00316166"	-1.9115844	-1.6959138	-2.7527943	-0.86982155	-3.5157766	-2.3622217	-2.0390425	-2.9135418	-2.2225065	-2.8068848
"A_19_P00316199"	-0.12838078	-0.77622414	-0.6568489	-0.5142808	-0.57461643	-0.85485077	-0.5523095	-0.7678275	-0.87319994	-0.9097805
"A_19_P00316200"	-0.64225674	-1.4864421	-1.681695	-1.1837053	-1.5536823	-1.3801632	-1.5174026	-1.7325792	-1.8849168	-1.5899687
"A_19_P00316231"	-1.7877712	-0.3028202	-4.076763	0.3889122	-4.8984265	-1.2612276	-0.5519061	-5.553797	-1.01757	-2.3202305
"A_19_P00316238"	-4.253911	-3.7586594	-4.085911	-3.202837	-3.9761448	-3.6487665	-4.4980564	-4.348222	-3.5785804	-4.2572803
"A_19_P00316241"	-3.4391947	-1.3969092	-5.835615	-1.1657486	-5.8414364	-2.5877075	-2.0086808	-6.109216	-2.326665	-5.815858
"A_19_P00316242"	-1.789227	-0.5822978	-2.7547307	-0.5259886	-3.2941685	-1.3701844	-1.0388012	-2.6344104	-1.2395773	-2.8982277
"A_19_P00316256"	-5.0938683	-2.9004345	-3.7130985	-3.0333242	-2.3844361	-3.249918	-3.8472683	-4.204532	-4.08319	-4.0996046
"A_19_P00316257"	-4.6762605	-3.8665352	-4.721499	-2.797265	-4.171717	-3.5117822	-4.2185254	-6.019144	-3.3339014	-5.724793
"A_19_P00316284"	-0.44735718	-0.8818579	-0.47836876	-0.68185616	-0.17617989	-0.042585373	-0.122382164	-0.72771835	-0.026150703	-0.6686821
"A_19_P00316326"	1.1367626	1.058795	0.6702156	0.5997591	0.6073513	0.76173973	0.5956087	0.94397545	1.0382757	1.1360645
"A_19_P00316344"	-1.0726976	-0.5528941	-1.7870874	-0.43597603	-1.7437582	-0.72754526	-0.59875727	-1.5907383	-0.7090912	-1.6040301
"A_19_P00316375"	-2.899428	-1.9117785	-5.010865	-2.1711698	-3.0484705	-2.515274	-3.4636698	-3.3590589	-2.8949804	-2.5189815
"A_19_P00316396"	0.1761055	0.6811075	0.106090546	0.76996803	0.3326683	0.7294197	0.7286396	0.31297684	0.8925514	0.39746857
"A_19_P00316398"	-0.48515606	-0.51542807	-1.5736899	-0.27914238	-1.5922523	-0.01396656	-0.6786232	-0.6885328	-0.42356396	-0.54235506
"A_19_P00316401"	3.9022388	3.7912607	4.847103	3.5866585	4.6222153	4.42912	4.2093544	4.6716175	4.526436	4.671876
"A_19_P00316404"	-1.0866914	-2.1305823	-2.6699114	-3.4389367	-1.003777	-1.6591878	-1.5808926	-0.4520507	-1.4475422	-0.66712475
"A_19_P00316405"	-2.1038203	-4.080377	-3.5001945	-4.2945347	-1.9797354	-2.6883287	-3.0432649	-1.4480762	-2.053493	-1.4272175
"A_19_P00316415"	-3.07403	-2.2101474	-1.5122528	-1.7986531	-2.4342747	-1.6555638	-2.1646156	-1.3687425	-1.5899863	-1.4462814
"A_19_P00316453"	-5.525224	-2.664239	-4.5674076	-3.05338	-4.968253	-5.7222776	-4.4005423	-6.106395	-5.964835	-4.2021384
"A_19_P00316454"	-6.094635	-3.094575	-6.2161603	-3.4342546	-5.9734993	-5.7623796	-4.4963665	-6.121907	-5.8635364	-5.8456383
"A_19_P00316455"	-6.1767764	-2.3121262	-4.2525425	-2.7251062	-5.360094	-5.838751	-4.5631604	-6.118671	-5.292267	-5.352674
"A_19_P00316467"	-3.4723988	-2.4169278	-6.929152	-1.5772305	-5.138156	-4.949524	-3.9319577	-6.140796	-3.3915443	-5.1643724
"A_19_P00316493"	-0.2557392	-0.07030773	-0.18138218	0.21702576	-0.52404785	-0.12717295	-0.11729145	-0.6081939	0.053275585	-0.61992455
"A_19_P00316497"	1.3792257	1.7659826	0.77325153	1.7619972	0.79578686	1.8069344	1.7997618	1.5957413	1.9236164	1.4080572
"A_19_P00316511"	-0.5791607	-1.2100372	-0.47517967	-0.68896484	-0.058987617	-0.6935768	-0.7657466	-0.6223507	-1.0739632	-0.27266836
"A_19_P00316512"	1.3486938	1.3752241	1.5505466	1.5610104	1.2415504	1.94098	1.8231258	1.4602299	1.8386145	1.4768476
"A_19_P00316629"	5.1234236	5.199894	5.470623	5.1953297	5.2478666	5.466757	5.388651	5.4946117	5.7236395	5.387909
"A_19_P00316657"	-2.3245478	-0.99379253	-2.6422462	-0.64990664	-2.8879833	-1.62708	-1.7989054	-2.9797153	-1.5356274	-2.8404279
"A_19_P00316666"	-1.300746	-1.5749197	-0.63788795	-1.6296787	-0.45959473	-1.1970291	-0.93535376	-0.9491024	-0.9412651	-0.9528651
"A_19_P00316667"	-1.2879605	-0.4306178	-1.8551817	-0.45122147	-1.7371678	-0.8910761	-0.5314379	-1.6539478	-0.8571081	-2.0162764
"A_19_P00316682"	-1.7954278	-1.7578611	-3.4795065	-1.2519383	-3.1434965	-1.8849587	-2.5124521	-3.1489534	-1.9031916	-3.742959
"A_19_P00316705"	-6.069709	-4.0634475	-1.2501211	-2.898919	-6.366805	-5.576866	-4.3832717	-6.157322	-4.952911	-5.8108463
"A_19_P00316726"	4.268819	3.832282	4.3917665	3.905922	3.8146362	3.2316427	3.5676327	3.595871	2.9922075	3.4784365
"A_19_P00316738"	-0.9739361	-1.0073881	-1.3493414	-0.88273764	-0.941226	-0.9103298	-2.048418	-1.405869	-1.3790593	-1.5332403
"A_19_P00316745"	-0.9994426	-1.7995949	0.68616486	-2.0237718	0.25574398	-1.1303072	-0.73237705	-0.8353977	-1.3809457	-0.37405872
"A_19_P00316753"	1.7199326	0.8842802	3.040472	0.7626133	1.532526	-0.9146247	-0.3060603	-1.6592393	-0.648468	-1.4869604
"A_19_P00316820"	-2.2073512	-1.8448586	-1.9639697	-2.3957005	-1.6869183	-1.8761797	-2.0081906	-1.7379203	-1.9674888	-2.0646296
"A_19_P00316836"	1.0173283	-1.0810499	0.3985138	-1.0705295	-2.7965279	0.2903204	-1.6687193	-0.39897013	-1.9570055	-2.724485
"A_19_P00316838"	-3.9091086	-3.3615227	-5.3725543	-3.1152592	-4.872122	-5.732402	-3.9855704	-5.0394044	-4.4398193	-4.552475
"A_19_P00316839"	-5.1767793	-3.3625312	-5.495628	-3.5847435	-5.8775983	-3.7544918	-3.9915206	-3.6755228	-3.3115811	-3.1299543
"A_19_P00316840"	-2.5618477	-1.7215309	-6.9098005	-0.4722309	-5.68111	-2.2593427	-2.4278116	-5.9347706	-2.4388208	-5.2031837
"A_19_P00316846"	-5.0093107	-3.270835	-5.157888	-3.1109495	-5.459434	-5.3316803	-4.2714634	-6.12641	-4.2765846	-5.7837696
"A_19_P00316857"	0.16572571	0.792161	1.29949	-0.14446068	0.99753284	2.1325407	1.2002468	2.2162333	2.4642591	2.4565163
"A_19_P00316897"	-1.3225799	-1.2357869	-2.0499659	-1.5978065	-1.694757	0.027758598	-1.4691367	0.7368698	-0.1594038	0.2872486
"A_19_P00316911"	-4.724228	-2.2999778	-6.883176	-2.401691	-5.8192234	-4.091126	-2.6030169	-6.1521482	-3.804241	-5.861254
"A_19_P00316914"	-5.283161	-4.6963663	-6.2790375	-3.541398	-6.517329	-5.6774864	-2.2126322	-6.011174	-5.465622	-5.361614
"A_19_P00316933"	-1.1186728	-0.31152868	-2.6427398	-0.15193558	-2.6369267	0.20966625	0.11542463	0.30122375	0.22375631	0.01580429
"A_19_P00316934"	-1.3730874	-1.3229456	-2.1702724	-1.1136875	-2.3398561	0.31918526	0.002428055	0.69107723	0.28403425	0.22599983
"A_19_P00317013"	-6.0495324	-5.448304	-6.8347163	-6.17952	-6.5421634	-5.6561356	-4.29279	-6.017974	-5.8134584	-5.7334223
"A_19_P00317023"	0.47228432	0.25563526	1.4331121	0.20858383	-0.5366764	-1.4172997	-0.8483343	-2.6394176	-1.1846285	-2.7194147
"A_19_P00317034"	-3.725874	-1.572135	1.7518959	-2.455493	1.6461563	1.1011372	0.2518406	-0.9086499	0.082941055	-0.40043736
"A_19_P00317040"	-4.7533903	-3.7237043	-5.347134	-3.6338882	-6.5630264	-5.466799	-4.101904	-5.280075	-4.1007547	-5.776127
"A_19_P00317052"	2.1193485	1.9408674	2.2237577	1.6945457	2.4113274	1.8849974	2.1113377	1.2984524	1.4784594	1.1806488
"A_19_P00317054"	-5.669223	-3.0324144	-3.6260853	-4.0146184	-4.2391376	-5.3201885	-4.4485765	-5.233959	-4.415873	-5.436509
"A_19_P00317066"	1.7673626	1.779233	0.8487053	1.9793577	0.8564968	1.8503866	1.7064753	1.1660385	1.5903912	0.92860126
"A_19_P00317087"	-4.363564	-2.5001183	-3.7837572	-2.9197063	-4.160569	-3.8302784	-4.2697988	-4.4569597	-3.2991695	-4.3942842
"A_19_P00317094"	-1.2956939	-2.0490065	-0.9201822	-2.9873457	-1.2903972	-1.1693311	-1.1559105	-0.6607132	-1.1390734	-1.0702219
"A_19_P00317127"	1.0692158	0.011507988	0.79396915	-0.038564682	1.1918535	-0.03947544	-0.47546768	-0.19655275	-0.045022964	-0.5933533
"A_19_P00317128"	-1.4267268	-2.4647698	0.44576645	-2.4392323	0.13068771	-1.57691	-1.2534885	-0.7945061	-1.5641088	-0.5049591
"A_19_P00317144"	-4.005043	-2.9848108	-3.6346369	-3.007533	-4.481044	-0.23114443	-0.93742037	-0.16649151	-0.07512188	-0.47572994
"A_19_P00317159"	-2.7101107	-2.3567114	-2.5775657	-3.1642237	-2.6900206	-2.933878	-2.97441	-2.8009582	-3.611884	-2.8701649
"A_19_P00317242"	3.0374117	3.4605112	2.276558	2.9295645	2.2273169	2.6853256	3.0492487	1.561326	2.5909529	1.8068581
"A_19_P00317277"	-2.434598	-1.8248119	-3.503745	-1.7773175	0.59905434	-5.7979054	-4.456212	-6.1027517	-5.8501463	-5.8339496
"A_19_P00317296"	-4.7712593	-2.5594506	-4.7425046	-2.555996	-4.7934175	-4.863659	-4.2094374	-5.919245	-4.031583	-4.6780367
"A_19_P00317314"	0.36843872	0.2683916	0.11979771	0.34062386	-0.13479424	0.40421295	0.3856964	0.23127174	0.28808546	-0.10905218
"A_19_P00317318"	-2.5285149	-2.6110811	-3.0254087	-2.6450667	-2.64076	-2.3918638	-3.900561	-2.7993803	-3.346384	-2.7947907
"A_19_P00317332"	-6.0396304	-5.659235	-6.833623	-3.891343	-6.4936867	-5.502769	-2.2618928	-5.8518076	-5.7442465	-5.727685
"A_19_P00317337"	-1.1091938	-0.84746075	-2.0012102	-0.6533451	-1.6728859	-0.9365907	-1.4298601	-1.2613597	-0.894557	-1.194818
"A_19_P00317360"	-2.0272083	-1.1289954	-1.4172335	0.08187008	-1.1793122	-2.4359512	-1.9018893	-2.1395912	-2.239091	-2.0202904
"A_19_P00317368"	-2.4279351	-2.1873121	-3.7802052	-2.484416	-3.0656433	-1.583694	-2.9160233	-2.3907213	-2.5065346	-2.2082396
"A_19_P00317447"	1.8966198	2.821044	2.2607098	2.70407	1.9998341	3.1823168	2.898964	3.5720043	3.401332	2.5484533
"A_19_P00317449"	1.2562408	0.29348087	0.3469181	1.0196066	-0.32708836	-0.42837334	0.06782532	-0.6577301	-0.507555	-0.37538242
"A_19_P00317471"	-1.930995	-1.7607093	-2.4711304	-1.6858139	-2.2319255	-1.9440575	-1.8659573	-2.6712904	-1.8830462	-2.7514
"A_19_P00317519"	-0.29496098	-2.7824454	0.19602394	-1.6172218	-0.44174576	-1.0259914	-2.606166	-0.7550297	-1.9386549	-0.8679371
"A_19_P00317550"	-3.3089814	-1.0914645	1.5446434	-0.65013504	0.09452438	-2.1542258	-2.6678967	-1.1194096	-1.5130277	-1.0168405
"A_19_P00317553"	0.51989937	-0.38651037	1.0289841	-1.6909823	1.274457	1.4073496	0.5072489	1.7534618	0.37903404	0.90223694
"A_19_P00317616"	-3.1602077	-2.1236105	-5.0862403	-1.8551173	-4.8070173	-4.008824	-3.7471533	-5.6633115	-3.2196732	-5.6938314
"A_19_P00317628"	-3.3311563	-3.2391844	-3.9871979	-2.7709694	-3.2307892	-3.7479048	-4.4412336	-3.0696182	-3.5308614	-3.4256868
"A_19_P00317648"	-6.00832	-2.8076696	-6.817692	-2.2807121	-5.9850836	-5.6337295	-3.8883753	-5.99901	-3.5594711	-5.735599
"A_19_P00317653"	0.9192896	1.2957916	0.9686861	1.28969	1.0169334	1.7142191	1.2322865	1.950985	1.8466463	1.8928471
"A_19_P00317683"	1.3152351	1.4934549	1.4622326	1.3808575	1.4902105	1.7499304	1.5068359	1.0308876	1.6734438	1.2487879
"A_19_P00317748"	-5.022909	-3.1463776	-5.4594746	-1.7919211	-6.4534593	-3.7967262	-4.314639	-4.469874	-3.6237102	-4.947531
"A_19_P00317753"	-0.4867077	-0.46621704	-1.0524197	-0.2172203	-1.2078695	-0.45601273	-0.6337743	-1.4116926	-0.4718852	-1.493372
"A_19_P00317760"	-2.873825	-2.3214226	-4.325224	-1.2047071	-2.8690467	-3.1164703	-2.6760826	-5.064622	-2.5812292	-5.283372
"A_19_P00317815"	0.17294312	-0.5576191	-0.059684753	-0.63251257	-0.37587738	-0.32960415	-0.86798334	0.028728008	-0.5016737	0.004830837
"A_19_P00317824"	-2.8361745	-4.5332932	-1.3104362	-3.238657	-2.3526373	-3.3586116	-3.7620816	-0.81566954	-3.174336	-1.7005701
"A_19_P00317835"	-0.76552486	-0.82430553	-1.6365395	-0.8407669	-1.8678651	0.295022	-0.81074715	0.91189194	0.15655804	0.47200966
"A_19_P00317836"	-0.10172653	-0.69928217	-0.8756833	-0.58796024	-0.6316738	-2.2003884	-0.92374086	-2.0570698	-1.9055805	-2.1735396
"A_19_P00317856"	-1.8101544	-1.3554134	-1.1172056	-1.9114118	-4.3424883	-2.9922452	-2.3281612	-2.6311579	-3.107998	-4.0639057
"A_19_P00317885"	-2.1758323	-1.0082111	-3.4779196	-1.3831491	-3.296255	-0.87075806	-1.020216	-2.5512376	-1.4008994	-2.7816534
"A_19_P00317887"	0.115242004	-0.84473705	-0.33520412	-0.25877953	0.5331745	-0.027973175	0.004362106	-0.23392153	-0.1562481	-0.34765482
"A_19_P00317897"	-1.4102845	-2.3444347	-2.276586	-1.8905272	-2.0517197	-2.8562126	-2.9005194	-2.844883	-2.7951746	-2.634056
"A_19_P00317904"	-4.505288	-4.1663704	-4.266944	-3.8616037	-2.6338077	-4.904869	-4.34394	-3.6003885	-3.017271	-3.9605386
"A_19_P00317965"	-2.36384	-2.1899214	-2.3342333	-2.2969723	-2.488893	-3.922483	-2.7414966	-3.8704505	-3.336259	-4.2465997
"A_19_P00318054"	-1.4205756	-0.79381275	-2.8943806	-0.36496735	-2.5058813	-1.3687019	-1.0558648	-2.989264	-1.3219194	-3.1655307
"A_19_P00318091"	-2.4891214	-1.6087594	-1.7464523	-2.595519	-2.2403698	-2.4067216	-4.102782	-3.167036	-2.9682708	-2.972896
"A_19_P00318107"	-2.0172758	-2.3924255	-1.2533007	-3.102726	-2.4640503	-1.7437482	-2.6957712	-1.100357	-2.3325233	-1.3856554
"A_19_P00318112"	-4.7995095	-2.1303363	-4.5360866	-2.3442688	-4.6076627	-3.2044873	-3.7570848	-3.9282532	-2.8818817	-4.498124
"A_19_P00318113"	-2.0242114	-1.4073162	-1.9286938	-1.0510736	-2.595786	-0.75253487	-1.3165588	-0.3692608	-0.35718918	-0.37435675
"A_19_P00318114"	-6.0878944	-5.6859016	-6.1954403	-5.4871454	-6.5331078	-5.021166	-4.278914	-6.0366936	-5.8225803	-5.049526
"A_19_P00318140"	-2.4583702	-1.7488899	-2.6010475	-1.9898558	-3.3870587	-3.0302482	-2.6490722	-3.7457743	-2.6832533	-3.9646893
"A_19_P00318172"	0.16521549	-0.73433113	0.41734695	-0.44973755	0.6775055	-0.15355206	-0.7371335	-0.101079464	-0.40944433	0.1472702
"A_19_P00318174"	-2.5584188	-2.4624157	-1.1148195	-2.7761526	-1.0550137	-1.9939156	-2.5113726	-1.6629548	-1.7934127	-1.5667138
"A_19_P00318202"	-3.0563345	-1.7392607	-4.8524904	-0.38150883	-3.9341674	1.452919	-0.77954197	2.0634384	2.3792791	3.2039242
"A_19_P00318227"	1.501276	0.95517635	1.8609352	0.67939186	1.4805822	1.1801872	0.7510319	1.8580513	0.909317	1.8160553
"A_19_P00318232"	-3.1057816	-3.843152	-1.9333773	-4.27497	-1.37182	-3.6920266	-3.6187568	-3.6253228	-3.8516107	-4.4034786
"A_19_P00318243"	2.9256935	2.0169516	2.7435055	2.0239305	2.6993732	3.0474367	2.3855066	3.2017078	2.699151	3.1642017
"A_19_P00318329"	-3.2774382	-1.8041544	-4.9562554	-1.8671837	-4.928012	-2.8406734	-2.9002705	-4.177779	-2.8284316	-4.7717633
"A_19_P00318415"	-5.944975	-4.191727	-6.6068697	-4.7722244	-3.665454	-0.36892796	-3.4483051	0.82975006	0.15094471	0.49225998
"A_19_P00318418"	-1.2569385	0.07935619	0.28441238	-1.380269	-0.9017682	-1.0070977	-1.8258252	-0.3517599	-0.75307894	-0.6679158
"A_19_P00318425"	-2.8128467	-1.8706894	-3.6313772	-2.3362265	-3.8969955	-2.2356906	-2.4073386	-3.2178063	-2.5200987	-2.6215363
"A_19_P00318443"	-0.9488392	-1.0799932	-0.4545889	-1.3763251	-0.30543613	0.63015366	0.8358116	1.5839014	0.82137585	1.4874411
"A_19_P00318444"	-5.161466	-5.697102	-5.4898486	-4.5731406	-6.1119776	-5.40816	-4.2944345	-6.1358027	-5.382512	-5.7873077
"A_19_P00318461"	-0.46266365	-0.18966675	-1.2223163	-0.16483879	-1.4358735	-0.4778719	-0.96647215	-0.66822815	-0.3362646	-1.3677945
"A_19_P00318487"	-0.22915268	0.15132523	-2.908884	-1.7015967	-1.6330018	-3.9011326	-2.5042114	-6.144186	-2.7870798	-5.8045864
"A_19_P00318492"	-0.026082993	-0.36647797	-0.32796478	-0.9216337	-0.50512695	-2.9405174	-2.195778	-3.6617699	-2.9960842	-3.903678
"A_19_P00318507"	1.860609	2.4934797	2.1621332	1.7025366	2.0390549	2.96947	2.3465815	3.2788982	3.6677513	2.8847723
"A_19_P00318517"	1.3204975	1.1455183	0.6538944	0.5429535	0.108091354	0.83149624	0.62248135	0.7712574	0.27540207	0.34702873
"A_19_P00318531"	0.5779238	1.039628	0.8111954	1.1659527	0.094306946	0.12393665	0.34907055	0.033205986	0.004111767	0.13676262
"A_19_P00318533"	-0.5943775	-0.34614372	-0.60446644	-0.22234917	-1.8379116	-1.0732298	-1.4197512	-1.6685705	-1.392756	-1.5376592
"A_19_P00318537"	-3.3480854	-2.2857485	-1.6678452	-2.0527163	-1.8739653	-3.1200776	-3.2701216	-2.6256385	-2.306507	-2.1646671
"A_19_P00318539"	-2.5653162	-1.7493529	-0.83247185	-1.7188706	-1.4503875	-1.9490137	-3.8579917	-1.6760654	-1.642015	-1.4032388
"A_19_P00318559"	1.366396	-0.7217541	-2.7021513	-0.80632925	-0.35907745	-2.1952481	-1.813621	-2.5042791	-1.7534957	-2.4656515
"A_19_P00318568"	1.2042732	1.7757177	0.7048273	1.1326771	0.7724438	1.1741076	1.2655268	0.5204811	1.1769152	0.29843712
"A_19_P00318577"	-5.8362846	-3.5132446	-6.4005013	-2.8480568	-0.35495758	-4.059687	-3.2468328	-4.179757	-4.27946	-2.9211493
"A_19_P00318580"	-5.404852	-4.2306285	-5.9074655	-3.3991442	-6.0901694	-5.3387938	-4.36702	-5.3723936	-3.7844512	-5.7309318
"A_19_P00318587"	1.0191832	1.2600908	0.83006096	1.3632908	0.8886776	1.2967281	1.0884037	1.2149286	1.4166193	1.5465755
"A_19_P00318588"	-2.23568	-1.6154552	-2.6435933	-1.4681764	-2.4068427	-2.1659155	-1.7530761	-2.191998	-1.6682258	-2.4611564
"A_19_P00318593"	-1.7019863	-0.43721724	-2.7508283	0.42853546	-2.8170824	-1.140707	-0.9494858	-2.4356976	-0.9839678	-3.1086912
"A_19_P00318609"	-5.3567715	-3.8680248	-6.0717554	-3.7783322	-6.5315695	-5.7121773	-4.463248	-5.614039	-5.8488274	-5.81226
"A_19_P00318641"	-1.9497471	-1.7873831	-1.1776328	-1.9072495	-1.3930097	-1.5326724	-2.1165638	-1.0580072	-1.7381392	-1.1596384
"A_19_P00318661"	-3.7739372	-3.0977697	-5.287116	-3.223908	-4.452669	-1.3372436	-4.2898417	-0.08473492	-1.2951813	-0.74226904
"A_19_P00318666"	-1.9683785	-1.2736406	-1.7737603	-1.6469221	-1.9062567	-1.3088207	-2.0728345	-0.70031786	-1.0333614	-1.0436068
"A_19_P00318740"	-3.4283876	-1.3518353	-4.662159	-1.1261439	-4.5844913	-2.753436	-2.1814198	-4.1429234	-2.0993452	-4.93625
"A_19_P00318741"	-2.186905	-1.9921522	-3.0645642	-1.9924493	-2.7444735	-1.7544985	-1.8662214	-2.1548715	-1.8009953	-2.4623885
"A_19_P00318758"	-4.1728706	-2.1390476	-6.9104404	-1.9371252	-6.368159	-3.8073058	-2.563573	-6.1390996	-3.1993418	-5.615541
"A_19_P00318769"	-4.600978	-4.983636	-5.4624696	-4.490842	-3.1478577	-5.5765643	-4.510318	-6.1410284	-5.580077	-5.515075
"A_19_P00318803"	1.3165283	1.1550074	1.5579758	1.3780537	1.1530495	1.4555387	1.5372238	2.1097422	1.8990116	1.9896584
"A_19_P00318813"	3.9524765	4.009142	3.5708752	3.9754038	3.3018436	4.3542852	4.222002	3.8170137	4.170039	3.6610174
"A_19_P00318815"	-1.6393809	-1.3817158	-1.2011185	-0.679677	-1.3706484	-1.4044676	-1.7517991	-1.9916801	-1.3108902	-2.0043283
"A_19_P00318860"	0.15056992	0.026316643	0.18371582	-0.12471962	-0.17669296	1.255496	0.7529068	1.2336483	0.7910738	1.5248318
"A_19_P00318878"	0.4812584	-1.0239916	0.21803093	-0.016553879	-0.045755386	-1.2107916	-1.5298982	-0.82044554	-1.3395677	-1.0850043
"A_19_P00318889"	-0.93844223	-1.6042194	-1.263514	-0.81308174	-1.0218472	-0.8941312	-1.2027135	-1.0555186	-1.0864229	-0.78709316
"A_19_P00318894"	-0.85591793	-0.48300266	-2.115212	-0.52077675	-2.2590113	-0.7577901	-1.2126145	-1.4576454	-0.69991827	-1.2882032
"A_19_P00318915"	1.6725082	1.5974722	1.9402561	1.1237354	0.6572571	-0.6054044	0.045731544	-1.0557461	-0.38621283	-1.0228462
"A_19_P00318919"	-6.098336	-5.690201	-6.8953643	-4.719017	-6.5871058	-5.030421	-4.3932137	-6.1342125	-5.8356476	-5.7952375
"A_19_P00318977"	-5.325197	-3.853568	-5.0520587	-3.2063017	-5.8293986	-5.5163846	-3.7669163	-5.517379	-3.8096364	-5.3212967
"A_19_P00318978"	2.2864532	2.3095026	1.8153095	2.1398935	1.9331388	2.581666	1.599288	2.133171	1.9154701	1.7792196
"A_19_P00318992"	-5.939722	-4.5449266	-3.6039963	-3.702725	-6.1558304	-4.3237476	-4.2521796	-6.0208063	-5.8496943	-5.6588697
"A_19_P00319028"	-1.58146	-1.4268403	-1.9042702	-1.5326161	-1.5467944	-1.3126593	-1.8756933	-1.2915401	-1.5631437	-1.4080687
"A_19_P00319038"	0.32456875	0.0047369	0.8501873	-0.68618536	1.7153788	0.6477947	1.4206285	0.65793514	0.23429203	1.1900101
"A_19_P00319050"	1.198555	0.6392851	0.63469696	0.29720497	0.75045013	-1.322916	0.11462021	-1.6498203	-1.6079206	-1.5053263
"A_19_P00319057"	-1.2842731	-2.1431484	-1.7214651	-2.778224	-1.6028624	-2.0662928	-2.9788914	-1.7439628	-2.448391	-1.4866471
"A_19_P00319069"	-1.7542543	-1.3347244	-5.5606127	-1.9739299	-0.71004677	-5.3871098	-4.2534695	-6.105012	-5.194647	-5.801154
"A_19_P00319080"	-0.15071106	0.1048193	0.31982613	0.05526352	-0.24681377	-0.048936844	-0.22621536	-0.032714367	-0.24969721	-0.32674932
"A_19_P00319201"	-0.43122292	-0.087566376	-0.27539825	0.19220924	0.24489975	0.1564722	0.28407478	0.01625967	0.09437752	0.014317989
"A_19_P00319204"	-3.347577	-1.7501912	-5.6409855	-1.1198378	-4.996977	-3.2154398	-2.7126737	-5.5614934	-2.7605495	-5.6914487
"A_19_P00319213"	-3.6768723	-0.8593464	-4.6365438	-0.66241074	-5.533124	-2.0276775	-0.99826336	-5.362252	-1.2003164	-5.0833783
"A_19_P00319236"	0.45386696	0.43318176	0.16847229	0.8125	0.29741287	1.0076056	0.78076553	0.31306076	0.87043285	0.31374168
"A_19_P00319254"	-2.5701118	-1.2551565	-4.0961466	-0.39717007	-5.5760098	-1.6042013	-0.8764491	-1.5742807	-1.2778978	-2.4672456
"A_19_P00319295"	-1.2710733	-0.7810106	-0.59329987	-0.5020404	-0.80863905	-0.6931248	-0.47232056	-0.69816446	-0.6770239	-0.66984034
"A_19_P00319308"	-5.834715	-5.150893	-6.9210434	-5.180978	-6.623455	-5.8314476	-4.454549	-4.6926904	-4.676215	-4.916632
"A_19_P00319311"	-4.382128	-3.654469	-5.707019	-3.1500373	-4.93206	-3.1924992	-4.268113	-4.8289237	-3.5790772	-4.433976
"A_19_P00319347"	-1.7176952	-2.2821121	-3.776095	-2.0036016	-3.045889	-2.6730266	-3.441039	-2.615714	-1.994812	-2.3989983
"A_19_P00319372"	0.25000954	0.6081381	1.3165197	-0.01812458	1.0047703	2.0870886	1.105835	2.33531	2.425868	2.1882095
"A_19_P00319398"	-6.052342	-4.7410126	-6.539607	-4.903886	-6.681328	-3.5210056	-4.396533	-3.0429373	-3.7401145	-2.4947467
"A_19_P00319407"	-0.44483185	0.11992741	-2.5859904	-0.21176338	-2.271031	0.047279358	-0.36467266	-0.80554247	0.18308973	-0.38857985
"A_19_P00319409"	-3.217949	-1.8927393	-3.0341911	-2.0801144	-2.8063803	0.28052998	-0.3456993	0.701458	0.7128763	1.2208366
"A_19_P00319413"	-3.4877582	-1.904324	1.0808887	-1.6287479	-0.43451023	-3.3184166	-2.9955316	-1.7103143	-2.170537	-1.8632207
"A_19_P00319422"	1.4431295	0.36173725	1.7254505	0.6439667	2.1346931	1.292696	1.155467	1.9127693	1.4561138	2.0712166
"A_19_P00319453"	-1.6497202	-1.0183554	2.021307	-0.28901482	-2.1687727	-1.5221353	-0.92529726	-2.5549374	-0.7758632	-1.9858093
"A_19_P00319465"	1.1979179	1.7282133	1.921319	0.604929	2.0220575	2.364606	2.501936	1.9731941	1.9781389	2.2783718
"A_19_P00319503"	1.1731606	0.6092777	0.5513725	0.40581322	0.79579353	-1.3135138	-0.18589258	-1.667593	-1.598496	-1.5438609
"A_19_P00319525"	-0.23186493	-0.13235378	-0.421772	-0.2218771	0.23974228	-0.14030075	0.2718773	0.13530731	-0.012990475	0.58916855
"A_19_P00319528"	-4.6399393	-4.0906186	-6.5439672	-3.5966177	-5.703233	-5.5657625	-4.5129213	-5.3352785	-4.3069773	-5.9003544
"A_19_P00319532"	-2.1108675	-2.1151376	0.007061005	-2.8238974	-0.8325815	-1.7748151	-2.1010423	-1.1882339	-2.493711	-1.8949456
"A_19_P00319540"	0.046382904	0.009143829	0.08145523	-0.23253632	-0.37199306	1.1810608	0.86265945	1.192585	0.6575937	1.3758774
"A_19_P00319553"	-2.3394961	-1.1436324	-5.4608574	-0.9256282	-4.5559826	-1.2078094	-1.3238959	-6.1317706	-2.1164417	-5.7783804
"A_19_P00319591"	-3.4933286	-1.6505928	1.188797	-1.3447561	-0.384758	-2.7234325	-3.8638873	-1.5695024	-2.3665276	-1.7496495
"A_19_P00319625"	-3.0524726	-2.0199761	-3.2004862	-1.7041941	-2.561697	-2.2971287	-2.7334223	-3.0299778	-2.2814474	-3.1894126
"A_19_P00319655"	-2.544814	-2.4424124	-2.6200027	-1.9989567	-2.2536569	-0.6178293	-3.3470545	0.48125362	-0.7122345	-0.13306427
"A_19_P00319675"	-1.3330846	-2.38478	0.23706341	-2.5995083	-0.22566414	-1.7147713	-1.4988532	-1.2243829	-1.6816821	-0.7170887
"A_19_P00319682"	0.88093567	0.6869383	1.2769794	0.4582281	1.3477383	1.0721769	1.2713184	1.3480186	1.003295	1.1324024
"A_19_P00319712"	0.021707535	0.055885315	0.043165207	-0.5543561	0.52201843	0.43191242	1.2084026	0.68220234	0.13860798	0.44858837
"A_19_P00319745"	-2.8259554	-2.76511	-3.2813034	-2.5789552	-2.318077	-3.6173568	-4.182845	-5.1218452	-3.8630016	-4.057081
"A_19_P00319779"	-0.32276535	-0.057113647	0.025453568	-0.46461868	-0.37001038	0.6029663	0.03308201	0.802927	0.14554691	1.0325594
"A_19_P00319793"	-2.811141	-2.3717847	-2.79703	-1.7884636	-3.5015378	-3.7514973	-3.845912	-4.555155	-2.8259745	-4.1388035
"A_19_P00319794"	-1.9822965	-2.2875495	-1.9535613	-2.073228	-2.7899566	-2.5309076	-3.6815267	-3.0779953	-2.524126	-2.9380856
"A_19_P00319822"	-4.3711753	-2.2903862	-2.528142	-2.2542276	-2.6443825	-2.0406547	-3.4463634	-4.200468	-2.8426695	-4.0122676
"A_19_P00319882"	-0.91238546	-1.0492053	-1.1236067	-1.0337143	-0.4346323	-0.7611542	-0.6109886	-0.32997894	-0.61448336	0.002019882
"A_19_P00319900"	-4.5885143	-2.7758188	-2.3853812	-3.1505632	-2.5516782	-2.190339	-3.6044912	-4.4202995	-3.3255682	-3.5827003
"A_19_P00319959"	1.3311882	-0.4010563	1.1644945	-0.33201504	1.3757801	1.2892475	0.36578846	1.0693855	0.9768915	0.34422112
"A_19_P00319963"	-1.6573915	-2.46903	-2.1368074	-2.5940704	-1.5639963	-2.6114721	-2.9112563	-4.437564	-2.3310256	-4.0498953
"A_19_P00319971"	-0.7718239	-0.6201153	2.8266811	-0.37433052	-1.0864305	0.1615324	-0.85342026	0.36405373	0.39317417	0.6141491
"A_19_P00319981"	-2.096797	-0.3698969	1.9238338	-1.4251184	1.5838013	-0.58983517	0.8486881	-0.13989401	0.2343092	-0.17016983
"A_19_P00319990"	0.8247318	0.86456966	1.2489166	0.6937084	0.6128683	2.0301733	1.2513142	1.9929447	1.6284971	2.145588
"A_19_P00320063"	0.8827286	1.3559046	-1.0861506	1.8153744	-0.42621136	0.3936777	0.7632408	0.2685299	0.52658653	0.061908722
"A_19_P00320067"	-1.5212636	-1.5333948	-1.7271795	-1.403029	-0.6748314	-1.1418462	-0.5808568	-1.2332454	-0.9767313	-1.227438
"A_19_P00320077"	-2.6349192	-2.1119099	-1.0704937	-1.5568895	-0.9653845	-1.8368278	-1.8500738	-1.163477	-1.2403488	-1.1376066
"A_19_P00320158"	1.3562298	0.5107441	1.0081453	0.69779015	1.4445038	0.09002209	0.8843994	0.21935081	0.12545681	0.40031052
"A_19_P00320193"	-1.5122452	-0.9696398	0.14232635	-1.0340247	0.79467773	0.24216366	0.051096916	0.7012644	0.16727066	0.6364784
"A_19_P00320194"	-5.0092688	-3.448368	-3.1880293	-3.0468626	-2.371714	-2.8989687	-3.052206	-2.0790143	-3.0656939	-2.09939
"A_19_P00320218"	2.9160023	2.4127398	2.7079115	2.4967432	2.4032764	3.0849419	2.3953247	2.7788334	2.8503504	2.163765
"A_19_P00320242"	0.21607399	-0.02443409	0.6051111	-0.128479	0.004709244	1.2667055	0.46738052	1.351057	0.69829464	1.4118137
"A_19_P00320259"	-1.1760564	-0.585711	-1.8213787	-0.9824891	-1.7660704	-1.0967441	-0.99919033	-1.5925055	-1.1781383	-1.4369249
"A_19_P00320288"	1.5001316	-1.4301424	1.9920158	-1.054987	1.2081814	1.2719212	1.7188568	2.0894356	1.162158	1.6700811
"A_19_P00320343"	-5.086706	-2.9563875	-6.0554094	-2.8398838	-5.1045275	-4.086833	-3.7005835	-6.0369487	-3.3662624	-5.7507534
"A_19_P00320354"	-5.096716	-4.3873425	-6.9123774	-3.6008348	-6.624591	-5.3608055	-4.447671	-6.1247997	-4.7555456	-5.841173
"A_19_P00320384"	2.0119324	1.6486559	1.6534767	1.6196575	1.4001808	1.5322943	1.7793465	1.5692482	1.6278334	1.2638073
"A_19_P00320407"	-1.34936	-0.4209757	-1.2359672	-0.91743803	-1.3499603	-0.9981451	-0.6747699	-1.4353685	-1.0584812	-1.3102875
"A_19_P00320434"	-6.165593	-5.719024	-3.5796413	-5.9022217	-3.537447	-5.839054	-4.55313	-4.4889336	-4.179828	-3.448248
"A_19_P00320440"	-1.2091298	-1.5432363	-1.7937384	-1.7840004	-1.8027201	-1.94491	-2.1220007	-1.8621311	-2.032082	-2.0384746
"A_19_P00320449"	2.0388584	1.4594183	1.9098787	1.7458019	1.8612919	2.198493	1.7401009	1.8540182	1.935175	1.5692539
"A_19_P00320451"	0.25793839	-0.63515615	0.9605026	-0.14151573	0.5172682	-1.2968512	-0.29513597	-2.8287983	-1.7717652	-2.2967958
"A_19_P00320517"	-1.1996512	-1.0927052	-2.3068805	-2.2831202	-0.9039092	-1.1323104	-0.46735096	-0.56458044	-0.3422823	-0.5146136
"A_19_P00320562"	0.61712646	0.6617546	0.13065338	0.61502934	-0.35787392	1.0885153	0.5146942	0.7297354	1.1135006	0.687212
"A_19_P00320602"	-1.4087043	-2.4995074	0.45859337	-2.2068253	0.10235596	-1.4563103	-1.1006632	-0.64088535	-1.4955201	-0.037018776
"A_19_P00320640"	1.0965147	0.70380116	1.61759	0.5875015	0.69784355	0.77038765	0.8809242	1.9434443	0.81959057	1.2807856
"A_19_P00320663"	-3.946144	-3.5301046	-3.5947485	-3.6201549	-5.1913395	-4.782858	-4.3494143	-5.741409	-5.7419534	-4.690426
"A_19_P00320715"	-2.8099236	-2.4193678	-4.5755153	-2.1719809	-4.338337	-4.715877	-3.924575	-3.7417755	-3.4503927	-4.098567
"A_19_P00320716"	-0.34973526	0.20965481	-2.4250398	0.37517166	-2.216133	-0.7193656	-0.5444851	-1.2981501	-0.7554536	-1.6774054
"A_19_P00320719"	0.5999174	-0.74813414	1.0314293	0.032216072	0.30020905	-0.19361067	-0.45139503	0.27193642	-0.6211524	0.006055832
"A_19_P00320721"	0.13061905	-1.5373311	0.67961216	-0.71868896	-0.11613178	-0.71096706	-0.7442064	-0.4043727	-1.0100574	-0.27008247
"A_19_P00320727"	-4.7848554	-2.6567698	-5.07403	-2.6976252	-4.554518	-3.7212844	-3.9168262	-5.215074	-3.7492294	-5.797398
"A_19_P00320785"	-4.5718155	-2.8692636	-4.36407	-3.173451	-4.8572435	-3.8403416	-3.6711416	-3.5725384	-3.3540678	-3.6011581
"A_19_P00320804"	-2.9767113	-2.3110142	-4.0779734	-2.0806055	-3.7793741	-3.108985	-3.5678372	-3.8597145	-3.0441952	-4.429929
"A_19_P00320828"	-3.3971882	-3.6099672	-2.0609422	-3.2455492	-3.598157	-3.6231365	-4.4398193	-2.9331102	-4.1936493	-3.5181746
"A_19_P00320841"	0.2504444	-0.3294096	-1.0023212	0.14985085	-0.7305498	0.28636646	-0.31012154	-0.37690926	-0.013979912	-0.26628017
"A_19_P00320842"	-0.85850334	-0.089972496	-1.9234042	-0.15685081	-1.492321	-0.8726063	-1.0247812	-1.554872	-0.6754942	-1.7699795
"A_19_P00320866"	2.130167	2.0266638	2.569501	2.089346	2.4820652	2.3964968	2.1659336	2.37669	2.471017	2.1700764
"A_19_P00320872"	-3.1264186	-2.9132953	-4.2850647	-2.6986141	-3.2802978	-2.8940086	-3.5186615	-3.6337228	-2.5721807	-3.4491334
"A_19_P00320885"	1.7748985	0.5656252	2.3970222	1.4907207	0.9446945	1.9028769	0.6253624	1.1862373	2.1787271	1.5766916
"A_19_P00320930"	-4.777462	-3.5273724	-5.034569	-3.8386183	-4.4850354	-5.1788845	-4.3983855	-3.94133	-4.1000443	-5.0687666
"A_19_P00320948"	0.973814	1.0218382	0.6123047	0.96650314	0.66927147	1.5104532	1.2620716	1.1657486	1.7077894	1.5325031
"A_19_P00320954"	-0.01782322	-0.027803421	-1.5440898	0.23232555	-1.6644602	-0.4756899	-0.4299345	-1.5337219	-0.46518373	-1.6804681
"A_19_P00320970"	-0.8078022	-0.8643465	-2.1879673	-0.584671	-1.2653527	0.12387562	-1.0103617	-1.5203533	0.24808168	-0.015182495
"A_19_P00320971"	-2.737153	-1.5732255	-4.0544415	-0.6616297	-4.2251167	-3.069079	-1.6512914	-4.2503233	-1.9868908	-3.794795
"A_19_P00320972"	-4.266923	-4.9436817	-5.2207584	-3.071517	-3.9628391	-4.0027137	-4.3256283	-5.432828	-4.2862453	-5.7727294
"A_19_P00320974"	-3.767942	-2.916071	-4.1377306	-2.6851945	-4.0014257	-2.3962555	-3.535656	-3.2556367	-2.8846378	-3.8694296
"A_19_P00320986"	0.843688	0.028118134	1.2088242	-0.39130974	0.7837181	0.061829567	0.44597912	0.86030674	0.031153679	0.5138073
"A_19_P00320996"	-0.24651527	-0.35431957	-0.4359579	-1.6627445	0.59768677	0.12966442	-0.1651907	1.2265244	0.25910854	1.2398052
"A_19_P00320998"	-4.219128	-3.6931152	-3.1415234	-2.985488	-3.9810686	-3.9866972	-4.035378	-3.2277985	-2.821889	-4.016995
"A_19_P00321000"	-6.0338445	-5.67918	-4.2578325	-6.0005746	-6.54697	-5.663209	-3.6613684	-4.052599	-4.5061884	-3.756734
"A_19_P00321030"	-1.176147	-1.9099445	-0.9425125	-1.9495115	-2.7795677	-2.7467012	-3.2005634	-3.4200401	-3.2069793	-4.2766657
"A_19_P00321038"	-2.9143286	-1.0978675	-2.8857317	-1.49787	-3.2841902	-3.3735967	-2.1611853	-4.060995	-2.6372976	-4.0525246
"A_19_P00321039"	-5.1598935	-1.6105113	-4.4073415	-1.8358097	-5.568198	-4.0206733	-1.9952269	-6.085374	-3.0709066	-5.486162
"A_19_P00321040"	-4.398837	-3.050953	-5.1782227	-3.3393688	-4.85174	-3.8349304	-4.3667326	-4.839309	-4.106412	-5.730658
"A_19_P00321061"	-2.7433066	-1.8994012	-3.7818303	-2.2750006	-3.9476786	-2.1861453	-2.4242868	-2.6031733	-2.5338192	-2.472725
"A_19_P00321063"	-4.4116178	-5.4141283	-3.6004124	-4.917015	-3.8706212	-5.3757586	-4.432208	-5.4863863	-3.9632185	-5.369092
"A_19_P00321096"	-3.3035498	-3.484755	-4.257531	-2.9758005	-3.8985271	-3.5801544	-4.4393253	-3.4312859	-2.838338	-3.656022
"A_19_P00321097"	-5.994919	-5.8255615	-6.9402356	-4.058899	-6.660324	-5.85936	-4.468628	-6.1463413	-5.864547	-5.8596487
"A_19_P00321098"	-6.1210856	-5.740904	-5.8143625	-4.471284	-5.9894323	-5.243974	-4.336322	-4.9613304	-5.2724524	-4.9273343
"A_19_P00321110"	-2.1953502	-1.675447	-2.9144511	-0.48126602	-1.9793048	-1.9976544	-3.0340118	-2.4906702	-2.1535988	-2.8476977
"A_19_P00321139"	-4.9738903	-4.1051207	-5.883175	-3.5189228	-6.5548925	-4.94165	-4.383506	-5.581834	-4.5743093	-5.4494195
"A_19_P00321148"	-2.6940851	-2.0444589	-4.0918684	-1.8630257	0.41777134	-5.663725	-4.355907	-6.043206	-5.885105	-5.698128
"A_19_P00321158"	-2.4138284	-3.0376225	-3.7810192	-2.7653284	-3.5008821	-0.9055176	-3.4973779	-0.30072498	-1.3576007	-0.68894625
"A_19_P00321159"	-1.8510113	-1.9449492	-2.5307102	-2.0600786	-2.3510847	-0.5941272	-2.3949232	0.38214302	-0.77695465	0.01804924
"A_19_P00321187"	-3.6588287	-1.775785	-3.162458	-1.3759413	-4.205593	-1.0069485	-1.6875625	-0.4440384	-0.9768305	-1.5536761
"A_19_P00321190"	-2.461234	-0.5364847	-5.3318424	-0.15476799	-4.305776	2.5809374	1.5830021	2.8892899	2.3143263	1.4824619
"A_19_P00321196"	-2.6342382	-2.1466417	-3.5795736	-1.7599931	-3.0018635	-2.4180722	-2.7649078	-4.1860714	-2.8428392	-3.9336467
"A_19_P00321201"	-0.078219414	-0.5084038	0.05428028	0.5118246	0.07675362	-0.5491524	-0.16010046	-0.03441429	-0.48157883	0.034973145
"A_19_P00321202"	0.02263546	-0.06540966	0.3922119	0.7196617	0.7648754	-0.3062234	0.32569695	0.380558	-0.41351604	0.61763
"A_19_P00321266"	3.0321054	2.8764791	2.9272032	3.202176	2.8217583	3.5155077	3.3792992	3.4050474	3.5760908	3.2184114
"A_19_P00321272"	1.2086201	1.0331659	-0.07518101	1.7529049	0.59216595	1.5506296	0.82603264	-0.019712448	1.36802	0.4479475
"A_19_P00321279"	-1.8225579	-0.98810196	-1.8074818	-1.0728202	-1.8515053	-1.2076864	-1.3397923	-1.049098	-0.7406535	-1.34867
"A_19_P00321286"	-3.329493	-2.9141932	-4.3535357	-2.2891035	-4.0265236	-2.5000067	-3.761464	-2.5457487	-2.2375097	-2.407651
"A_19_P00321303"	-1.0920181	-1.9735622	0.50203896	-2.2991948	0.036613464	-1.3421288	-1.1279273	-1.0785499	-1.6547928	-0.591454
"A_19_P00321306"	2.8362608	2.5824785	3.20076	2.1585732	3.5099478	2.6514473	3.0996857	2.1620998	2.2351465	2.2336788
"A_19_P00321310"	-5.1875153	-4.161413	-6.890511	-3.8178444	-6.649954	-4.784036	-4.5538893	-5.128682	-4.290124	-5.130669
"A_19_P00321316"	-2.9202962	-2.2165203	-5.139901	-2.256096	-5.553759	-4.202033	-3.6184735	-3.606718	-3.4891047	-4.281369
"A_19_P00321317"	0.16117287	0.6257677	-2.0885653	0.8495102	-1.6901464	-0.38261604	-0.03268051	-0.76252747	-0.28696918	-1.0638299
"A_19_P00321319"	-0.34811878	-1.058372	0.6225252	-1.0514445	-0.24821568	-0.17038488	-0.34461403	0.89689827	-0.41412306	0.5768204
"A_19_P00321322"	-2.0912051	-1.5277824	-2.7302113	-1.5589418	-2.7589822	-1.6767364	-1.9485269	-1.6497064	-1.4319181	-1.5684018
"A_19_P00321339"	-1.6061583	-2.2134266	-1.7577481	-2.4814434	-3.3777142	-3.4602413	-3.979139	-3.6395097	-3.8153076	-3.9798434
"A_19_P00321342"	0.61942863	0.70977306	-0.5273266	0.6210108	-0.2781582	0.85106564	0.6317196	0.002923966	0.7506466	-0.2403903
"A_19_P00321344"	0.50442696	0.32507038	-1.2642074	0.7932215	-1.2702742	0.6844301	-0.21916962	-0.97587395	0.6456232	0.59048843
"A_19_P00321345"	-0.38822365	0.05689907	0.06777763	0.025615692	-0.88030005	-0.028962135	-0.5412879	0.18497086	-0.123288155	-0.4363227
"A_19_P00321346"	-2.3556137	-1.589191	-0.82793427	-1.8115005	-2.5364032	-2.0148435	-2.8173404	-2.287754	-2.6989565	-2.6493235
"A_19_P00321360"	-3.227363	-1.9200897	-6.540706	-1.9319906	-5.2814465	-2.4036417	-2.343154	0.24872875	-1.0074706	0.14482594
"A_19_P00321388"	-1.4734879	-1.5463996	-2.0862045	-1.2283769	-2.1655588	-1.4597478	-2.045363	-2.1550064	-1.4269795	-2.0364227
"A_19_P00321403"	-1.8495278	-1.5941606	-1.7442675	-1.7250309	-2.3880544	-1.6045055	-2.5599914	-2.023346	-2.2833195	-2.1965117
"A_19_P00321406"	0.60868263	1.2027874	-1.4339857	1.6349878	-0.61058044	0.14399815	0.53767776	-0.046082973	0.28727722	-0.20106411
"A_19_P00321436"	-4.7086115	-2.8927445	-6.9146547	-2.1444879	-6.513648	-3.9511232	-3.825848	-6.1234055	-3.5522985	-5.606744
"A_19_P00321439"	-1.5946689	-1.3783512	-2.3849998	-1.6161528	-2.807073	-2.2264118	-2.118194	-2.5487714	-2.7266436	-2.6954494
"A_19_P00321441"	-1.9236331	-1.7835255	-3.0409656	-1.8366952	-3.8193598	-3.2046208	-4.290411	-4.482607	-5.114797	-4.982277
"A_19_P00321495"	-2.3022504	-2.1720881	-3.09486	-1.6806192	-2.5745583	-1.8581443	-1.7037253	-1.8221636	-1.7668595	-2.1774502
"A_19_P00321540"	-0.18639183	-0.86222506	-0.08980179	-1.3752637	-0.48766327	0.48631382	-0.040355682	0.28352737	0.037381172	0.02091217
"A_19_P00321556"	-6.1563234	-4.9630423	-6.9135194	-4.6961994	-6.615897	-5.8113136	-4.5253286	-6.119293	-5.892571	-5.8749714
"A_19_P00321562"	-2.1053119	-2.0955358	-3.0700283	-1.587718	-2.4943614	-1.869276	-2.1385913	-2.6250134	-1.48735	-2.1557646
"A_19_P00321577"	-1.455821	-1.401959	-0.73768425	-1.5782814	-2.8241997	-0.8280163	-2.0590773	-2.3018527	-1.8373957	-2.6628609
"A_19_P00321598"	-2.8089705	-1.7254896	-3.1390996	-2.199139	-3.2749395	-3.1761813	-3.261363	-5.548706	-3.0639873	-4.5545936
"A_19_P00321617"	-1.7500648	-1.0684123	-2.3139968	-1.3077803	-2.0118012	-1.7449417	-1.7399058	-2.0121918	-1.8973465	-1.9995403
"A_19_P00321656"	-2.1745362	-1.0837831	0.058252335	-1.1634898	-0.7280469	-1.7388067	0.06951475	-1.0500908	-1.796732	-1.822362
"A_19_P00321670"	-0.3950796	-0.27700853	-1.1306152	-0.20312595	-1.2586961	-0.44226646	-0.9120498	-0.79827833	-0.28186893	-1.5959845
"A_19_P00321671"	-6.1082363	-3.0876694	1.3450699	-2.9522371	-6.180625	-5.407772	-3.9579158	-4.6829414	-4.2001762	-5.6187057
"A_19_P00321781"	-1.736784	-1.0493407	-1.8125982	-1.0449872	-1.3265228	-1.977407	-1.5381055	-3.150875	-1.7381134	-3.1033144
"A_19_P00321789"	2.4109535	2.7016945	3.3188267	1.7756748	3.372118	3.3213558	2.617443	4.3503933	3.4039545	3.9938507
"A_19_P00321795"	-2.452464	-3.8701844	-0.89407396	-3.0228395	-1.880805	-3.4153156	-3.611949	-0.520422	-2.4885087	-1.3664894
"A_19_P00321801"	-3.3589954	-2.1791	-3.5661325	-2.5953898	-2.4916453	-2.533667	-2.50659	-3.0686913	-2.652361	-2.6793375
"A_19_P00321802"	-2.52836	-1.4795241	-2.7852035	-1.3533044	-2.597777	-2.1120572	-0.95651245	-2.251276	-1.4467177	-2.1868434
"A_19_P00321803"	-6.0741377	-3.9419127	-5.029497	-4.6986732	-4.917194	-5.7286396	-4.4216747	-4.361738	-4.9715605	-4.6859684
"A_19_P00321831"	-6.1583233	-5.779853	-6.9300494	-6.1916566	-6.6375713	-5.796133	-4.33795	-6.1244497	-5.857546	-5.827795
"A_19_P00321832"	-3.9778476	-5.6839485	-6.7742558	-6.2186728	-6.6213984	-5.674347	-4.3801746	-6.148579	-5.932721	-5.8258905
"A_19_P00321833"	-6.106695	-5.6878095	-6.864239	-6.2101064	-5.5680265	-5.710209	-4.291578	-6.042083	-5.823098	-5.59393
"A_19_P00321851"	3.0848064	3.6570158	4.174101	2.2055874	3.971449	4.093623	3.3383617	4.121464	3.8813343	4.098665
"A_19_P00321858"	-1.7760644	-1.026485	-2.488739	-0.18465805	-2.8540125	-1.4909453	-1.0764751	-2.1152139	-0.947876	-2.603693
"A_19_P00321890"	1.1560402	1.3402548	0.37456608	1.6303749	0.8493633	1.9890337	1.6091518	0.86278915	1.9136429	0.80018425
"A_19_P00321973"	-1.7536979	-1.7549644	-2.6451745	-1.6088681	-2.0016704	-3.5316162	-3.8794444	-4.0132475	-2.7625322	-3.4629822
"A_19_P00321998"	-3.9146461	-1.7794895	-3.1535058	-1.9454489	-2.2184868	-2.4459586	-2.2212353	-3.5256062	-2.2981853	-3.4074411
"A_19_P00322023"	-1.941865	-1.5396724	-3.7795973	-1.1964946	-2.9994264	-0.98064613	-0.21747112	-1.5278649	-0.78645945	-1.5791826
"A_19_P00322024"	-4.735421	-3.71208	-5.333914	-3.156754	-5.932648	-3.5956526	-4.362118	-2.865673	-3.6463442	-3.4410381
"A_19_P00322059"	-6.213995	-5.833394	-6.9412036	-6.227155	-6.6695375	-5.8484797	-4.4221635	-6.140086	-5.880952	-5.1809444
"A_19_P00322088"	-1.4620461	-1.7368989	-2.3358932	-2.0218015	-2.4878025	-1.6006584	-2.3761044	-1.713666	-1.7478948	-1.9055705
"A_19_P00322111"	1.0085707	0.93537045	0.962059	0.16884041	0.8385935	0.5567217	0.4468403	0.90553474	0.2656455	0.68150806
"A_19_P00322119"	-4.7833004	-3.625825	-6.5788264	-3.5156384	-6.684298	-5.210573	-4.4751472	-6.1541977	-5.903473	-5.89065
"A_19_P00322166"	-3.6271129	-3.3362293	-5.6485367	-3.0070052	-5.690522	-2.719133	-2.3073416	-1.5153875	-1.9053946	-2.0196528
"A_19_P00322173"	0.3697052	0.4155264	0.7682724	0.103328705	0.68476486	0.6217718	0.5769634	0.7029762	0.74265194	0.322546
"A_19_P00322181"	-3.047483	-5.703622	-1.270863	-3.9556026	-1.6575794	-2.1875606	-3.4733229	-2.2774358	-2.6114597	-2.1868372
"A_19_P00322182"	-1.5818758	-0.44679308	-2.9101372	0.16723824	-0.49106503	-1.1209474	-0.66515255	-2.243576	-0.59139395	-1.8963337
"A_19_P00322184"	-2.6091743	-0.71474934	1.7197161	-1.6536565	1.4236698	-0.9778261	0.7706747	-0.45110178	-0.21955538	-0.5872841
"A_19_P00322188"	-0.5926361	0.09255123	-2.366281	0.5062294	-2.622284	2.023488	1.1909943	2.075327	1.8578377	1.1318235
"A_19_P00322207"	-3.9258995	-2.6924925	-5.359119	-3.1917791	-2.4293733	-4.420558	-3.3355694	-6.15438	-3.0826244	-4.5367727
"A_19_P00322212"	-1.8949137	-1.1349144	-1.5820127	-1.7538595	-1.8851986	-1.2937212	-1.3477488	-1.6480722	-1.281239	-1.5741024
"A_19_P00322221"	-6.1664715	-4.91538	-6.922619	-4.27843	-6.6369724	-5.823267	-4.466568	-6.1356144	-5.8029437	-5.8504114
"A_19_P00322225"	-3.5752459	-2.2640047	-3.881342	-1.8600359	-5.304132	-3.0981574	-2.8001423	-1.8074899	-2.0753517	-2.8905883
"A_19_P00322228"	1.6515007	1.5114202	1.5428543	1.341856	1.4988651	1.6226072	1.5416851	1.7349777	1.59797	1.656086
"A_19_P00322236"	-0.9627199	-1.3029389	-0.33994293	-0.880846	-1.4795618	-1.26863	-1.0374947	-1.0538993	-1.3315477	-0.76186657
"A_19_P00322242"	2.6307983	2.5127554	2.1086159	2.752098	2.1558676	2.7170172	2.4619427	2.3739014	2.8454676	2.2262316
"A_19_P00322299"	1.9840794	2.227745	2.5390453	1.7138577	2.8156338	2.1938543	2.4161873	2.3176994	1.9138422	2.556119
"A_19_P00322337"	-2.3559256	-2.0721836	-3.9999886	-1.6848512	-4.328413	-2.6411295	-3.06291	-4.415493	-2.7987976	-4.892577
"A_19_P00322349"	-6.1046486	-5.190709	-6.951829	-5.0920715	-6.6701403	-5.7341356	-4.255596	-6.1618385	-5.8517313	-5.8182626
"A_19_P00322371"	-0.52796364	-1.1595335	1.0398197	-0.95970345	0.774724	-0.5034909	-0.2572093	-0.16157532	-0.5795536	0.09975338
"A_19_P00322384"	1.3819752	0.4469309	2.2457905	0.7038803	2.7498484	3.3293142	2.5146446	3.796691	3.6183023	4.4402676
"A_19_P00322413"	-3.191804	-3.2653413	-3.9616547	-2.8367558	-4.243517	-3.7301607	-3.9882977	-4.2063427	-3.265655	-3.8670816
"A_19_P00322418"	1.5636768	-1.0384226	1.9744129	-0.92387867	1.2378674	1.2602768	1.777833	2.064705	1.1573229	1.7013779
"A_19_P00322432"	-1.9556036	-2.5273738	-1.7465105	-1.8480186	-1.5338244	-2.362277	-2.1296744	-2.134017	-1.7625647	-2.2384005
"A_19_P00322435"	-2.7212925	-1.8475561	-3.8380737	-1.970777	-4.3259106	-2.8342986	-2.6708803	-2.9155507	-2.6952095	-4.240281
"A_19_P00322436"	-3.0566754	-2.4151158	-5.6599255	-2.4754481	-6.540979	-4.420101	-3.7729332	-4.803029	-3.3431988	-5.505511
"A_19_P00322442"	0.55331993	0.06254768	2.101982	-0.3962307	1.5993233	0.77497196	0.9368	0.9320984	0.85028267	0.56033516
"A_19_P00322479"	-2.182003	-1.5454712	-3.6068354	-1.4761295	-4.357995	-2.516632	-2.0019016	-3.3835206	-2.0410142	-3.1730752
"A_19_P00322487"	2.25663	2.1811247	2.3629704	1.7814541	2.3336182	2.5259943	2.5585098	2.692378	2.4970913	2.6239567
"A_19_P00322495"	-1.0817423	-2.0287104	-0.32392883	-1.7972407	0.6205559	-0.21834612	-0.5887885	1.1236515	0.17421675	1.9364071
"A_19_P00322498"	-1.1695967	0.43222523	-0.9294219	-0.7307725	-1.2485752	-0.33948088	-2.1624098	0.5481529	-0.008691788	0.106300354
"A_19_P00322523"	1.6073141	-0.43977928	-3.4166498	-2.2788534	-0.12259197	-3.1839514	-3.1958685	-3.8125906	-3.3402224	-3.684146
"A_19_P00322526"	-5.9840574	-3.8587246	-6.8113565	-3.9959617	-6.494023	-5.409828	-4.3517656	-5.989874	-5.1959677	-5.7378516
"A_19_P00322528"	-1.8840351	-2.5402532	-1.7882414	-2.2230487	-1.3009772	-1.5384045	-2.3116512	-1.407968	-1.5488272	-1.1979246
"A_19_P00322530"	5.263731	5.367695	4.868846	5.479336	4.9278126	5.4938784	5.3052387	5.348872	5.3110237	5.052431
"A_19_P00322544"	-0.9284053	-1.7467508	0.5093317	-2.1109943	0.025373459	-1.065371	-1.0466413	-0.9215727	-1.087882	-0.34299374
"A_19_P00322573"	-2.2327895	-2.0647469	-2.0820942	-2.3602	-2.2988968	-1.7466235	-3.0345497	-1.0375242	-1.8828859	-1.6966486
"A_19_P00322574"	-0.829443	-1.2344332	0.33910656	-0.92849684	-0.65596676	-0.8524475	-1.1646218	-0.1369772	-0.7543349	-0.45394802
"A_19_P00322576"	-3.7603436	-2.528059	-2.1746497	-2.7550755	-2.2377815	-2.0979195	-2.7518806	-4.133951	-2.5226903	-4.1103487
"A_19_P00322599"	1.0504837	0.000653267	1.1245155	0.050474167	1.5555859	0.7862177	0.33626556	1.0630779	0.8101492	1.2173071
"A_19_P00322605"	-5.730633	-3.8152952	-6.6793523	-3.1295586	-5.943572	-5.30735	-4.534923	-6.1196203	-4.8487606	-5.857087
"A_19_P00322614"	-0.042729378	-0.9823103	-1.0023341	-0.38981247	-1.0655413	-0.5575595	-0.57492685	-1.0537143	-0.58331585	-0.6183834
"A_19_P00322621"	1.5197601	1.8894606	2.1313257	2.0168514	1.9063702	1.8460579	2.2753563	1.112855	1.9106989	0.9970398
"A_19_P00322624"	-1.5207152	-0.18148851	-1.2929921	0.20410156	-0.7855091	-0.9661164	-0.18814039	-1.6809697	-0.6561928	-1.2613688
"A_19_P00322660"	-0.4506979	-1.6397576	-0.39360428	-0.6397538	-0.69620466	-0.72366333	-1.4594674	-0.7592516	-1.2068043	-0.57274437
"A_19_P00322663"	-3.081699	-1.1469793	1.8618164	-1.5854726	1.7466869	1.7488699	0.64057446	-0.5845146	0.47666454	-0.07482576
"A_19_P00322687"	-1.9494367	-1.7950277	-1.7255392	-2.1306334	-2.3316665	-1.9011631	-2.0063066	-2.110845	-2.3495579	-2.2022038
"A_19_P00322745"	-3.017612	-0.8184452	-0.84688854	-1.8586798	-3.4378195	-4.0426197	-3.7317853	-2.8357868	-3.105671	-3.839167
"A_19_P00322746"	-1.1602049	0.6421356	-0.20732689	0.06758976	-2.5376892	-1.2159624	-0.7395663	-1.7946539	-0.73111916	-2.886342
"A_19_P00322757"	-4.6155553	-5.680728	-3.8151503	-4.6632004	-3.2695894	-3.0127764	-4.098827	-3.355854	-3.9724565	-3.0276828
"A_19_P00322762"	1.1347141	1.4359331	1.9107018	1.3097277	1.9087734	1.5101156	1.4174099	1.8308144	1.3194304	1.5952806
"A_19_P00322763"	-3.446525	-2.8145485	-4.701815	-3.0450087	-4.186473	-3.2988281	-4.026368	-4.6632047	-3.5658526	-4.4111996
"A_19_P00322793"	-0.8965368	-1.4378834	0.50489044	-1.7868485	0.26463127	-0.6772852	-0.81735086	-0.9562049	-1.4119124	-0.3589754
"A_19_P00322797"	0.65530014	0.18056011	0.8887005	-0.43126202	1.0847912	-0.85681725	0.50348186	-0.1300807	-1.0252466	0.03892088
"A_19_P00322809"	-3.9107008	-4.4621778	-5.4512734	-4.457864	-4.189219	-4.2320657	-4.5588646	-3.480917	-4.445734	-4.3208113
"A_19_P00322813"	0.31691742	0.779788	-0.62828827	0.7318306	-0.30516243	1.0178614	0.7918701	0.19957352	0.8905554	-0.3550415
"A_19_P00322835"	-2.8563442	-1.9869242	-3.7409143	-1.1981964	-3.598774	-2.8427687	-2.6431308	-5.226825	-2.7319937	-5.7650814
"A_19_P00322839"	1.7228813	1.2726717	2.1830864	1.0571747	1.8968773	1.6670389	1.619215	1.3424091	1.6138983	1.0700989
"A_19_P00322850"	-3.1340513	-1.3745852	-0.7911949	-1.1039948	-0.18458557	-0.64574194	-1.0967574	-0.43951464	-0.7270889	-0.3283515
"A_19_P00322856"	0.8285551	0.14304447	1.662281	0.31167412	1.6178799	2.1912212	1.7917805	2.2334995	2.5697298	2.4504766
"A_19_P00322886"	2.463993	2.6866598	2.6382256	1.4982319	2.069067	3.5888157	3.4857674	3.5570755	3.7137785	3.8611088
"A_19_P00322887"	2.9003153	3.0240602	2.959364	1.8306246	2.3892908	3.9089766	3.8362312	3.8478365	3.8180456	4.229948
"A_19_P00322890"	-4.918276	-4.5742254	-6.88087	-3.83323	-6.56754	-5.5448623	-4.4314084	-4.094277	-3.8298879	-3.3628225
"A_19_P00322895"	-3.0110512	-2.4167156	-5.704829	-1.8196287	-2.9388657	-4.5106688	-4.3327994	-6.1520853	-3.9965568	-5.8063793
"A_19_P00322904"	-0.44493103	-0.014798164	-0.64363384	0.21845722	-0.2581005	-0.21988297	-0.011514187	-0.5698166	-0.25175285	-0.63185406
"A_19_P00322906"	2.7431126	2.7660713	3.0116663	2.5274725	2.3699284	3.4477768	3.193204	2.9513035	3.2944517	2.9518852
"A_19_P00322910"	-3.4851236	-2.4742646	-6.913769	-1.9109125	-6.13595	-4.275667	-3.1790133	-6.1508465	-3.770743	-5.8938217
"A_19_P00322911"	-2.8594475	-2.3844929	-4.585539	-2.2506623	-4.389782	-3.162243	-3.3473873	-3.4480395	-2.8376932	-4.338003
"A_19_P00322925"	0.11226082	0.34896374	-0.27857208	-0.2962494	-0.05056572	0.44082928	0.57660675	0.17534924	0.030972004	-0.3240261
"A_19_P00322929"	-4.3923903	-3.5126705	-6.282222	-2.8195095	-3.8024302	-5.078931	-3.4094567	-4.3908234	-2.1571856	-2.6737957
"A_19_P00322934"	0.11613846	-1.6795993	1.0441942	-1.4124551	0.9260273	-0.24214268	-0.17432404	0.1468811	-0.49387074	0.7887058
"A_19_P00322992"	0.74326897	0.39513302	-0.060491562	0.4678936	0.124700546	0.500947	0.03165579	0.3665104	0.34024525	0.03605461
"A_19_P00323005"	-2.7094646	-2.1852455	-4.3807697	-1.7340522	-4.5319195	-2.3791704	-2.5559835	-4.473419	-1.9466867	-2.3550777
"A_19_P00323028"	-0.09765911	-0.011019707	-0.012104988	-0.28838158	-0.4074211	1.1020803	0.6283684	1.0703697	0.6694155	1.3121576
"A_19_P00323034"	-2.685235	-2.47712	-3.4597764	-2.4154263	-2.850141	-2.506466	-2.2938375	-2.9566698	-2.371811	-2.250183
"A_19_P00323041"	-2.5612206	-3.702981	-1.0300589	-3.1069555	-2.0140042	-2.6888103	-3.4733849	-0.69785976	-2.329545	-1.5062122
"A_19_P00323413"	0.4628296	-0.54549694	0.28832817	0.95308876	0.36028862	-0.82663393	-0.8320875	-0.8417449	-1.2764521	-0.8989992
"A_19_P00323609"	-2.9386644	-3.313733	-2.5972462	-3.0776882	-3.546392	-2.9500027	-1.3566842	-2.2580614	-2.9477892	-2.5642977
"A_19_P00323737"	0.08862209	-0.7444525	0.3184662	0.8803921	0.87444496	-1.0554028	-0.76490974	-0.8433671	-0.8822751	-0.7071128
"A_19_P00324359"	-1.0450764	-1.2194653	-1.0529013	-1.1858578	-2.359414	-2.0880966	-2.6865249	-3.6949797	-1.8288608	-2.0809298
"A_19_P00324550"	-3.1486669	-3.4189506	-2.4353356	-3.4117389	-4.1756887	-3.1992512	-4.4347315	-3.4550333	-2.9996347	-3.2304106
"A_19_P00324582"	3.0273829	3.3109884	2.3425198	3.0578794	2.3319616	1.4567986	1.6611996	1.3021889	1.5052023	1.2809601
"A_19_P00324604"	-2.7485313	-2.54312	-3.2619634	-2.5018935	-2.333891	-2.0544271	-3.2518635	-2.1077113	-2.3214703	-2.2551842
"A_19_P00324814"	-0.21124268	-0.92306185	0.39984703	-0.6673188	-0.7464037	-0.23410988	-0.9262476	0.41073513	-0.4170723	0.029089928
"A_19_P00325794"	3.8647118	3.8815918	3.4013033	3.7970133	3.4975615	4.0847416	3.8212376	3.6001835	3.9840078	3.5746317
"A_19_P00325887"	-1.9389386	-1.5919962	-2.1976223	-1.0049143	-1.8774881	-1.668683	-2.36034	-1.6711297	-2.0181198	-1.966207
"A_19_P00326178"	-2.3175673	-5.7330914	-2.7425246	-3.2039828	-2.4739695	-3.1432414	-4.487975	-2.4449606	-2.945293	-2.3304996
"A_19_P00326732"	-0.229002	-1.3322048	-1.1545572	-0.691576	-0.6604767	-2.532629	-2.1904745	-1.341547	-1.8528461	-1.140163
"A_19_P00327126"	-0.00951004	0.27944088	-0.14873505	0.17844486	-0.5696001	0.60226536	0.21351337	-0.377326	0.34437275	-0.120247364
"A_19_P00329711"	0.41841316	1.0796003	1.3902206	-0.27532196	1.4463205	1.6219397	1.5792313	1.5617523	1.3282213	1.6750488
"A_19_P00800006"	4.2711067	4.3044653	4.061183	4.169546	3.9837942	3.807372	3.6330252	3.707325	3.6472235	3.5772686
"A_19_P00800061"	-1.4453511	-0.44878006	-0.1840992	-0.75199175	-0.7127161	-1.6745319	-1.2615442	-1.8331895	-2.0198212	-3.504171
"A_19_P00800111"	-4.167177	-1.9995818	-4.618515	-1.8116794	-2.8763895	-2.6690626	-2.2420444	-2.9559216	-2.0523367	-2.4267669
"A_19_P00800114"	0.09513283	-0.037259102	-0.5156536	-0.26787376	-0.051042557	0.4915371	-0.5045204	0.27498436	-0.29527283	-0.61302805
"A_19_P00800264"	-0.7143879	-1.2320995	-0.95403385	-1.6027789	-1.6967096	-1.1644773	-1.4298844	-0.9448018	-1.5751567	-0.80430794
"A_19_P00800467"	2.7898502	1.8869152	3.1798334	2.1604967	2.4778843	1.6248875	1.6026144	1.9784994	1.5319548	1.7893763
"A_19_P00800522"	-6.179739	-4.015994	-6.927982	-3.3896246	-5.579642	-3.80966	-4.458413	-4.5755734	-4.7486176	-4.914926
"A_19_P00800549"	0.31222248	-0.20019674	1.0411816	0.1864109	0.48240852	0.29150677	0.86951065	0.3336792	0.79222965	0.62114143
"A_19_P00800555"	1.9766445	2.4529514	1.245739	2.5905733	1.1788797	1.5005598	2.0025501	1.1868467	1.693799	1.3300238
"A_19_P00800667"	-1.8499069	-1.5687294	-2.9849777	-1.1102657	-1.4840555	-1.2047653	-1.5500617	-1.7496977	-1.2281418	-2.4479165
"A_19_P00801042"	-1.3415627	-1.1863394	-0.889688	-1.4589701	-1.0848684	-1.9788179	-3.1591392	-1.4712734	-2.2473316	-2.194065
"A_19_P00801088"	0.36029625	1.4102631	1.2396584	0.91895103	0.759285	0.12842083	1.4494467	-0.62369776	0.24932575	-1.3365049
"A_19_P00801213"	-5.9875937	-5.6396422	-6.8335404	-4.7982025	-6.523737	-5.6141605	-3.482418	-6.003136	-5.8303785	-5.74302
"A_19_P00801279"	-2.0528727	-1.5741844	-3.1465025	-1.6996017	-2.2350616	-1.339613	-1.3037233	-1.7866545	-1.5330801	-2.1860971
"A_19_P00801324"	-0.26569366	-1.2205906	-0.13939095	0.2365303	-0.49390602	-0.42763662	-0.67972565	-0.6432023	-0.7154889	-0.63994837
"A_19_P00801407"	-4.1159973	-2.090746	-5.897911	-1.7729845	-5.6907616	2.175788	1.739049	2.4734192	1.9822092	2.0676117
"A_19_P00801412"	3.5676794	3.7035255	3.468812	0.06351471	0.6572952	0.52111435	-0.52107906	-0.78496933	-0.12649488	-1.0964108
"A_19_P00801506"	-1.1253061	-0.07540798	-3.4155216	0.4670105	-2.7096224	-1.0805864	-0.28477764	-3.0783367	-0.7084136	-3.5637932
"A_19_P00801576"	0.6487379	0.5828142	-0.69135284	1.214756	-0.47720528	0.31531525	0.13103771	-0.62454987	0.26648045	-0.67205715
"A_19_P00801585"	0.38232613	0.5824566	-0.56829643	0.28700066	-0.51609707	-0.42635775	-0.09333897	-0.49095058	-0.25278187	-0.37149096
"A_19_P00801627"	1.5947704	1.2895985	1.3918581	1.8352461	1.4847965	1.0364981	1.3997335	1.3041306	1.2612333	1.4385386
"A_19_P00801634"	1.3165951	1.7553701	1.9527493	1.6936121	2.3683462	1.2059793	1.3979988	1.1366405	1.5678339	1.6202202
"A_19_P00801776"	-3.3535414	-1.0491929	-6.3293514	-1.1604533	-5.2029953	-2.2464962	-1.5185518	-2.9510946	-1.5475116	-3.9971046
"A_19_P00801823"	1.1808872	1.531045	0.81947994	1.4295101	1.1415958	1.6452246	1.5915203	0.8695049	1.3891926	0.65696716
"A_19_P00801960"	0.5537605	-0.40559912	0.07775879	-0.4298401	0.3252449	0.6624899	-0.0294981	0.32400608	0.27559137	-0.48255396
"A_19_P00802098"	-0.9685936	-1.4413815	-0.5095768	-1.2397046	-0.2849636	-1.2647543	-0.9527278	-0.68571854	-0.76723385	-0.9487972
"A_19_P00802141"	3.0841007	3.132224	2.8279972	2.6907368	1.8296356	2.5246172	2.489399	2.6853428	2.4334192	2.5690737
"A_19_P00802154"	1.4955101	1.7878675	-0.26805496	1.6381054	0.04969883	1.399682	1.0637245	0.004582405	1.2419748	0.62618446
"A_19_P00802168"	-2.2078438	-3.4006376	-2.24678	-2.8295465	-3.9472947	-3.4367118	-3.0425463	-3.5817728	-3.3333225	-3.7030163
"A_19_P00802297"	-4.192856	-2.5697803	-5.794668	-1.8049703	-6.054211	-3.6873503	-3.7057176	-5.168716	-3.3639622	-5.382898
"A_19_P00802413"	6.033552	6.094839	6.410389	5.99926	6.2334595	6.429659	6.1568213	6.5334063	6.6499662	6.452797
"A_19_P00802417"	-1.9585528	-2.3623843	-2.5330553	-1.440062	-1.7823963	-2.1381855	-2.5144591	-1.5680552	-2.071828	-1.349021
"A_19_P00802433"	-1.5108724	-0.65159893	-2.3747253	-1.1470385	-2.5621119	-1.030448	-1.4017305	-0.436409	-0.84525204	-1.2367973
"A_19_P00802546"	-2.2649417	-1.6533232	-3.3040323	-3.1524754	-3.2431269	-3.5122585	-3.5413089	-3.4628382	-3.8593547	-3.4799318
"A_19_P00802614"	-0.108623505	0.057757378	-0.10741043	-0.26358032	-0.04302597	0.14623737	0.14081383	0.55002403	0.8404894	0.22197437
"A_19_P00802654"	3.0878525	2.7970285	1.8314533	3.2187042	1.5129395	2.5644236	2.8883553	1.9662132	2.6822195	2.0141468
"A_19_P00802679"	-0.52945423	0.1305399	-0.22757626	0.5164223	-0.51994324	-0.54889727	0.10015392	-0.4945917	-0.04276371	-0.5625553
"A_19_P00802713"	0.33825493	0.6125803	0.5067272	0.78910923	0.06585121	0.012089729	0.007170677	0.31229973	0.10235453	-0.04134512
"A_19_P00802759"	3.3754635	2.6067886	3.0858126	2.6390781	3.2987309	3.0318594	3.593401	3.2227602	3.2081137	3.3435497
"A_19_P00802936"	1.3947935	1.3140631	1.766964	0.876565	2.5964422	1.4984083	1.7852917	2.057827	1.8243313	1.9985018
"A_19_P00802954"	1.2052937	1.2554255	1.0819674	1.921217	0.44377995	1.2914419	1.2096462	1.0528545	1.3570032	0.5726099
"A_19_P00803093"	-6.129469	-5.7197676	-6.9218044	-5.7712717	-6.6160526	-0.050201416	-1.1385589	0.7327881	0.049034595	0.48825264
"A_19_P00803151"	-2.4930725	-0.727149	1.631011	-1.8401108	1.3891506	-1.0338111	0.6051645	-0.56696415	-0.40063334	-0.40221357
"A_19_P00803201"	1.3566275	2.9045877	0.37119865	3.197915	-0.083236694	1.9014149	2.7517052	-1.3612757	2.202736	-0.18940401
"A_19_P00803333"	1.3765221	1.3551531	2.3873558	0.98513603	2.8731165	1.3598242	2.0959606	2.0971766	1.4555826	2.002859
"A_19_P00803342"	1.1843491	0.17974758	0.2534256	0.9431906	-0.38091183	-0.60394573	-0.09430885	-0.68160915	-0.5007405	-0.6128197
"A_19_P00803558"	-1.4236889	-0.8890338	-3.2710238	-0.7610326	-2.9443917	-1.6613903	-1.855567	-2.8837376	-1.1938543	-2.4809737
"A_19_P00803575"	-1.7135267	-2.656828	-1.5272121	-2.43605	-0.80442333	-1.6403017	-2.095828	-1.3050661	-1.3748355	-1.4322357
"A_19_P00803606"	-2.242384	-2.526147	-2.8708034	-1.8807902	-2.1205797	-1.5805235	-2.8903546	-1.7911673	-1.0120096	-0.79641104
"A_19_P00803675"	-5.7093477	-5.176122	-3.6190634	-4.4983387	-6.594651	-5.7692046	-4.2956	-2.9416776	-4.709743	-5.545483
"A_19_P00803685"	-1.1161652	0.03986454	0.75106144	0.42814064	2.288577	1.6358824	1.3823624	0.8149252	1.3370028	1.9186153
"A_19_P00803864"	-2.00416	-1.4101553	-2.2574978	-1.2973094	-1.8511834	-2.331511	-2.1053848	-2.591693	-2.5137444	-2.4126816
"A_19_P00804020"	2.2383747	1.9331503	2.6004076	1.5619564	2.6194534	2.28123	2.6674032	2.3418417	2.230729	2.3239126
"A_19_P00804072"	2.6720371	2.4341593	2.8859463	2.6305294	3.4251108	2.4995985	3.0741215	1.809516	2.6698008	2.0903301
"A_19_P00804093"	-1.3933425	-1.1266518	-1.3004441	-0.7308631	-0.9735446	-1.6648378	-0.7443099	-1.0805454	-1.1991262	-1.3305273
"A_19_P00804212"	0.92749023	0.27278042	1.012167	0.09065056	0.93390465	0.21811771	-0.21454048	0.9760399	0.3796482	1.0672865
"A_19_P00804215"	-0.1578598	-1.1631651	-1.1236734	-0.95713234	-1.2815366	-1.7144856	-1.48845	-1.5236282	-1.5864663	-1.6189437
"A_19_P00804396"	0.50392723	-1.2963829	-0.5853958	-0.79142904	-1.3810024	-0.8548708	-3.3280578	-1.4732795	-1.7047944	-1.8079395
"A_19_P00804489"	0.03359604	0.07056904	-0.09027958	-0.06833458	-0.246418	1.2837267	0.6247711	1.046812	0.66829014	1.2791634
"A_19_P00804596"	-1.2111063	-2.1759315	-2.7801533	-2.9641104	-1.1474214	-1.6546283	-1.9697809	-0.55862904	-1.2483501	-0.69159794
"A_19_P00804723"	-4.1089735	-3.809392	-6.215052	-3.277089	-5.754291	-4.5475354	-4.273352	-5.199306	-4.5160265	-5.6610737
"A_19_P00804755"	-0.46129513	-0.22450066	-0.022462845	-0.7501006	-0.091649055	-0.5428667	-0.40980434	-0.44044447	-0.27722073	-0.15318775
"A_19_P00804767"	2.9832458	3.0891867	3.0447702	2.3763218	3.1877127	2.8493452	3.7556238	2.9133568	2.9973097	3.1566296
"A_19_P00804817"	-0.37017822	-0.8023658	0.33359146	0.34909248	0.29679775	-0.87111855	-0.21065569	-0.42505646	-0.37787056	-0.3199749
"A_19_P00804950"	-2.3684568	-3.0249376	-2.2855682	-2.5732245	-2.7658882	-3.3891754	-3.4900837	-3.4426274	-3.00498	-2.939938
"A_19_P00805047"	-0.8610201	-1.3295112	-1.5152779	-0.5316324	-1.02524	-0.77505445	-0.81171894	-1.8287172	-1.0196314	-2.1084208
"A_19_P00805218"	-2.1174693	-1.1956592	0.071460724	-1.2931776	0.82718277	-1.1756744	2.5173788	-0.22341394	-0.2139206	0.31050396
"A_19_P00805263"	-0.12530994	0.18917942	-2.6504273	-2.366591	-1.7069883	-4.801679	-2.700602	-4.4012423	-3.196638	-5.2974067
"A_19_P00805272"	-0.5693283	-1.0929818	-0.10631561	-0.57148457	0.5953102	-0.98533154	-0.7834306	-0.20489836	-0.91512156	-0.13563442
"A_19_P00805273"	0.09584808	0.15991306	-0.4084072	-0.10011482	-0.6227188	-0.92229843	-0.5022869	-0.70829153	-0.83769417	-0.59825563
"A_19_P00805291"	3.0939903	3.3206663	3.0380106	3.0564775	3.0940819	2.5991259	3.1922016	2.8499546	2.759632	2.9421415
"A_19_P00805339"	-2.5046601	-2.4356575	-2.605722	-1.526721	-3.1196566	-2.3192682	-3.077757	-2.8352108	-2.3411093	-2.461636
"A_19_P00805548"	-1.2095914	-1.4545918	-0.5286827	-2.055852	-0.7913203	-1.7146626	-1.6153097	-1.4663143	-1.539144	-1.2498975
"A_19_P00805593"	-6.098774	-4.457285	-6.9194074	-3.6849709	-6.6194873	-4.64733	-4.321515	-5.968326	-4.2826967	-5.7977834
"A_19_P00805625"	-0.9843097	-1.9304633	0.65234756	-1.7576904	0.29218578	-0.8466015	-0.51299953	-0.25522184	-0.98926735	0.4951458
"A_19_P00805702"	-0.64395905	-1.7179351	-1.3044734	-0.8759184	-1.4388247	-2.730538	-3.6223526	-1.6328979	-2.2041883	-1.7799649
"A_19_P00805705"	3.0389156	2.699111	2.82691	1.880662	2.6336193	3.035903	3.0716782	3.0765152	2.7650394	3.257557
"A_19_P00805748"	-5.205156	-2.0731277	-5.0285597	-2.4103007	-5.999829	-4.1207385	-3.8783464	-5.2996955	-3.8115625	-5.8363485
"A_19_P00805757"	4.1108646	3.1605854	4.337267	4.1599607	4.4598894	3.1055384	3.630497	3.652645	3.3070898	3.7415848
"A_19_P00805812"	-2.6040726	-1.7628212	-3.5129337	-2.3698401	-3.465602	-3.5120893	-3.7505054	-3.6836944	-3.709818	-3.5130558
"A_19_P00805942"	0.37079048	0.9416399	0.5240326	1.0582523	0.57761383	0.9127512	0.7239075	1.0217457	1.0645227	0.92557335
"A_19_P00806071"	-2.7899094	-1.913166	-6.9107857	-1.4876957	-6.274787	-3.649993	-3.2132492	-5.8349814	-3.1722898	-5.33165
"A_19_P00806320"	4.3378563	4.978511	3.6765757	4.190119	3.8030558	3.7507887	4.304508	2.80054	3.6116524	2.7644405
"A_19_P00806473"	-3.0958352	-2.61032	-2.1936889	-2.3125572	-3.3386707	-2.810161	-3.8230476	-3.6276221	-2.6886802	-3.703843
"A_19_P00806490"	-0.47758484	0.028494835	0.8075018	0.47521973	0.9249573	-0.25963974	0.26314735	-0.22027588	-0.20027304	0.15268326
"A_19_P00806883"	-4.892373	-3.6401649	-4.6183863	-3.938262	-6.5925484	-5.5610924	-4.5066013	-6.150021	-4.10674	-5.7839913
"A_19_P00806911"	1.9726801	1.0664701	1.6528282	0.7388077	1.8129444	1.7005358	1.9971123	1.7410755	1.8195372	1.9667854
"A_19_P00806930"	2.3742533	2.5870953	0.94449425	2.4330215	1.1228352	2.3982744	2.0643234	1.1822186	1.9108667	0.9890022
"A_19_P00806947"	0.19561481	0.28474426	0.11176872	0.61737823	0.4137497	-0.9924998	-0.4873414	-0.8313527	-0.5013313	-0.67575645
"A_19_P00807053"	-4.879984	-3.468113	-3.6909065	-3.5712361	-2.4487271	-3.2290564	-4.4770546	-2.5014772	-3.360365	-2.595502
"A_19_P00807328"	-5.0058174	-3.5461907	-5.204211	-3.9677157	-5.378706	-5.606138	-4.316245	-4.57533	-4.10254	-4.915409
"A_19_P00807336"	1.7207136	1.4622602	2.0913239	1.0095043	1.9729004	1.3082952	1.0611839	1.5773926	0.9471884	1.8826256
"A_19_P00807411"	-5.4274178	-2.4583778	-3.068873	-4.3295712	-2.410756	-2.9966955	-3.0481968	-2.3676596	-2.415863	-2.3744307
"A_19_P00807545"	0.29706192	0.31779957	0.49201202	0.3660946	-0.18982124	0.5926876	0.03209257	0.036787987	0.5499754	0.53997326
"A_19_P00807748"	1.9747515	1.6003313	1.7699184	1.2049379	1.8137665	1.5015917	1.6573954	1.7549248	1.6006899	1.7724037
"A_19_P00807752"	-0.11462116	-1.7476673	0.78723717	-1.04704	0.7853508	1.2198362	0.8320637	2.026577	1.354002	2.0370789
"A_19_P00808033"	-1.0056772	-0.72145796	-2.0800352	-0.42868423	-1.944365	-1.2646642	-0.850152	-1.9877558	-1.4756212	-1.9760647
"A_19_P00808086"	2.777052	2.2728415	3.303937	2.3643036	2.7031689	2.7084074	2.7446613	3.081829	3.0097456	3.291379
"A_19_P00808120"	-1.7361012	-1.8680687	-1.4263883	-0.7959132	-1.480114	-1.5566154	-1.5241828	-1.5256515	-1.2349582	-1.1767688
"A_19_P00808208"	2.7682028	2.6284266	1.9829979	1.7618532	1.1960135	0.21505833	0.6639271	-0.995873	-0.21693039	-0.54442024
"A_19_P00808213"	1.0594273	-0.23954582	0.14702034	0.29818916	-0.5537977	-0.5723009	-0.4085102	-0.7368531	-0.9072404	-0.64619875
"A_19_P00808307"	-0.9127474	-1.1030555	-1.0873928	-1.0154924	-1.1585941	-0.5432582	-0.24616194	-0.84163	-0.41937542	-0.7629552
"A_19_P00808320"	6.9514055	6.524086	7.2172127	6.355791	6.903434	6.7816076	7.277647	6.964464	7.235059	7.3145657
"A_19_P00808408"	3.1737595	2.4242697	3.210804	2.522421	2.519518	2.6701994	2.7350655	3.0171041	2.7109213	3.135419
"A_19_P00808452"	-0.2293539	-0.13194513	1.5874252	-0.30031395	0.7730398	0.4579935	0.0485363	1.2537603	0.58723927	1.1673594
"A_19_P00808453"	0.23928833	0.23113346	0.2943554	0.4919262	0.49848366	0.45808697	0.07430887	1.1313438	0.671319	0.7545967
"A_19_P00808461"	1.1794605	0.84980965	1.352665	1.1588211	1.0836306	0.31420135	0.48843575	0.9046726	0.006846428	0.99175453
"A_19_P00808514"	0.24954033	0.3042879	0.5136967	-0.0616436	1.5274506	0.29164028	0.39862633	0.66134834	0.6765795	0.6631241
"A_19_P00808668"	-1.4690695	-1.8603325	-1.65839	-1.1243262	-1.093193	-2.1741157	-1.8687243	-2.4082994	-1.9020934	-2.5835152
"A_19_P00808834"	-4.904216	-2.5952196	-5.811552	-2.3534403	-4.693377	-3.7149582	-3.7920601	-6.1388674	-3.9224355	-5.8273306
"A_19_P00808883"	-3.583315	-2.6705136	-2.4492626	-2.025587	-1.3680439	-2.395193	-2.292451	-2.2232122	-2.1510854	-1.8812199
"A_19_P00809029"	-2.9633255	-3.355948	-2.35079	-3.3615189	-2.8324814	-3.3267202	-4.4633007	-2.7104564	-2.8362641	-2.4527764
"A_19_P00809030"	-3.938447	-2.1708856	-5.8546543	-3.7223234	-4.300858	-3.4266205	-3.5919561	-3.831851	-4.430103	-3.4253006
"A_19_P00809139"	1.4203672	1.4951935	2.1274939	1.3004932	1.8870373	1.8838491	1.6908703	2.001543	1.8050699	1.9114685
"A_19_P00809168"	-3.0418124	-2.9753456	-5.080938	-2.9780655	-4.556336	-3.8143287	-4.498761	-6.0839944	-2.9787402	-4.799171
"A_19_P00809335"	-2.9225621	-2.433876	-4.1627927	-2.4648218	-2.8792644	-0.4031253	-3.6809092	-0.820652	-0.22300673	0.31133556
"A_19_P00809382"	0.776659	0.6239443	0.23638725	0.57674026	0.20012856	0.48913288	0.2589512	0.23792934	0.39457226	0.08099747
"A_19_P00809423"	-0.5988922	-0.36387634	-0.42403793	-0.021463394	-1.6694541	-0.08930683	-0.55125237	-1.1360712	-0.011525154	-1.1978335
"A_19_P00809429"	-3.5451307	-4.14851	-2.7283597	-3.759985	-3.2119274	-3.9234624	-4.553924	-3.4669971	-3.9785419	-3.2881012
"A_19_P00809558"	3.1735878	2.6446276	2.7033825	3.0858765	2.895383	2.2769241	2.293562	2.4627075	2.247239	2.5349388
"A_19_P00809624"	-2.4006538	-2.7390833	-2.2364664	-1.3790507	-1.8642616	-2.180006	-2.2665048	-2.2849007	-2.0695171	-2.018839
"A_19_P00809682"	6.469038	6.543791	6.6812763	6.3301105	6.2973537	6.191839	6.5022154	6.2853756	6.3155975	6.5254574
"A_19_P00809886"	-1.5747089	-2.1478848	-1.8398509	-1.9924116	-1.8678579	-1.7211137	-2.7376747	-2.3983498	-1.9788446	-1.8361564
"A_19_P00809895"	-1.7830415	-1.460988	-2.5557432	-1.4719782	-2.528638	-1.4703927	-1.518137	-1.2029972	-1.4736185	-1.6998878
"A_19_P00809992"	-0.5050373	-0.19122648	-0.006091118	0.108133316	0.20001888	0.11089802	-0.05564928	0.5386524	0.028494835	0.57515144
"A_19_P00810009"	-1.0232649	-0.615819	-0.701849	-1.0293341	-1.2678614	-0.041708946	-1.2745686	0.1877842	-0.6060214	0.019660473
"A_19_P00810040"	1.734438	2.0056305	0.41391754	0.9790983	1.3767586	0.20111275	1.0982895	0.21439552	0.23468494	0.60136986
"A_19_P00810045"	1.903512	1.1514139	2.9559488	0.8502884	2.8466043	2.19345	1.7333984	3.5377407	2.360323	3.2042809
"A_19_P00810085"	-4.004695	-3.4785976	-5.3660994	-3.227312	-4.935211	-4.3107643	-4.3090057	-4.0427275	-3.2951274	-5.148967
"A_19_P00810274"	-6.0502763	-2.9261951	-6.065978	-2.8596134	-6.2736206	-4.067111	-4.19988	-6.144477	-4.283825	-5.789572
"A_19_P00810361"	1.6237173	1.3872709	1.0178308	1.7161608	1.3134336	1.9486103	1.7393303	1.7395878	1.8868246	2.0459557
"A_19_P00810465"	1.4466457	1.5294523	0.8745041	1.2893839	1.059907	1.9890966	1.4457712	1.6360445	1.7256069	1.6122999
"A_19_P00810474"	0.8304367	0.2219944	0.4455471	-0.20425987	1.108861	0.78480816	1.0927925	0.3769989	0.6281843	0.117759705
"A_19_P00810523"	-0.34461975	0.35576344	0.051882744	-0.16027069	0.1869955	0.07519913	0.050964355	0.47859955	0.34244394	0.5765734
"A_19_P00810557"	0.113773346	-0.06274605	0.8517122	0.10485935	1.0078354	0.8366537	0.97034264	1.5001125	0.87027645	1.2873135
"A_19_P00810751"	-1.8318586	-2.1007905	-1.6892157	-1.5738745	-1.0162363	-2.2310786	-2.468357	-2.448413	-2.4987745	-2.3591433
"A_19_P00810806"	-0.16562271	0.082074165	3.256857	-0.03466034	-0.7432213	0.8558073	-0.19199419	0.7719326	0.91354084	1.0508385
"A_19_P00811038"	-3.8702621	-3.102274	-3.6441832	-4.146289	-4.166952	-4.253276	-4.1333675	-5.309404	-5.2438564	-4.2255187
"A_19_P00811284"	-1.2180262	-0.5811181	-2.1499586	0.28901863	-1.2155094	-1.0717368	-0.4111414	-1.9726987	-0.7870445	-1.479464
"A_19_P00811348"	-0.2342987	-0.27467775	-0.091602325	-0.48429155	-0.5432863	0.9688692	0.23480034	0.9604435	0.3990202	1.0888472
"A_19_P00811460"	-0.38883877	-0.7128029	-0.2413292	-0.27827454	1.591919	0.17634106	0.7739296	1.2741385	1.1325216	1.6927834
"A_19_P00811706"	-0.21194267	-0.036102295	-0.18280315	-0.8446698	-0.06332493	-0.62108517	-0.975111	-0.34924126	-0.92720795	-0.77894115
"A_19_P00811717"	-0.99376297	-1.5879192	-1.0775695	-2.6795115	-0.6116257	-1.4458942	-2.990471	-0.023993492	-1.4061823	-0.38509274
"A_19_P00811812"	1.7095585	1.4010105	1.1842041	1.2569962	2.3838205	2.4594126	2.749136	1.9868765	2.5988274	2.7103586
"A_19_P00811828"	-2.9721322	-1.5203295	-0.09857178	-1.4894447	-1.3599863	-1.6671858	-1.9458809	-1.2844143	-2.2655125	-0.7761545
"A_19_P00811843"	0.8682871	1.4199648	1.0462685	1.5038033	1.1873894	1.4542465	1.4136248	1.6833105	1.5692225	1.7752113
"A_19_P00811924"	-5.6213765	-2.9928045	-6.730941	-2.261837	-6.6375213	-4.2348657	-3.5693831	-5.8457837	-3.434905	-5.84907
"A_19_P00811940"	-1.0636573	-1.0744238	-2.4079285	-0.679955	-2.405077	-1.4968204	-0.08349037	-3.33078	-1.3240013	-2.7479382
"A_19_P00812044"	1.8600998	2.2974863	2.63974	1.2299137	2.6281395	3.1642733	3.1498775	2.7182999	2.8132696	2.9745407
"A_19_P00812190"	-3.821968	-2.409134	-1.455884	-1.3162384	-1.6527395	-3.9171267	-3.6184149	-5.2383785	-3.2779756	-4.9040136
"A_19_P00812215"	0.7939911	0.24451923	0.14889908	0.83582115	0.5435829	1.0697765	0.13231611	0.98052025	0.9505825	0.9542122
"A_19_P00812250"	-1.3081713	-1.5204749	-0.5287628	-0.5016365	-0.66217995	-1.7044544	-0.9955511	-1.1430717	-1.1421261	-0.87874746
"A_19_P00812340"	5.0615234	5.370781	5.309366	4.258295	5.4155226	5.557769	5.2566233	6.0359697	6.048153	6.175647
"A_19_P00812349"	-3.5130424	-4.1221323	-3.8444061	-4.399806	-3.6329484	-5.876539	-4.5228963	-4.6418486	-5.615616	-4.2276893
"A_19_P00812553"	-0.15748787	-1.0482068	0.3706131	-1.8089728	0.1751194	-0.7348919	-1.7511525	-0.75203085	-1.4223704	-0.29907465
"A_19_P00812562"	-1.8777285	-1.7107344	-2.4734993	-1.680171	-2.2969222	-1.724071	-2.1071496	-1.2765584	-1.4799337	-2.118451
"A_19_P00812587"	3.9010744	3.925541	4.1356163	3.8846912	4.0418034	3.3349552	3.741537	3.6980486	3.550187	3.7795753
"A_19_P00812608"	1.2556	1.3588743	1.2459192	1.105547	1.3030319	1.5205355	1.6542854	1.7400017	1.6502008	1.7860718
"A_19_P00812924"	-2.1828089	-1.2644978	-3.952128	-1.4879942	-2.928689	-2.7863164	-1.7252975	-3.9852262	-2.4692392	-3.253254
"A_19_P00813077"	3.2336607	1.7853422	3.1373053	1.3691883	2.1974182	0.9524269	1.5467014	1.9617586	1.1081495	2.2588882
"A_19_P00813085"	-0.69267464	-0.43768787	-1.0815725	-0.24422455	-1.4529228	0.08312321	-0.34247303	-0.034285545	-0.14801884	0.11468792
"A_19_P00813124"	-0.78718376	-0.88776207	-0.3030405	-1.0230355	-0.13346481	-0.43054295	-0.76957417	0.3292961	-0.8057294	0.45759487
"A_19_P00813140"	0.6340065	0.68339634	0.47266197	0.51761913	0.30065346	0.9030657	0.5597935	0.2694645	0.9005041	0.7501402
"A_19_P00813347"	1.781826	1.5940256	0.6251421	1.8730211	0.47189236	1.2024088	1.5708961	0.62064743	1.3300047	1.0033064
"A_19_P00813544"	-2.7895403	-2.5696115	-2.9296932	-3.1266413	-4.689791	-3.8257895	-2.9088526	-5.718981	-3.6787975	-5.375309
"A_21_P0000001"	-1.9818192	-1.9523382	-3.1399727	-2.4780416	-3.2872381	-2.0877428	-3.2632117	-2.9472752	-2.117591	-2.7108278
"A_21_P0000002"	-2.0001369	-3.3044386	-4.3147984	-2.3756156	-5.1777368	-3.7836695	-2.6134586	-3.3877478	-3.1114206	-3.544959
"A_21_P0000003"	-1.6887021	-1.687242	-1.4928279	-1.0733337	-1.5903721	-2.1866765	-2.3133068	-1.7063127	-2.381071	-1.8198743
"A_21_P0000004"	-2.4369364	-1.9119363	-2.1792412	-2.315812	-2.0339265	-1.8863988	-2.7025657	-1.6892395	-2.2714157	-1.2738237
"A_21_P0000005"	2.1903257	2.258647	2.5141077	2.4317837	2.000535	2.388362	1.9076948	2.0560398	2.2609987	1.8749657
"A_21_P0000006"	1.3014355	0.6211386	1.1050482	0.67271423	1.4477987	-0.000225067	0.61792946	0.3964119	0.4010744	0.49373627
"A_21_P0000007"	-2.1184568	-1.8707957	-2.6149096	-1.144053	-2.790935	-2.0741453	-2.03903	-2.7177162	-1.9814115	-2.8647842
"A_21_P0000008"	-5.9622564	-5.3987446	-6.956023	-4.773017	-6.240961	-5.7512712	-4.3591228	-6.178388	-5.4558926	-5.8482685
"A_21_P0000009"	-4.181017	-2.410716	-6.553529	-2.0935888	-5.765647	-5.553371	-3.4041958	-6.1049604	-3.9215877	-5.670984
"A_21_P0000010"	-2.198102	0.49128532	-2.9585667	-2.3447967	-2.7367544	-3.2767315	1.2014704	-4.999438	-4.971243	-2.44246
"A_21_P0000011"	-2.8692598	-2.790166	-2.8965	-2.9261456	-2.770103	-2.7148895	-3.9448442	-1.940011	-2.582509	-2.2883754
"A_21_P0000012"	-2.0791478	-1.8105474	-2.0882306	-1.5706329	-3.36864	-2.1451669	-2.1660614	-1.8902783	-2.283265	-1.8350062
"A_21_P0000013"	-1.1088271	-2.3001528	-1.5381866	-2.224608	-1.7137699	-1.4772305	-1.9612699	-1.2657542	-1.9318004	-1.6455183
"A_21_P0000014"	-3.3255944	-5.770596	-3.5669928	-4.7327356	-5.6456017	-3.9686503	-4.5556607	-3.5165796	-4.4959087	-3.4163594
"A_21_P0000015"	-2.2070427	-2.9047189	-1.704853	-2.7483368	-1.692214	-4.7818203	-4.335271	-5.2531314	-3.236371	-3.8740182
"A_21_P0000016"	-5.3049793	-4.724662	-5.668145	-3.4882054	-5.368765	-4.971047	-4.3036785	-5.0872865	-5.159891	-5.5636277
"A_21_P0000017"	-3.7554588	-1.6930923	-1.2027054	-3.1084929	-1.5550871	-1.9648929	-3.1074	-0.3917961	-1.5563054	-0.45663404
"A_21_P0000018"	-5.067006	-3.489173	-5.8311877	-3.920475	-4.8421526	-2.0933309	-4.187995	-1.4751501	-1.4432511	-1.2807789
"A_21_P0000019"	-2.4204683	-2.1958804	-1.2370071	-2.6790214	-1.2975183	-2.4600782	-3.2139778	-2.0900621	-2.400947	-1.9148974
"A_21_P0000020"	1.393219	0.46566296	0.20593739	0.5309286	0.5922394	1.0630064	0.9934063	0.8242836	1.0887804	0.92159176
"A_21_P0000021"	-2.3063822	-2.341992	-2.5236573	-2.2394133	-2.388894	-1.2954679	-2.8874912	-1.0229163	-1.3253584	-1.4447532
"A_21_P0000022"	-0.62714195	-1.0187492	-1.2005172	-1.0799522	-0.9365568	-0.61551857	-0.8784199	-0.7239504	-0.858346	-0.92414045
"A_21_P0000023"	-2.2490191	-1.6500192	-3.8563023	-1.2296247	-3.63091	-2.880394	-2.785747	-3.7447872	-2.5041537	-4.833022
"A_21_P0000024"	3.5424194	2.2217674	3.8657017	3.3369837	4.8684435	2.3412523	1.7210617	3.0520287	2.0949478	3.1972084
"A_21_P0000025"	0.20911598	-0.9637871	-0.18017387	-0.2796116	1.3194332	0.2053194	-0.5060191	0.52400017	-0.16792917	0.7273445
"A_21_P0000026"	-1.6340065	-2.1563625	-0.20586586	-1.8214493	-0.6452446	-0.868618	-1.1264277	0.4063778	-0.2131381	0.44587517
"A_21_P0000027"	0.8362732	0.8818712	0.7384758	0.29898453	0.9062519	0.842103	0.7014065	1.0971165	1.2008352	1.2837086
"A_21_P0000028"	-3.2032404	-3.9391665	-1.5780067	-3.646326	-3.283691	-5.721127	-4.4409676	-6.067745	-5.873945	-5.2225637
"A_21_P0000029"	1.187355	0.31869984	0.42832947	-0.41672707	0.29397392	0.025655746	0.19063902	0.2153225	-0.033132076	0.38881683
"A_21_P0000030"	-3.7475142	-3.402474	-3.3779411	-2.927967	-6.010625	-4.525998	-4.5490055	-3.6346173	-4.3286724	-4.607008
"A_21_P0000031"	-4.670468	-2.786079	-6.408101	-2.8046112	-3.8707561	-3.6138868	-2.2785034	-4.357856	-2.73735	-4.324125
"A_21_P0000032"	-2.2919683	-1.7145295	-3.8570871	-2.384718	-3.9063911	-0.8309488	-2.6864367	-1.8112864	-1.8831024	-1.91541
"A_21_P0000033"	0.39751434	0.8393345	-0.3877716	1.1149607	-0.27305603	0.66771126	0.82778454	0.13802433	0.8043232	0.09216213
"A_21_P0000034"	0.52690697	-0.6857853	1.3257408	0.23482037	1.2434587	1.1057081	0.93151665	2.1564617	1.4355993	2.2077312
"A_21_P0000035"	-2.243031	-1.6747575	-3.8540297	-1.7403092	-1.8717723	-2.0145693	-1.6264286	-3.193756	-2.1019483	-2.6861963
"A_21_P0000036"	-2.9659348	-3.8104763	-4.460711	-3.02495	-4.5049834	-4.0187354	-4.4755855	-4.816309	-4.663209	-5.8949356
"A_21_P0000037"	0.23262024	-0.3181796	-0.8254261	-0.39217567	-0.66150665	-0.5236163	0.001736641	-1.1185899	-0.45066357	-0.66098356
"A_21_P0000038"	-5.795976	-5.6715817	-4.4196873	-4.392581	-6.3948417	-5.6535206	-3.6309638	-5.4838605	-5.875864	-5.79418
"A_21_P0000039"	-3.8169317	-2.4954815	-2.7391434	-3.2634583	-3.9230084	-3.9270163	-3.2769318	-3.2663603	-4.213326	-3.493431
"A_21_P0000040"	-1.6638708	-2.2429314	-1.9483199	-1.8120294	-2.3372116	-1.7020388	-2.059946	-1.4795461	-1.6833143	-1.4734392
"A_21_P0000041"	-4.967308	-4.9340687	-4.0827703	-3.8110409	-4.5015054	-5.1560264	-4.2853813	-4.7018676	-5.4711146	-4.373842
"A_21_P0000042"	-3.646099	-2.6761503	-2.4647264	-3.3756142	-2.2165976	-2.9801412	-4.2656317	-2.3863263	-2.4805226	-2.219201
"A_21_P0000043"	-6.0364904	-5.7051644	-6.8406706	-4.110906	-6.367312	-5.7247105	-4.448792	-5.3476086	-5.6889753	-5.8119717
"A_21_P0000044"	0.09835911	0.6906891	-2.2127953	0.4685526	-1.1341586	-0.45134926	0.01415205	0.27864647	-0.038650513	0.19983768
"A_21_P0000045"	-3.7199097	-3.177435	-6.7137256	-2.4573274	-5.430258	-4.3486795	-3.9451642	-4.4554443	-4.195709	-5.3886447
"A_21_P0000046"	-2.04103	-1.9838076	0.43611908	-1.8607326	0.4960413	0.7126274	0.20972395	0.44520092	0.005455971	0.7796688
"A_21_P0000047"	-2.5783005	-2.9174223	-2.9547749	-2.4533863	-2.9204001	-3.9561982	-4.1009884	-4.488656	-3.4699202	-5.0867934
"A_21_P0000048"	0.12087917	-0.58574295	-1.1298618	0.09048462	-0.66454697	-1.7128248	-1.0241165	-3.3365064	-1.6109157	-3.8016586
"A_21_P0000049"	-4.1398153	-5.543948	-3.9532356	-4.155033	-3.069893	-5.690944	-4.3501625	-6.16661	-5.8440866	-5.808131
"A_21_P0000050"	-1.1564426	-1.6283212	-1.3505421	-1.4548626	-1.0176911	-2.0397944	-2.0994506	-3.4563131	-2.1074839	-3.3452377
"A_21_P0000051"	-1.8725677	-1.7410212	-2.1755352	-1.4060555	-1.8296223	-2.2736645	-2.2536793	-3.8366003	-2.7040944	-3.5243473
"A_21_P0000052"	-1.2195473	-1.3878012	-1.4912472	-1.0130944	-1.0658288	-2.4008832	-1.6267457	-3.1082048	-2.1237392	-3.303421
"A_21_P0000053"	-2.6282697	-2.7216072	-2.2825522	-3.082858	-2.529172	-3.7956715	-3.9318151	-2.7859879	-3.1117325	-2.7333708
"A_21_P0000054"	-2.180398	-1.3051009	-0.6036396	-1.1846395	-0.9379668	-1.6339922	-1.772325	-0.6983738	-0.81139517	-0.6481185
"A_21_P0000055"	-0.017225266	-0.9456034	-0.5296688	-1.0076222	-1.0514789	-0.2527113	-0.56907177	-0.37563515	-0.3926797	-0.3681445
"A_21_P0000056"	1.9468918	1.7482748	2.2315702	1.3816872	2.1139002	1.9239473	1.3031578	2.4588327	1.9271202	2.4467878
"A_21_P0000057"	-0.73041534	-1.216929	-0.9158983	-0.78825045	-0.97447205	0.8045473	1.2592239	0.5955086	0.91288567	0.18322659
"A_21_P0000058"	-2.4225001	-0.15265083	-3.9847832	-1.0695972	-3.4786654	0.19258213	-0.8725295	0.64062405	0.10727596	0.22536087
"A_21_P0000059"	-2.7597036	-3.5399642	-2.260891	-2.7474642	-2.4504256	-5.340753	-4.084367	-6.1258073	-4.35155	-5.8466682
"A_21_P0000060"	-4.6289034	-4.3658447	-3.4933548	-3.573306	-3.3592281	-1.5706329	-2.28161	-1.5606294	-1.744658	-1.8167977
"A_21_P0000061"	-0.06417656	0.49833775	0.36801434	-0.13561535	-1.2052431	0.33032703	-0.027648926	-0.19531631	-0.15583181	-0.38412952
"A_21_P0000062"	-2.8674736	-3.1572747	-3.6949148	-2.4603605	-3.0407834	-3.059515	-2.2188878	-2.490378	-2.9748583	-2.5318213
"A_21_P0000063"	-0.5084686	-0.42345047	-0.91885567	-0.678627	-1.6123319	-1.7491455	-1.7147975	-2.2129364	-1.6472778	-1.790061
"A_21_P0000064"	-3.1801949	-2.282987	-1.6690655	-2.4447327	-2.5335345	-3.9224463	-1.5286222	-3.8177776	-3.2439604	-5.1010947
"A_21_P0000065"	-0.26240253	1.5713396	1.1711903	0.097289085	-0.34263515	-1.82862	0.6320534	-2.5192308	-1.0859017	-3.519267
"A_21_P0000066"	-2.9955091	-4.740164	-0.34957695	-4.5826335	-0.2007904	-0.75134516	-1.785008	1.0152531	-0.048175335	1.0897617
"A_21_P0000067"	-3.9664536	-2.0391626	-4.119833	-2.481368	-0.19754791	5.161971	3.2867012	4.8956347	5.1870317	4.774911
"A_21_P0000068"	-2.0361762	-2.423555	-0.1506548	-1.7046571	-1.5036836	-1.5169053	-2.071969	-0.9107084	-1.2135735	-1.0226097
"A_21_P0000069"	-0.3055172	-0.96952677	-0.47124672	-1.4177947	-1.1721029	-0.29520226	-1.9119105	0.31092453	0.15538502	0.9688511
"A_21_P0000070"	-4.597273	-2.6486945	-6.082669	-2.1359186	-5.7292137	-3.804793	-4.2712803	-4.012101	-2.7507339	-4.1793957
"A_21_P0000071"	-0.7590265	-2.117622	-1.4178076	-2.113771	-1.7525072	-1.6724873	-2.2523274	-1.7541232	-1.8320808	-2.0146875
"A_21_P0000072"	-4.7257977	-2.6216269	-2.5634956	-1.5449653	-5.642062	-3.7052374	-4.2942305	-6.082406	-3.7313132	-4.545392
"A_21_P0000073"	2.4453478	1.5354671	1.1891794	1.7938519	1.4686852	1.0581989	1.3150826	0.6315632	0.75706387	0.29317665
"A_21_P0000074"	-4.7220173	-2.5715528	-4.2881145	-3.5991802	-4.3632936	-3.9691467	-4.3079286	-3.820754	-4.2556095	-3.4765444
"A_21_P0000075"	1.0516262	1.0157719	0.38246155	1.1775608	0.48404217	1.2026758	0.81542015	0.7719898	1.1841784	0.47237587
"A_21_P0000076"	-0.93113375	-0.90484285	-3.236414	0.1292839	-3.6389875	-3.868535	-2.5787687	-5.940048	-3.753414	-4.9112377
"A_21_P0000077"	-0.81064606	-1.44842	-0.9461527	-0.4405508	-0.8181982	-1.6505842	-1.6449671	-1.241857	-2.2636285	-0.9896984
"A_21_P0000078"	-6.1438537	-5.7819653	-6.9036355	-6.0728145	-6.601992	-5.8029103	-4.480275	-6.1153336	-5.9328766	-5.839738
"A_21_P0000079"	-0.10245037	-0.83350706	-0.32173443	0.30822182	0.1201992	-0.93833494	-0.49349785	-0.36047077	-0.57384443	-0.22551727
"A_21_P0000080"	-1.3204618	-1.6187496	-1.9729671	-0.7912011	-2.0672631	-1.7982349	-1.9766817	-2.9379706	-1.6525898	-2.6562948
"A_21_P0000081"	-0.033668518	-0.14258051	0.6963177	0.2253952	-0.5070152	-0.56727743	-0.5449805	-0.17760324	-0.8960099	-0.26456356
"A_21_P0000082"	1.6698179	1.4730139	1.0445414	1.7780752	1.1824198	1.2740831	1.4333725	1.6434469	1.7408514	1.8956785
"A_21_P0000083"	-1.7315364	-2.7164392	-2.07016	-1.4111252	-1.5466032	-1.8040328	-2.1922107	-1.3231497	-1.6558514	-1.3666277
"A_21_P0000084"	-6.090385	-2.260376	-6.540305	-3.7273302	-2.9365702	-2.1028037	-2.0450106	-1.6285062	-1.845787	-1.927515
"A_21_P0000085"	-3.0475397	-2.4374137	-3.5494118	-2.7064834	-2.865075	-2.5568614	-2.5008593	-1.6487842	-2.266272	-2.001885
"A_21_P0000086"	-1.6641884	-2.7902684	-3.8041058	-2.837966	-3.6200695	-3.5536118	-3.5911336	-4.114087	-3.8939295	-3.5500708
"A_21_P0000087"	-5.035169	-4.7016535	-3.7540884	-4.384561	-3.4148479	-4.4490347	-3.0113287	-3.485817	-3.6904929	-2.854148
"A_21_P0000088"	-0.7159815	-2.3585453	-0.99242115	-3.2155695	-1.8174391	-1.3858438	-1.7363052	-1.3918209	-1.6305385	-1.41119
"A_21_P0000089"	-1.7448397	-2.6491995	-1.5981517	-3.1605282	-2.274427	-2.1240954	-3.432455	-1.8555088	-1.958559	-1.7225528
"A_21_P0000090"	-2.2743597	-3.0995302	-1.7225928	-3.8410711	-0.8727617	-2.477994	-1.947124	-0.86648273	-1.4627433	-0.5702796
"A_21_P0000091"	-0.69851303	0.5697813	-0.09058952	1.0007505	0.8102293	0.6064539	0.94903183	0.6704674	0.87182903	0.6736412
"A_21_P0000092"	1.3623695	0.0247221	1.0666218	0.4334612	0.4393854	0.28572273	0.51028824	0.7181454	-0.033999443	0.7535744
"A_21_P0000093"	-1.8874702	-1.6658759	-2.354381	-1.8747864	-2.6331024	-1.8834133	-1.8781896	-2.149044	-2.080824	-2.174738
"A_21_P0000094"	1.5277367	1.0786448	3.003954	0.7033253	2.4886599	0.28651524	1.7111883	-0.44012308	0.19166183	-0.18146563
"A_21_P0000095"	0.6636801	0.6599207	2.9543114	0.6029453	1.9805508	1.1882753	1.2112751	2.616953	1.6169977	2.0492153
"A_21_P0000096"	-0.9193535	-2.5237331	-2.8684015	-1.6726484	-3.535483	-3.5090103	-0.8262491	-3.1935472	-2.3567142	-2.2802572
"A_21_P0000097"	-5.1624947	-5.6589174	-6.2815237	-4.33006	-5.768206	-5.6414466	-4.1976852	-6.007495	-5.7888365	-5.6985126
"A_21_P0000098"	-2.8260908	-3.350852	-2.1641507	-2.9583921	-2.5502129	-5.1948605	-4.417571	-4.6724987	-5.106763	-4.5745497
"A_21_P0000099"	1.9760113	1.5132017	-0.79409695	0.46969318	-0.51527786	1.3502245	2.3612766	0.9036703	1.7418318	0.810936
"A_21_P0000100"	2.6908627	3.7960644	4.0004015	3.6444874	2.6220465	4.6337624	4.3407125	5.0505753	4.4233084	2.5633583
"A_21_P0000101"	6.9111576	7.3568945	6.8609476	7.0617714	7.0489597	7.390727	7.0150375	7.806571	7.5173388	7.26565
"A_21_P0000102"	7.634987	8.179374	7.571661	7.8845177	7.5303383	8.513795	7.9271374	8.405195	8.566636	8.055386
"A_21_P0000103"	-0.81978035	0.19479752	-1.6672726	0.39289093	-2.6472015	0.019563675	0.16022539	-2.5299792	-0.11460304	-2.956675
"A_21_P0000104"	-1.5446663	-0.7361326	-2.6924415	-0.52651453	-2.290586	-2.8466625	-1.1964889	-2.3698964	-2.43613	-2.557742
"A_21_P0000105"	-4.03318	-2.5428967	-6.946679	-1.5205603	-6.595862	-3.6636639	-2.6702852	-6.1494236	-3.641088	-4.756179
"A_21_P0000106"	7.172779	6.756242	7.0871916	7.520648	7.25832	4.609763	6.2630625	5.5389233	4.4486704	4.7079954
"A_21_P0000107"	0.33014107	1.4182253	0.13944721	1.2763996	-0.7495718	0.9339924	0.9779148	-0.42809916	0.8691921	-0.83450985
"A_21_P0000108"	7.855057	8.547954	7.6672115	8.538757	7.638155	5.749588	8.136486	8.079102	5.929879	6.252906
"A_21_P0000109"	2.96951	2.9228144	2.4152088	3.09206	1.9158192	-0.15031672	1.2098789	1.6173134	-0.8067341	-0.45664167
"A_21_P0000110"	0.20051384	1.1673803	0.2926445	1.3480797	-1.2204514	0.7499294	0.96084785	-2.4113932	0.8002386	-2.3850665
"A_21_P0000111"	-5.4951158	-2.6825247	-4.9148426	-2.1665287	-5.9781456	-4.642599	-4.171337	-6.1271586	-4.3061275	-5.6363325
"A_21_P0000112"	2.597743	1.8649864	2.976304	2.1241045	2.7445288	2.4054346	1.9067459	3.0390396	2.274785	2.8351746
"A_21_P0000113"	1.3889389	1.2159929	3.2702646	2.1891537	3.6996384	3.6330519	3.3226042	2.5165634	2.758834	4.2427244
"A_21_P0000114"	-6.0822763	-4.125414	-6.8848305	-4.657237	-6.6092224	-5.738882	-4.4317265	-6.1348515	-5.740641	-5.8197255
"A_21_P0000115"	0.82191944	-0.019717216	0.470356	-0.17041302	0.50116634	0.20343399	0.45173073	0.78598976	0.40925884	0.818449
"A_21_P0000116"	-2.2638197	-2.5456066	-2.0564132	-1.0128803	-0.9205189	-2.324664	-1.9366107	-2.1572137	-2.0732841	-1.7089639
"A_21_P0000117"	-2.4376745	-2.0917358	-2.8867998	-1.5041971	-2.4487562	-1.3011589	-0.99419594	-4.1655703	-2.2382956	-3.2022238
"A_21_P0000118"	-2.5840397	-1.6778126	-2.1884766	-1.2695508	-2.4474807	-2.6772976	-2.5282345	-2.255495	-2.4085712	-2.503704
"A_21_P0000119"	-3.2266426	-2.380413	-3.6781435	-3.0584726	-2.3754306	-0.3932686	-1.863863	-0.31499147	-0.16869068	-0.17818928
"A_21_P0000120"	-4.350729	-3.5489879	-5.0423737	-2.9192266	-3.1883283	-3.235888	-3.8226633	-3.126649	-3.193575	-2.7560005
"A_21_P0000121"	-0.6935072	-0.6813445	-1.9878216	-0.9493809	-2.023481	-1.2261844	-1.5723195	-1.2338309	-0.90344095	-1.6973853
"A_21_P0000122"	-6.0628257	-5.711195	-5.869678	-4.495658	-3.9869328	-3.7752714	-2.3163056	-4.54162	-4.3801785	-2.8872476
"A_21_P0000123"	-6.118381	-3.4588175	-5.5030184	-3.5848408	-6.6257024	-5.7551484	-4.4233484	-6.1366677	-5.0171757	-5.837041
"A_21_P0000124"	-2.375433	-3.1215973	-2.6440187	-2.9153175	-3.2222662	-2.5432873	-2.9873023	-2.4038038	-3.1557083	-2.0271068
"A_21_P0000125"	-3.456727	-2.1394181	-5.0587626	-2.304731	-4.9868655	-4.345465	-3.3372822	-4.8322334	-3.2950702	-5.468035
"A_21_P0000126"	-2.491372	-1.9676566	-2.6189585	-1.7387404	-3.160716	-1.4110513	-2.3028698	-1.0910716	-1.2675614	-1.4142623
"A_21_P0000127"	0.58254623	1.2494755	0.48937988	-0.15958023	3.130064	0.61360455	1.8196487	0.49611568	0.5700197	0.5290909
"A_21_P0000128"	-5.694516	-4.643686	-4.4314737	-3.974784	-3.6568642	-3.4891224	-4.494814	-3.401435	-3.3084846	-3.3529034
"A_21_P0000129"	-0.30200958	-0.29562616	-3.896144	-0.85559464	-2.6774583	-4.677365	-2.874611	-5.497939	-3.9290166	-5.160564
"A_21_P0000130"	-5.587717	-5.538953	-6.2409925	-4.1251583	-3.9620862	-5.828915	-4.5216885	-5.3805017	-4.29325	-3.8660278
"A_21_P0000131"	0.5864296	0.6963186	0.70119476	1.243619	1.125658	1.7254763	1.1579132	1.5111427	1.3782129	1.5118876
"A_21_P0000132"	-2.5950193	-2.366466	-2.818718	-2.6121545	-2.8006754	-2.0411186	-1.834732	-1.7940607	-2.119526	-1.61095
"A_21_P0000133"	-5.737235	-5.189646	-3.9766974	-4.852224	-6.551168	-5.6414313	-3.0509105	-6.022459	-5.8757505	-5.7827764
"A_21_P0000134"	-5.6716876	-4.0840416	-6.841772	-2.7302637	-6.406686	-5.6524644	-4.356016	-6.11558	-4.0504885	-5.496812
"A_21_P0000135"	-0.53494835	-0.31120014	-0.44608688	-0.9493098	-1.0875568	-2.02454	-0.9898262	-1.4076724	-1.693017	-1.4484243
"A_21_P0000136"	-6.237246	-4.618292	-6.9597692	-3.4157352	-5.288292	-5.761732	-4.464612	-6.160738	-4.331888	-5.9000607
"A_21_P0000137"	-1.5421319	-1.3416061	-2.6656861	-1.5731463	-2.467801	-1.6861	-2.219071	-2.2918835	-1.736907	-2.4872293
"A_21_P0000138"	-0.6470413	-0.9322171	0.53192806	-1.7822995	0.47586536	-1.6298509	-1.7045813	-1.4575796	-2.0594292	-1.3199682
"A_21_P0000139"	2.1053772	2.2667112	1.3969669	2.3804722	1.5244026	2.3490152	2.3640013	1.8434505	2.4414225	1.548151
"A_21_P0000140"	-0.34326267	-0.25447655	-0.42005157	-0.15697479	0.8456955	0.17203808	0.066538334	0.3808813	-0.4207964	0.44789505
"A_21_P0000141"	0.20146656	-0.19755459	0.52640724	-0.074521065	0.53993416	0.003076553	0.10484743	0.08618927	-0.6177368	0.06856823
"A_21_P0000142"	-0.55314255	-0.6296096	-1.144453	-0.42240238	-1.1287355	-1.5618987	-0.7050972	-1.5271239	-1.5156755	-1.0042934
"A_21_P0000143"	0.29511642	-0.3009224	0.1503048	-0.6615977	-0.30010033	0.5321846	0.28834724	0.3979349	-0.15888166	0.43611717
"A_21_P0000144"	-2.8837519	-2.0508714	-4.3783855	-1.8596859	-3.7490964	-3.7467375	-3.4242191	-4.566559	-2.2882118	-3.7831197
"A_21_P0000145"	-1.7959037	-2.0987067	-1.9566708	-1.2726564	-1.53194	-2.2278333	-2.4981527	-1.4439874	-1.9845138	-1.556047
"A_21_P0000146"	-5.2228627	-5.2285695	-3.487454	-4.571896	-3.1397905	-2.699338	-3.5816011	-0.8073578	-2.130446	-1.7013693
"A_21_P0000147"	0.0983963	0.2392664	-0.104623795	-0.44808388	-0.16157722	-1.1641197	-0.40268946	-0.5864048	-0.85188055	-0.3287449
"A_21_P0000148"	-0.11334801	-0.45573568	1.2567797	-0.742589	1.3754501	0.19587612	-0.039600372	1.7212372	0.7357645	1.7466812
"A_21_P0000149"	-0.77277184	-0.67590237	-1.3265371	-0.5264826	-1.6721754	-0.77800274	-0.83380127	-0.9014034	-0.71370316	-0.8566828
"A_21_P0000150"	-2.7273936	-2.3527641	-1.6622729	-1.5275221	-1.5235891	-3.4537745	-3.5388613	-2.1155267	-2.5508313	-2.0635357
"A_21_P0000151"	-5.834656	-4.0849657	-6.664263	-3.1109886	-6.2358007	-5.140295	-4.22695	-5.672725	-4.67456	-5.805704
"A_21_P0000152"	0.26438332	0.27911472	-0.32888222	0.06570816	-0.76412153	-1.0449824	-1.0843062	-2.025117	-1.4546614	-2.5365343
"A_21_P0000153"	0.77456856	1.5679407	0.3993206	0.7315216	0.5902777	-0.95913506	-0.81750774	-0.5989933	-0.9007988	-0.8827081
"A_21_P0000154"	-6.2216988	-5.0161366	-6.5916367	-5.192721	-6.68768	-5.198124	-4.526164	-6.162563	-5.939997	-5.9203987
"A_21_P0000155"	-1.8239737	-1.5421805	-2.0082216	-1.4076309	-1.6062918	-1.544869	-1.837338	-1.0368214	-0.9797287	-1.1827011
"A_21_P0000156"	-6.151142	-4.1968203	-2.2659335	-2.8907638	-1.0869045	-3.1256495	-4.5689745	-3.0539665	-3.6543198	-2.6794624
"A_21_P0000157"	-0.35832405	-2.2616434	-1.0913911	-1.9548321	-1.3262014	-1.5364733	-3.3448515	-1.4314871	-2.1079712	-1.7739077
"A_21_P0000158"	-1.1627464	-2.2766967	-1.8262787	-1.6948099	-1.7354217	-2.8206196	-1.3447328	-2.2108603	-2.580793	-1.6130385
"A_21_P0000159"	-4.111038	-3.7761097	-2.3644476	-2.4667406	-2.286543	-3.902773	-3.5515575	-2.4587145	-2.9516048	-1.6189957
"A_21_P0000160"	-2.4901543	-1.5977812	-2.934495	-2.4048452	-2.4367423	-4.273205	-4.4596424	-4.259039	-2.4497538	-4.8335476
"A_21_P0000161"	-1.4171801	-1.456883	-1.9413257	-1.7854819	-1.8855467	-2.283886	-1.8819666	-2.866951	-2.4969068	-3.2392797
"A_21_P0000162"	-4.9970913	-3.5432587	-6.8758774	-3.192607	-6.555153	-4.6142883	-4.551097	-6.1600475	-4.475573	-5.918935
"A_21_P0000163"	1.0040016	0.99347496	0.06363678	0.912014	0.10256767	1.3697233	1.0979729	0.61362076	1.1149864	0.6900387
"A_21_P0000164"	-0.9636693	-0.71150017	-2.3333821	-0.56793976	-1.8547444	-0.9001608	-0.61791754	-1.2704244	-0.39512873	-1.5290198
"A_21_P0000165"	-4.0520782	-3.7876768	-4.842452	-3.141048	-5.837077	-5.013769	-4.531167	-5.2669024	-3.996354	-5.4837713
"A_21_P0000166"	-5.433383	-3.9602656	-6.4090505	-3.9830446	-5.836988	-4.3892365	-4.49696	-4.689355	-3.599979	-5.663611
"A_21_P0000167"	-5.1519694	-3.038042	-6.9050484	-1.9302902	-5.7518206	-3.2289743	-4.0103426	-2.0879903	-2.2678766	-1.1558089
"A_21_P0000168"	-1.2552385	-1.8463717	-1.5334711	-1.0373135	-1.6702371	-1.9111967	-1.7675018	-1.4416003	-1.5263672	-1.6311865
"A_21_P0000169"	-3.9741526	-2.7876787	-5.266677	-2.1545267	-6.3114376	-4.1686945	-3.656817	-6.1100807	-3.1596332	-4.4992924
"A_21_P0000170"	-5.259032	-4.04585	-3.8756504	-4.2257214	-6.3623724	-5.701947	-4.3101454	-3.981096	-4.779638	-5.1182923
"A_21_P0000171"	1.3842525	1.4383669	2.309864	0.5613308	1.4356813	1.3640699	2.0317898	2.226739	1.1147718	2.2068815
"A_21_P0000172"	-0.30365372	-0.23605442	0.5305214	0.069107056	-0.29538918	0.5120878	0.33261108	0.1934843	0.38209248	0.13114071
"A_21_P0000174"	0.3367958	0.51048946	2.6340027	0.40740395	1.8328304	-0.73926497	-0.23522758	-0.97411156	-0.3967886	-0.5411725
"A_21_P0000175"	1.6445045	0.99361134	1.7689276	1.034359	2.1395016	0.73474216	1.4582748	1.1287003	1.1878614	1.3728943
"A_21_P0000176"	-2.6934319	-2.574871	-3.2422752	-1.9448605	-2.316101	-4.2095804	-2.8500605	-5.6756563	-3.3719544	-3.7184067
"A_21_P0000177"	-4.28775	-3.2177143	-3.7782378	-3.4345737	-4.827546	-4.294199	-4.560093	-5.619753	-4.8954916	-5.405565
"A_21_P0000178"	-5.577587	-5.748906	-6.8651247	-4.4777737	-4.2989526	-5.7627316	-4.472706	-6.090584	-5.8401647	-5.813303
"A_21_P0000179"	0.035910606	0.04343319	0.2657776	-0.28876114	0.30021095	-0.5492735	-0.0458169	0.127038	-0.1748209	-0.45185947
"A_21_P0000180"	-1.1207352	-0.19368172	-1.58356	-0.6399231	-1.551631	-0.71289873	-0.8521242	-0.91619444	-0.479321	-1.1314135
"A_21_P0000181"	-0.9286661	-0.027225494	-0.8634176	0.4011631	-0.7525091	0.799325	0.6098175	0.33135033	0.62746906	0.58146095
"A_21_P0000182"	-6.1520624	-5.51562	-6.9142175	-3.6530647	-6.6136045	-5.768256	-4.2406397	-6.091732	-5.8116446	-5.7820582
"A_21_P0000184"	-5.1644206	-3.5729733	-1.4281492	-2.3920527	-1.7151551	-2.3729959	-3.7067947	-1.3984294	-2.084128	-1.2727232
"A_21_P0000185"	-1.5764565	-0.4624424	-0.32943916	0.08592129	-1.1962161	-1.0585203	-0.77467346	-1.4329576	-0.8392248	-1.0734677
"A_21_P0000186"	-2.1846962	-2.6773295	-1.5818624	-1.6690884	-1.5627117	-1.716207	-1.6997786	-1.902822	-1.5362821	-2.0591855
"A_21_P0000187"	-0.41950798	-0.61440897	-1.0316072	-0.17752075	-1.2847843	-0.3048215	-0.41392565	-0.5588217	-0.13365793	-0.59494877
"A_21_P0000188"	-6.033731	-5.675327	-6.8233438	-5.0096874	-6.513775	-4.3901615	-4.3553	-3.9907365	-4.7726665	-2.9454117
"A_21_P0000189"	2.5898056	1.7142096	1.9108953	2.6843004	2.035697	1.7599916	1.6824694	1.8539429	1.5524416	2.0870895
"A_21_P0000190"	-1.772913	-3.9215775	-2.0280104	-2.5983286	-2.9116707	-5.1882973	-1.9348288	-3.8491716	-4.1394653	-4.8642755
"A_21_P0000191"	-1.989388	-0.5138993	-2.68861	0.7418976	-2.8589072	-1.8438416	-0.9962611	-3.448155	-1.0850182	-3.1460028
"A_21_P0000192"	-0.3418684	0.20598507	-0.25680542	-0.90878963	-0.15391827	-1.0103254	0.37286186	-1.0644236	-0.99227	-0.8411989
"A_21_P0000193"	-0.78501797	-0.6443863	-0.8136883	-0.30725384	-0.17639065	-0.58456993	-0.40843296	-0.37874603	-0.17512226	-0.107954025
"A_21_P0000194"	-3.491315	-2.942484	-4.007598	-2.4763737	-3.8281431	-5.577305	-4.3100977	-5.739819	-5.598443	-5.6544538
"A_21_P0000195"	-0.21399117	-1.3558731	0.044397354	-0.5950146	-0.3054886	-1.4573855	-1.4518843	-1.0610342	-1.7962861	-1.0824871
"A_21_P0000196"	-5.1021366	-2.8715062	-6.893455	-2.0244946	-6.1869726	-4.622593	-4.297814	-5.851225	-4.123912	-5.834544
"A_21_P0000197"	4.979803	4.350065	4.2555027	5.0876694	4.855527	0.70629406	2.3037472	0.3950596	0.99739647	0.06276703
"A_21_P0000198"	-4.965165	-5.701954	-5.9025517	-4.754925	-5.98218	-5.8180656	-4.4917436	-5.4524317	-5.466384	-5.5418606
"A_21_P0000199"	0.9195576	0.28880215	0.5151367	0.470356	1.7871847	1.6792536	2.0568037	1.9927673	1.9633121	2.1650753
"A_21_P0000200"	-3.4623804	-3.2601972	-2.0815754	-3.4942994	-2.7157702	-2.5554895	-3.9893641	-2.1889563	-3.273408	-1.8722801
"A_21_P0000201"	-0.0534935	-0.19913149	-0.41780472	-0.5262418	1.1278505	-0.7753849	-0.9397373	-1.0310988	-1.0415206	0.4742279
"A_21_P0000202"	0.67806053	0.27898502	0.43221283	-0.018589973	1.1182003	0.3391924	0.68932056	0.5068512	0.6500826	0.6106138
"A_21_P0000203"	-0.7173338	-1.0803843	-0.775815	-1.0923781	-0.48845863	-0.86878777	-0.14159393	-1.0360804	-0.9275694	-0.8964672
"A_21_P0000204"	-3.1034107	-1.726161	-5.322831	-1.5264187	-4.3116045	-3.1187396	-2.2495027	-5.008667	-2.3131714	-5.384111
"A_21_P0000205"	0.6013298	0.9815111	-0.546504	0.93947124	-0.47095394	0.8128271	1.6179543	0.3460369	0.94115543	0.007805824
"A_21_P0000261"	1.0147266	1.2402925	1.1132126	0.6058092	0.8344612	0.44904613	0.40898037	0.6396103	0.52032757	0.82099056
"A_21_P0000305"	-1.0345321	-0.9703903	-0.8323498	-1.2497749	-0.7594819	-1.7297001	-1.7688847	-0.99443007	-1.6924591	-1.016429
"A_21_P0000344"	2.4417286	2.9810228	1.1549826	2.758625	1.447566	1.2677069	1.9822264	1.4761648	1.4993219	1.5670786
"A_21_P0000534"	3.971367	3.494444	4.2927713	3.3374424	3.9800014	3.0202484	2.9826832	3.3201742	3.5800352	3.3106995
"A_21_P0000536"	3.5550203	3.7753887	2.5593204	3.7251034	2.514863	3.8204756	3.5429935	2.8705559	3.732524	3.4422302
"A_21_P0000552"	-4.7885046	-5.1981163	-4.1712637	-4.341432	-4.2964063	-4.900588	-4.366707	-5.489381	-5.905986	-5.8128705
"A_21_P0000566"	0.55807114	0.3967371	0.7742214	0.052464485	1.3329926	0.7161255	0.8528509	1.1815157	1.0094109	1.4211931
"A_21_P0000574"	1.2399445	2.9631605	-0.5614567	0.8104296	-0.51563644	0.64421844	0.60889244	0.4858799	0.4627962	0.49721813
"A_21_P0000585"	0.6122513	-0.108073235	0.41427708	-0.8119869	0.9392214	-0.13092375	0.5491619	-0.12586308	0.33852386	0.11571121
"A_21_P0000598"	-0.10116005	-0.18009996	-1.1089897	0.3065052	-1.525979	0.66764736	-0.3996277	-1.202775	0.826478	0.8390808
"A_21_P0000599"	1.7934647	1.5611773	1.4381704	1.7674103	1.2489052	1.3773069	1.491436	1.0329838	1.3669767	1.0459919
"A_21_P0000601"	-4.60527	-3.1610117	-3.6327848	-2.9612608	-5.008651	-4.1295824	-2.533526	-5.169017	-3.7665777	-4.394997
"A_21_P0000602"	3.5332155	3.0098572	3.6158285	3.3131504	3.7227745	3.3675718	3.3491325	4.227171	3.9722824	4.3496466
"A_21_P0000605"	0.23489475	0.07629681	0.526577	0.3617525	1.2781429	-0.4451208	-0.11490488	0.10131264	-0.9846816	0.86854744
"A_21_P0000609"	-0.3493824	0.6092396	0.039735794	0.43540192	-0.69371986	-1.4746165	-0.81629467	-2.0897307	-1.5023317	-1.5435648
"A_21_P0000624"	4.4831505	4.198591	2.3408232	2.0298986	5.010188	4.844302	3.369156	4.8739567	4.627639	5.1681643
"A_21_P0000650"	6.53251	6.8282766	6.8105307	6.3546753	6.6983967	6.6839542	6.3472996	6.895998	6.472889	6.8397036
"A_21_P0000664"	-0.4554224	-0.8616595	1.2399082	-0.74840546	1.0510874	-2.194953	-1.4073973	-1.7480135	-1.626163	-1.3935184
"A_21_P0000669"	-0.83963394	-1.8915715	-0.9818783	-2.4619627	-1.3747473	-1.8555002	-2.6671495	-1.7134299	-2.2251978	-1.5128608
"A_21_P0000670"	1.3208323	0.66440487	1.1869164	0.47382545	1.1562309	0.12572384	0.697773	0.5081415	0.23248577	0.68381023
"A_21_P0000671"	1.2146645	5.7009478	0.72203064	2.9404583	2.9658966	5.778949	6.657714	5.4335976	5.645605	5.7192535
"A_21_P0000703"	-3.3094893	-3.9849582	-6.5915585	-2.6077204	-6.202408	-5.3034863	-4.307538	-5.9440794	-4.680201	-5.766312
"A_21_P0000707"	-1.3409033	-1.4330134	-1.5240207	-1.1530972	-1.1755829	-1.2418032	-1.4905839	-0.92649555	-0.8905096	-0.85902596
"A_21_P0000717"	0.8203373	-0.30994606	0.7537098	-0.24202347	0.65953827	-0.6279254	-0.39345503	0.3313446	-0.06769848	0.3871212
"A_21_P0000766"	2.6505785	2.7744875	3.6887407	2.1785316	3.1301804	2.7899103	3.1366148	4.200467	2.974203	3.796794
"A_21_P0000845"	-2.8237844	-2.3753185	-4.503443	-1.5350108	-4.4959126	-3.2253504	-2.0996237	-3.637216	-2.3975039	-5.275895
"A_21_P0000909"	-2.6760101	-1.885839	-3.1922412	-0.68090343	-2.8715754	-2.140881	-2.3302355	-2.3467255	-0.77041197	-2.6438217
"A_21_P0000911"	-2.137113	-1.7856832	-2.0545073	-1.9543629	-2.6149273	-2.1687078	-2.4154305	-2.4330034	-2.0022488	-2.5507832
"A_21_P0000912"	-4.296076	-3.7048454	-5.2633886	-2.3512082	-4.2179475	-4.4966335	-4.379103	-5.8128242	-4.141509	-5.416786
"A_21_P0000913"	-3.305747	-2.753765	-2.444543	-1.7496157	-1.7056255	-1.7951889	-2.852849	-0.7683592	-1.3962641	-0.9038515
"A_21_P0000914"	-6.0439053	-5.0855193	-6.6564636	-3.5452418	-6.620159	-1.1371145	-4.0583835	-0.78310394	-1.0694547	-1.5527511
"A_21_P0000915"	-5.2459583	-3.0918055	-6.173048	-3.2579513	-6.3943224	-5.7166195	-4.3957267	-5.610212	-4.8892746	-5.0961785
"A_21_P0000916"	-4.0277867	-2.6880722	-3.9451828	-2.075399	-3.6865926	-3.0203	-3.4345832	-3.0193543	-3.1229901	-3.3422337
"A_21_P0000920"	-6.0390925	-3.6698384	-5.482483	-3.5879226	-5.5737677	-5.706604	-4.331609	-5.8067474	-5.1711006	-5.4337153
"A_21_P0000921"	-0.7714596	-0.5500026	-1.51684	-0.2771759	-1.6125131	-0.32460737	-0.78308296	-0.9580097	-0.7549529	-1.1388497
"A_21_P0000922"	-6.119579	-5.19995	-6.9076433	-3.8842325	-6.621726	-3.3551521	-4.472494	-3.4296355	-3.8484612	-4.386308
"A_21_P0000923"	-2.4868946	-3.0102444	-2.3911014	-1.9616747	-2.0553584	-3.3586516	-3.6466022	-2.5717945	-2.6198206	-2.8016648
"A_21_P0000924"	-1.9255209	-1.973331	-2.1144319	-1.6503553	-1.9008651	-1.6738853	-2.1882744	-1.3982	-1.5942945	-1.6144223
"A_21_P0000925"	-2.7354774	-2.7362742	-2.8891153	-2.1659036	-2.7787704	-2.5305548	-3.0764751	-2.1193419	-2.3472958	-2.3277578
"A_21_P0000930"	-3.5509763	-2.8741245	-4.64493	-2.219078	-4.463117	-4.0418706	-4.397184	-3.9396143	-3.0577106	-5.3355865
"A_21_P0000932"	-5.0846252	-2.6732483	-5.475823	-2.8065882	-5.67778	-4.950754	-4.1387854	-6.145299	-4.4239054	-5.122204
"A_21_P0000935"	-1.0482931	-0.3319397	-2.2685862	0.26885986	-2.1941519	-0.71042204	-0.15220928	-2.2573524	-0.38356304	-2.2484527
"A_21_P0000937"	0.4432373	1.5684576	0.33932686	1.8116198	-0.115172386	0.4367876	1.015235	-1.352047	0.7387934	-0.9545698
"A_21_P0000941"	2.6390686	2.6000137	2.3794394	2.5103207	2.6876402	2.5452814	2.6513271	2.561986	2.5781822	2.5063782
"A_21_P0000943"	-2.1800427	-1.356926	-5.1449127	-0.68889	-4.430099	-1.8580203	-1.8369794	-5.64565	-1.6093335	-4.0858583
"A_21_P0000944"	-2.6437593	-1.3517046	-3.385993	-1.0074139	-2.69808	-1.8348479	-1.7759967	-2.9631004	-1.8278174	-2.7128878
"A_21_P0000945"	-6.079741	-5.1549187	-6.92206	-4.1814137	-6.606303	-5.060976	-4.238961	-6.104334	-5.7836523	-5.769584
"A_21_P0000947"	-3.0845137	-1.9772124	-3.6990314	-0.8824825	-2.072381	-1.3364534	-2.7744927	-1.8514996	-1.6122065	-1.6978855
"A_21_P0000952"	-6.1430025	-4.563667	-6.1516094	-3.9982357	-5.3798876	-5.74873	-4.324954	-4.4398355	-5.060401	-5.7992096
"A_21_P0000953"	-5.8937864	-5.7448626	-6.90442	-4.5846367	-6.5890765	-5.7705603	-3.5767388	-6.0964828	-5.825861	-5.820018
"A_21_P0000954"	-0.12293053	0.24563313	-1.3785543	0.26750946	-1.3505287	-0.060111046	0.09990263	-0.9797964	-0.15581036	-1.2135029
"A_21_P0000955"	-3.3072128	-1.6932411	-2.9606447	-0.5424156	-2.9797935	-1.3547907	-2.1226106	-1.0516233	-1.6660199	-1.459456
"A_21_P0000958"	-3.7989159	-2.435545	-4.108737	-2.3317332	-3.1976013	-2.873766	-2.6810436	-3.4744072	-2.6936798	-3.37889
"A_21_P0000962"	-3.1774635	-2.9794683	-4.4696045	-2.6525788	-4.0399427	-2.904873	-3.6019669	-3.5777645	-2.6380792	-3.7840319
"A_21_P0000967"	-6.0786753	-4.62426	-6.889118	-2.933589	-6.591279	-4.054109	-4.4392853	-5.4485397	-3.6499853	-5.443767
"A_21_P0000969"	-2.471599	-1.2469826	-2.71455	-1.2386022	-2.1442947	-1.6376204	-1.272912	-2.6382594	-1.6045747	-2.647563
"A_21_P0000971"	-1.8347101	-1.634687	-1.9584079	-2.6227398	-2.4020638	-0.5835376	-2.522565	-1.6972389	-0.2944913	-1.9774303
"A_21_P0000972"	-5.8350954	-5.590602	-4.5514193	-4.3726826	-4.841711	-4.507459	-4.548482	-4.245213	-4.6030307	-4.050147
"A_21_P0000973"	-3.6743135	-3.6279697	-3.3065705	-2.1614838	-3.984765	-5.601861	-4.2908173	-5.9096375	-4.660038	-5.6963468
"A_21_P0000974"	-6.191569	-5.8168077	-6.9205446	-6.243631	-6.644552	-5.8262897	-4.4426317	-6.125952	-5.875024	-5.866841
"A_21_P0000977"	-4.468607	-2.8936682	-4.6274867	-3.0787296	-4.840661	-4.5809755	-3.7402453	-5.0975585	-3.4623694	-3.9430895
"A_21_P0000978"	-5.1830544	-3.8917675	-4.9096065	-3.2949986	-3.465807	-3.043726	-4.489222	-3.6289196	-3.0713677	-4.202271
"A_21_P0000984"	-4.656175	-1.5062981	-4.819505	-1.4070892	-4.3459873	-2.2651253	-3.0726948	-1.8166552	-1.6975908	-2.5318012
"A_21_P0000987"	-3.8989553	-2.3858023	-4.4261074	-2.1356707	-3.9554715	-3.558364	-3.7763224	-4.409939	-3.4732523	-4.2297783
"A_21_P0000988"	-6.050942	-4.0623407	-6.3371015	-2.3959966	-6.408615	-5.6919146	-4.4369106	-6.038906	-3.7784848	-3.5486798
"A_21_P0000989"	-5.084029	-1.75947	-4.649363	-2.0790677	-1.2036963	-1.8029509	-2.211423	-2.214745	-1.9040022	-2.9005103
"A_21_P0000994"	-0.33595848	-0.3364725	-1.6507711	-1.7208185	-2.6019797	-0.48140144	-1.2364149	-1.8090558	-1.5048547	-2.1039782
"A_21_P0000997"	-6.2006674	-4.148165	-6.943942	-3.0153027	-6.004632	-5.829672	-4.08151	-6.124987	-4.07819	-5.1719046
"A_21_P0000999"	-0.68383884	-1.2666559	-1.4643764	-0.7563243	-1.1415043	-1.6259222	-1.707191	-1.4882846	-1.9494996	-1.1132059
"A_21_P0001000"	-5.8445544	-4.4497623	-6.8881884	-4.0627522	-6.299849	-5.665899	-4.5530167	-4.2764263	-4.395962	-4.6056857
"A_21_P0001002"	1.9174156	1.9634733	1.5049286	2.020134	1.7654095	1.929493	1.8962193	1.6643467	1.7861109	1.5708504
"A_21_P0001003"	-4.464361	-2.747408	-6.5700154	-1.7865195	-3.2015076	-0.9404249	-2.4192152	0.075611115	-0.17615318	0.29755116
"A_21_P0001004"	-2.7498155	-1.8358097	-3.2291703	-1.179143	-2.636674	-2.2495327	-2.8038507	-2.3287315	-2.1581273	-2.5173254
"A_21_P0001005"	-3.8890991	-2.7659903	-4.727531	-2.555551	-4.098627	-2.2110696	-3.1614943	-2.8452191	-2.6120315	-2.9546938
"A_21_P0001006"	-4.1803646	-5.1312037	-6.098258	-3.7824454	-6.0080504	-3.9397244	-4.473273	-5.6323085	-4.268382	-5.679021
"A_21_P0001008"	-5.989235	-4.4797573	-4.6217794	-2.793172	-5.1103916	-5.597937	-4.2931914	-4.696083	-4.2800226	-4.589986
"A_21_P0001012"	-4.424302	-2.0730295	-3.8357325	-2.3152142	-4.5281873	-4.320353	-4.1926494	-5.9689026	-4.1528397	-5.7257814
"A_21_P0001016"	0.35079384	1.6283779	-1.5175266	1.6775475	-0.91127205	0.618701	1.5138674	-1.5134978	1.048626	-1.2956266
"A_21_P0001017"	-2.8849716	-1.5778394	-3.0392518	-1.3939042	-3.004859	-2.9490714	-1.6676598	-2.7589016	-1.7273927	-2.5796661
"A_21_P0001018"	-0.33959198	-0.7492676	-0.60980415	-0.3450718	-1.6832571	-1.8243704	-1.8229885	-2.2982578	-2.3245773	-2.3651643
"A_21_P0001019"	-6.1252065	-5.267289	-6.6906137	-3.6023026	-6.5948644	-5.5433316	-3.5452933	-6.106932	-5.2362986	-5.1999946
"A_21_P0001020"	-3.024137	-2.6988907	-4.0263195	-2.4778452	-3.723333	-2.2804914	-3.747631	-2.5615053	-1.8698268	-2.3718357
"A_21_P0001021"	-1.9782639	-1.8169413	-2.819849	-1.5631733	-2.8000956	-1.6244631	-2.3032074	-2.543661	-2.091735	-2.7371225
"A_21_P0001027"	-5.8457346	-3.9514275	-6.8239465	-2.9779372	-5.99515	-4.4025316	-3.600667	-2.2381854	-5.592942	-2.5521145
"A_21_P0001028"	-4.9072537	-2.7503905	-6.8013773	-1.9317889	-6.0769887	-4.5539308	-4.5441513	-6.1571817	-3.7293558	-5.911647
"A_21_P0001030"	-5.505507	-3.8471842	-5.569195	-2.994388	-4.077279	-4.9549036	-3.652214	-4.612885	-3.2557755	-3.9444928
"A_21_P0001037"	-0.16219711	-1.9503412	-2.0121722	-0.69266844	-2.2602954	-2.77845	-2.5360231	-2.3543644	-1.9301682	-1.888938
"A_21_P0001039"	-4.182155	-2.3785467	-4.676462	-1.5661087	-6.2889967	-4.079562	-3.308601	-6.1238027	-3.3596773	-5.8626194
"A_21_P0001040"	-4.030504	-1.4353948	-3.5203094	-1.4370732	-3.101718	-2.1473665	-2.2798395	-3.065651	-1.945857	-2.6930294
"A_21_P0001041"	-1.3210983	-0.38184023	-2.0868726	-0.38389587	-2.0491433	-1.0907621	-0.7658591	-3.32682	-0.71685696	-2.5980277
"A_21_P0001043"	-5.526682	-4.9060416	-6.8527465	-4.5798926	-6.588832	-5.63673	-4.2566605	-6.1256742	-5.671712	-5.769875
"A_21_P0001044"	-1.0990338	-0.47015762	-1.698956	-0.2930889	-1.4814844	-0.6803603	-0.57116985	-1.3263979	-0.5304966	-1.4188852
"A_21_P0001047"	-6.213647	-5.3099155	-6.93723	-4.714586	-6.6870456	-5.6179338	-4.559892	-6.165058	-5.942363	-5.9239535
"A_21_P0001048"	-2.7068272	-1.7239504	-3.087143	-1.3729715	-3.1617098	-2.1814537	-2.7210202	-2.258523	-1.6516037	-2.5250616
"A_21_P0001049"	-4.561139	-5.0808115	-5.2265167	-3.2830915	-3.440236	-4.968102	-4.1697073	-4.0846434	-5.7854505	-5.4180436
"A_21_P0001050"	-3.5273376	-1.886445	-2.2065682	-2.149808	-2.0511518	-3.2219334	-1.4757628	-3.1741676	-2.288299	-3.5012765
"A_21_P0001051"	-3.891842	-1.9261765	-3.4491358	-1.8084884	-4.4356813	-4.427504	-2.8461723	-4.625488	-3.1278887	-4.11801
"A_21_P0001053"	-3.6132913	-1.7524552	-3.8801446	-2.5422711	-4.489854	-5.3491335	-4.3062944	-5.7057877	-3.9785743	-5.3999104
"A_21_P0001054"	-1.4016461	-1.167984	-3.0229688	-0.8191695	-2.8887339	-2.0607424	-1.4530983	-3.1180115	-1.8288889	-3.749363
"A_21_P0001056"	-6.1474457	-5.7507277	-6.9538403	-6.1786423	-6.6596413	-5.7916427	-4.3549647	-6.153543	-5.855741	-5.8407307
"A_21_P0001057"	-6.187044	-5.8149853	-6.709935	-4.8127937	-6.4159317	-5.3225	-4.4974933	-5.71972	-5.194608	-4.8322906
"A_21_P0001060"	-4.1698794	-3.5307732	-1.693356	-2.8232245	-3.7410455	-2.150463	-4.362911	-2.3277197	-2.811226	-3.2349038
"A_21_P0001062"	-5.243681	-3.4925628	-6.8300214	-2.4796004	-6.3081374	-5.1629515	-4.3108983	-5.7277784	-4.4319944	-5.7160697
"A_21_P0001064"	-5.926216	-3.933918	-5.1733594	-3.4943419	-6.3884525	-4.8638353	-3.995691	-5.4254656	-3.8079448	-5.715023
"A_21_P0001065"	-5.355354	-3.4222822	-6.8918753	-2.6063623	-6.5507765	-5.3826833	-2.8431606	-6.0798807	-5.701201	-5.72833
"A_21_P0001070"	-5.727433	-4.048755	-6.926839	-3.38138	-4.065955	-5.3867917	-4.3972673	-6.114517	-5.3305125	-5.835488
"A_21_P0001076"	-4.6448674	-3.5956097	-6.5708323	-2.4124966	-6.002606	-4.673296	-4.2660875	-5.8406496	-4.9905524	-5.6897516
"A_21_P0001078"	-3.3091006	-3.1694808	-6.4124947	-2.2169375	-6.0130773	-4.1494913	-4.2234683	-4.1986284	-3.4334679	-5.023776
"A_21_P0001080"	-3.063593	-3.0717258	-5.6260705	-1.6690707	-4.4497967	-3.147109	-2.7556968	-4.063848	-2.5710297	-3.932313
"A_21_P0001081"	-4.8629146	-3.1863265	-4.970297	-3.8657818	-4.6477847	-4.7069883	-4.0761566	-5.409765	-3.688577	-5.722358
"A_21_P0001084"	-0.24194145	-0.67908955	-1.4818773	-0.72500324	-1.218041	-0.60876083	-2.2584834	-1.1039362	-0.8050852	-0.79893017
"A_21_P0001085"	0.5895767	0.81989956	0.24181366	0.41157913	-0.17012596	0.9170532	0.7664032	0.5843239	0.6608629	0.43970013
"A_21_P0001087"	2.086401	2.152193	2.1191587	1.9743271	2.1238747	2.2050753	2.158537	2.1359892	2.3736734	2.0537567
"A_21_P0001088"	1.355484	1.8499327	1.2969933	1.5648289	1.4619865	1.6382303	1.7730522	1.73526	1.7996998	1.6799431
"A_21_P0001090"	-2.9444728	-2.3539906	-3.1953802	-1.741705	-3.523202	-2.6330729	-3.6164007	-3.8291388	-2.55999	-4.447815
"A_21_P0001092"	-0.9992986	-0.5209503	-1.8732138	-0.18994713	-1.862433	1.4203796	-0.10483837	1.5619144	1.0022173	1.4744444
"A_21_P0001093"	-2.0236373	-2.3225708	-2.3598504	-2.0709033	-2.6911163	-1.768435	-2.4396915	-2.1186304	-1.8539457	-2.1428008
"A_21_P0001095"	-5.604534	-3.9677792	-6.8835034	-3.5523849	-6.6008024	-5.715376	-2.2335649	-6.137596	-5.2486353	-5.8589845
"A_21_P0001096"	-6.074318	-3.248951	-4.3704834	-2.2699585	-3.5199862	-3.2598839	-4.0379333	-2.9301424	-3.0632248	-3.1597314
"A_21_P0001098"	-5.411042	-4.684648	-5.314022	-3.652843	-5.445279	-4.0260615	-4.387662	-4.0441904	-3.1373777	-4.3249726
"A_21_P0001099"	-3.642723	-2.162496	-3.4583883	-2.181181	-5.044671	-1.6531801	-2.2108874	-0.7794733	-1.4546099	-1.3359337
"A_21_P0001105"	-2.9819508	-2.3447127	-3.9572582	-1.0772076	-4.4449267	-3.351533	-2.5725284	-4.0260963	-2.4021797	-4.2173643
"A_21_P0001107"	-2.8205152	-2.380044	-3.5244875	-1.0479794	-2.8559031	-3.4166956	-2.1716623	-4.382923	-2.308185	-4.48974
"A_21_P0001109"	-6.1212087	-5.8050876	-6.692791	-5.842948	-6.2981434	-5.427683	-4.5250645	-6.127616	-5.952922	-5.847886
"A_21_P0001110"	-2.5974278	-1.9546041	-2.1054	-2.3789349	-2.0805206	-1.5487852	-1.947896	-1.9287529	-2.2007794	-1.4970951
"A_21_P0001116"	-6.0964966	-5.2808223	-6.9551315	-4.4870667	-6.6930876	-5.075141	-4.356235	-6.1878185	-5.915882	-5.861615
"A_21_P0001117"	-3.392253	-3.4967194	-3.879817	-2.9145684	-5.140559	-2.9934082	-3.3461447	-3.2532048	-3.306982	-3.6698294
"A_21_P0001118"	-5.405933	-4.48847	-6.9211264	-4.2603035	-6.626336	-5.2937183	-4.4899416	-6.129876	-5.0066385	-5.861252
"A_21_P0001120"	-2.0153975	-1.9370341	-3.5202217	-0.5384426	-3.1028833	-1.7062683	-1.6620235	-2.7435117	-1.4936504	-2.3395824
"A_21_P0001123"	-6.1841617	-5.74087	-6.645709	-4.2564077	-6.476915	-5.8345737	-4.3862467	-4.837338	-5.8906736	-5.6969795
"A_21_P0001124"	-3.5185194	-3.3914375	-3.0048857	-2.0219107	-3.1001425	-3.8061056	-3.7247477	-3.2934604	-4.430509	-4.07037
"A_21_P0001126"	-2.1732702	-2.2615943	-4.457836	-2.2204704	-6.6277237	-3.2381525	-4.085929	-4.3718824	-2.8742456	-5.1543975
"A_21_P0001127"	-2.725604	-2.3635426	-2.9878578	-2.0251455	-3.240593	-0.39542627	-2.0389357	0.4912033	-0.8315797	-1.1651497
"A_21_P0001128"	-2.1065416	0.06295776	-2.0860176	-0.8111143	-1.6253033	-1.6986566	-0.5537572	-2.0014453	-1.4808221	-2.034667
"A_21_P0001130"	-5.7178044	-3.8767648	-6.839989	-3.2286339	-6.505016	-5.676367	-4.459314	-6.0705748	-5.917004	-5.78438
"A_21_P0001132"	-6.0705786	-3.2848268	-6.2650576	-2.7082648	-6.036334	-5.137877	-3.936143	-5.7013483	-3.9490798	-5.7868986
"A_21_P0001133"	-3.3403625	-3.6036391	-4.695362	-2.8416615	-5.0873976	-3.7113376	-4.3900294	-4.6547065	-3.844781	-3.8774443
"A_21_P0001137"	-3.8956213	-3.032517	-4.561283	-2.5300622	-5.0053215	-4.022049	-2.5149155	-4.010891	-3.2325315	-4.4157257
"A_21_P0001138"	-1.0185375	-0.9834509	-2.7877245	-1.0411654	-2.7109604	-0.7244835	-1.2269502	-1.9632545	-0.7186265	-1.4862843
"A_21_P0001139"	-3.0423384	-3.9289932	-3.1700706	-2.900897	-3.3352928	-3.0025392	-4.513369	-3.1783552	-3.568612	-2.9276228
"A_21_P0001141"	-4.838649	-3.4855819	-6.8100605	-2.2917323	-5.8309455	-3.749261	-4.27028	-3.37142	-2.9360938	-3.1857142
"A_21_P0001144"	-6.181114	-3.5627346	-6.26499	-3.1478882	-6.6450863	-5.839861	-4.072578	-6.1394324	-5.7296476	-5.7571125
"A_21_P0001147"	-2.364048	-0.71785116	-4.4297934	-0.07883072	-3.5031462	-1.36796	-1.1422534	-3.9368505	-1.1149683	-3.927536
"A_21_P0001148"	-5.9405227	-4.465678	-6.495385	-4.4063883	-5.9807043	-5.1056323	-4.10183	-6.049982	-5.7706375	-5.6656866
"A_21_P0001154"	-4.4748173	-3.0672297	-4.3106236	-2.0925827	-3.2639246	-3.6948905	-4.166417	-5.0494375	-3.0133457	-3.7571158
"A_21_P0001155"	-5.718244	-3.1405506	-6.2621403	-2.0030193	-5.2916436	-4.031715	-4.5297804	-5.7332277	-4.13684	-5.2245927
"A_21_P0001165"	-1.9783101	-1.4781466	-2.7712584	-0.9917221	-2.2294908	-1.5814414	-1.5096617	-2.4229908	-1.5037074	-2.028223
"A_21_P0001166"	-6.1763163	-5.8038917	-6.1598234	-5.37887	-6.0908084	-4.4616137	-4.439583	-3.1932096	-4.959367	-3.7566338
"A_21_P0001168"	-2.434578	-1.5866284	-2.0854464	-1.8228579	-1.5238295	-1.8912377	-2.4839516	-1.7170978	-1.9809237	-2.103815
"A_21_P0001170"	-1.9239979	-1.776557	-1.3911104	-1.1491423	-2.1241446	-1.9082241	-2.4802532	-2.5372844	-1.8191051	-2.9580984
"A_21_P0001173"	-3.6991382	-0.991837	-3.3257036	-1.6036096	-4.4915895	-2.8672233	-3.5982647	-6.167292	-2.9701157	-5.2770157
"A_21_P0001174"	-0.85935116	0.7753687	-2.4894323	1.1351604	-2.6709557	-0.30002165	0.21009779	-4.972038	-0.2737322	-3.4198503
"A_21_P0001175"	-3.026681	-1.1196332	-3.2077312	-1.0799494	-3.266913	-3.3422022	-2.316287	-6.133167	-2.3408513	-4.8156576
"A_21_P0001176"	-1.9599333	-1.5147758	-0.59453297	-0.23954391	-2.1783442	-0.4813385	-1.3901033	0.16008282	-0.8697705	-0.1967287
"A_21_P0001177"	1.4211712	1.4889832	1.9499245	1.8769684	2.3052616	0.34415722	1.6254368	0.34788704	0.70959187	1.0970802
"A_21_P0001179"	-3.3134012	-1.7658505	-3.7535553	-1.1719923	-4.113796	-2.9033213	-2.4422011	-4.747681	-2.5357862	-4.31849
"A_21_P0001180"	-3.973765	-4.900593	-4.4887314	-3.7519703	-2.6064944	-3.3534498	-4.0434923	-3.059476	-3.4110727	-3.137289
"A_21_P0001181"	-1.5749302	-1.1441183	-3.0763693	-0.9082384	-2.6395721	-1.6208315	-1.3443937	-2.620624	-1.615695	-3.5979786
"A_21_P0001183"	-3.4767146	-2.1404858	-3.655848	-2.1189055	-3.215086	-2.8985004	-4.1766806	-3.1361055	-2.402995	-3.7186022
"A_21_P0001185"	-5.281621	-5.384137	-3.499298	-3.996233	-4.36828	-4.7875566	-4.4929895	-2.835679	-3.7418778	-2.5987334
"A_21_P0001188"	-1.4207697	-1.0168176	-1.6344213	-0.6041918	-2.1269765	-0.86872244	-1.2254448	-1.9157295	-1.0500875	-1.8069706
"A_21_P0001191"	-2.9489574	-2.1406875	-3.6981807	-1.6336632	-3.6993818	-2.4578676	-3.5683956	-2.9839945	-2.4876204	-3.4000425
"A_21_P0001195"	-2.5421147	-1.853477	-3.4463873	-1.0457554	-5.292097	-3.0224018	-3.2772093	-5.013444	-2.937996	-5.7385926
"A_21_P0001197"	-1.2405143	-1.0033331	-3.0481105	-0.45494366	-2.3886337	-1.0090866	-1.2809134	-2.3967838	-1.3225546	-2.647046
"A_21_P0001199"	-6.140907	-5.445254	-6.899589	-3.9077501	-6.5943403	-5.8101997	-3.3462882	-3.311039	-3.6313715	-3.641419
"A_21_P0001203"	-2.9207592	-2.8200617	0.63038254	-2.0780616	-3.7681608	-2.3622627	-3.4073133	-3.0420885	-2.4780054	-2.701293
"A_21_P0001205"	-3.4911509	-2.0834622	-5.2806196	-1.5581741	-6.5963883	-3.8599043	-3.5547237	-6.135394	-3.211608	-5.8084593
"A_21_P0001206"	-4.468399	-1.3619027	-5.559635	-0.8291054	-6.077817	-2.5193415	-2.533061	-6.140106	-2.3165293	-5.820487
"A_21_P0001210"	-6.2196712	-4.7060556	-6.558356	-4.361121	-6.67399	-5.8635035	-4.490488	-6.1525993	-5.890591	-5.8995986
"A_21_P0001211"	-4.161112	-1.7171316	-4.4355526	-1.3702631	-6.070316	-3.6566176	-3.2455215	-6.146205	-2.902152	-4.716047
"A_21_P0001212"	-5.988244	-4.113799	-6.8783565	-3.5909853	-6.3364677	-5.6857796	-4.1266193	-6.1204543	-5.1730356	-5.757728
"A_21_P0001214"	-3.1606016	-3.216711	-3.1201873	-2.9380236	-3.699172	-3.3291416	-3.1486816	-3.0152254	-2.9656105	-3.2411652
"A_21_P0001216"	-3.505055	-2.1325822	-3.4425645	-2.8368468	-4.363798	-2.8802004	-4.517185	-3.9443922	-3.2757235	-4.388096
"A_21_P0001217"	-5.7535915	-4.2862725	-6.7363844	-3.5670986	-4.7844877	-4.887186	-4.476551	-5.2112722	-4.9370975	-4.454871
"A_21_P0001219"	-4.4039865	-4.0118136	-6.6620264	-2.6600819	-5.71568	-4.223154	-4.4626055	-5.4824853	-3.9658108	-5.5604887
"A_21_P0001222"	-1.3400578	-0.96284866	-1.6829562	-0.30638885	-1.8112063	-0.459311	-0.7700472	0.6334915	0.16877079	-0.13299847
"A_21_P0001225"	-3.6347628	-4.420285	-6.7892313	-5.6728573	-6.5910993	-5.765401	-4.3637624	-6.080546	-5.859657	-5.7983446
"A_21_P0001226"	-5.7875977	-5.1925316	-6.922117	-3.6974745	-6.6413097	-5.8240595	-4.490408	-6.1278496	-5.6784415	-5.8809075
"A_21_P0001227"	-2.128686	-2.6512284	-4.9876204	-2.411118	-5.0289655	-5.6938686	-4.172986	-6.106774	-3.321167	-5.590765
"A_21_P0001228"	-2.7282438	-2.6455202	-4.832097	-2.443334	-4.813551	-3.7400913	-2.9769106	-5.25365	-4.1513042	-3.3820314
"A_21_P0001232"	-5.8090134	-5.764001	-6.0649195	-4.978634	-5.0493755	-4.7761817	-4.4620237	-6.1179953	-5.3238225	-5.7781734
"A_21_P0001234"	-4.714963	-3.3604937	-3.7140574	-3.22684	-3.9894743	-3.797676	-3.22081	-2.9578218	-2.6325927	-2.4420958
"A_21_P0001236"	-6.1105275	-5.7546096	-6.7127175	-4.158249	-6.643036	-5.7799234	-4.4319506	-6.149651	-5.928139	-5.8430347
"A_21_P0001238"	1.4268208	-0.18855762	-0.78560734	-0.028701782	-0.76251507	0.8457403	0.41822338	0.08352852	0.46488	0.03207016
"A_21_P0001239"	1.4859924	0.02993679	-0.61250496	0.006284714	-0.6430216	0.9131365	0.5513115	0.20280075	0.6816559	0.0371027
"A_21_P0001242"	-5.3871617	-4.2792172	-6.325764	-3.5745373	-6.661209	-5.527937	-4.250763	-6.1682444	-5.03632	-5.8050747
"A_21_P0001243"	-4.2176824	-3.5794487	-5.802331	-2.3013358	-5.645496	-3.6999846	-4.4293222	-4.373543	-3.951453	-4.64383
"A_21_P0001244"	-2.5163536	-2.8336067	-4.010585	-2.0279832	-2.721346	-2.9581442	-2.4645734	-3.4195123	-2.8765326	-2.5171766
"A_21_P0001245"	-3.6225305	-3.2921286	-6.202629	-2.695591	-3.5331888	-4.1578865	-4.372344	-4.372948	-3.9828396	-3.621976
"A_21_P0001246"	6.197156	5.7743196	6.5936584	5.9632483	6.7718325	6.4068336	6.0160866	7.586157	6.8931494	7.3022804
"A_21_P0001249"	-2.1817331	-1.8498864	-3.229927	-1.6879196	-2.882906	-2.1925807	-2.6503696	-3.1594853	-2.432753	-3.0828104
"A_21_P0001256"	-2.637517	-3.0451999	-3.2384186	-2.4549665	-3.5218325	-2.687882	-4.352302	-2.7456474	-2.7207618	-2.617116
"A_21_P0001258"	-6.117259	-4.53677	-6.4415617	-3.2130604	-6.6115046	-4.9747157	-4.4432063	-6.130081	-5.228837	-5.8225336
"A_21_P0001269"	-2.005836	-1.496439	-6.0459504	0.020225525	-2.7001066	-1.4871416	-1.2352695	-2.8988543	-1.3372831	-2.7043886
"A_21_P0001273"	-0.748436	-0.18021822	-1.3457279	-0.20859337	-1.4960351	-0.34898663	-0.4884987	-1.3792276	-0.5591359	-1.2019553
"A_21_P0001305"	-3.310811	-2.7785645	-6.4179096	-1.6695137	-3.5957918	-3.634077	-4.04591	-5.116484	-4.481264	-5.786763
"A_21_P0001311"	-2.130546	-2.1933327	-2.7070432	-1.9580889	-2.7136307	-0.40260077	-1.0108624	-1.4548001	-0.7574525	-1.5932851
"A_21_P0001319"	-4.518902	-2.6438103	-6.201499	-1.7266684	-6.4879594	-4.5531716	-3.283801	-6.0917263	-2.803362	-5.7875757
"A_21_P0001321"	-6.043783	-3.774167	-6.09783	-3.4445405	-6.502588	-5.1367493	-4.4073677	-5.830818	-3.846091	-5.7491217
"A_21_P0001324"	-1.5550513	0.0907774	-2.0468369	0.8474846	-1.9167309	-0.4258299	-0.6400361	-1.1021552	-0.9550867	-1.115335
"A_21_P0001338"	-6.019089	-5.3720164	-6.8923397	-3.8767138	-6.5451775	-5.16523	-4.450632	-6.1398773	-5.0444098	-5.8335676
"A_21_P0001345"	-2.5407076	-1.5539899	-2.3843737	-0.027671814	-0.14550781	-0.16491938	-0.47259855	0.005430222	0.53716755	0.8543987
"A_21_P0001350"	-6.2267966	-3.4156795	-6.87804	-3.9964504	-6.6963987	-5.293996	-4.5301433	-6.166028	-5.2766857	-5.9209657
"A_21_P0001352"	-4.952	-2.001452	-6.2412567	-1.5292339	-3.8178735	-1.4343019	-2.3768272	-0.27274513	-0.21959734	-0.21867657
"A_21_P0001364"	-2.7161489	-1.7508955	-3.931778	-1.4428778	-3.5352921	-2.2006173	-2.221733	-3.146213	-2.3618832	-3.7789793
"A_21_P0001365"	-0.47423363	-0.6699295	-1.6074834	0.19371223	-1.0347123	-0.5263386	-0.58028364	-0.72561264	-0.6063123	-0.2010169
"A_21_P0001368"	-3.9954314	-2.7348356	-4.022085	-2.705885	-2.0828266	-3.2963514	-3.1227818	-2.7091684	-2.6247044	-3.171607
"A_21_P0001369"	2.532836	1.8197994	1.4215698	2.2260094	1.5183887	1.5141125	1.582407	1.0131855	1.2625551	0.9481964
"A_21_P0001371"	0.88446236	0.67241573	1.3027611	0.25576973	0.7737541	0.7065935	1.0139227	2.127287	0.6572256	1.2041883
"A_21_P0001374"	3.925499	2.775776	3.6182127	3.4199524	3.527441	2.8655186	3.281334	2.8267212	2.8842573	3.072897
"A_21_P0001387"	-1.8584538	-1.495666	-1.7959414	-1.215868	-1.7321577	-2.0474958	-2.1581802	-2.2607718	-2.2897568	-2.4206047
"A_21_P0001391"	-5.69274	-4.1336703	-6.925253	-3.0740857	-6.633899	-5.68421	-4.5344844	-6.1382794	-5.710575	-5.8903103
"A_21_P0001392"	-3.0094948	-3.0690403	-6.9006047	-1.3609242	-6.1813765	-3.3064737	-3.6870213	-6.083046	-3.1951733	-5.7844973
"A_21_P0001395"	-3.5760794	-2.0705342	-4.4636135	-1.1661243	-4.305434	-2.7117782	-2.7782693	-3.4247847	-2.0561318	-3.2361917
"A_21_P0001402"	0.9744415	0.6931143	0.60267353	0.8528271	0.83799934	0.98810863	0.71084213	0.5899105	0.90219975	0.5589447
"A_21_P0001410"	1.3074255	0.79739857	1.1281776	1.1008949	1.0084381	1.3959417	0.79401207	1.2797127	0.97493076	0.89513683
"A_21_P0001411"	-0.5797043	-0.31925106	-1.5510821	-0.71558475	-1.781765	-0.61876965	-0.7180948	-1.2397709	-0.70366764	-1.3168974
"A_21_P0001412"	-1.8592043	-1.406714	-3.5652533	-1.6244068	-3.1881905	-1.8616848	-2.7734385	-3.4205494	-2.563273	-3.3127441
"A_21_P0001415"	-6.073578	-5.2990274	-6.950446	-5.308566	-6.3800325	-5.3002443	-4.1282244	-6.136355	-5.7868614	-5.754445
"A_21_P0001419"	-4.8187456	-3.6909704	-6.5021157	-3.9636035	-6.3806334	-5.3322554	-4.5565295	-6.0164194	-5.697395	-5.2381153
"A_21_P0001427"	-6.208915	-5.834041	-6.1139436	-5.3556104	-6.6674204	-5.851953	-4.4878335	-6.151532	-5.579039	-5.8904743
"A_21_P0001429"	-2.7243543	-2.288209	-5.44048	-0.6475973	-3.8758335	-3.161768	-2.5306902	-6.1205716	-2.3680353	-5.55198
"A_21_P0001443"	-2.0949178	-2.6460476	-2.4613895	-1.6851358	-1.1217561	-1.9715805	-2.1058278	-3.6515975	-2.4589376	-2.7298646
"A_21_P0001451"	-1.8235021	-1.5472946	-2.3555489	-1.1237864	-1.9265213	-1.2537189	-1.6438026	-1.9168563	-1.004118	-1.401124
"A_21_P0001457"	-3.2524366	-2.8224988	-3.77008	-2.424142	-2.8927836	-2.605595	-3.041078	-3.099948	-2.20218	-3.1128483
"A_21_P0001464"	-3.5589905	-2.0595503	-3.4369106	-1.9982901	-1.8625402	-2.4080148	-1.9771209	-2.2562017	-2.2075615	-2.7107434
"A_21_P0001475"	-5.601414	-4.0051765	-6.7331743	-2.7585535	-5.8618584	-5.23377	-4.397044	-5.8754406	-5.223087	-5.9184394
"A_21_P0001482"	-1.0666728	-0.9966631	-0.4405365	-0.09193611	-0.28244972	-0.41158485	-0.09131622	-0.45113564	-0.24503231	-0.12821245
"A_21_P0001484"	-1.7041683	-0.5060129	-1.2706094	-1.6952829	-0.7187767	-0.53788424	-1.0821681	0.6323948	-1.0311284	-0.004298687
"A_21_P0001486"	-2.9146833	-2.2875972	-3.5345473	-2.2146463	-3.4295926	-2.63657	-3.5736313	-3.075645	-2.7323942	-3.205449
"A_21_P0001498"	-2.391367	-1.114708	-3.624611	-0.92072725	-3.3604054	-2.1986623	-1.6573229	-3.173273	-1.8143444	-4.0027733
"A_21_P0001509"	-2.249713	-1.3636546	-3.0054283	-0.54438496	-1.8445635	-1.1647472	-1.7033072	-2.0881243	-1.7485008	-1.8211403
"A_21_P0001519"	-5.5237446	-3.0533357	-5.1666374	-1.9824805	-4.8546963	-4.4160066	-3.8818138	-5.1526704	-4.5993223	-5.1379743
"A_21_P0001528"	-1.9421434	-0.8945427	-2.6667194	-1.0170326	-3.0782738	-1.3332491	-1.611763	-2.3830914	-1.8359632	-2.5624285
"A_21_P0001529"	-2.6162372	-1.9429893	-2.32017	-1.6799073	-2.3284087	-2.0570312	-2.407271	-1.761486	-1.3537235	-2.28969
"A_21_P0001533"	-5.821781	-3.5675287	-6.0166445	-2.6755743	-5.0657053	-5.781496	-4.5703635	-5.757802	-4.647946	-4.9101453
"A_21_P0001540"	-2.2870245	-2.0049567	-2.5434337	-1.475771	-1.8332853	-1.8732324	-1.7199025	-2.2690992	-2.1524854	-2.497408
"A_21_P0001541"	-5.238205	-3.0332608	-5.002679	-2.5237389	-5.0499206	-5.7537556	-4.09613	-6.13661	-4.4615097	-5.8697853
"A_21_P0001551"	-3.4089923	-1.6438689	-3.694624	-0.31118584	-2.563218	-0.95998335	-1.1460447	-2.621223	-1.2604704	-3.1620998
"A_21_P0001573"	-3.4550219	-3.2123032	-2.3270478	-2.6077023	-3.3955536	-3.2611113	-4.378417	-4.4488525	-3.4999042	-4.1587114
"A_21_P0001576"	-1.4197154	-2.0895724	-0.1078949	-1.2059588	-0.5800667	-1.014288	-1.0779858	-0.4807105	-0.87543154	-0.3820057
"A_21_P0001578"	-4.708994	-3.6599655	-2.7287703	-3.0413437	-5.245812	-3.5518599	-3.9726975	-3.4827757	-3.8032079	-3.3791685
"A_21_P0001590"	-3.8499665	-2.2746377	-6.3503633	-1.8888383	-6.650487	-4.2098804	-4.1952677	-6.149413	-3.8902705	-5.792432
"A_21_P0001603"	-4.807623	-1.4773011	-1.9217525	-1.5294218	-4.17988	-3.4978104	-2.3034487	-4.5743074	-2.087964	-3.8289595
"A_21_P0001626"	-3.2416258	-2.491479	-2.9520416	-1.5957565	-3.374875	-2.0885549	-2.2857828	0.059485435	-1.0460739	-0.67196465
"A_21_P0001628"	-2.7598686	-2.309629	-3.7013226	-1.6066904	-3.018774	-2.7094107	-2.7982025	-3.6269035	-2.2721572	-2.9652052
"A_21_P0001631"	-0.23369598	-1.1125822	-0.5911865	-0.74650717	-0.58719635	-0.6466694	-1.6373653	-1.1147966	-1.1668167	-0.9995985
"A_21_P0001638"	-1.3828421	-1.1556487	-2.7996554	-0.96302414	-2.9839945	-0.9864664	-1.9203753	-3.243637	-1.4987235	-3.306817
"A_21_P0001658"	-4.4309297	-2.7635412	-3.693904	-2.0841384	-3.6945581	-3.6651058	-3.4430742	-3.8717194	-3.464323	-3.9228115
"A_21_P0001667"	-0.490098	0.01052475	-1.1189647	0.31560802	-1.4399548	-0.641819	-0.44278622	-0.8853364	-0.5117092	-1.2310767
"A_21_P0001679"	-5.0646415	-3.8321447	-6.6514063	-2.8712711	-6.135224	-4.7288046	-4.495499	-6.123808	-5.071091	-5.841579
"A_21_P0001692"	-0.775053	-0.3837142	0.21984863	-0.80214596	1.6330891	1.0201731	0.23564148	1.3480816	0.7476587	1.3214569
"A_21_P0001694"	-0.47187424	0.17130375	-0.4848919	1.0426779	0.34209347	0.4031906	0.32349968	0.117004395	0.43433952	0.18247223
"A_21_P0001701"	-3.183877	-1.5464563	-2.5225801	-1.0894098	-2.3815427	-2.668522	-1.8921342	-1.8163352	-1.5415764	-1.6133633
"A_21_P0001704"	1.1242371	-0.17047167	0.75846195	0.15015316	-0.059431076	-0.475636	-0.09929657	-0.7504177	-0.6928568	-0.7483907
"A_21_P0001706"	-0.5655899	-0.4113798	-0.8077941	-0.085510254	-0.80234337	-0.04212284	-0.42962265	-0.17911911	0.21641827	-0.36382437
"A_21_P0001709"	-3.5007849	-2.958044	-4.907057	-1.9080935	-5.887641	-3.5143294	-3.5649853	-6.051612	-3.0039158	-4.6968007
"A_21_P0001711"	-2.6286087	-2.257475	-2.1803617	-2.1293578	-2.0618434	-1.955008	-1.7703934	-2.4297404	-1.4355707	-2.7521882
"A_21_P0001712"	-3.188683	-1.750617	-4.9311285	-1.8862653	-6.5808306	-2.792863	-3.6156473	-5.4435134	-2.5568094	-4.9679527
"A_21_P0001717"	-2.1006222	-3.367597	-1.5796833	-2.6844435	-1.9261827	-2.9231124	-4.145142	-2.5274935	-2.747285	-2.807084
"A_21_P0001718"	0.33545876	-0.045344353	0.22451782	0.3919735	0.10144138	0.5016241	0.2500801	0.7645426	0.57441425	0.6130161
"A_21_P0001724"	-1.928402	-1.0163641	-0.3493023	-1.0292454	-1.6367292	-0.33558178	-0.62259007	0.17715263	-0.15182257	0.08912659
"A_21_P0001725"	-6.18728	-5.8472886	-5.5774384	-4.833397	-5.997043	-4.967423	-4.5260906	-5.1628637	-5.6313963	-5.884781
"A_21_P0001726"	-0.46440697	-0.6750226	-0.59033775	0.82811165	0.2236824	-0.72146654	-0.7541013	-0.81177044	-0.5612197	-0.78942585
"A_21_P0001732"	-3.0072107	-1.4871244	-2.9057612	-0.6754999	-1.149209	-0.8087673	-0.3520937	-1.7318745	-0.9005575	-1.8355284
"A_21_P0001734"	-2.212265	-0.20707989	-4.517294	0.5204067	-3.209241	-1.1224813	-0.7511883	-4.540907	-0.8662019	-3.480566
"A_21_P0001741"	0.91774654	0.93046665	1.4481468	0.5044403	1.1982613	0.47192097	1.1780329	0.43025398	0.6098108	0.16893578
"A_21_P0001745"	-2.7309256	-2.5125256	-3.4318676	-2.8169703	-2.9664803	-2.8200083	-2.9743605	-2.566413	-2.7587113	-2.6765308
"A_21_P0001747"	-0.99696684	-0.6314235	-0.66164684	-0.29300308	-0.51824474	-0.15144348	-0.33399105	-0.6583481	-0.16042042	-0.09787464
"A_21_P0001770"	-3.6659284	-2.61726	-5.168339	-2.6954422	-5.0970964	-4.428417	-3.8883672	-6.172604	-3.7647667	-5.9232616
"A_21_P0001771"	-3.280424	-2.485838	-2.9567957	-3.9753222	-3.810975	-2.8031154	-3.0626788	-3.5893164	-3.2748733	-4.4201093
"A_21_P0001772"	-3.853838	-3.3720894	-3.926713	-3.1841998	-4.702066	-2.965289	-4.369301	-2.970192	-2.6801968	-3.2908573
"A_21_P0001775"	-2.224166	-2.5290337	-2.285304	-1.6213803	-2.2383451	-2.516593	-3.6891184	-2.712861	-2.288084	-2.1853857
"A_21_P0001778"	-2.08393	-0.5380039	-3.839735	-0.47616673	-5.8272967	-1.8396993	-1.1620541	-5.0359054	-1.2791009	-5.714156
"A_21_P0001781"	-5.2448225	-3.449523	-2.6833649	-3.476595	-5.017688	-5.6854715	-4.3965673	-6.0488896	-5.8405256	-5.7927346
"A_21_P0001785"	-2.6070805	-2.754139	-3.5962524	-2.2815628	-4.430556	-3.2512856	-3.312872	-3.612382	-2.6236968	-4.082883
"A_21_P0001786"	-3.0437899	-3.377658	-6.7776594	-2.2658944	-5.829093	-4.2351904	-4.2652383	-6.112911	-3.4664993	-5.13122
"A_21_P0001788"	-5.585099	-2.8596058	-6.945291	-3.2134824	-6.431904	-4.6404147	-4.4720187	-5.254742	-4.1833057	-5.704975
"A_21_P0001792"	-5.9829187	-5.3970656	-6.826495	-4.168361	-5.5443215	-5.627247	-4.3825707	-6.0224447	-5.8171453	-5.742717
"A_21_P0001793"	-0.06474686	0.22729015	-1.2645335	0.48812103	-1.0463161	0.2312975	0.2945652	-0.7355766	0.27757072	-0.85030985
"A_21_P0001794"	-2.1414967	-1.434454	-4.052905	-1.6085215	-3.7527509	-2.3314652	-3.0813303	-3.8420954	-2.6197872	-5.0491104
"A_21_P0001795"	-4.976219	-5.1599293	-6.89505	-3.8047552	-6.5944724	-5.749419	-4.2037325	-6.108354	-5.070654	-5.8507514
"A_21_P0001796"	-5.3432717	-5.014675	-6.9318714	-3.9460497	-6.6489744	-5.8320537	-4.4338665	-6.1466055	-5.9146047	-5.8472385
"A_21_P0001797"	-3.3979158	-1.4041553	-6.176465	-1.2955494	-1.3338699	-3.5039344	-2.1923943	-6.136286	-2.4279642	-5.659198
"A_21_P0001800"	-2.9460535	-2.355216	-4.3135386	-2.2668252	-4.2058706	-2.4205608	-2.4976025	-3.7888393	-2.307458	-4.0037885
"A_21_P0001803"	-5.7099824	-2.966394	-5.2998495	-2.9442825	-3.031292	-3.7943854	-4.3571672	-4.3909607	-3.7471635	-3.1845145
"A_21_P0001805"	-2.7115803	-1.5979247	-5.106991	-2.1740637	-3.6569805	-1.7038593	-1.7915082	-2.7605166	-2.5257912	-2.3192844
"A_21_P0001806"	-6.074264	-5.7400093	-6.929532	-4.3293047	-6.634818	-5.790896	-4.412775	-5.8251863	-5.8267403	-5.828389
"A_21_P0001807"	-2.2858143	-1.6873131	-3.5457587	-1.6636925	-3.7592335	-2.2776399	-2.062272	-3.3468437	-2.3623714	-2.9835048
"A_21_P0001813"	-4.334177	-2.519661	-6.690073	-2.2351522	-6.423828	-4.406965	-4.482893	-6.1270742	-3.6243553	-5.875971
"A_21_P0001814"	-1.2838311	-0.6500492	-1.9283776	-0.6407943	-2.0362282	-0.9083934	-1.0326424	-1.5758271	-0.8948717	-1.705823
"A_21_P0001818"	-5.480991	-3.6548529	-5.8676033	-4.2933073	-4.695217	-4.8153906	-4.507683	-6.0108824	-5.2442493	-5.199398
"A_21_P0001820"	-4.0343976	-2.544097	-5.699054	-2.4472513	-5.1709633	-3.9434671	-3.999823	-4.3688984	-3.6088476	-5.317483
"A_21_P0001821"	-2.3863497	-1.8943624	-4.466702	-1.5682735	-3.8507237	-2.5272942	-1.7432971	-3.9879217	-2.2873645	-3.695238
"A_21_P0001824"	-4.5497336	-5.458598	-6.174683	-4.036506	-6.382145	-5.036622	-4.1925306	-5.582417	-5.5471954	-5.7831993
"A_21_P0001826"	-2.1374664	-1.4385338	-3.2817545	-0.98330736	-3.6695147	-1.9754124	-1.8098345	-2.9010816	-1.9272261	-3.0719976
"A_21_P0001827"	-1.9648519	-1.5167732	-2.8868208	-1.2256203	-3.201209	-2.1716795	-2.0378675	-2.416613	-2.0393376	-2.657055
"A_21_P0001828"	-1.9909949	-1.2029753	-3.5769405	-1.2530646	-2.5346484	-1.529181	-1.4182243	-2.8664446	-1.626648	-2.9865828
"A_21_P0001830"	-3.3609905	-1.5634747	-6.53725	-1.2513213	-5.1338673	-3.361453	-2.3645487	-4.389624	-1.7603674	-4.147933
"A_21_P0001833"	-4.719119	-4.9318304	-6.914839	-4.842967	-6.6339936	-4.4216614	-4.4898167	-5.5473022	-4.816348	-5.852976
"A_21_P0001835"	-4.106001	-3.1078577	-5.7781544	-2.8508492	-4.7280474	-4.0919075	-4.274394	-4.1631446	-4.815923	-4.7542396
"A_21_P0001836"	-2.415996	-1.5390539	-6.083395	-1.4406619	-4.7056136	-2.455841	-1.8080859	-5.1474643	-2.490932	-5.3829255
"A_21_P0001838"	-6.0071573	-5.6090493	-6.8383894	-6.2183137	-6.5389247	-5.6358066	-4.3313513	-6.088871	-5.894096	-5.7550416
"A_21_P0001841"	-2.7636604	-2.029119	-5.663235	-2.3332515	-5.3984194	-2.575221	-3.2266016	-3.2974463	-2.099866	-2.6702042
"A_21_P0001844"	-0.6497669	-0.45181942	-1.8698997	-0.25735474	-1.8353443	-0.008257866	-0.6484852	-1.4601007	0.07110214	-0.46224117
"A_21_P0001845"	-3.510828	-2.3595128	-6.1623797	-2.016914	-5.6349487	-3.2914877	-3.4245825	-5.3851957	-3.1939716	-4.219657
"A_21_P0001847"	0.7634239	0.43004322	0.037542343	0.62873745	0.32748032	0.9883566	1.0884743	0.06899834	0.77088165	0.15414906
"A_21_P0001850"	-4.803462	-3.0170765	-6.8408813	-2.7853117	-5.86259	-4.0752697	-4.4320292	-5.4048634	-3.9252558	-5.219553
"A_21_P0001854"	-3.1438284	-3.0627909	-6.849311	-2.2245932	-6.115388	-3.8559818	-2.6669374	-5.9793577	-3.2934952	-5.7338905
"A_21_P0001855"	-4.7281957	-3.342371	-5.621283	-2.8975081	-5.716263	-4.101527	-4.3455358	-4.5564947	-4.6028075	-5.612632
"A_21_P0001857"	-1.7622123	-1.825222	-2.9434447	-1.0894904	-3.7433872	-2.5618372	-0.9395175	-5.128908	-2.2905807	-4.4969373
"A_21_P0001861"	-5.0340323	-3.406292	-6.2349243	-3.335411	-6.6538725	-5.46991	-4.3935337	-6.1247435	-5.6789184	-5.861516
"A_21_P0001865"	-2.8117533	-1.767755	-4.1581564	-1.6721234	-4.366431	-3.0198784	-3.6325712	-4.844656	-2.9521637	-4.571827
"A_21_P0001867"	0.036819458	0.30627537	-0.91483736	0.29529572	-1.1018872	0.32099056	-0.09745693	-0.58102465	0.18401766	-0.5712099
"A_21_P0001873"	-1.8875275	-0.9821029	-1.9586792	-1.8079367	-2.2481751	-1.5035834	-1.0490198	-1.6658616	-1.7592235	-1.5393615
"A_21_P0001874"	-5.653588	-3.5755472	-6.607009	-4.074366	-6.5924535	-5.7174225	-4.280429	-5.8695107	-5.880183	-5.3507104
"A_21_P0001875"	-4.798665	-3.1683035	-6.2607837	-3.208685	-6.263263	-5.683367	-4.548828	-5.373705	-5.590131	-4.0187855
"A_21_P0001876"	-4.341576	-3.8088808	-6.2146077	-3.351118	-5.9764915	-3.1227784	-4.403644	-4.2769804	-3.8546004	-4.191882
"A_21_P0001877"	-4.9647284	-3.7299247	-6.5251937	-3.6893826	-5.7267694	-5.836845	-4.551368	-6.1511145	-4.917701	-5.903349
"A_21_P0001878"	-3.5009055	-2.9993525	-4.8412404	-2.9791431	-5.049976	-3.6777902	-3.8100545	-4.1509457	-3.9870613	-4.670847
"A_21_P0001880"	-1.1095934	-3.1522727	-1.6148825	-3.7542858	-5.509454	-1.6008062	-4.309593	-2.270615	-3.866889	-5.1503277
"A_21_P0001883"	-3.3393364	-1.9518776	-3.924488	-2.18229	-3.3571596	-2.511836	-2.0695667	-3.1620622	-2.890658	-3.0804272
"A_21_P0001886"	0.5969353	-0.012557983	0.04536915	-0.13125992	-0.66706085	-0.44421005	-0.28505993	-0.90878487	-0.51676226	-0.51248646
"A_21_P0001888"	-6.091997	-5.541035	-6.9096036	-6.2157555	-6.4465	-5.2830048	-4.377047	-6.1228256	-5.923517	-5.785145
"A_21_P0001890"	-1.1078334	-1.2807145	-3.0645113	-1.5111122	-2.7734814	-2.1564069	-2.8480606	-3.2142706	-2.4600706	-3.4135299
"A_21_P0001891"	-6.086549	-4.2852063	-6.113107	-2.641995	-6.531512	-4.5129166	-3.542882	-5.910678	-4.104525	-5.7614136
"A_21_P0001892"	1.0130634	1.2334404	0.37289047	1.2059765	0.30661392	1.4463911	1.1124859	0.92601013	1.2049837	0.9530182
"A_21_P0001893"	-1.0450687	-0.74939966	-2.6357193	-0.59190655	-2.483695	-0.54403925	-1.7807984	-2.554799	-0.6769495	-0.7195587
"A_21_P0001894"	-3.3233366	-2.359096	-2.91288	-1.2948976	-3.0400252	-2.715229	-2.9431534	-2.2946014	-1.5896783	-2.0828543
"A_21_P0001896"	-4.8141565	-3.570322	-6.5432415	-2.8079853	-6.1001472	-4.7957654	-4.389191	-6.118432	-4.5808372	-5.278686
"A_21_P0001897"	-1.3984904	-0.58223486	-2.6459012	-0.40259743	-2.4438858	-1.2010279	-0.85569525	-2.4500985	-1.0653238	-2.3616424
"A_21_P0001898"	-4.1864223	-2.9421282	-2.59472	-3.1406088	-5.1126404	-4.247018	-4.416025	-2.612564	-3.7975607	-3.8777761
"A_21_P0001900"	1.2473955	0.8257437	1.3030319	1.0402908	0.3364563	1.3303175	0.9114647	1.1399727	1.147296	0.6270838
"A_21_P0001902"	-1.7829132	-1.7224503	-1.9029756	-1.5106959	-3.0014954	-2.2677846	-2.299471	-4.2381616	-2.2700024	-3.636221
"A_21_P0001903"	-5.604067	-2.9273157	-4.582295	-2.7426696	-6.5629053	-4.767004	-4.37392	-6.1072626	-3.5307517	-5.7627964
"A_21_P0001906"	-0.9017172	0.4812727	-1.3214102	0.7291565	-2.1061177	-0.27542305	-0.0692296	-0.30395317	0.2836256	-1.1668067
"A_21_P0001907"	-3.8461943	-2.7656107	-6.916287	-2.4120789	-5.528778	-3.9216251	-3.5624785	-4.6945305	-3.308929	-5.812011
"A_21_P0001908"	-5.808443	-3.1787643	-3.8607502	-4.4849052	-5.3619843	-4.21815	-4.2923026	-3.0197258	-4.1075478	-3.9467688
"A_21_P0001909"	-3.3190756	-3.3027897	-4.634034	-3.0684633	-4.619643	-3.816535	-4.1688676	-4.6526833	-3.7601554	-5.1138372
"A_21_P0001915"	-0.7299137	0.38024807	1.2996197	-1.2390394	-0.7454901	-2.4562082	-1.7018199	-3.6088414	-2.5375862	-2.9571486
"A_21_P0001916"	-2.854722	-2.1139302	-6.170185	-1.7627735	-4.7431827	-3.6284714	-2.9281511	-6.147245	-3.2898626	-5.873047
"A_21_P0001918"	-2.4396334	-3.4679403	-3.0072994	-3.06291	-4.52798	-3.950284	-4.2892675	-4.4020085	-4.1183662	-5.319439
"A_21_P0001921"	-6.0514336	-5.732233	-6.849871	-4.448418	-6.5286455	-5.7134314	-2.892146	-6.0914917	-5.84892	-5.805701
"A_21_P0001922"	-2.186799	-1.1699762	-2.7402353	-0.75886106	-2.0837588	-1.1311021	-1.628212	-1.3647289	-1.003293	-1.7988944
"A_21_P0001925"	-1.8247771	-0.99818087	-1.7905631	-1.0783906	-2.0289927	-1.8504195	-1.8322778	-2.4490242	-1.722786	-2.6743546
"A_21_P0001926"	-5.8996673	-2.428052	-5.637594	-3.1836257	-5.7632694	-5.2852173	-4.3126626	-6.0283184	-5.5712924	-5.748069
"A_21_P0001928"	-1.7469397	-1.112649	-4.5507383	-1.0472755	-3.8425531	-2.742425	-0.8059211	-4.5991535	-2.3492298	-4.693897
"A_21_P0001931"	-4.131851	-1.74646	-0.2541237	-1.7283063	-0.32714653	-1.8385396	-2.0939302	-0.6992326	-0.8263817	-0.6817889
"A_21_P0001932"	-6.045658	-5.4183817	-6.7399497	-5.095883	-6.423652	-5.6738796	-4.3060617	-6.023182	-5.869202	-5.711505
"A_21_P0001933"	-5.2125425	-3.031723	-6.409481	-3.5676022	-5.8938513	-5.124788	-4.3018126	-5.0568933	-5.1580896	-5.00626
"A_21_P0001937"	-2.5523663	-1.04529	-4.031254	-0.8965311	-3.0088925	-2.003265	-1.3654022	-4.0099764	-1.5534735	-4.0863466
"A_21_P0001941"	0.36463642	0.9752712	-4.2051706	-0.26288223	-0.04610443	-1.9176111	-2.123145	-2.673623	-1.8014803	-2.438941
"A_21_P0001943"	-3.5748692	-3.8107734	-3.3241844	-4.0319905	-5.9157662	-5.6699233	-4.5436163	-6.1343107	-5.893701	-5.8768635
"A_21_P0001946"	-3.568201	-2.7700186	-4.691744	-2.5913339	-5.8845606	-2.916214	-4.302067	-4.619788	-2.8678389	-4.2624507
"A_21_P0001947"	-5.784783	-2.8613439	-5.667261	-3.408928	-6.3270874	-5.5377617	-4.445308	-6.138338	-4.9622393	-5.867793
"A_21_P0001949"	-4.462962	-2.056819	-6.1392813	-1.2506237	-6.115626	-3.5035596	-3.136755	-5.9532213	-2.8700132	-5.8183875
"A_21_P0001950"	-0.6048279	0.08374691	-1.9466834	0.088549614	-1.6422176	-0.3479004	-0.42676258	-1.6557798	-0.53752136	-1.5035095
"A_21_P0001951"	-3.244873	-2.017138	-4.252192	-1.9939208	-3.9753284	-3.2444987	-2.5187044	-3.2909913	-2.7046714	-4.4231133
"A_21_P0001952"	1.4349518	1.8137636	2.9731636	0.470685	2.6668549	1.6986475	2.2257566	2.676258	1.6764574	2.6593857
"A_21_P0001953"	-4.1231365	-2.475751	-6.7803063	-1.8220472	-5.8072853	-4.041574	-2.0114355	-5.9082103	-2.6267385	-5.723587
"A_21_P0001954"	-4.672924	-2.8841028	-5.9519396	-2.4309359	-6.095084	-3.8797827	-2.9531426	-6.123022	-3.6827836	-5.6686344
"A_21_P0001955"	-2.9082732	-2.9280062	-3.0893192	-1.1526718	-3.2060404	-2.5248985	-2.719985	-3.0708857	-2.673297	-2.901599
"A_21_P0001956"	-3.5666409	-0.8027458	-2.1391912	-2.1200414	-0.81511307	-0.39006424	-1.1305828	0.23399544	-0.4727521	-0.16576052
"A_21_P0001961"	-2.971704	-2.9115453	-3.9757605	-3.11478	-4.6847343	-2.5388956	-3.409109	-3.6505976	-2.2940044	-3.451302
"A_21_P0001967"	-3.836297	-3.0137796	-4.510392	-2.6520443	-4.6758313	-4.0623226	-4.209169	-3.5885305	-3.0754547	-3.845518
"A_21_P0001968"	-5.2589045	-3.6679282	-6.2227445	-3.00004	-6.232976	-4.782805	-4.4618073	-5.9319515	-4.643686	-5.6540556
"A_21_P0001974"	-4.478603	-3.3894596	-6.2765884	-3.0931683	-6.303985	-4.3535542	-4.27258	-6.076934	-5.367365	-5.8065276
"A_21_P0001976"	-1.0424986	-0.1214838	-1.3390646	-0.3077879	-1.159967	-0.20076704	-0.55643654	-0.38553	-0.118727684	-0.5357232
"A_21_P0001979"	-4.6236105	-3.2580595	-4.9465704	-3.166153	-5.1214213	-4.6617785	-4.537318	-4.642199	-4.5628643	-5.5518684
"A_21_P0001982"	-5.044575	-3.8496814	-6.894966	-3.2765455	-5.00696	-3.2371297	-4.350642	-3.5687943	-3.7929413	-3.7056766
"A_21_P0001983"	-2.031005	-1.100915	-2.1010928	-0.902956	-1.7771125	-1.2144103	-0.8297148	-1.4583163	-0.4564619	-1.4555154
"A_21_P0001986"	-6.1621857	-4.988291	-6.6037674	-4.367052	-5.845837	-0.07601929	-3.524644	-0.01435566	-0.13290787	0.31196594
"A_21_P0001988"	-0.6818123	-0.092383385	-1.337812	-0.09370327	-1.7495427	0.23663425	0.011474609	-0.41553783	-0.20660305	-0.9982972
"A_21_P0001990"	-3.5636864	-2.5091195	-3.3326225	-2.9693246	-2.9042845	-3.2772274	-4.2812877	-4.691597	-4.038582	-4.2470226
"A_21_P0001992"	-3.467887	-2.6271877	-5.2910376	-2.617074	-4.4713793	-3.0176024	-4.0351887	-4.72972	-2.4160094	-3.098503
"A_21_P0001993"	-3.8377233	-4.8067327	-3.6622791	-4.001404	-3.7862554	-5.0822372	-4.487076	-4.324131	-4.254588	-4.482002
"A_21_P0001999"	-3.576445	-2.8618946	-4.963186	-2.0865111	-6.3022485	-4.634658	-3.637589	-6.161618	-3.449483	-5.6289334
"A_21_P0002002"	-5.82415	-5.5494914	-6.5915585	-4.3668013	-6.410799	-5.434337	-4.3067474	-5.892117	-4.751564	-5.657111
"A_21_P0002003"	-3.7942953	-3.319963	-6.181423	-2.7915225	-6.5370994	-4.0579023	-4.445272	-6.152491	-4.6000385	-5.8581514
"A_21_P0002005"	-6.1360264	-3.8567371	-6.2244215	-3.197095	-5.726386	-5.2923365	-4.496137	-6.1088967	-5.9220133	-5.844212
"A_21_P0002013"	-2.201026	-1.8087711	-3.065689	-1.4293609	-3.0249586	-1.9354558	-2.393694	-2.4690113	-1.9963703	-2.7960258
"A_21_P0002014"	-3.3488836	-3.1513267	-4.142833	-2.814394	-4.4426794	-3.3083558	-4.463585	-3.5004091	-2.392311	-3.3935003
"A_21_P0002017"	-0.48690033	-0.10884762	-0.2202158	-0.34623432	0.8627548	0.002727509	0.3732586	-0.29185247	-0.05009985	-0.49063396
"A_21_P0002020"	-1.4341106	-1.0211849	-1.9917984	-0.8493924	-1.8146381	-0.864563	-1.1263294	-1.3159814	-0.9950757	-1.1151433
"A_21_P0002022"	-1.3289304	-0.5792599	-6.05471	-0.084293365	-6.133069	-1.8374968	-1.3557916	-6.1405983	-1.4809275	-5.1587334
"A_21_P0002030"	-1.8332572	-1.481595	-2.8352365	-0.98816013	-0.8326726	-1.4725609	-1.8734899	-1.4441624	-1.5660534	-0.96704626
"A_21_P0002033"	-3.8877687	-2.9653378	-6.856614	-3.2990417	-5.5952854	-4.545877	-4.1693068	-5.753523	-4.0260816	-5.8285856
"A_21_P0002036"	-3.9573498	-2.8168192	-4.1055317	-2.7995548	-4.1239243	-4.4411573	-4.355131	-4.33598	-3.9926524	-4.016583
"A_21_P0002040"	-3.2266245	-3.8568163	-6.8674917	-2.6726437	-6.411464	-5.252485	-3.7813013	-6.0447493	-4.3168592	-5.789407
"A_21_P0002042"	-0.7978029	-0.34110594	-0.29447746	-0.29232407	-0.46743202	-0.03302288	0.23032284	0.868309	0.5662756	0.58980083
"A_21_P0002043"	-6.1228437	-3.7864695	-6.861706	-4.6383142	-6.5198703	-3.7846384	-4.5757914	-4.33121	-4.650925	-3.8492422
"A_21_P0002044"	-2.3106003	-2.338469	-6.760293	-1.6339221	-4.4424314	-2.157786	-1.8137922	-2.5489864	-2.869145	-2.3299532
"A_21_P0002046"	-5.5106363	-5.831991	-6.8987737	-4.5740395	-6.6137047	-5.8358474	-4.5537014	-5.9076567	-5.848635	-5.8682027
"A_21_P0002047"	-1.016427	-0.71870613	-1.0863247	-1.4431233	-1.7302608	-0.6445308	-1.153729	-1.0820818	-1.3394914	-1.4270496
"A_21_P0002048"	-3.1806726	-1.6482353	-4.987258	-1.8932133	-2.8914514	-3.4996586	-2.3477588	-4.6076093	-2.4840984	-4.6009436
"A_21_P0002049"	-5.947762	-5.4256096	-6.84932	-3.656725	-6.5072865	-5.6916394	-4.358549	-6.0530696	-5.8915877	-5.7471776
"A_21_P0002051"	-5.9681597	-4.9860554	-6.9545536	-5.0822015	-6.6592617	-5.390931	-4.233581	-6.1522617	-5.3504214	-5.619674
"A_21_P0002053"	-0.22446346	-0.36490345	-0.6106987	-0.1253109	-0.14635849	0.5723295	-0.3252535	0.27232742	0.3094659	0.058686256
"A_21_P0002055"	-5.822715	-5.47581	-6.1323767	-3.616706	-6.6238804	-5.110977	-4.54113	-5.2537584	-5.3938837	-5.866871
"A_21_P0002062"	-4.614859	-3.5718331	-6.477512	-3.253479	-6.5545197	-5.7021213	-4.346407	-6.037511	-5.1813807	-5.780163
"A_21_P0002064"	-2.8049703	-1.8415403	-1.0568361	-2.1286302	-3.1967325	-3.3166585	-3.2792368	-5.093356	-3.468245	-5.1382804
"A_21_P0002067"	-5.408987	-3.3964005	-6.774104	-2.9019299	-5.711714	-4.5137014	-2.74644	-5.9130406	-3.4238186	-5.721878
"A_21_P0002068"	-5.1505146	-5.1379733	-6.4135666	-4.950204	-6.5083113	-4.297281	-3.2913613	-5.2670927	-4.94982	-4.8773375
"A_21_P0002071"	-3.6856842	-1.6054244	-4.4251747	-1.7310147	-4.531026	-2.774539	-2.3490605	-4.47111	-2.275095	-4.0841904
"A_21_P0002072"	-6.177029	-4.800412	-6.911422	-5.4214144	-6.411971	-5.8713264	-4.5590563	-4.6415653	-5.9688206	-5.073176
"A_21_P0002073"	0.17939758	0.14654636	-1.043334	0.45029068	-0.7766495	0.32341003	0.56613636	-0.91785717	0.4315672	-1.0255876
"A_21_P0002081"	-6.1722493	-5.7707596	-6.9313993	-4.255882	-6.63257	-5.8015866	-4.3320684	-6.114589	-5.139498	-5.819183
"A_21_P0002085"	-4.692178	-5.1509833	-6.886566	-4.469838	-6.5929165	-5.177353	-4.429849	-4.804477	-5.1714244	-5.786935
"A_21_P0002086"	-2.2596393	-0.7801471	-1.5649662	-1.4465847	-0.25087547	-2.2458668	-2.0550017	-2.2198687	-2.134554	-1.8839817
"A_21_P0002088"	-4.36388	-3.6193876	-6.29208	-3.9744396	-5.846139	-5.2250576	-4.268795	-5.2110825	-5.7411065	-3.5274258
"A_21_P0002091"	-1.2303872	-0.9926853	0.4190216	-1.0614972	-1.5209966	-0.99522877	-1.6258411	-2.2546778	-1.6660032	-2.0192127
"A_21_P0002093"	-5.9793186	-4.9762335	-6.8612413	-5.4104586	-6.544572	-5.6277256	-4.3934193	-6.0929103	-5.886693	-5.1166306
"A_21_P0002096"	-3.0880747	-2.5007248	-5.0389347	-3.1025753	-4.2046127	-4.6454873	-3.4985495	-4.380204	-3.6366987	-5.5650787
"A_21_P0002098"	-4.2594347	-3.2437334	-3.9567204	-3.0772452	-3.7617955	-5.0153933	-4.423404	-3.5445585	-3.8127978	-3.7534633
"A_21_P0002099"	-6.1647215	-4.550102	-6.9349957	-4.399699	-6.651295	-5.213686	-4.3659573	-6.134027	-5.544374	-5.836566
"A_21_P0002100"	-1.5483174	-1.0291772	-2.573018	-0.6707034	-3.3115244	-2.0355096	-1.6260223	-4.7894735	-1.3121276	-4.3545227
"A_21_P0002101"	-4.6219153	-1.936986	-6.8253136	-2.0161977	-6.3671045	-4.6331844	-3.99126	-6.1786785	-3.8982062	-4.7164555
"A_21_P0002104"	-5.5695276	-4.7178116	-6.901252	-5.6025476	-6.603013	-5.6381397	-4.373039	-6.1090074	-5.775041	-5.800656
"A_21_P0002107"	-5.184375	-2.8385801	-6.8827	-3.1209297	-5.4674273	-4.431758	-4.436637	-5.695855	-4.485415	-5.8327804
"A_21_P0002110"	-2.6135573	-1.8651528	-4.4105883	-1.9252219	-4.071869	-2.4735246	-3.061925	-4.2450047	-2.3686943	-3.711935
"A_21_P0002111"	-6.0918837	-3.7726288	-6.910299	-5.3692107	-6.5973926	-5.719719	-4.235718	-6.104537	-5.1592746	-5.758278
"A_21_P0002113"	-3.1984854	-2.6015	-4.742903	-2.523446	-4.8802905	-3.8036842	-3.7950344	-4.8864646	-3.4587069	-4.2098637
"A_21_P0002116"	-3.8060474	-3.0599337	-5.4605	-3.474186	-4.3975534	-3.9004993	-4.4761944	-5.2249017	-4.34359	-3.5746021
"A_21_P0002118"	-4.6017513	-2.8332949	-5.2943606	-2.0388327	-6.495252	-3.9616404	-3.3552418	-5.862234	-3.0187206	-4.677314
"A_21_P0002129"	-5.1620946	-4.548505	-6.3490458	-4.0329175	-5.7260027	-5.358865	-3.559875	-4.5832014	-4.4181204	-4.638475
"A_21_P0002130"	-6.1021967	-3.9860344	-6.8897815	-4.1538496	-6.5881367	-5.754734	-4.444525	-6.0419307	-5.709635	-5.1331415
"A_21_P0002131"	-4.906262	-3.2281466	-5.353136	-3.2360115	-5.625928	-4.4446526	-4.518069	-4.9472837	-4.674997	-5.6631246
"A_21_P0002132"	-3.6649446	-1.2010956	-4.874765	-1.0144649	-5.0890617	-2.7138329	-2.5666103	-5.3233695	-2.4919043	-5.1290407
"A_21_P0002133"	-2.7905092	-1.0307007	-4.5481057	-0.7120719	-5.7633095	-2.5716987	-1.6982093	-5.619367	-1.9269161	-5.840521
"A_21_P0002135"	-2.65586	-1.5029297	-4.403465	-1.1412106	-4.275215	-2.89367	-1.6655107	-5.8617854	-2.4918041	-4.402395
"A_21_P0002136"	-5.7141676	-3.1024885	-6.8861184	-2.8371801	-6.560955	-4.753382	-3.407279	-6.0627365	-5.2609005	-5.7631445
"A_21_P0002137"	-4.4901366	-2.122675	-4.6837277	-2.717844	-4.6635714	-4.4811316	-2.6861963	-5.0423408	-3.4456983	-4.3468204
"A_21_P0002138"	-2.9897199	-1.2388387	-4.7230988	-1.379415	-4.298429	-2.3654633	-2.4758968	-3.9015594	-2.1499748	-3.7410765
"A_21_P0002142"	-1.7273297	-1.5362539	-2.9362688	-0.8535838	-2.9413433	-1.8437576	-1.9470787	-3.131485	-1.6486778	-3.083146
"A_21_P0002144"	-6.0949793	-3.4930167	-6.9342117	-3.4347377	-3.6210356	-5.295573	-4.182704	-5.446289	-4.981632	-4.3132668
"A_21_P0002147"	-4.8074217	-5.0572205	-4.221981	-4.293811	-4.2955246	-4.6040792	-4.3290873	-4.2132187	-4.181177	-4.139197
"A_21_P0002148"	-5.9127994	-4.8900347	-6.889907	-3.8605509	-6.1690474	-5.7590675	-4.4418464	-5.8950205	-5.331129	-5.305025
"A_21_P0002163"	0.8431206	-0.01934719	-0.47603798	-0.041784286	-0.3444481	-1.4407916	-0.8759675	-2.3971882	-1.5048733	-2.259984
"A_21_P0002167"	-0.53928375	-2.5228453	-1.8528318	-3.3246999	-1.8952003	-2.4243937	-3.3801203	-2.3022113	-3.7929265	-2.6159515
"A_21_P0002168"	-1.5825977	-3.024023	-3.1020927	-4.4099126	-3.5637388	-4.4909773	-3.984123	-3.7364197	-3.4103413	-3.0873652
"A_21_P0002175"	-6.145933	-4.748718	-6.9127827	-4.5052843	-6.6017857	-5.65428	-3.4375486	-6.0999446	-5.091608	-4.7192845
"A_21_P0002182"	-3.2810268	-2.192883	-2.6423874	-1.901464	-2.8348284	-2.5740032	-2.8904715	-2.296094	-2.1013293	-3.148888
"A_21_P0002191"	-3.427497	-3.4802923	-1.5874419	-3.0416632	-3.3668194	-1.6701012	-2.3132124	-0.6722646	-1.4133162	-1.4903054
"A_21_P0002202"	-3.1218548	-2.8836846	-4.7134385	-2.8082132	-4.429087	-3.721302	-4.063904	-3.6695213	-3.0178838	-3.7379565
"A_21_P0002204"	-2.431077	-2.9943	-2.3582063	-2.8918643	-2.877293	-4.32675	-4.190755	-3.7098389	-3.6350636	-3.7434254
"A_21_P0002209"	-1.0216808	-1.0866642	-4.387267	-0.4883747	-3.8358126	-1.8236899	-1.4008846	-4.3285866	-1.8873482	-4.0139637
"A_21_P0002221"	-2.00883	-0.8997288	-5.171877	-0.968658	-5.1810856	-2.6582727	-1.9667501	-6.0793424	-2.1446419	-5.0653315
"A_21_P0002236"	-5.1834536	-5.50114	-6.090125	-4.251088	-6.0487614	-5.1776543	-4.2398834	-6.1161957	-4.1987605	-4.635213
"A_21_P0002242"	-0.4607811	-0.48000526	-1.2914877	-0.37125492	-0.91495514	-0.5398636	-0.2514186	-0.98301077	-0.5044379	-1.1076765
"A_21_P0002263"	-3.4091473	-2.2064452	-5.7515793	-1.9067726	-5.2528305	-3.7741346	-2.581327	-6.1025457	-2.7165828	-5.807584
"A_21_P0002266"	-5.7820683	-4.1293736	-3.760953	-3.0998836	-4.0499067	-4.6276197	-2.7744956	-2.8130198	-2.4149265	-2.8977804
"A_21_P0002268"	-3.8946671	-2.5696764	-3.643691	-2.6692448	-6.583599	-4.355399	-2.9531803	-5.7911224	-3.707936	-5.8092723
"A_21_P0002269"	-5.0015087	-2.9689465	-2.7418122	-3.6647654	-3.8346071	-4.141929	-4.391695	-3.0049438	-3.1656666	-3.5949693
"A_21_P0002319"	-0.23161697	0.2639532	-3.935873	-0.2815199	-0.18831635	-1.7962852	-1.3046837	-2.6171713	-1.3188386	-2.5538607
"A_21_P0002326"	-2.8597202	-0.6776185	-5.4817963	-0.60525274	-5.79328	-1.9787378	-1.7363586	-5.8506527	-1.517612	-5.266868
"A_21_P0002344"	-3.847105	-3.507595	-3.9164066	-2.5464191	-4.123395	-4.841322	-4.1197643	-3.8760324	-3.9733534	-4.0000176
"A_21_P0002354"	-0.6569824	-0.36699486	-0.88652706	-0.51470995	-2.6313004	-0.34474516	-1.1575298	-1.0682368	-0.3195839	-0.7443652
"A_21_P0002358"	-4.577358	-5.171548	-6.451602	-3.7413588	-5.7256556	-4.605595	-4.5181093	-4.5719643	-5.55176	-5.1965904
"A_21_P0002368"	-3.4555893	-2.2435255	-3.5155644	-2.3036928	-3.3835135	-3.232748	-3.5440536	-3.4537454	-2.9528446	-4.0741906
"A_21_P0002371"	-4.220602	-2.5242314	-5.4311337	-2.6920795	-4.5742273	-4.1594343	-4.1713033	-4.9896727	-3.8071508	-5.869998
"A_21_P0002376"	-6.0143623	-4.4976773	-6.470002	-3.5979915	-5.778611	-4.9483395	-4.318306	-5.548689	-4.3330126	-5.6727605
"A_21_P0002384"	-2.9286194	-2.2766824	-6.8688498	-1.5422459	-6.0342236	-4.7367835	-2.2753148	-5.7231717	-3.2823572	-5.7827578
"A_21_P0002388"	-0.3625517	0.29243946	-0.66122246	-0.15290165	-0.21226215	0.6210003	0.26059914	1.3291473	0.81394863	0.7573948
"A_21_P0002393"	-4.6875215	-2.445818	-6.620319	-2.4255605	-5.805456	-5.1098776	-3.3850331	-6.0357833	-3.646675	-5.7382755
"A_21_P0002394"	-2.7520533	-2.054533	-6.5033712	-2.1633582	-5.026755	-3.201974	-2.48596	-6.1210833	-2.936893	-5.8712034
"A_21_P0002395"	-4.5120277	-5.256505	-5.856337	-3.6934376	-4.8287354	-4.807418	-4.4603176	-5.8063984	-5.881081	-5.840213
"A_21_P0002422"	-5.423726	-3.7913074	-6.785841	-3.4076157	-5.838844	-4.969827	-4.2419925	-6.0183907	-5.762817	-5.4118066
"A_21_P0002425"	-4.4017906	-4.2071605	-4.633112	-4.766959	-4.8538713	-5.863368	-4.4492097	-5.1754546	-4.5984654	-5.68052
"A_21_P0002430"	-3.4661336	-3.9856615	-3.69417	-3.6590748	-3.874031	-3.9640598	-4.086509	-5.125928	-4.5736046	-5.5416226
"A_21_P0002436"	-2.3342123	-2.2566543	-3.5264149	-1.9066248	-2.3895407	-2.4666567	-3.9569697	-2.5732841	-2.209313	-2.768323
"A_21_P0002454"	-1.6362576	-1.6142488	-1.7187438	-2.5576768	-1.5503778	-2.2283235	-1.9035225	-1.6495562	-2.368153	-1.6140938
"A_21_P0002457"	-3.2038584	-2.862133	-2.0128245	-2.7523456	-4.303465	-3.6405067	-3.062046	-4.89309	-3.4389749	-4.8122015
"A_21_P0002474"	3.7427998	3.8738632	3.3771534	2.9916172	3.0881844	2.569581	3.1229343	2.6829033	2.2637606	2.4745102
"A_21_P0002475"	3.694913	3.4848566	3.0453472	2.855835	2.670329	2.3153248	1.9259062	2.128192	1.755826	1.7997913
"A_21_P0002476"	-2.6690788	-2.046266	-3.1320157	-1.9296641	-2.7624717	-3.237937	-3.0554824	-5.31075	-3.0612335	-4.1946015
"A_21_P0002477"	-1.6580682	-1.1457295	-1.694551	-0.24478626	-0.9310384	-2.3112931	-2.7090607	-4.597775	-2.516264	-5.207914
"A_21_P0002492"	-0.35807037	-0.003819466	-0.61615086	-0.10393715	-0.67321396	-0.37342978	-0.055771828	-0.6510272	-0.19107437	-1.0569911
"A_21_P0002500"	-6.1286607	-3.6029358	-6.9554873	-3.6811295	-6.235319	-4.323692	-4.335869	-3.902501	-4.7894716	-2.6708202
"A_21_P0002511"	-3.2211523	-4.0587926	-6.8460665	-3.4026728	-5.335917	-5.672674	-4.415096	-6.035568	-3.9743485	-5.7973356
"A_21_P0002514"	-2.619976	-1.7437239	-2.1848106	-1.7891579	0.20601273	-0.5313411	-1.8831182	0.9432926	-0.475502	0.20311737
"A_21_P0002524"	-4.7860804	-0.67553234	-4.700358	-1.8293371	-0.73247385	-4.244892	-3.3394127	-4.6295176	-2.7260695	-3.7093916
"A_21_P0002532"	-2.0410285	-1.5712824	-2.5177908	-1.5210438	-2.4866762	-1.86974	-2.7257318	-1.6657267	-1.426455	-1.7518201
"A_21_P0002556"	-6.100894	-5.7283683	-6.8869786	-6.2450595	-6.5663404	-5.7423463	-4.4402056	-6.071983	-5.8947353	-5.808126
"A_21_P0002559"	-5.7497683	-4.7665854	-5.217967	-4.4992695	-5.4726267	-5.4381285	-4.489047	-5.42603	-5.3268266	-5.7386665
"A_21_P0002572"	-2.175088	-2.392952	-3.0705204	-2.5511255	-2.6773968	-4.981463	-4.359683	-6.0650125	-3.6933684	-5.7413235
"A_21_P0002574"	-0.98206806	-0.17744446	-5.8278174	0.17870808	-5.052615	-1.3590021	-1.0541358	-6.1385307	-1.7251325	-5.879228
"A_21_P0002586"	-2.6499882	-3.5478258	-3.2862291	-4.1770043	-3.2644672	-3.463974	-4.466473	-2.4613209	-3.6831944	-2.7449121
"A_21_P0002590"	-3.5575647	-2.4500303	-6.3945103	-2.3565588	-6.447609	-3.3259783	-2.3152447	-6.013555	-2.6237564	-4.6869564
"A_21_P0002592"	-1.627636	-1.4675817	-2.8471556	-1.7082734	-2.1624665	-1.6854858	-1.9680271	-2.7053766	-1.7612362	-1.6776838
"A_21_P0002594"	-1.2904305	-1.5494738	-2.5353813	-1.783956	-2.5352669	-2.0174422	-2.2792788	-1.830739	-2.2822971	-2.1510391
"A_21_P0002595"	-5.0512695	-4.988804	-6.6209955	-4.204422	-6.625826	-5.8221083	-3.9185894	-5.6513777	-4.8660183	-5.0308585
"A_21_P0002599"	-4.6136274	-2.2329154	-6.1601877	-2.3172626	-6.6166687	-4.925898	-3.880107	-6.1388817	-3.267839	-5.6958895
"A_21_P0002604"	2.060751	1.4303217	1.1621284	1.6490583	1.1246405	0.39239788	1.2257786	-0.10622358	0.056019783	-0.11536884
"A_21_P0002605"	-3.8797073	-2.1426969	-3.2384806	-2.2317157	-6.6483583	-3.6827264	-3.503271	-5.4892993	-2.9550762	-5.805369
"A_21_P0002620"	-3.4959908	-2.1141934	-5.1292057	-1.827146	-4.0109205	-3.4560938	-2.4347153	-6.1360836	-2.29044	-5.0496454
"A_21_P0002622"	-5.9005346	-5.3514366	-6.1194515	-4.834515	-4.3423686	-5.7089114	-4.290087	-6.026807	-5.81761	-5.806608
"A_21_P0002626"	-4.0940757	-2.764326	-5.1565437	-3.3942537	-6.6666126	-4.1894717	-4.184523	-6.1321115	-4.772723	-5.870508
"A_21_P0002637"	-2.6269102	-2.3671598	-3.0510893	-2.0091152	-3.1363726	-2.7170963	-3.0145493	-2.2745943	-1.870625	-2.2218585
"A_21_P0002641"	-1.8815541	-1.3629003	-1.7295732	-1.1531816	-2.9230666	-1.0027542	-2.0739489	-1.0024867	-1.4598765	-2.0630794
"A_21_P0002642"	-2.7067847	-2.1444225	-4.5868225	-1.2016864	-1.7477641	-3.4683366	-2.6779213	-5.7593184	-2.8161087	-5.821951
"A_21_P0002645"	-4.1405067	-2.4017978	-6.3082037	-2.4920282	-5.59066	-4.5112095	-4.5280943	-6.0266113	-4.4171386	-5.8611717
"A_21_P0002655"	-1.4035845	-0.8887625	-3.9401379	-0.8200078	-3.6559582	-2.082961	-1.5087652	-3.4392653	-1.8064389	-3.4377103
"A_21_P0002661"	-3.3298693	-2.3853083	-6.366537	-2.311533	-4.780066	-3.7093253	-4.080875	-4.9180565	-3.2260542	-5.7883635
"A_21_P0002666"	-6.134082	-5.1953974	-6.882223	-2.7988539	-6.5922327	-5.805681	-4.546783	-6.1177006	-5.8666134	-5.857526
"A_21_P0002670"	-1.0334816	-1.5841918	-0.13813686	-1.8160448	0.29341125	-0.4318781	-0.513114	0.40888023	-0.054156303	1.0096741
"A_21_P0002678"	-2.236864	-2.212359	-3.8010635	-1.5285268	-3.9588203	-3.0899796	-2.8517313	-3.6123757	-2.674314	-4.6949716
"A_21_P0002679"	-3.0835648	-2.4510555	-3.409068	-2.6971855	-3.3929343	-1.7549014	-2.5354376	-1.993865	-2.5320272	-2.3332415
"A_21_P0002686"	-5.186936	-3.5521874	-5.43692	-4.0405746	-5.411746	-4.8056474	-4.3642406	-6.1289682	-4.7383666	-5.8043046
"A_21_P0002687"	-2.85677	-1.5310683	-4.601339	-1.5702195	-3.8449144	-2.751974	-2.4488955	-3.983822	-2.530466	-4.0314245
"A_21_P0002701"	-4.526176	-4.732028	-6.8636255	-4.31624	-5.2611637	-5.196514	-4.4376726	-6.1441135	-3.5485501	-5.3426914
"A_21_P0002702"	-6.1930623	-5.405529	-6.9616656	-5.861509	-4.7496195	-5.1998196	-2.6106167	-5.528779	-5.5011854	-5.213519
"A_21_P0002704"	-4.436246	-3.8198528	-5.8577585	-3.3680754	-3.6017323	-5.323166	-4.368933	-4.177615	-4.9333363	-4.581599
"A_21_P0002705"	-2.0870228	-1.6600409	-3.7821178	-1.1288528	-3.8916183	-2.062717	-1.9028497	-3.6849055	-1.9559431	-3.2894592
"A_21_P0002706"	1.4403315	1.9530687	1.0633965	2.0092678	0.92018604	1.9017105	1.6522789	1.7485065	1.8187628	1.3955154
"A_21_P0002707"	-5.516783	-3.9111729	-6.886234	-3.4218607	-6.4204893	-5.130314	-4.2904387	-5.5550222	-3.6973863	-5.114335
"A_21_P0002708"	-6.042459	-4.5882893	-6.9005585	-4.0718236	-6.6078854	-5.66144	-4.279248	-6.116619	-5.87177	-5.503321
"A_21_P0002709"	-1.1713614	-2.872036	-0.9540281	-1.0376692	-2.2892342	-2.4852567	-3.0393667	-2.1312618	-1.9491482	-2.0130248
"A_21_P0002710"	-0.08647919	-0.21178055	0.698966	0.1186018	0.15630722	-0.5078125	0.7257652	0.72395134	0.2866311	0.32467365
"A_21_P0002713"	-4.8157816	-2.424571	-6.0889044	-2.3986654	-6.555608	-3.977355	-3.2050147	-6.0558805	-3.3504887	-5.831572
"A_21_P0002715"	-5.7708597	-4.5723987	-4.9405384	-3.5828624	-5.331195	-5.8259306	-4.4693527	-6.1466703	-5.142047	-5.2857738
"A_21_P0002719"	-3.4857545	-2.4812593	-4.4948044	-1.8003402	-4.212124	-3.9807386	-4.364667	-5.2520905	-2.95302	-4.7718086
"A_21_P0002722"	2.1006699	2.1011906	1.2146683	2.1032257	1.8812647	3.0045385	3.0259552	2.45473	2.6609325	2.4133997
"A_21_P0002724"	-6.036458	-2.6465511	-6.0085697	-2.9233475	-5.261881	-4.536688	-4.107554	-5.6329637	-3.3841238	-5.698417
"A_21_P0002725"	-5.1938267	-2.835277	-4.0555058	-3.1058536	-4.0864286	-4.168533	-4.463533	-4.215541	-3.523035	-4.4126897
"A_21_P0002732"	-5.8556023	-4.8945627	-6.5537734	-4.0558267	-6.5544763	-5.6762924	-4.40506	-6.0361843	-5.7649074	-5.79108
"A_21_P0002734"	-6.1535807	-4.023978	-6.8837967	-4.1127872	-6.34898	-5.6710825	-4.349818	-5.7204313	-5.8051987	-5.8105087
"A_21_P0002735"	-5.5790133	-2.280208	-4.5218787	-2.886199	-6.1806173	-2.4558835	-2.4505968	-5.0141106	-3.0581274	-5.5398846
"A_21_P0002736"	-6.077568	-4.091961	-6.844158	-4.9107757	-5.928893	-5.552183	-4.4486914	-6.0266256	-5.574968	-5.2579317
"A_21_P0002738"	-4.952737	-3.556374	-6.9291577	-3.7127357	-6.6373305	-4.8039727	-4.28049	-5.941299	-4.741608	-5.4579473
"A_21_P0002739"	0.08093071	0.4633398	-1.0943222	0.25706577	-0.7236452	0.23566341	0.43455887	-0.36037445	0.4234476	-0.49598074
"A_21_P0002740"	-3.9101	-5.0037827	-3.254095	-4.9816976	-2.120123	-4.3203945	-3.6331396	-2.122611	-2.8878555	-1.9615002
"A_21_P0002741"	-4.757847	-3.6590943	-5.1198177	-3.3914514	-4.690096	-3.9290676	-4.5134	-5.503435	-3.4070168	-4.586242
"A_21_P0002742"	-5.1719565	-3.5762167	-5.7565	-4.120476	-6.2716284	-5.01655	-4.2998047	-5.6084623	-4.3177333	-5.7419834
"A_21_P0002743"	-6.142063	-2.6202817	-6.6786227	-2.832323	-6.165036	-4.12953	-4.3916655	-6.08533	-3.305025	-5.805066
"A_21_P0002748"	-6.0044565	-4.3843646	-6.614934	-4.231185	-6.24627	-5.3951626	-4.3454404	-6.150374	-5.8191032	-5.829361
"A_21_P0002749"	-6.0795364	-4.777966	-6.878067	-4.7445207	-6.5940657	-5.743681	-4.4352	-6.128974	-5.967044	-5.80935
"A_21_P0002750"	-0.48729324	0.018756866	-1.1393256	-0.07113838	-1.0134559	0.059311867	-0.0539279	-0.24884748	0.22031021	-0.33269024
"A_21_P0002751"	-5.1898565	-2.5304713	-6.475277	-2.3604813	-6.272849	-4.181514	-4.2621336	-4.960724	-3.7514153	-5.438159
"A_21_P0002752"	-5.210633	-3.185092	-4.1047697	-3.301528	-4.4410486	-4.4194064	-4.5241723	-3.8818998	-4.190422	-3.8096833
"A_21_P0002755"	-4.321659	-4.3848357	-6.929973	-4.287303	-4.618425	-2.201191	0.43618584	-5.3550053	-5.2895904	-1.5120864
"A_21_P0002756"	-2.4373422	-1.2504478	-3.5708027	-0.815958	-3.7003508	-1.7450256	-1.1389785	-2.2015972	-1.7419076	-3.9449754
"A_21_P0002758"	-6.0885415	-4.973172	-6.938612	-6.1050777	-6.6799684	-5.7359433	-4.3803906	-6.1768427	-5.9314504	-4.639221
"A_21_P0002760"	-5.566733	-3.4475756	-6.517745	-3.509904	-6.532315	-5.6405735	-2.459958	-6.015985	-4.528205	-5.7777042
"A_21_P0002761"	-6.215766	-5.804288	-6.9415216	-4.714999	-6.484831	-5.488633	-4.3940077	-6.1350927	-5.7858133	-4.8559046
"A_21_P0002763"	-3.833138	-4.399424	-4.534995	-3.4413738	-4.0625057	-3.6235728	-4.3371725	-4.5126157	-4.9242196	-5.243008
"A_21_P0002766"	-2.1409125	-0.54573774	-2.9304733	-1.0045667	-1.4939332	-0.8488059	-1.2494907	-0.03275442	-0.47279882	-0.31872463
"A_21_P0002767"	-3.1906886	-0.84097624	-4.105394	-1.5340986	-1.7726283	-0.8630848	-1.0776196	-0.000885963	-0.6170335	-0.050753593
"A_21_P0002768"	-0.8843937	-0.55049896	-1.7769737	-0.47832394	-1.4705215	-0.8385596	-0.79879665	-1.7045946	-0.7538357	-1.9358988
"A_21_P0002769"	-4.6853137	-4.787513	-6.5120335	-4.552808	-5.089388	-5.298038	-4.5077496	-4.45278	-4.5759363	-3.98831
"A_21_P0002772"	-2.1066222	-2.1311083	-4.6458883	-1.176023	-3.2438183	-4.008912	-3.506627	-5.4618306	-4.031948	-5.8081017
"A_21_P0002773"	-3.628048	-2.2880063	-4.98036	-1.4616423	-5.8405495	-3.7804222	-3.7941031	-6.1263256	-3.7964027	-5.6845713
"A_21_P0002775"	-0.978261	-0.05183506	-1.7371616	-0.006052017	-1.7030444	-1.3087873	-1.3460097	-2.417389	-1.1256952	-2.326992
"A_21_P0002776"	-5.5307646	-2.8975816	-5.564541	-3.1079206	-5.411147	-5.403388	-4.352706	-5.884137	-4.8517933	-5.8289046
"A_21_P0002779"	-3.189826	-1.9078197	-3.8542295	-1.0096765	-3.0218244	-2.9190063	-2.6018915	-4.185133	-2.360839	-3.4151978
"A_21_P0002780"	-5.9365373	-3.1463852	-6.7860103	-2.270362	-5.072927	-5.2312613	-4.364655	-5.9532995	-3.7761726	-5.7192335
"A_21_P0002781"	-5.352016	-3.6581812	-6.186716	-2.7630997	-6.100639	-3.9716773	-3.1059647	-2.9729433	-3.3574872	-3.140368
"A_21_P0002782"	-5.9792204	-2.3406153	-6.5924606	-2.2576995	-5.8736606	-5.663494	-4.404338	-6.021761	-4.153598	-5.2816133
"A_21_P0002783"	-1.6448998	-0.39450836	-4.742777	0.6364498	-4.1569543	-1.7385049	-0.75456333	-6.154375	-1.1005764	-4.7615633
"A_21_P0002784"	-0.3070717	-0.11391735	-0.8683748	0.1459713	-1.9163985	-0.87781143	-1.8936081	-2.3063927	-1.7506795	-1.7397213
"A_21_P0002786"	-1.8914752	-1.1734576	-2.3682976	-1.330832	-2.6208172	-1.4710684	-1.2894778	-2.038794	-1.2447901	-2.1260195
"A_21_P0002787"	-5.8453245	-5.7056437	-6.5454564	-5.16131	-6.512863	-5.6669054	-4.505929	-6.056291	-5.5683603	-5.804349
"A_21_P0002792"	-3.9422932	-1.7906094	-4.153532	-1.6422362	-3.1630163	-2.7975225	-2.8156414	-3.8445005	-2.7362156	-4.2892504
"A_21_P0002794"	-3.8932972	-2.8053713	-3.6818218	-2.0898323	-2.8029804	-3.8412747	-3.2476673	-3.9201007	-3.7101183	-4.789578
"A_21_P0002801"	0.3947239	1.1428995	-0.38898182	0.8761635	-1.2520638	1.0210829	0.44591904	-0.6256285	0.72774315	-0.8352456
"A_21_P0002802"	-4.8827205	-4.002855	-5.7156663	-2.6618452	-6.491591	-5.565631	-4.197272	-5.981021	-3.8747308	-5.6836796
"A_21_P0002805"	-3.3057933	-2.480185	-4.80921	-1.9586267	-3.913292	-3.6207628	-3.3279152	-5.1583233	-3.0829234	-4.438289
"A_21_P0002807"	-6.027575	-5.3794947	-6.8427277	-4.913169	-6.522082	-4.3736486	-4.420109	-6.114146	-5.969105	-5.763279
"A_21_P0002808"	-3.3358135	-0.8738828	-3.0841322	-1.1436119	-0.21892548	-3.581295	-2.5829043	-2.8010554	-3.7314792	-4.7876296
"A_21_P0002809"	-2.0821223	0.75329876	-3.8868551	-0.59711933	1.2795286	-2.4540186	-1.9683504	-1.4653454	-2.0544949	-2.2443361
"A_21_P0002814"	-4.613102	-3.4960036	-6.824516	-3.4991446	-5.890835	-5.2084284	-4.3196297	-6.1425257	-5.331733	-5.8179827
"A_21_P0002815"	-1.9712262	-1.1840596	-2.2137117	-1.0948982	-2.9295845	-1.4504495	-0.9866457	-2.4213076	-1.695365	-1.8651056
"A_21_P0002816"	-2.43917	-0.82344294	-4.512962	-0.22631454	-3.521762	-2.1303492	-1.5257459	-5.00002	-1.4542809	-4.736753
"A_21_P0002817"	-4.631212	-3.2518597	-6.854615	-2.9954128	-6.0037465	-5.5268345	-4.0878725	-6.0516233	-5.2047386	-5.669365
"A_21_P0002818"	-5.863256	-4.931285	-6.455401	-4.6909666	-6.493391	-5.6397214	-4.3761926	-5.6356754	-5.8806324	-5.747083
"A_21_P0002820"	-3.4973145	-2.0740595	-3.190917	-2.4094124	-3.780923	-2.9983597	-1.8910847	-4.078858	-3.0545225	-3.3430223
"A_21_P0002821"	-2.391017	-1.5049462	-4.0803022	-1.2713013	-3.9028735	-2.5899124	-2.7046947	-4.9799623	-2.7852488	-4.2312975
"A_21_P0002824"	-0.58927155	0.6240778	-1.7537513	0.5886135	-1.872448	0.005577087	-0.22910023	-1.1173306	2.47955E-05	-1.1282797
"A_21_P0002828"	-3.5827417	-2.800961	-2.6443696	-2.366633	-2.8011293	-2.9037333	-3.1722245	-3.0304918	-2.8554354	-2.9982262
"A_21_P0002831"	1.0119314	0.064105034	0.9862995	0.53646183	0.8817587	0.90098286	0.60593605	0.6896839	1.2596111	0.973835
"A_21_P0002834"	-1.7888613	-1.2742467	-2.7060575	-1.5172834	-1.2907586	-0.7256794	-2.0674067	-0.6367402	-0.58171654	-0.9468994
"A_21_P0002836"	-4.9141183	-2.56417	-6.538615	-2.3951278	-4.128484	-2.7675104	-3.1955104	-2.5458174	-2.4971342	-3.3800087
"A_21_P0002837"	-0.96712303	-0.64667654	-2.0806103	-0.6182718	-1.3138027	-0.4459896	-0.21048069	-0.76626015	-0.04796791	-0.55959463
"A_21_P0002838"	-1.4959683	-1.3424706	-1.9618597	-1.4351315	-1.9980984	-0.69923496	-1.2650661	-1.1021452	-0.9339738	-0.9610729
"A_21_P0002842"	-6.2213626	-3.4106498	-6.961282	-5.1214075	-6.163932	-5.5476017	-4.4964294	-5.847945	-4.469639	-5.435538
"A_21_P0002844"	-5.581279	-4.550714	-6.9065495	-4.4480186	-6.5883174	-5.7740474	-4.4733315	-6.0948343	-4.733521	-5.836461
"A_21_P0002847"	-5.3796577	-4.866219	-6.892988	-3.887765	-4.754184	-5.7654777	-4.357707	-5.810204	-4.9217196	-5.8123317
"A_21_P0002854"	-4.6329656	-2.3095713	-5.7020235	-2.127159	-6.060592	-3.931551	-2.7325907	-6.082578	-3.9451995	-5.014252
"A_21_P0002855"	-6.144745	-5.541052	-6.90829	-4.3950977	-6.600008	-5.808195	-4.520965	-6.1181884	-5.8936987	-5.846946
"A_21_P0002857"	-4.751732	-3.1966114	-4.1400833	-2.032505	-2.469861	-4.0927725	-4.4076695	-4.730262	-2.7039008	-5.1626816
"A_21_P0002858"	-6.0313754	-5.3262796	-6.8551855	-5.225213	-6.541989	-5.6995983	-2.8995733	-6.1077666	-5.895851	-5.780409
"A_21_P0002861"	-4.17047	-2.141698	-6.2514105	-1.9105272	-4.9159303	-3.1985188	-3.2770195	-6.050148	-2.6378417	-5.592805
"A_21_P0002866"	-5.8006516	-5.469467	-6.851945	-5.0159845	-6.563867	-5.7479663	-4.417494	-6.084198	-5.4639254	-5.7948275
"A_21_P0002867"	-6.073579	-5.7485046	-6.861942	-5.375984	-6.5568233	-5.7245746	-4.4771414	-6.0600863	-5.8678274	-5.821423
"A_21_P0002874"	-2.7550368	-2.057785	-4.049738	-1.9699059	-3.8439493	-2.9405317	-3.1242552	-5.0862927	-2.9329839	-5.2426143
"A_21_P0002877"	-6.153495	-5.5168123	-6.906739	-3.5257082	-6.604778	-5.7943316	-4.252433	-6.1074653	-4.9044137	-5.862035
"A_21_P0002883"	-5.328187	-3.9642992	-6.40094	-3.5651026	-6.642873	-5.812914	-4.364279	-6.124178	-4.843523	-5.843768
"A_21_P0002886"	-2.6404424	-1.5555067	-4.30616	-1.4696751	-3.9591713	-2.7043018	-2.5361805	-4.6913614	-2.3216639	-4.4910693
"A_21_P0002887"	-5.5399303	-4.028356	-6.859426	-3.1480713	-6.551724	-5.06788	-4.23811	-5.528651	-5.2021236	-5.70239
"A_21_P0002891"	-5.9501953	-3.3674893	-6.550332	-2.25066	-6.616235	-5.066238	-4.332096	-6.107006	-5.2913384	-4.575285
"A_21_P0002895"	-4.3171587	-2.5484009	-6.840317	-2.063048	-6.416595	-4.8537107	-4.374487	-6.0356445	-4.0510807	-5.76919
"A_21_P0002903"	-4.4217787	-2.2441645	-5.621071	-1.5931196	-6.1421027	-4.7818236	-2.7872252	-6.119179	-3.45227	-5.713423
"A_21_P0002905"	-3.4475403	-2.4177532	-5.03616	-1.7292452	-3.9809704	-4.534622	-3.8956316	-5.6952085	-2.9410534	-5.8494244
"A_21_P0002907"	-3.1420012	-2.2802014	-1.8380132	-1.0040932	-2.7341366	-2.253396	-1.9799528	-2.2179012	-1.6096063	-1.683197
"A_21_P0002908"	-2.7631369	-1.6226673	-1.885664	-1.1203165	-2.6071143	-2.3052483	-1.7151594	-2.3977842	-1.7783837	-1.4441938
"A_21_P0002910"	-5.2699847	-2.35808	-6.9311523	-1.8655224	-6.6536417	-3.7067728	-3.8383517	-6.147047	-3.3827758	-5.795729
"A_21_P0002914"	-6.1708302	-5.690067	-6.90528	-5.089966	-6.658122	-5.875007	-4.550381	-6.1462555	-5.9644256	-5.895888
"A_21_P0002916"	-1.689755	-1.1937532	-2.5188894	-1.3142471	-2.0593429	-1.2435999	-1.9910574	-1.8145151	-1.2784486	-1.8548985
"A_21_P0002917"	-5.564295	-4.8659163	-6.3020854	-3.9336767	-6.5830126	-5.7311373	-4.2995787	-6.1516995	-5.237301	-5.806195
"A_21_P0002920"	-1.7957916	-1.6735153	-2.920683	-1.0473723	-2.5180273	-1.7186656	-2.248249	-2.6414185	-1.8230109	-3.2765436
"A_21_P0002923"	-2.302225	-1.9867134	-3.6452227	-1.6960249	-3.3407578	-0.7742429	-2.2926273	-1.2143388	-1.4984894	-1.1471987
"A_21_P0002924"	-2.4783292	-1.241786	-3.6976814	-1.463572	-3.8987055	-2.6645756	-2.2638664	-3.6537075	-2.1656075	-4.224707
"A_21_P0002925"	-0.32211876	-0.03458309	-0.22805882	-3.0795784	-1.9288659	0.774518	0.85977364	0.12320328	0.99721813	-0.20440674
"A_21_P0002943"	-5.9800186	-5.6568336	-6.837135	-6.2019415	-6.504631	-5.6733522	-4.459672	-6.107069	-5.88938	-5.7744102
"A_21_P0002944"	-5.2695193	-4.245429	-5.514006	-3.9818983	-5.0877023	-4.8186226	-4.3531156	-5.3143134	-4.338583	-5.864225
"A_21_P0002945"	1.6885433	1.7741938	1.0169649	1.8468857	0.46019745	1.4590693	1.1570616	1.0664854	1.475503	0.83465004
"A_21_P0002958"	-6.1899886	-3.8855271	-6.2328577	-3.5020733	-5.2866287	-3.8866634	-4.1154423	-5.2496834	-4.0635185	-5.0498624
"A_21_P0002977"	-5.106079	-3.9936533	-6.9405413	-3.055626	-6.2699623	-4.4434357	-3.858378	-5.981094	-3.7204063	-5.6477714
"A_21_P0002981"	-5.20205	-3.0116858	-6.291333	-2.6466565	-5.5722737	-4.6807985	-2.9297009	-4.8580074	-3.386115	-5.021228
"A_21_P0002985"	-2.9057221	-2.2277355	-3.3980112	-2.7276578	-2.2404084	-1.0965748	-1.4672394	-1.0107622	-1.1773653	-0.7289858
"A_21_P0003018"	-2.647522	-3.3140578	-2.5870447	-3.4384604	-2.1053724	-2.92171	-4.149254	-2.1823778	-2.6832814	-2.0781393
"A_21_P0003022"	-5.443941	-5.404752	-6.454591	-4.9943595	-5.9694657	-5.75479	-4.3437805	-5.669341	-5.100031	-5.79576
"A_21_P0003027"	-4.68189	-1.0036917	-4.2140465	-2.7560854	-2.44592	-1.3846798	-2.3930187	-0.14912605	-0.90419436	-0.40515518
"A_21_P0003042"	-1.3883476	-1.4762406	-1.9428825	-1.0670595	-2.1349344	-2.1009126	-2.5145059	-1.7096162	-2.1745234	-1.2887378
"A_21_P0003056"	-3.9697018	-0.9706712	-5.4126925	-0.351367	-6.668668	-2.8195539	-2.1967907	-6.174249	-1.8477626	-5.845704
"A_21_P0003075"	-0.4678688	0.27342892	-2.8353958	0.6937218	-2.1759076	-0.397789	-0.078639984	-1.714551	-0.1342454	-1.698884
"A_21_P0003078"	-6.144072	-4.3803906	-6.8850703	-3.3223991	-6.4191513	-5.80067	-4.5405693	-6.1199026	-5.5276737	-5.7360954
"A_21_P0003089"	3.6572943	3.4787273	3.257084	2.9777327	2.8115177	2.5157175	2.7987814	2.8205233	2.392088	2.346098
"A_21_P0003091"	2.6390371	1.6343956	2.2362785	2.19201	2.012888	1.8298445	1.768013	1.8585796	1.763957	1.6999788
"A_21_P0003097"	-3.1239882	-3.141417	-2.9989529	-3.7244444	-2.7284694	-2.4145303	-3.307078	-2.3377838	-2.745242	-1.942646
"A_21_P0003101"	-3.1694727	-1.3788548	-5.767787	-1.3167391	-5.1674366	-2.093298	-2.1184473	-4.2695293	-1.8264251	-5.415962
"A_21_P0003111"	-1.6488924	-0.88998556	-0.44921017	-1.6621704	0.3794632	-0.028344154	0.14504528	0.3912239	0.48818016	0.60544586
"A_21_P0003120"	-1.8752589	-1.0602121	-1.5653601	-1.0353537	-2.9585276	-1.662395	-1.2697649	-2.7316027	-1.3015409	-2.5647602
"A_21_P0003122"	-4.377968	-4.4164944	-6.2518997	-3.7807183	-5.8144035	-5.2319117	-4.308277	-6.0947204	-4.8508954	-5.7703867
"A_21_P0003124"	-2.6263504	-0.8772564	-4.4134164	-0.6091771	-3.8294907	-1.6777143	-1.497509	-3.8024983	-1.4034443	-4.2168374
"A_21_P0003127"	-3.4918556	-2.6898541	-4.303446	-2.5638933	-4.295129	-3.1175604	-2.8201656	-3.7716947	-2.8829994	-4.1827583
"A_21_P0003131"	-5.6853423	-3.095317	-6.5777545	-2.7528505	-6.6822004	-5.140383	-3.7835848	-6.1596527	-3.7775536	-5.9124346
"A_21_P0003132"	-4.31047	-1.5485072	-5.277403	-1.5510335	-4.1349955	-3.005159	-2.5034294	-4.113226	-2.1899328	-4.964613
"A_21_P0003137"	8.78281	8.847781	8.801428	9.275911	9.091602	7.183749	8.551928	9.05694	7.7840977	7.482004
"A_21_P0003147"	-3.6070204	-2.2618914	-4.7959213	-2.0104332	-2.9618917	-2.0956802	-2.5817013	-1.72967	-2.8376012	-1.483623
"A_21_P0003153"	0.049409866	-0.76002026	0.41563606	-0.3848076	0.22130013	0.3313532	0.09189415	0.8041668	0.101112366	0.5049391
"A_21_P0003159"	-6.068038	-5.650931	-6.9052024	-6.2013226	-6.640788	-5.726476	-4.4017897	-6.158122	-5.916827	-5.8348126
"A_21_P0003160"	-6.14147	-4.2278457	-5.911331	-4.221406	-5.8514314	-5.0518036	-4.547639	-4.566398	-5.9564257	-3.1217384
"A_21_P0003163"	-6.2228584	-5.346884	-6.954689	-5.0998554	-6.684238	-5.038149	-4.448041	-5.903946	-5.6149144	-5.8895454
"A_21_P0003164"	-5.3888416	-5.676816	-6.888283	-4.1803055	-6.600832	-5.7191114	-4.3873386	-5.3810463	-5.609442	-5.378044
"A_21_P0003168"	-4.2609043	-2.9564958	-6.826068	-2.3350968	-6.526394	-4.560486	-4.479163	-6.0395956	-3.720981	-5.7985277
"A_21_P0003208"	2.1737127	1.0166693	1.7823896	1.7656498	1.4165564	1.2018938	0.99172306	1.177639	1.2163944	1.3134766
"A_21_P0003211"	2.2037745	1.5985365	1.3146582	1.6140251	0.8880253	0.9907484	0.9043913	0.9597235	0.69121647	0.6824074
"A_21_P0003212"	2.5587997	1.9189291	1.6594105	1.9644012	1.4354658	1.2870226	1.0136938	1.4156265	0.9978323	1.1423845
"A_21_P0003213"	2.776291	2.1051035	1.6200895	2.047699	1.5214825	1.560195	1.0941296	1.6846752	1.3049746	1.410408
"A_21_P0003220"	-5.4519024	-2.794335	-6.852958	-1.7534347	-6.5296817	-4.0641685	-4.259101	-6.019966	-4.5315676	-5.7323704
"A_21_P0003228"	-4.3285265	-4.4103174	-4.642395	-3.9215145	-3.8488684	-3.6981955	-4.4742336	-3.2331657	-3.3401241	-3.2229958
"A_21_P0003239"	-4.161427	-2.5039449	-4.1184196	-2.2995443	-3.810257	-3.7279491	-3.4358912	-4.648593	-2.654148	-4.278973
"A_21_P0003243"	8.381693	9.022937	8.110193	8.460381	8.286676	9.617717	9.053003	9.128803	9.794742	9.471432
"A_21_P0003244"	8.7451935	9.804973	8.449038	9.027557	8.566713	10.890832	10.038336	10.247864	11.141061	10.467609
"A_21_P0003256"	0.048942566	0.42212772	-0.88955116	0.78007317	-1.8537092	-2.2200212	-1.5528727	-4.582879	-1.5737429	-3.1666727
"A_21_P0003263"	-2.2130098	-0.90117025	-2.139894	0.1261797	-1.8750801	-1.9321842	-1.516562	-2.592906	-1.3143296	-2.5967255
"A_21_P0003267"	-3.4046922	-3.7833023	-4.156979	-3.4205055	-4.4067354	-3.0073748	-4.0501738	-3.6645098	-3.2119188	-3.6971912
"A_21_P0003271"	-3.0615625	-3.604679	-5.2816863	-2.6458502	-4.9752545	-4.0793796	-4.4940543	-4.9632487	-4.037507	-4.2475
"A_21_P0003275"	0.19461155	-0.52538633	-0.2880478	0.042375565	-0.42978096	-0.59629583	-1.1000915	-0.4663205	-0.7438035	-0.70089054
"A_21_P0003295"	-3.8208084	-1.8991785	-5.0394287	-1.6195717	-5.6395755	-2.525034	-2.3540998	-4.1697803	-2.496932	-4.42962
"A_21_P0003297"	-3.4399524	-2.6010942	-5.070385	-1.4408455	-3.7136402	-3.4682455	-3.4347467	-4.0137606	-3.3209338	-3.2933402
"A_21_P0003299"	0.34623623	0.7720022	-0.8089962	1.0407772	0.06385231	0.855237	1.0096245	0.6346321	1.0125399	0.69514465
"A_21_P0003300"	-2.8568935	-2.512577	-3.2039208	-2.3446136	-0.6433859	-2.264121	-2.6355867	-2.5319777	-2.5864506	-3.1017199
"A_21_P0003304"	-2.6725588	-1.6730962	-3.3870564	-0.7628608	-3.0129337	-2.0053015	-2.0027943	-2.1891613	-1.4884744	-2.2066803
"A_21_P0003308"	0.5421448	0.6557083	-0.20137978	0.91938496	0.060248375	0.7508507	0.8377466	-0.14703655	0.5737276	-0.11694622
"A_21_P0003318"	-2.9566283	-0.6812501	-4.404075	-0.41044807	-2.9515376	-1.6758957	-0.70209026	-3.5531855	-1.112412	-2.7058096
"A_21_P0003319"	-2.7326846	-1.903677	-4.285634	-1.4595585	-4.0672317	-2.7464676	-2.477231	-3.8502245	-2.1234126	-4.550563
"A_21_P0003320"	-3.7245483	-3.1502771	-3.0023136	-2.9662638	-2.431283	-2.7076912	-2.588811	-5.212896	-3.0172338	-3.713749
"A_21_P0003321"	-6.1486573	-3.9941187	-6.9126663	-5.403212	-5.9859314	-5.787979	-4.3957753	-6.119514	-5.881008	-5.8233395
"A_21_P0003322"	-2.3217764	-1.9923172	-2.8395152	-1.857511	-3.3562088	-1.8248024	-3.4100475	-2.0559912	-1.8296285	-2.8101912
"A_21_P0003323"	-5.2742596	-4.4989996	-6.953868	-3.7518597	-6.6493473	-5.2846823	-4.28644	-6.1583033	-4.3179	-5.7936606
"A_21_P0003325"	-3.3951864	-1.3397913	-5.001102	-1.1430387	-3.4160028	-2.6178865	-1.250545	-4.666692	-2.0952177	-4.0721054
"A_21_P0003326"	-5.801701	-3.4943695	-5.397027	-4.476013	-5.5314674	-5.780532	-4.3004804	-5.5381994	-5.1064224	-5.7597914
"A_21_P0003329"	-3.3834133	-0.4847479	-6.363824	-2.2887926	-6.656108	-3.3437176	-4.536187	-6.1118245	-3.4715695	-5.565704
"A_21_P0003331"	-2.9273896	-2.7256713	-3.7983837	-2.7642488	-4.641172	-3.5940757	-3.6867733	-4.9844775	-3.6272097	-4.7431355
"A_21_P0003332"	-1.5247526	-1.0984201	-2.8761182	-0.8393717	-2.978879	-1.4580374	-0.857821	-2.9905486	-1.6467142	-3.211111
"A_21_P0003333"	-4.246299	-2.5511732	-4.70969	-2.30896	-5.7762465	-3.3399096	-2.969472	-3.1498628	-2.6438813	-3.7393389
"A_21_P0003343"	-2.753581	-0.69963646	-3.6816893	-0.22191143	-4.4879675	-2.0102715	-1.529429	-4.884246	-1.4343734	-4.0934153
"A_21_P0003348"	-6.2031393	-4.5819483	-6.05012	-4.0034003	-6.366927	-4.745628	-4.5366373	-5.34303	-4.9943123	-4.5179863
"A_21_P0003350"	-6.0664372	-3.3068905	-6.8606415	-3.569963	-6.534663	-5.688775	-4.3474274	-6.038479	-4.7940793	-5.772834
"A_21_P0003352"	-2.484353	-1.7387652	-3.1503806	-1.446187	-3.1895971	-2.6700654	-2.6191983	-4.2741785	-2.2654276	-4.033083
"A_21_P0003353"	-5.6091795	-3.813818	-6.8835154	-2.4382024	-6.0813866	-5.8435926	-4.5606537	-6.13725	-4.3311396	-5.741321
"A_21_P0003354"	-0.7762737	0.31067848	-0.5581646	-0.31207657	0.22732544	-0.24064255	0.11716843	0.13075066	-0.25866795	-0.12943602
"A_21_P0003357"	-2.086298	-1.4518504	-1.5401564	-0.8440685	-3.845315	-2.876524	-2.6339254	-3.6301703	-2.1564384	-3.7915907
"A_21_P0003358"	-5.8946657	-3.902914	-6.0779147	-3.9277277	-6.616506	-5.5948935	-4.5343685	-5.631562	-5.3672466	-5.865007
"A_21_P0003362"	-5.8223467	-5.6938467	-6.898004	-4.56723	-6.6197786	-5.547598	-4.5010166	-6.127667	-5.9582233	-5.8468637
"A_21_P0003367"	-3.0551753	-1.9172182	-4.786117	-2.2035189	-4.2372456	-2.8916078	-3.0694046	-4.4704514	-3.1396537	-4.3484173
"A_21_P0003368"	-5.7535043	-5.619589	-6.8900504	-3.7263865	-6.5661716	-5.6826363	-4.212219	-6.1045175	-4.8225083	-5.7252393
"A_21_P0003370"	-6.1298275	-5.765676	-6.2829056	-3.7257543	-4.758388	-5.795145	-4.46866	-6.1249466	-4.651984	-5.7652235
"A_21_P0003372"	-6.194333	-3.587946	-6.9180794	-4.2328644	-6.408924	-5.166579	-4.5603485	-6.1538815	-5.741925	-5.5973577
"A_21_P0003373"	-4.973244	-3.4892263	-5.3513947	-3.1203208	-6.5034256	-5.5938025	-3.7576485	-5.9830437	-4.2497835	-5.698308
"A_21_P0003376"	-6.0348883	-4.420084	-6.8410864	-3.1752052	-6.518731	0.38104153	-3.9592586	1.7514172	1.199008	2.5571213
"A_21_P0003377"	-5.9618454	-4.913259	-6.800722	-3.3822613	-6.5991983	-0.6606226	-4.2049456	-0.22334003	-0.05369568	1.1721125
"A_21_P0003378"	-4.398467	-2.4256191	-6.894433	-1.473268	-6.4565105	-3.4843216	-3.628594	-5.5658836	-3.0813928	-5.693168
"A_21_P0003380"	-0.18168736	0.515254	-1.0200849	0.723217	-0.6956234	-0.060700417	-0.1639185	-0.6682296	0.34621906	-0.44832563
"A_21_P0003381"	-6.0986223	-3.9750118	-6.9361954	-3.858255	-6.6629086	-5.3318567	-4.3363285	-6.1656933	-4.891222	-5.830952
"A_21_P0003383"	-5.448819	-3.1667767	-6.0898123	-3.0865993	-6.0406494	-4.034949	-4.333819	-4.558194	-4.615077	-4.1161375
"A_21_P0003391"	-5.0803404	-1.9204154	-6.012098	-1.9677987	-6.14165	-4.483074	-3.842404	-6.10088	-3.40136	-5.5447273
"A_21_P0003394"	-3.6842275	-0.38992834	-4.533737	-0.5659671	-2.9643612	-2.5013523	-1.1526165	-3.4397602	-1.225862	-4.280689
"A_21_P0003396"	-6.128208	-5.4095345	-5.8978295	-5.5284595	-6.641166	-5.5759363	-4.2789416	-5.443717	-5.8667116	-5.173592
"A_21_P0003397"	-6.2007976	-3.3451195	-5.4779267	-3.133439	-4.9008393	-5.4324965	-4.473776	-6.1041193	-3.8213115	-5.2852826
"A_21_P0003400"	-4.4417763	-3.5958805	-6.1029053	-3.6819434	-6.2837033	-4.3842425	-4.457984	-5.906437	-5.044017	-5.8747354
"A_21_P0003401"	0.6776209	1.1749277	-0.44645214	0.62927055	-1.0716639	-0.1699872	0.87386894	-0.94810486	0.0336895	-0.53988886
"A_21_P0003402"	-0.97720814	-0.20824623	-1.7030139	-0.8337307	-3.1287103	-1.5077	-0.7559171	-2.1087236	-1.4005675	-2.3117347
"A_21_P0003403"	-1.5277615	0.13930607	-2.39353	0.55752754	-2.2971778	-0.58667755	0.16878176	-2.1844816	-0.23399305	-2.246469
"A_21_P0003404"	-0.5353184	-0.03982258	-0.6972256	0.35998726	-0.7204294	0.16634274	-0.301229	0.52485466	0.47028446	0.24927711
"A_21_P0003407"	-5.546112	-3.1583018	-6.2982483	-3.4840927	-6.632857	-4.336216	-4.166391	-6.0885897	-3.9803724	-5.866352
"A_21_P0003408"	-5.964404	-1.9713507	-5.863697	-2.0927553	-6.535282	-4.583013	-4.240335	-5.7786503	-2.8980613	-5.724305
"A_21_P0003410"	-3.3856344	-1.6018887	-4.1707077	-1.6674042	-3.816823	-2.41466	-1.9905367	-3.2245464	-2.1295776	-3.4228382
"A_21_P0003412"	-6.1385527	-5.742002	-5.325445	-5.318744	-6.604228	-5.7720695	-4.329055	-6.1065397	-5.7550135	-5.231618
"A_21_P0003413"	-2.6304436	-1.7997246	-3.459691	-1.4417973	-3.2858734	-2.6373234	-2.7938123	-2.5925112	-2.1689897	-3.2061434
"A_21_P0003414"	-6.1249166	-2.970683	-5.276593	-2.9233541	-5.51849	-2.79844	-2.5362906	-2.4264646	-1.9798298	-2.9796686
"A_21_P0003418"	-4.979108	-3.8066597	-5.986427	-2.6788526	-5.459796	-4.6658564	-4.5319295	-5.679178	-3.93569	-5.8747587
"A_21_P0003419"	-2.0253444	-2.3000998	-1.9246955	-2.2544994	-2.2819862	-1.3669176	-2.090735	-1.3567872	-1.8840437	-1.6783032
"A_21_P0003421"	-5.01225	-2.9269009	-3.9205256	-2.4655914	-5.871338	-5.551773	-3.6381693	-5.966152	-3.8898425	-5.703311
"A_21_P0003425"	-6.139869	-5.5747557	-5.3542237	-4.5482183	-5.8555675	-5.779051	-4.3942537	-6.1685805	-5.103836	-5.8160625
"A_21_P0003427"	-4.286815	-2.5131564	-4.530923	-2.2751203	-3.862544	-2.7404165	-2.4811597	-4.0720463	-2.6369686	-3.4556093
"A_21_P0003428"	-5.302125	-2.6809435	-4.1338744	-1.84058	-4.643788	-2.558442	-3.1212149	-4.0107737	-2.4264665	-5.4046583
"A_21_P0003429"	-4.3692303	-3.9499178	-5.896172	-3.276763	-4.907996	-4.9277706	-4.418321	-4.7848873	-3.9138813	-4.8442087
"A_21_P0003433"	-6.1584435	-5.7606378	-6.9456444	-5.8226266	-6.4111743	-5.808644	-4.3536434	-5.8178883	-5.880068	-5.8245916
"A_21_P0003435"	-3.3938236	-2.5315728	-5.221152	-1.638649	-3.9641104	-3.0381355	-3.3623242	-5.301444	-2.438002	-5.189089
"A_21_P0003439"	-5.107485	-2.5381012	-6.173798	-2.7481742	-6.3714056	-5.206114	-3.2649693	-6.0922427	-4.5249586	-5.809535
"A_21_P0003442"	-6.0258074	-4.7912135	-6.912865	-5.306036	-6.6320543	-5.69059	-4.22744	-6.1466045	-5.8625145	-5.7853703
"A_21_P0003443"	-6.1128316	-4.657425	-6.933465	-4.1291413	-6.6489677	-5.454629	-4.210486	-6.142594	-5.877859	-5.8112607
"A_21_P0003449"	-5.5760994	-2.8870697	-6.9217873	-2.8619642	-6.6579	-3.7810192	-4.427888	-6.1379414	-3.8750534	-5.6403465
"A_21_P0003450"	-4.906253	-3.1581225	-5.536376	-3.2831573	-4.6263742	-4.5561457	-4.25677	-4.943609	-5.797654	-5.7199225
"A_21_P0003451"	-1.6593928	-1.2183166	-1.5122757	-0.86165476	-1.6393452	-0.96686554	-0.76794624	-1.350235	-1.0951138	-1.6566057
"A_21_P0003454"	-3.0464077	-1.6461616	-4.4910192	-1.2662802	-4.224751	-2.3556037	-1.72012	-4.03428	-2.5655031	-4.7682123
"A_21_P0003455"	-1.7744293	-1.6629653	-2.1163416	-1.1033688	-2.4291892	-1.450448	-1.5716314	-2.0912104	-1.5220895	-2.2049537
"A_21_P0003457"	0.3045063	1.0482912	-0.19923592	1.0939054	-0.23284245	0.689044	0.7260332	0.3444891	0.88907623	0.1582222
"A_21_P0003461"	-2.6359272	-1.7719445	-2.950489	-1.7232847	-3.2994246	-1.7292218	-1.9825263	-1.6159983	-1.5013905	-1.2591863
"A_21_P0003464"	-6.1344585	-4.3614635	-6.838089	-4.1632714	-6.5851817	-5.760702	-4.382965	-6.077694	-5.7640414	-5.8173795
"A_21_P0003467"	-6.1348453	-5.7381415	-6.6370916	-5.1590776	-6.617731	-5.774614	-4.331628	-6.120607	-5.8263726	-5.8115845
"A_21_P0003468"	-5.26355	-3.7270203	-6.5172443	-2.8303075	-6.6351066	-4.30134	-4.2192955	-6.1455593	-3.828722	-5.7911544
"A_21_P0003473"	-6.202188	-3.9763627	-5.8809576	-4.402835	-6.668439	-5.583581	-4.561188	-5.140891	-4.8631706	-5.4522943
"A_21_P0003475"	-6.1287427	-4.4191914	-5.846897	-4.40242	-5.7071104	-5.7709885	-4.39614	-6.1107016	-5.2335377	-5.8180003
"A_21_P0003477"	-5.922509	-4.811824	-6.844454	-3.5328999	-6.3185725	-5.6383696	-3.8918717	-6.050803	-4.8794456	-5.7732115
"A_21_P0003479"	-6.0828304	-5.5805306	-6.890635	-5.1528687	-6.582241	-5.7517185	-4.3613777	-6.081956	-5.8847685	-5.7845664
"A_21_P0003480"	-5.559919	-3.7584887	-6.7127557	-3.4322395	-6.224166	-4.8448567	-4.465066	-5.6412206	-3.975863	-5.1327868
"A_21_P0003487"	-5.2926316	-4.3047166	-6.799886	-3.4009342	-6.5108666	-5.012847	-4.353991	-6.0035334	-4.664654	-5.7179537
"A_21_P0003490"	-4.719101	-3.8773413	-3.63802	-2.3911543	-3.3279653	-3.4547324	-3.3948445	-4.3689566	-3.412578	-4.161481
"A_21_P0003492"	-5.721952	-4.0517673	-5.740328	-3.5159273	-6.158037	-5.6516	-4.1404867	-5.2511334	-5.093327	-5.759945
"A_21_P0003493"	-1.8237953	-0.9906974	-0.87564135	-0.76340485	-2.1654463	-1.163661	-1.4769135	-1.2961626	-1.2004657	-2.712718
"A_21_P0003494"	-6.000748	-5.608385	-6.797778	-6.187025	-6.467665	-5.5918417	-4.2391157	-5.9707203	-5.789158	-5.6719484
"A_21_P0003495"	-6.109357	-4.438835	-5.3746347	-4.232139	-5.839151	-5.7563214	-4.388876	-5.7400866	-5.026493	-5.64334
"A_21_P0003496"	-4.5141954	-1.315023	-4.2409835	-1.2503753	-5.6010118	-2.8036184	-1.7757363	-6.0110087	-1.9003029	-5.5126057
"A_21_P0003500"	-6.069176	-3.5198784	-5.682514	-4.900667	-6.4574957	-4.6890364	-4.3496933	-5.220059	-4.714593	-4.099208
"A_21_P0003504"	-6.056282	-4.782498	-6.875558	-5.682756	-6.5798697	-5.711303	-4.4981594	-6.069374	-5.922205	-5.8472147
"A_21_P0003506"	-6.0372753	-5.7251554	-6.833426	-5.418559	-6.548134	-5.679576	-4.432956	-6.0321846	-5.8728924	-5.7897544
"A_21_P0003507"	-6.1938562	-3.179614	-1.0103216	-3.247592	-6.1690884	-5.5900736	-4.5134726	-6.1511827	-5.1958194	-5.884227
"A_21_P0003509"	-6.1905766	-2.9596891	-6.9548836	-2.3776574	-6.6711664	-4.0428586	-4.425372	-6.154657	-3.4931502	-5.863455
"A_21_P0003510"	-2.340497	-1.311235	-3.4666758	-0.87935734	-3.3674946	-2.4582896	-2.0353546	-4.3966823	-2.1606874	-4.1177235
"A_21_P0003512"	-6.1574044	-3.358942	-6.1425657	-3.5110817	-6.381254	-4.848524	-4.5580206	-5.595047	-4.440789	-5.697116
"A_21_P0003515"	-5.3219404	-1.6938906	-6.915608	-2.3953352	-1.6066151	-4.865513	-3.688962	-6.119456	-3.7297704	-2.132285
"A_21_P0003516"	-2.8293185	-1.9405856	-3.7685633	-1.8977537	-3.0881853	-1.6964421	-2.180048	-2.8072128	-2.2317533	-3.085557
"A_21_P0003517"	-3.8236518	-1.5893111	-3.923667	-1.2212973	-2.7234807	-2.7212954	-2.0084677	-4.7806754	-2.1378088	-3.345923
"A_21_P0003525"	-2.253347	-1.6218452	-2.9475741	-1.9355679	-2.6878266	-2.4186907	-2.7773342	-2.2067313	-2.163477	-2.5216427
"A_21_P0003526"	-1.3437834	-0.63755274	-2.5856967	-0.47905397	-2.257534	-1.0413103	-0.96483135	-1.3948336	-0.39168453	-1.7503705
"A_21_P0003528"	-4.236025	-3.9543495	-4.229314	-3.3067904	-4.145612	-4.11041	-3.719584	-4.1490006	-4.2137485	-4.5617237
"A_21_P0003531"	-6.1939077	-5.776865	-6.918951	-6.217765	-6.6450753	-5.8129377	-4.3609247	-6.113368	-5.8558316	-5.8440247
"A_21_P0003532"	-5.7372236	-2.1634402	-4.911388	-1.3559465	-4.050538	-3.3314009	-3.3670444	-4.146986	-3.2654033	-3.8967848
"A_21_P0003535"	-4.028489	-2.7021217	-5.0180187	-2.6561441	-3.9254265	-3.3320632	-2.8992968	-5.210058	-3.1353178	-4.066371
"A_21_P0003537"	-3.2259483	0.7358389	-6.799927	-1.5093336	-6.48371	-5.4169874	-4.1568036	-6.0210114	-4.1419973	-5.6723356
"A_21_P0003540"	-4.340217	-3.3922215	-6.553037	-3.1333613	-4.7612114	-4.27575	-4.014827	-4.477776	-4.718464	-4.2268333
"A_21_P0003542"	-0.6887865	-0.5703764	-1.2652025	-0.25964737	-1.5960808	-1.1605768	-1.3910112	-1.6315951	-1.3234353	-1.8186216
"A_21_P0003545"	-4.935847	-5.495732	-5.3290043	-5.387888	-5.784968	-5.0034676	-4.5053186	-5.382617	-5.5659075	-4.948326
"A_21_P0003547"	-6.045148	-4.6060505	-6.8585367	-4.510912	-6.5657063	-5.72888	-4.5380754	-5.568885	-5.148855	-5.8449583
"A_21_P0003548"	-6.2233076	-3.9039502	-6.9433126	-2.623969	-6.6144123	-4.6599874	-4.488342	-6.155366	-4.815656	-5.903886
"A_21_P0003551"	-6.0445824	-2.5999413	-6.878791	-2.2618656	-6.6293526	-4.6545715	-4.399467	-6.1617093	-4.131677	-5.834042
"A_21_P0003553"	-5.073203	-2.6481895	-5.9444985	-2.2693067	-5.6253686	-4.6633434	-3.8582933	-6.1512194	-3.1096325	-5.63148
"A_21_P0003554"	-1.9847846	-1.2951179	-1.9453073	-0.96578646	-2.0693145	-0.993145	-1.0806031	-1.4514933	-1.0808048	-1.5741601
"A_21_P0003555"	-5.0653634	-3.9606652	-5.9484982	-4.234017	-6.624179	-5.8039775	-4.46015	-5.724783	-4.7201114	-5.841134
"A_21_P0003563"	-1.5937653	-1.0977216	-1.5534286	-0.96168995	-1.632638	-1.3366475	-1.7325668	-1.5504355	-1.2497082	-1.4261384
"A_21_P0003568"	0.000108719	0.1026659	-0.76847935	0.01731491	-1.4614058	-0.41953278	0.25169754	-2.0348563	-0.7195401	-2.4260864
"A_21_P0003570"	-4.215887	-2.5050793	-6.5701714	-1.9776535	-5.8532495	-3.6338606	-3.1836352	-6.1288757	-2.8696113	-5.366722
"A_21_P0003574"	-3.1036859	-2.567099	-2.487401	-2.0201602	-2.5043364	-1.9422946	-2.7658372	-2.1829624	-1.8219419	-2.4989944
"A_21_P0003587"	-4.1302614	-2.2418218	-2.4917698	-2.1261387	-2.834445	-2.367876	-2.0431128	-2.1373625	-2.9896727	-2.1068048
"A_21_P0003588"	-1.5764766	-1.329257	-1.9043093	-0.6098356	-1.46277	-1.2063231	-1.2996874	-1.293478	-0.9234357	-0.88555527
"A_21_P0003598"	-2.9793968	-1.5974107	-2.7953124	-1.3061676	-3.6841006	-3.038302	-2.7648592	-4.362708	-2.6172934	-4.0312796
"A_21_P0003599"	-5.5735626	-3.9867	-5.184896	-3.0746708	-6.6117353	-4.9847946	-4.1456156	-6.131752	-4.5248404	-5.739907
"A_21_P0003646"	-5.355666	-4.4779825	-6.238606	-5.0967903	-4.6740212	-5.0833836	-4.2856183	-5.6381025	-4.462495	-4.8961325
"A_21_P0003665"	-6.0750914	-3.8204932	-6.87497	-3.9685197	-6.0086937	-4.211407	-4.4819503	-2.3850808	-3.1342869	-4.0006447
"A_21_P0003675"	-1.9236498	-1.9410014	-1.4514036	-1.4534168	-2.342228	-0.69495964	-1.3754606	-0.95478535	-0.7570667	-0.7430024
"A_21_P0003684"	-5.1766386	-3.1347675	-6.856604	-2.213809	-6.4530044	-4.640421	-4.357965	-6.101919	-4.065804	-5.7468905
"A_21_P0003700"	-3.2378893	-1.636208	-3.6750555	-1.0598164	-3.7631493	-2.1998339	-1.5028019	-3.624784	-1.435081	-3.1734867
"A_21_P0003706"	-1.4575849	-0.39811325	-3.4075565	0.54987144	-3.4265432	-1.1647477	-0.17735052	-4.2218447	-0.78531885	-3.75708
"A_21_P0003711"	1.2005558	1.1125603	0.8012476	1.0537586	0.88520813	1.3377657	1.0198631	1.0498486	1.2128572	0.8294563
"A_21_P0003712"	-2.9179611	-2.5227156	-3.151411	-2.9008303	-4.14231	-2.055027	-1.8408775	-2.6243744	-2.9270449	-2.8174515
"A_21_P0003720"	-5.918899	-3.1493483	-2.553286	-3.159912	-2.669589	-2.534346	-4.236485	-4.6091557	-4.1574073	-3.8267164
"A_21_P0003726"	-6.05538	-5.655186	-6.862704	-4.662226	-6.556884	-5.690077	-4.364072	-5.8639045	-5.60421	-4.899516
"A_21_P0003733"	-3.5043812	-1.7980824	-4.631748	-1.3666725	-4.5991707	-2.4294548	-0.8939009	-4.2258434	-2.4627476	-4.79415
"A_21_P0003748"	-3.8717484	-2.0353236	-4.9874425	-1.3337727	-6.050918	-3.542766	-2.579546	-6.1080604	-2.829197	-5.8437653
"A_21_P0003757"	-2.7629032	-1.5651255	-4.362671	-1.1425843	-3.9469638	-2.4211411	-2.0570784	-5.5370216	-2.374394	-4.7901106
"A_21_P0003758"	-2.7746572	-1.1422057	-3.5962944	-0.58614826	-2.6958604	-2.1209936	-1.1854115	-4.8404064	-1.717905	-4.6507287
"A_21_P0003770"	-4.0709257	-3.0651288	-4.7725325	-2.8658962	-4.2418823	-3.351624	-3.3404374	-3.310669	-2.7674074	-3.6180243
"A_21_P0003773"	-4.3384924	-3.6373682	-6.9173765	-4.006873	-6.64587	-5.479464	-4.407427	-6.076459	-5.883078	-5.8549933
"A_21_P0003782"	-3.6669579	-2.4024448	-4.1102524	-2.6526833	-4.029194	-3.2208734	-3.1534157	-3.0476604	-2.4353113	-3.749209
"A_21_P0003786"	-4.293553	-1.6994371	-4.603237	-1.8139505	-6.1374083	-2.6898365	-3.053957	-4.121684	-2.7742014	-4.190957
"A_21_P0003794"	-5.1201057	-2.3713598	-6.2883263	-2.0164976	-6.5779495	-4.001429	-3.7674952	-5.717267	-3.4238577	-4.582122
"A_21_P0003797"	-0.3084755	0.6977072	0.80284023	1.5914192	0.62065506	-2.5942874	-1.8552222	-2.5128775	-2.3763504	-1.9752412
"A_21_P0003813"	-1.151968	0.78620625	-1.3952785	-2.8156939	-2.5991163	-2.4192362	-4.3793526	-2.6887217	-3.456564	-3.184722
"A_21_P0003827"	-1.3220787	-0.4499302	-1.6868944	-0.25967407	-1.5434084	-0.78830814	-0.6671128	-1.1269736	-0.12760448	-1.6973486
"A_21_P0003829"	-5.16481	-2.5861979	-4.807577	-3.1034722	-5.785021	-4.9504986	-3.9830194	-5.026374	-3.7748003	-5.2351084
"A_21_P0003838"	-4.186367	-1.6876163	-5.575533	-0.48869705	-5.7167616	1.602395	-1.0709057	2.1698399	2.4984484	3.3043528
"A_21_P0003848"	-2.6605592	-1.1344032	-3.7861433	-1.2501206	-3.2347593	-2.664091	-1.3437662	-5.5204	-1.876524	-5.5163784
"A_21_P0003851"	-1.0107217	-1.1021957	-2.483818	-0.9424381	-2.2716331	-0.9333315	-1.6259246	-1.6508727	-1.3673849	-2.1271687
"A_21_P0003860"	-1.5399675	-2.7234373	-1.3322024	-2.7735195	-3.1604385	-0.28764105	-1.9253073	-0.81718063	-0.934392	-0.39943027
"A_21_P0003863"	-1.5489173	-1.2174463	-2.0897331	-1.4774947	-2.321044	-1.563756	-1.9669604	-2.0533028	-1.290597	-2.4760818
"A_21_P0003873"	-4.113179	-2.1532106	-4.1873894	-2.9099693	-3.972186	-2.5319777	-4.1499333	-3.767949	-2.9157019	-3.4373274
"A_21_P0003875"	-6.060236	-3.664877	-6.2196426	-3.7480526	-6.343834	-5.7157307	-3.8457952	-6.100136	-5.0014734	-5.3648744
"A_21_P0003881"	-0.4308777	1.0532103	-1.1834373	0.97050667	-0.30893707	-0.40693712	0.53081894	-1.5965056	-0.043767452	-1.3787379
"A_21_P0003885"	0.7613869	0.25666142	-0.18356705	0.439497	1.3702726	0.14121628	0.49429512	-0.47448826	-0.22905397	-0.5118103
"A_21_P0003888"	-2.7919188	-2.4013672	-5.620858	-1.5372157	-3.174077	-2.9551992	-1.5671554	-4.033991	-1.9771748	-1.9699168
"A_21_P0003895"	-2.5681553	-2.027895	-3.7555966	-1.9827337	-3.3054657	-2.52254	-3.2918472	-3.6192455	-2.557784	-3.1435041
"A_21_P0003906"	-6.0986266	-2.4023647	-5.741927	-2.751049	-6.2353916	-5.182434	-3.8863983	-6.13795	-3.702796	-4.92292
"A_21_P0003907"	-4.012637	-2.466703	-4.4182086	-2.227686	-4.312377	-3.6800146	-4.259515	-4.657082	-2.859149	-3.845119
"A_21_P0003915"	0.092822075	2.8352022	0.54146385	-0.94417715	-0.8475599	-0.9393225	-1.1616807	-1.0872045	-1.1726799	-0.8935876
"A_21_P0003918"	-6.1146812	-4.6187334	-6.9465	-4.301818	-6.6756697	-5.7567015	-4.397354	-6.173623	-5.921377	-5.8592963
"A_21_P0003923"	-4.3178577	-2.8292484	-5.6682873	-2.73348	-5.991631	-4.998002	-4.4977865	-6.022418	-4.0478306	-5.4317403
"A_21_P0003927"	-5.137823	-3.2234287	-6.2500052	-3.896019	-6.6844416	-4.8946314	-4.496306	-5.5338545	-4.4121037	-5.250705
"A_21_P0003928"	-1.5263901	-1.2408862	-0.18661499	-1.054297	-1.4102602	-1.4229374	-1.060749	-2.488618	-1.3284335	-2.6690617
"A_21_P0003929"	-4.1498213	-2.8879204	-6.5109143	-2.1653662	-5.0681	-4.0948296	-3.8904662	-4.489188	-3.0445142	-5.813115
"A_21_P0003932"	-6.190365	-5.7980394	-6.9277196	-5.217561	-6.6404753	-5.8230534	-4.4375787	-6.122899	-5.8751173	-5.8649487
"A_21_P0003933"	1.8252783	-0.46080208	1.624176	0.052253723	0.6501579	-0.086304665	0.25614738	0.05471325	0.10145807	-0.034627914
"A_21_P0003936"	0.6892452	0.86690044	-1.234951	1.1457329	-1.0060396	0.6308174	0.38585186	-0.9534998	0.6494417	-0.29390478
"A_21_P0003938"	-6.085474	-4.1201277	-6.6022463	-3.665225	-6.0860424	-5.3605003	-4.441059	-5.163231	-4.6627965	-5.8243065
"A_21_P0003939"	-2.7487793	-1.7562251	-3.2433386	-1.9562778	-2.96098	-2.039413	-1.6992292	-2.0187054	-1.6147938	-2.4163184
"A_21_P0003942"	-6.0519032	-5.710615	-6.928562	-5.631159	-6.677104	-5.7177677	-4.350145	-6.1821218	-5.7826653	-5.8447084
"A_21_P0003943"	-6.1585054	-5.823146	-6.28287	-4.4657936	-6.613583	-4.7332754	-4.526499	-5.564742	-5.45611	-5.86071
"A_21_P0003945"	-0.52934265	-1.0269985	-0.37689495	-1.4618812	-0.9702902	-0.12144756	-1.0327263	-0.5029106	-0.6709204	-0.70721483
"A_21_P0003946"	-1.4155555	-0.9413085	-1.6305399	-0.72911596	-1.3840165	-0.6239128	-0.890821	-0.8990431	-0.6221857	-0.027013779
"A_21_P0003947"	-5.9386797	-4.9497595	-5.5341983	-3.1197138	-6.559952	-4.425386	-4.2178707	-6.038917	-5.4103794	-5.74065
"A_21_P0003951"	-0.115698814	0.62923336	-1.9298182	0.32388306	-1.6354551	-0.035269737	-0.18777275	-1.0617251	-0.23044205	-1.1535449
"A_21_P0003954"	-5.993003	-5.4900045	-6.813501	-5.502531	-6.316797	-5.614006	-4.246913	-6.0553236	-5.4267755	-5.6954384
"A_21_P0003955"	-3.9656696	-2.6314363	-6.043418	-2.4572225	-6.140266	-4.5494714	-3.3089943	-6.0942497	-3.3986998	-5.837554
"A_21_P0003957"	-2.838729	-1.5200214	-5.3422384	-1.3452883	-3.8285275	1.0715876	-0.9205375	2.025608	1.0826101	1.3512526
"A_21_P0003958"	-3.6329117	-2.000885	-6.875894	-1.5084014	-6.120283	1.1418657	-1.1524253	1.5952873	1.0056581	1.0204582
"A_21_P0003960"	-2.710019	-2.1147847	-4.5250473	-1.8709822	-4.642994	-3.440637	-3.4324331	-6.109372	-3.0820642	-5.814582
"A_21_P0003963"	-5.5716596	-2.3554506	-5.5720105	-2.7842464	-5.105827	-4.0087094	-3.7226148	-4.752003	-3.384891	-5.302305
"A_21_P0003968"	0.4945984	1.018733	-1.853128	0.7593212	-1.7611785	0.6517391	0.9385586	-1.5823221	0.3074789	-1.4648533
"A_21_P0003969"	-5.7656865	-4.8383665	-6.0605993	-4.2859874	-5.938761	-5.520894	-4.3648868	-6.008424	-5.789875	-5.2198043
"A_21_P0003972"	-4.911618	-2.2499342	-6.254845	-1.7412796	-5.789959	-3.42798	-3.0906467	-6.072396	-2.8525143	-5.8069606
"A_21_P0003974"	-4.0216084	-2.9461684	-6.9238267	-2.449977	-5.2230706	-5.023507	-4.364193	-6.1143117	-3.2188473	-5.498785
"A_21_P0003975"	-3.3437562	-2.0311441	-6.882857	-1.590868	-6.5985966	-3.329977	-3.3923526	-6.1362295	-2.8457751	-5.8481393
"A_21_P0003976"	-3.4385815	-1.6317725	-6.852785	-1.4730248	-5.8472605	-4.4710503	-1.2467642	-5.943036	-2.559266	-5.797513
"A_21_P0003977"	-4.223648	-2.6446047	-5.1112413	-2.5880632	-4.669899	-4.6780047	-4.348034	-5.151269	-4.69458	-5.7233334
"A_21_P0003978"	-4.1671867	-1.7765622	-4.599389	-2.2836761	-5.462899	-4.2604103	-3.5507264	-6.1087475	-2.983097	-5.3399754
"A_21_P0003981"	1.1640244	-1.3118215	-3.8857431	-5.039691	-0.8235898	-4.6075163	-4.4418087	-6.1304703	-5.168173	-5.7369947
"A_21_P0003986"	-3.7292256	-2.8898926	-4.040765	-2.5894184	-3.7133665	-2.4469042	-1.8102264	-1.3465257	-1.3949819	-1.3328843
"A_21_P0003987"	-3.2628474	-2.5496802	-5.332121	-2.2678018	-5.2075825	-3.825161	-4.4447803	-3.3606272	-3.2605143	-4.63645
"A_21_P0003989"	-3.9948692	-2.6917744	-6.906422	-2.5896463	-6.5968494	-4.300752	-3.72019	-5.697398	-3.8957932	-5.7659187
"A_21_P0003991"	-4.467892	-4.2588124	-5.009738	-5.494385	-3.9667573	-5.551422	-2.7887778	-5.98705	-5.7867103	-5.2701235
"A_21_P0003993"	-2.20358	-1.1821723	-3.8278112	-0.90500736	-3.3265667	-2.263576	-1.7516003	-2.9497166	-1.542325	-3.3088937
"A_21_P0003995"	4.348934	4.5172644	4.765065	4.6181793	4.338854	4.895626	4.2853136	4.5131493	4.8402214	4.2617435
"A_21_P0004002"	-2.5082684	-1.5066237	-3.3386664	-1.5481267	-2.5940542	-1.6315675	-2.026124	-1.4435177	-1.5603433	-1.4758968
"A_21_P0004008"	-2.347363	-1.4639559	-3.036086	-1.7072625	-3.20498	-1.9392257	-2.7323604	-2.3167806	-2.0904245	-2.2483206
"A_21_P0004010"	-5.3619843	-1.4941716	-5.4153614	-1.8357611	-5.323061	-3.3042908	-3.4322033	-6.099598	-2.6600623	-5.8326035
"A_21_P0004012"	-5.4714584	-1.1713996	-1.8412409	-2.201283	-2.984139	-3.6846514	-2.61302	-5.74504	-3.5199642	-5.7912226
"A_21_P0004014"	-6.106413	-5.758297	-6.8808928	-6.2176714	-6.5702934	-5.7602634	-4.3058195	-6.102607	-5.844896	-5.7827377
"A_21_P0004016"	-2.5168643	-1.3702044	-3.074792	-1.4897141	-3.8437243	-1.3287582	-2.1957636	-3.1995254	-2.0885768	-3.1623878
"A_21_P0004019"	-6.1285796	-5.7818975	-6.900305	-6.2612863	-6.586185	-5.7859263	-3.3639617	-6.097	-5.467304	-5.8397665
"A_21_P0004020"	-5.3473244	-3.0451603	-6.575527	-2.696567	-6.4443874	-5.837252	-4.1304827	-6.132355	-4.3810267	-5.882062
"A_21_P0004022"	-4.3705206	-2.6141958	-4.67692	-3.0009332	-5.253152	-3.8438768	-4.420413	-5.392418	-4.2144938	-5.2357354
"A_21_P0004023"	-6.008481	-3.6985388	-6.839647	-2.9912848	-6.51719	-5.637589	-4.353492	-6.0172615	-5.838152	-5.7643213
"A_21_P0004029"	-5.9241786	-4.5931354	-6.873513	-5.9554534	-6.577522	-5.7632036	-4.4108825	-6.0958595	-5.8233743	-5.802273
"A_21_P0004035"	-2.7262015	-2.3313346	-3.743451	-2.5093937	-3.9232354	-3.3370514	-3.3123627	-3.4283252	-3.1842117	-3.8346949
"A_21_P0004036"	-6.2010474	-5.191836	-6.7325006	-4.64931	-6.6622057	-5.8675995	-4.5598216	-6.1538477	-5.9157395	-5.9036508
"A_21_P0004037"	-5.1008463	-3.0720458	-4.46409	-2.932304	-5.6294193	-4.440096	-4.349076	-6.023589	-3.969172	-5.8298936
"A_21_P0004038"	-3.199378	-2.472777	-4.4127865	-2.033557	-5.072983	-3.4951696	-2.8164272	-5.5117745	-3.0022073	-4.8693523
"A_21_P0004039"	-6.1395125	-2.0287385	-5.99839	-1.8055925	-6.040028	-3.0291986	-3.6829743	-6.176489	-2.9463935	-5.863569
"A_21_P0004044"	-6.008766	-3.7080793	-6.737687	-3.5791469	-6.5517826	-5.6533785	-4.2652206	-6.069921	-5.807525	-5.752097
"A_21_P0004045"	-4.991992	-2.9076586	-5.7818546	-2.9889154	-4.6620393	-3.435235	-4.2030296	-2.2553444	-2.15306	-2.0694103
"A_21_P0004046"	-3.1467557	-2.2554083	-4.1416445	-1.7437592	-3.658256	-2.640602	-3.3497477	-4.4224215	-3.161337	-4.620853
"A_21_P0004049"	-4.2431083	-1.4934998	-5.797547	-1.4920607	-4.3017654	-2.872612	-2.189158	-3.9654477	-2.0288134	-2.3986168
"A_21_P0004052"	-0.79017735	-0.0973587	-1.8287935	-0.52083397	-1.9601836	-0.12843084	0.1977129	-0.9004588	-0.40170097	-0.9050746
"A_21_P0004056"	-6.162261	-1.9919901	-5.8959446	-2.2461567	-5.9415936	-4.1766243	-4.1665154	-6.0012617	-3.2856402	-5.827701
"A_21_P0004057"	-6.148863	-3.9828305	-6.741705	-4.313858	-6.597557	-5.7739067	-4.414703	-6.0914674	-5.8631067	-5.8303823
"A_21_P0004059"	-3.103468	-2.401988	-4.23765	-2.571745	-4.627655	-2.4017606	-3.1474009	-3.606491	-3.2945967	-4.4415617
"A_21_P0004060"	-6.1790066	-4.264885	-6.9360676	-4.188039	-6.64481	-5.6724563	-4.3042364	-6.1202235	-4.38575	-5.342113
"A_21_P0004062"	0.008776665	0.30913448	-2.156705	0.25204468	-2.2053952	0.04323101	-0.4822731	-1.6709685	-0.0661788	-0.5014229
"A_21_P0004067"	-5.940678	-4.6985917	-6.81356	-5.9261365	-6.4676485	-5.585251	-4.424692	-5.9853797	-5.7630615	-5.7601
"A_21_P0004070"	-1.7949147	-1.7858772	-2.1623178	-2.0024142	-3.026063	-4.040772	-2.96174	-3.4076948	-3.0613146	-4.005535
"A_21_P0004076"	-6.2027063	-4.2711945	-6.935031	-3.9644904	-6.662383	-5.8437357	-4.5066967	-5.7400193	-4.098123	-5.901686
"A_21_P0004077"	-3.3255353	-2.4839382	-4.2811575	-2.1874537	-5.479682	-3.8043098	-3.3627405	-5.5625696	-3.724252	-5.8488626
"A_21_P0004080"	-4.349674	-3.664422	-5.469843	-3.2965622	-6.5067353	-3.6835432	-3.8956208	-5.6156325	-3.663174	-5.660986
"A_21_P0004081"	-5.381342	-5.078069	-6.913122	-6.264045	-6.6251354	-5.8369627	-4.4768267	-6.138225	-5.9524693	-5.5021434
"A_21_P0004082"	-3.1556683	-4.287361	-5.916102	-4.0678544	-4.4402623	-5.125598	-4.3390846	-3.789342	-4.4667172	-3.8383932
"A_21_P0004085"	-0.32172394	0.3834095	-0.6564913	0.3264904	-1.1625681	0.007932663	0.18230677	-1.0346413	-0.021091938	-1.2286234
"A_21_P0004088"	-4.840122	-2.8929691	-6.6293135	-3.2129135	-6.229595	-5.2341247	-4.453964	-6.049032	-3.5346746	-5.828911
"A_21_P0004089"	-4.117614	-2.6275425	-5.9564214	-2.446628	-5.762222	-3.8642068	-4.1894093	-6.10768	-3.3605194	-5.722372
"A_21_P0004091"	-4.4419794	-1.6772761	-6.842344	-1.149436	-5.6985903	-3.3499918	-3.498767	-6.0202775	-2.537157	-5.7238903
"A_21_P0004092"	-5.018498	-3.6955357	-6.5645494	-3.53894	-5.31606	-3.7969084	-3.8239746	-6.068414	-4.100081	-5.157101
"A_21_P0004093"	-6.160908	-5.3184547	-5.7119017	-5.2262297	-6.634893	-5.845964	-4.5704594	-6.1424394	-5.9103346	-5.887845
"A_21_P0004096"	-6.1286054	-5.0446396	-5.280838	-5.501493	-5.9211016	-5.8256273	-4.454008	-5.7675815	-5.101979	-5.54869
"A_21_P0004097"	-5.7086277	-4.2375355	-5.6957426	-4.521552	-5.6752086	-5.763501	-4.2912507	-4.851695	-4.7563686	-5.049855
"A_21_P0004098"	-3.946394	-3.1119819	-6.1513257	-3.650506	-5.2908506	-2.7326431	-4.220374	-5.468178	-3.4942713	-5.4689784
"A_21_P0004100"	-3.366002	-2.1921606	-0.38039017	-1.5621576	2.2834215	1.5455999	-0.32082176	-1.8462925	-1.0129604	-1.6610436
"A_21_P0004106"	-3.6728797	-3.0217156	-4.773765	-2.4898496	-4.131867	-3.1989136	-3.4501448	-3.6880898	-2.9331322	-3.5800405
"A_21_P0004110"	-1.571013	0.31951237	-1.3626757	0.4837551	-0.9656577	-1.1851821	-0.38388968	-2.5515594	-0.8531561	-2.0759306
"A_21_P0004113"	-2.5608578	-1.2567506	-4.0282907	-1.5269394	-5.4737415	-2.5078802	-2.0372157	-5.6273518	-2.353825	-4.947845
"A_21_P0004114"	-4.22113	-3.6144948	-5.061181	-3.2668452	-6.620253	-4.407382	-4.4673624	-4.794944	-5.1562114	-5.845999
"A_21_P0004115"	-1.2071781	-0.06366253	-2.413035	-0.018083572	-2.7421083	-0.10862732	-0.45826817	-3.6213684	-0.27891636	-2.6992922
"A_21_P0004116"	-5.8134108	-2.7512155	-6.898917	-3.7357378	-5.782568	-5.2419558	-4.552511	-5.796093	-5.376456	-5.879772
"A_21_P0004119"	-4.8038616	-2.1922612	-5.6666784	-2.3583908	-5.8804207	-4.017624	-3.2062297	-4.828885	-3.4816685	-5.0496054
"A_21_P0004120"	-0.55951977	-1.640542	-0.12284088	-2.3908472	-0.59655476	0.269454	-0.99383926	0.82835007	-0.60002995	0.38691235
"A_21_P0004126"	-2.4356709	-1.0011806	-2.5097594	-1.018426	-2.1960034	-1.8401866	-1.8888669	-1.5560713	-1.1790667	-2.0115008
"A_21_P0004128"	1.7410831	1.8544493	0.82237434	1.8902617	1.1005287	2.1288395	1.8290615	1.5301771	1.9520254	1.3339014
"A_21_P0004131"	-6.035328	-3.1952906	-6.1207066	-3.5296116	-4.665485	-5.782954	-4.5122666	-6.1078815	-5.4609127	-5.8139114
"A_21_P0004134"	-3.4899879	-1.4790998	-4.382305	-0.736392	-5.1016216	-2.9625273	-2.5025043	-5.4047775	-2.2453976	-5.4105654
"A_21_P0004137"	-3.403122	-2.2669587	-2.8236647	-2.4945688	-3.3124013	-2.0792613	-2.6615834	-2.7996464	-2.821712	-2.7557564
"A_21_P0004140"	-3.8145914	-3.4441485	-2.8574042	-3.4556785	-5.1180954	-4.7989388	-4.3615456	-3.9933066	-3.7940636	-4.776884
"A_21_P0004142"	-5.9770327	-5.346478	-6.796078	-5.6697884	-6.4720783	-5.626711	-4.31076	-6.0159397	-5.870854	-5.6910706
"A_21_P0004144"	-5.994443	-5.0072746	-6.8137407	-4.659096	-6.5297976	-5.6184416	-4.383911	-6.0093784	-5.8816495	-5.744267
"A_21_P0004145"	-3.6838317	-5.7237706	-6.805416	-5.2969327	-6.6453414	-5.7404623	-4.2689676	-6.1455507	-5.2852116	-5.810999
"A_21_P0004149"	-1.1697416	-0.59790325	-2.1464891	-0.5459833	-2.1864853	-0.8353243	-1.1219873	-1.3096423	-1.374044	-2.1136546
"A_21_P0004150"	-4.104254	-2.321599	-4.9318805	-2.3589182	-3.4293804	-3.1775064	-4.221116	-3.4571047	-3.2051144	-3.5544481
"A_21_P0004151"	-6.1557083	-4.973684	-6.919868	-4.60819	-6.6338387	-5.81307	-4.383277	-6.1290984	-4.700055	-5.828135
"A_21_P0004153"	0.6687126	0.9170246	4.263174	0.8298435	2.8513718	-0.46310186	0.515069	0.2834053	0.94305134	-0.013075352
"A_21_P0004157"	-5.849948	-3.5095344	-6.780449	-4.022504	-5.39024	-5.7930737	-4.3515096	-6.102143	-5.832728	-5.828126
"A_21_P0004158"	-3.7221708	-1.2663202	-3.1532269	-1.5458465	-3.4772348	-2.800949	-2.676608	-3.6108398	-2.623208	-4.34768
"A_21_P0004160"	-5.115365	-2.228819	-5.4464865	-2.8358483	-6.4145284	-3.8448257	-3.8231907	-5.32459	-4.327216	-4.68691
"A_21_P0004162"	-4.379307	-1.8540611	-6.962639	-1.5782814	-6.7020483	-4.3256664	-3.4552321	-6.194869	-2.7347975	-5.8612266
"A_21_P0004169"	-2.7668834	-2.0843563	-4.5542183	-1.8756452	-4.412257	-3.4627624	-3.2507763	-4.5501814	-3.2999363	-5.3226733
"A_21_P0004170"	-6.1665974	-3.0065985	-6.9121075	-3.5290842	-6.6165204	-5.7828918	-4.285557	-5.3507714	-4.4349666	-5.1493874
"A_21_P0004171"	-6.1531515	-3.6170712	-2.285286	-2.8500452	-6.6210766	-5.549811	-4.505276	-6.1369686	-5.139922	-5.861996
"A_21_P0004180"	-4.9059944	-2.7660732	-6.3873816	-2.9932127	-4.9999514	-4.418883	-3.8939633	-6.1033187	-3.3322315	-4.235379
"A_21_P0004188"	-2.789299	-2.0577135	-3.235478	-1.7097926	-3.6156855	-2.9916492	-3.1060877	-4.1770897	-2.746894	-3.8654737
"A_21_P0004189"	-5.9034834	-5.623507	-6.7807007	-4.441265	-6.461158	-1.0663881	-2.889552	-0.041454315	-0.8767624	-0.42231083
"A_21_P0004190"	-4.056443	-3.8821955	-6.9194813	-3.1208992	-6.6392684	-5.808719	-4.393544	-6.1165767	-4.8465943	-5.8534627
"A_21_P0004192"	-1.2069573	-2.0107517	-0.7558031	-1.5347877	-1.8295527	-1.6256375	-1.6481647	-1.8054852	-2.0024748	-1.7042994
"A_21_P0004193"	-3.8800488	-3.4222283	-5.2113075	-2.9038868	-4.2310677	-3.274242	-3.9861517	-4.455677	-3.2400708	-4.4014263
"A_21_P0004194"	-2.1107392	-1.7035227	-2.459282	-1.2113075	-2.5553994	-1.525557	-1.5358171	-1.8022213	-2.1044707	-2.2386355
"A_21_P0004212"	-3.2051907	-3.151916	-4.6212854	-2.3948078	-4.669824	-2.9373941	-3.2006092	-4.054639	-2.8125005	-4.512742
"A_21_P0004215"	-5.9382057	-5.4293604	-6.5536623	-4.917858	-6.4985595	-5.4595203	-4.3897142	-5.272052	-5.3207793	-5.542693
"A_21_P0004226"	-2.8766112	-3.2328434	-6.1917906	-2.578312	-6.0618505	-4.8844004	-4.272442	-4.7193356	-4.3472614	-5.7521896
"A_21_P0004232"	-6.007002	-5.599521	-6.848441	-6.140872	-6.5163765	-5.624428	-4.1865244	-6.0178103	-5.600504	-5.693589
"A_21_P0004242"	-4.3915005	-1.6070757	-6.2148395	-1.1423779	-2.7452989	-2.553567	-2.6600575	-4.580427	-2.5067368	-5.865344
"A_21_P0004245"	0.49053955	0.39042282	0.6698799	-0.52787113	0.41984367	0.63543034	0.4650936	0.42658234	0.5040827	0.7910814
"A_21_P0004259"	-5.9983892	-3.474505	-6.8101387	-3.3795738	-6.486964	-5.631885	-4.316557	-6.0093927	-5.099209	-5.6971493
"A_21_P0004271"	-2.8384366	-2.6082091	-3.0003533	-2.8261652	-2.4755154	-2.8150601	-3.0867176	-3.3657784	-3.1554775	-3.1627617
"A_21_P0004274"	0.08847618	-0.49644804	0.23948479	-0.35034752	0.39992523	0.26832867	-0.6279383	1.0777044	0.14616299	0.81967735
"A_21_P0004280"	-2.40771	-1.0384521	-4.0078425	-0.6827984	-3.9439077	-1.8406863	-1.4140701	-4.037596	-1.5366511	-4.442369
"A_21_P0004286"	-5.6111917	-3.3192425	-6.7897086	-3.2137814	-6.4839764	-4.7638683	-3.328745	-5.747997	-4.644309	-5.710534
"A_21_P0004292"	-3.5748491	-2.277782	-3.3905287	-1.9011402	-3.7572813	-3.4384322	-2.6163626	-4.422113	-2.9448538	-3.7657661
"A_21_P0004303"	-0.09727669	0.66992664	-0.4847145	0.2680397	-1.0027194	0.077075005	0.000292301	-0.51286316	0.17284489	-0.6972141
"A_21_P0004335"	-5.3420477	-4.048326	-6.0958633	-2.8920813	-6.6021004	-5.229121	-4.4768267	-6.116027	-5.1251717	-5.8406954
"A_21_P0004343"	-1.0954132	-1.8220043	-2.3923302	-0.20210457	-1.7911625	-1.4717569	-1.891295	-1.7088308	-0.9508486	-1.7806525
"A_21_P0004344"	-1.9432745	-3.1205168	-3.7049656	-2.3049874	-2.8781028	-3.1342745	-3.8095207	-3.133697	-2.7129893	-2.32938
"A_21_P0004356"	-3.2435446	-2.6850557	-4.5815563	-2.074726	-5.4035687	-1.8518848	-3.3537588	-0.8254051	-1.9094362	-1.1281142
"A_21_P0004360"	-0.8122101	-0.61192894	-1.8867402	-0.3241806	-2.059237	-0.87671566	-0.719399	-2.0061717	-0.6839886	-1.8357787
"A_21_P0004361"	-2.47614	-1.815496	-5.657964	-1.3451571	-4.936182	-2.9888973	-2.8076525	-5.1467943	-2.6365194	-5.8665276
"A_21_P0004376"	-3.868371	-2.3906417	-4.273278	-2.573399	-4.5178833	-3.4146166	-3.5220737	-4.106697	-3.8268409	-3.6664276
"A_21_P0004380"	-2.512682	-1.9032006	-4.0357013	-1.4034882	-5.1949515	-1.9686642	-1.7392082	-5.0388002	-2.9781446	-5.4840903
"A_21_P0004381"	-3.0147057	-1.5120687	-4.101693	-1.5173569	-4.5438375	-2.9763598	-2.0239267	-5.05301	-2.6128454	-4.5587926
"A_21_P0004385"	-6.2277923	-2.721346	-6.745523	-2.5982523	-6.6901045	-4.7819757	-4.465232	-6.1619005	-3.9804099	-5.896123
"A_21_P0004397"	-4.540105	-2.676094	-4.9757185	-2.4838371	-5.0440173	-3.5762691	-3.6347609	-5.1177354	-3.3002033	-4.722711
"A_21_P0004403"	-3.985633	-1.9041905	-6.9014516	-1.0553794	-5.5991507	-3.916554	-3.1123438	-5.5536923	-2.9938393	-4.059484
"A_21_P0004417"	-4.871932	-5.0990915	-6.887659	-3.7395744	-5.975203	-4.7371454	-4.4957757	-5.3845716	-5.378184	-5.4537396
"A_21_P0004421"	2.2034588	0.11907959	0.49961662	0.54448986	-1.5805168	-5.324013	-2.9735298	-6.0224586	-4.212121	-5.791516
"A_21_P0004437"	-2.706594	-1.0215297	-4.094837	-1.0600071	-4.0294724	-2.062242	-1.134315	-5.2336836	-1.7835088	-4.6389775
"A_21_P0004440"	-5.391251	-4.0220156	-5.88395	-3.7873144	-5.6674213	-5.7200503	-4.4028535	-6.107628	-4.4920683	-5.775918
"A_21_P0004456"	0.54599667	0.84229565	0.35346222	0.36201382	0.4867916	0.59969234	0.5365753	0.685606	0.74153996	0.7149811
"A_21_P0004466"	-5.4614935	-4.212868	-6.0692563	-4.359159	-6.5667377	-0.09373093	-0.22925901	0.17084408	0.49452114	0.09624481
"A_21_P0004475"	1.4986	0.32253075	2.4016209	0.044088364	-0.62529373	-0.602067	-0.22570515	-0.9395838	-0.52790594	-0.96286535
"A_21_P0004476"	-1.1130009	-0.9908385	-2.3327222	-1.1273127	-1.9525533	-0.86338425	-0.95092297	-2.412157	-1.1395354	-1.6410742
"A_21_P0004479"	-0.19353485	-0.3580165	0.31672573	-0.9630413	0.24740982	-0.7065382	-0.5087781	-0.17308426	-0.428401	-0.15303135
"A_21_P0004489"	-5.9121447	-1.8573532	-6.659688	-1.4529738	-6.2717795	-3.153286	-3.5668664	-6.1252503	-2.7557173	-4.6568575
"A_21_P0004512"	-3.1493988	-2.0020208	-3.248684	-2.3525295	-3.5852723	-2.0476093	-1.7849793	-3.4920187	-1.415823	-2.8946009
"A_21_P0004513"	-1.7666984	-1.3353858	-3.260251	-1.0809855	-2.119547	-0.60342693	-1.1117158	-1.251678	-1.2406468	-1.6521673
"A_21_P0004515"	-6.1500645	-3.2818775	-6.9126186	-3.2844734	-5.9604583	-5.7905526	-2.3955622	-6.1025915	-5.1658597	-4.2782574
"A_21_P0004520"	-4.75282	-3.009904	-5.0494337	-3.069044	-4.2609506	-4.2391787	-3.4308634	-3.287013	-3.5106053	-3.908297
"A_21_P0004523"	-5.411664	-2.6458	-6.9355974	-2.3868155	-5.9022145	-5.157735	-3.846851	-6.1278973	-3.5443873	-5.7080336
"A_21_P0004532"	-2.5766258	-0.97738457	-2.8784275	-1.0711131	-3.2781706	-1.2603645	-1.6262155	-1.8350215	-1.257607	-2.324357
"A_21_P0004533"	-4.0242395	-2.9598093	-4.7205796	-2.355917	-4.986987	-3.700088	-3.8909645	-3.274907	-2.9051418	-3.4743366
"A_21_P0004537"	-5.56116	-3.1864386	-5.52503	-2.5958724	-6.554991	-4.3592525	-4.4224777	-3.9187737	-3.3713517	-5.0029116
"A_21_P0004538"	-3.8958998	-3.023881	-5.88692	-3.0507479	-6.648581	-4.9974446	-4.4886518	-6.1460924	-3.9816048	-5.8771415
"A_21_P0004548"	-1.8872237	-1.9377475	-2.0959148	-2.0756965	-2.2411127	-1.5101428	-2.0429811	-1.7189236	-1.8748541	-2.0938482
"A_21_P0004555"	-6.0413413	-5.612516	-6.9233537	-5.0689216	-6.5913725	-5.6621246	-4.055187	-6.0979095	-5.514612	-5.7091007
"A_21_P0004556"	-4.4523406	-2.630866	-3.2076797	-2.6962981	-1.7710524	-2.9235497	-2.597077	-2.6563277	-2.5575452	-2.2475443
"A_21_P0004557"	-2.8928905	-1.5931892	-3.8441691	-1.0519705	-4.266919	-2.4880085	-1.9571509	-4.737336	-2.1296196	-3.84688
"A_21_P0004559"	-4.907324	-4.736373	-6.22007	-3.6131926	-6.6186237	-3.755413	-4.5132875	-5.5481777	-4.6359816	-5.1493897
"A_21_P0004563"	-3.1698866	-2.6823192	-3.389162	-2.2715406	-3.644206	-2.8670788	-4.449519	-3.7229285	-3.3915873	-3.9713583
"A_21_P0004565"	-5.2026167	-4.0862207	-6.7599177	-3.2335515	-4.8384676	-5.20468	-1.5903091	-4.8139257	-4.5253887	-4.073536
"A_21_P0004566"	2.3307571	0.2949562	0.86958027	0.22595024	-0.716166	-4.7001066	-4.3681073	-6.0877085	-4.061134	-5.8059855
"A_21_P0004575"	-1.9235425	-1.507927	-2.1645398	-1.5693293	-1.930263	-1.5795279	-2.0877419	-1.5586281	-1.547183	-1.7682195
"A_21_P0004592"	0.956583	0.69682217	1.4232483	-0.07865906	1.2588634	0.77266884	0.31192684	0.8633747	0.2161541	0.8676262
"A_21_P0004593"	2.8453636	2.9505587	2.908721	2.501689	2.7419071	2.9390287	2.565422	2.6457405	2.6382284	2.796997
"A_21_P0004596"	-3.2050543	-3.8320017	-3.7462578	-3.0695896	-3.7217798	-4.3771214	-4.263354	-4.248308	-3.7748168	-4.7500277
"A_21_P0004597"	-4.512369	-2.6249151	-5.9092903	-2.9503322	-4.643506	-4.439644	-3.5131407	-5.223911	-4.006976	-5.432197
"A_21_P0004599"	-4.679794	-2.5176692	-5.2513757	-2.2353349	-5.625055	-3.9052687	-3.0847163	-5.8498087	-2.9883938	-5.270965
"A_21_P0004600"	-4.4966025	-5.771942	-4.273674	-3.6146746	-6.5750675	-5.7495475	-4.5052304	-6.081684	-4.6962194	-4.494665
"A_21_P0004601"	-5.382172	-2.6467295	-3.9311504	-2.6650777	-3.0199032	-5.1230717	-4.386949	-5.1075273	-5.0106215	-5.409555
"A_21_P0004603"	-5.415534	-5.750374	-6.870466	-4.89815	-5.775274	-5.1918926	-2.8681526	-6.0678973	-4.6222453	-5.0494595
"A_21_P0004604"	-4.2142344	-2.6726274	-6.903679	-1.841404	-6.3410277	-4.113532	-3.6787581	-6.02311	-3.1716452	-5.337776
"A_21_P0004605"	-6.0958586	-5.736926	-6.848108	-5.551758	-6.54958	-5.741931	-4.465566	-5.8806343	-5.8518667	-5.8032665
"A_21_P0004606"	-1.0122819	-0.38926458	-4.677901	0.631443	-3.385746	-1.1677818	-0.44770002	-6.1706386	-1.1059961	-5.81638
"A_21_P0004607"	-2.939767	-1.575161	-3.5049505	-1.4750309	-3.2937508	-2.8506503	-2.5015903	-3.3693123	-2.1411214	-4.3651333
"A_21_P0004608"	-6.1393843	-3.2928796	-2.7176652	-3.2762089	-3.2752838	-2.7166128	-3.032618	-3.1786518	-2.8264894	-2.1108298
"A_21_P0004610"	-6.038021	-3.1969142	-6.536784	-2.8424926	-6.2021146	-5.6605043	-4.3669786	-4.607638	-4.352809	-5.753641
"A_21_P0004612"	-3.7458248	-1.875011	-4.796977	-1.9177608	-3.739337	-3.3253741	-3.316535	-6.171978	-3.3195248	-3.8607478
"A_21_P0004613"	-1.5377607	-0.9793129	-3.810009	-0.3190174	-3.942484	0.9626341	-1.0459075	-1.6238456	1.7168026	1.0136929
"A_21_P0004615"	-4.5075293	-2.44726	-4.6334	-2.7212934	-4.1559734	-3.4859204	-3.0268621	-4.19715	-3.6354494	-4.5595884
"A_21_P0004616"	-5.8158336	-5.6494493	-6.735092	-6.067131	-6.5874767	-5.066364	-4.380322	-6.14711	-5.9642935	-5.7959433
"A_21_P0004617"	-0.43358803	-0.855237	-2.7988586	0.043380737	-1.9093528	-1.6128035	-1.5424356	-3.028389	-1.7609186	-2.6073046
"A_21_P0004619"	-6.083131	-5.669263	-6.815081	-4.243276	-5.039774	-5.7183447	-4.30956	-6.0693665	-5.815631	-5.7685227
"A_21_P0004620"	-2.9208698	-2.3327036	-4.4354715	-1.7916121	-4.079159	-3.2846231	-3.2875004	-4.414204	-3.5831847	-4.0465174
"A_21_P0004621"	0.7560158	0.7410917	-0.052744865	0.7597294	-0.5127239	0.6373625	0.28697395	0.41062927	0.29861975	-0.27753067
"A_21_P0004623"	-2.9543633	-2.7560186	-5.3376017	-1.9372673	-4.4952993	-3.014453	-2.7500148	-5.140445	-3.004467	-5.1770945
"A_21_P0004625"	-5.753862	-5.7190776	-6.7705336	-5.3305807	-6.6768613	-4.6634417	-4.2663975	-6.1718063	-5.8806553	-5.8169527
"A_21_P0004626"	-3.8018312	-1.8898811	-2.667038	-2.1184435	-2.1149907	-2.1861272	-1.9848785	-1.981122	-1.2988935	-2.4821653
"A_21_P0004627"	-2.2561493	-2.2714682	-3.299541	-1.3901358	-3.3339076	-2.3543081	-2.8310404	-2.746004	-1.9512296	-3.23588
"A_21_P0004628"	-3.754249	-2.1846151	-4.862607	-1.7630014	-4.8535333	-3.1500945	-3.9919019	-4.846981	-2.8944473	-5.0545206
"A_21_P0004630"	-2.2959876	-1.5302944	-3.2706738	-1.7884712	-3.1234846	-2.3293805	-2.4081364	-3.3802423	-2.0548449	-3.6156778
"A_21_P0004632"	-5.413217	-3.9421568	-6.9530125	-4.416044	-6.68956	-5.3400335	-4.3683796	-5.9928346	-5.104538	-5.9089994
"A_21_P0004635"	-3.2342186	-1.8587637	-3.99576	-1.0347695	-4.518195	-2.7326632	-2.085681	-4.042877	-2.2374425	-3.8066893
"A_21_P0004637"	-4.2637687	-4.108391	-6.6715274	-2.971898	-6.1297083	-5.756577	-4.2753506	-6.0800686	-4.027432	-5.8040304
"A_21_P0004638"	-1.9560447	-1.6246414	-2.2906747	-0.6652498	-2.292324	-1.5757484	-1.1703553	-1.8343806	-1.026196	-1.6312733
"A_21_P0004639"	-2.8948631	-2.1524882	-3.706995	-1.7580724	-3.4185882	-2.7955842	-2.6564913	-4.7756968	-2.6078358	-3.4033709
"A_21_P0004640"	-3.6153069	-3.3740396	-2.0876136	-2.8527546	-3.8274093	-3.2073975	-4.373707	-1.602139	-2.7199044	-2.3844128
"A_21_P0004641"	-5.9047017	-4.723007	-6.2570057	-4.187099	-6.094404	-5.8588896	-4.4934382	-6.059344	-5.92801	-5.897936
"A_21_P0004643"	-5.3057566	-4.3003273	-6.9053187	-3.5284238	-5.2635536	-5.181642	-3.8328238	-5.9258814	-4.512122	-5.794193
"A_21_P0004644"	-2.5927248	-1.6720428	-5.7734375	-1.8173623	-3.8170085	-2.6367273	-1.8671026	-4.0909376	-2.1827755	-4.1056347
"A_21_P0004646"	-4.0253444	-3.4339561	-5.7336674	-2.3833628	-6.629273	-4.1582317	-3.4353724	-5.793613	-3.2295933	-5.8393173
"A_21_P0004648"	0.7775192	0.6272087	0.92050934	0.89979744	0.49479294	0.63026047	0.33595085	1.0808096	1.0102758	0.14507198
"A_21_P0004650"	-6.1849923	-5.733432	-6.9209323	-4.552849	-6.632606	-5.818658	-4.3839364	-6.116914	-5.8439264	-5.8407006
"A_21_P0004651"	-5.6677494	-3.8765044	-6.8640475	-3.6089325	-6.5470657	-4.242151	-4.4053535	-6.0897617	-4.580406	-5.69022
"A_21_P0004653"	-3.4703174	-2.4504423	-6.185551	-2.2843761	-4.617341	-2.7924976	-2.412716	-4.3569493	-2.9347672	-4.030015
"A_21_P0004654"	-4.0762854	-2.2832775	-2.8440695	-1.719872	-5.7677927	1.4499846	-1.6074929	2.1707401	2.4439974	2.5129662
"A_21_P0004655"	-6.15596	-3.2035375	-6.945985	-2.2924438	-6.670746	-5.5543327	-4.0570736	-6.1528616	-5.084869	-5.879677
"A_21_P0004656"	-5.83823	-3.1426144	-5.5105424	-2.4585853	-5.1804814	-5.536725	-4.144644	-6.144689	-5.099579	-5.6856384
"A_21_P0004657"	-2.5726347	-2.1993694	-3.5641727	-2.4939218	-2.2141933	-2.5414553	-1.978128	-2.5051293	-2.0044084	-1.4650688
"A_21_P0004659"	-4.9517837	-2.8508568	-4.757245	-2.4671478	-5.560447	-3.1795878	-4.341278	-5.378247	-3.0118103	-4.1455293
"A_21_P0004660"	-5.0180454	-3.3487234	-4.4649196	-3.1583662	-4.0666094	-3.657034	-4.237051	-5.765028	-3.9167535	-5.682728
"A_21_P0004663"	-6.1681767	-5.6175256	-6.906991	-5.9491205	-6.632688	-5.81513	-4.369041	-6.1119556	-5.4529486	-5.8349853
"A_21_P0004665"	-1.0802813	-1.5756497	-0.90148354	-0.835454	-0.590806	0.34863377	-1.4028192	0.8455963	0.029752731	0.7852993
"A_21_P0004666"	-5.9039345	-4.342954	-5.549454	-2.8304682	-5.7225	-5.8815665	-4.1450033	-5.742486	-3.7349422	-4.4106083
"A_21_P0004667"	-5.903202	-5.5501013	-6.820038	-6.1486425	-6.5285244	-5.514326	-4.2420454	-6.0323534	-5.855325	-5.7048855
"A_21_P0004668"	-5.7082887	-5.0944138	-5.847785	-5.229004	-5.307415	-4.5156107	-4.312785	-5.2739677	-4.617786	-3.668171
"A_21_P0004670"	-4.253886	-1.1662545	-6.101862	-0.9407468	-5.417655	-3.0485392	-2.319695	-6.1181087	-2.4671507	-5.756897
"A_21_P0004672"	-5.122732	-3.2293072	-4.876408	-3.4303455	-3.290248	-5.583256	-4.5019226	-6.126873	-4.693443	-4.6040254
"A_21_P0004681"	-2.6005845	-1.2309222	-5.3061786	-0.89826536	-5.0230145	-1.933847	-1.5524864	-5.7954063	-2.567296	-5.7672477
"A_21_P0004688"	-2.6665983	-1.1256127	-2.5390887	-1.8421807	-2.5156994	-2.0961962	-1.8405542	-2.0278401	-2.6211019	-2.1060085
"A_21_P0004689"	-1.4986138	-0.56618786	-2.4966578	-0.55050707	-2.7132936	-0.5956292	-1.0699625	-1.875339	-0.90200186	-2.585113
"A_21_P0004690"	-6.0493927	-4.957896	-6.8718033	-5.5891075	-6.5896993	-5.6744266	-4.3465242	-6.1183395	-5.912446	-5.7921968
"A_21_P0004691"	-5.0001783	-3.0709262	-4.8156366	-2.200286	-5.8708897	-4.7788296	-3.1844988	-6.1465364	-3.2222128	-5.8957987
"A_21_P0004693"	-5.0194016	-2.2307005	-6.156652	-1.7322397	-4.6815414	-3.8749547	-3.4046106	-6.0627007	-2.9658575	-5.213613
"A_21_P0004695"	-5.2994	-3.748536	-6.9391966	-4.1393547	-6.678035	-5.874968	-4.524351	-5.258116	-5.0186243	-5.8966355
"A_21_P0004696"	1.9395199	1.5341825	1.4584274	1.053402	1.8688431	1.6739712	1.5726662	2.5180645	1.7505875	2.4662714
"A_21_P0004697"	-5.7896957	-3.7275033	-6.2981753	-3.6179504	-6.28588	-4.0913563	-4.1869164	-6.108875	-5.110102	-5.786436
"A_21_P0004699"	-4.80208	-3.1155233	-6.96089	-2.9320107	-5.7267947	-3.832924	-4.4467916	-6.16714	-4.1990795	-5.1674995
"A_21_P0004702"	-6.1046214	-5.520981	-6.5181265	-5.236048	-6.6356573	-5.6509304	-4.342552	-5.506191	-5.756948	-5.818778
"A_21_P0004704"	-2.688161	-1.8175116	-5.383953	-1.0794563	-4.55329	-2.350346	-1.8294506	-5.348391	-1.7266126	-5.3847666
"A_21_P0004705"	-6.168058	-2.1086054	-6.9160237	-2.1017761	-6.3380857	-3.8148327	-3.1058302	-6.14419	-3.5429077	-5.398113
"A_21_P0004712"	-5.9820547	-4.5826507	-2.8022537	-3.2144432	-6.642314	-5.848119	-4.5084887	-6.1364613	-5.4618387	-5.862627
"A_21_P0004714"	-5.9024067	-3.334046	-6.8946085	-2.527958	-6.417717	-5.500262	-4.5185766	-6.130379	-3.7330976	-5.85695
"A_21_P0004718"	0.18031406	0.26327038	-1.4394569	-0.37361145	-0.38205147	1.7500162	0.82549095	0.945755	2.230569	1.7157078
"A_21_P0004721"	-2.5930214	-2.2125087	-3.135971	-2.0175061	-2.9677477	-2.1661363	-3.4075966	-3.0226374	-2.5496764	-2.671576
"A_21_P0004722"	-2.8471842	-2.6670313	-4.1737986	-1.6944618	-3.492589	-2.8828702	-2.3860788	-3.5070906	-2.8039317	-3.3390622
"A_21_P0004725"	-3.7355156	-3.5904598	-4.8292184	-2.2719235	-4.800709	-3.578476	-4.2395144	-3.5484262	-3.5216227	-4.0736113
"A_21_P0004726"	-2.3903108	-1.1879048	-5.559383	-0.29104042	-5.2822666	-2.5343804	-1.5688848	-6.1437254	-1.7962875	-5.788016
"A_21_P0004737"	-2.3413973	-1.3670897	-6.4447527	-0.8778982	-5.8746796	-2.316728	-1.3065577	-6.011853	-1.808361	-5.71801
"A_21_P0004741"	-6.0182495	-5.656481	-6.8578887	-4.608845	-6.53433	-5.66702	-4.271204	-6.0414495	-5.1231775	-5.7160935
"A_21_P0004742"	-4.541701	-2.6306133	-5.784384	-2.2260842	-6.6123896	-4.773598	-3.8101742	-6.134037	-3.7526894	-5.8578095
"A_21_P0004743"	-6.082294	-4.169101	-6.8802624	-3.864788	-6.5753183	-5.740093	-4.4873047	-6.0722575	-5.913269	-5.822856
"A_21_P0004744"	-3.5245643	-4.6984873	-5.0408897	-2.4560494	-4.488443	-3.2941012	-3.9338443	-4.932781	-4.021327	-4.722127
"A_21_P0004745"	-0.26725674	-0.72934914	0.025781631	-1.1273212	-0.40224266	-1.4233341	-1.5293293	-0.7933941	-1.4634361	-1.4699192
"A_21_P0004747"	-2.1300178	-1.4516659	-3.242931	-1.1401501	-3.1480484	-1.8227673	-1.809567	-3.0977821	-1.9620686	-3.5223665
"A_21_P0004749"	-2.3376389	-1.9396234	-3.3548918	-1.6759272	-3.4816017	-1.9619117	-3.7100687	-2.915103	-2.0519805	-3.0988455
"A_21_P0004751"	-1.814333	-1.0670757	-5.145892	-0.6044183	-4.882659	-1.5348334	-1.3337693	-2.5960336	-1.3682313	-3.980015
"A_21_P0004756"	-2.7658854	-4.428694	-2.644123	-3.6530972	-2.2294865	-2.823165	-4.0341377	-1.8439035	-3.233636	-1.590455
"A_21_P0004757"	0.2419405	-0.9317064	-0.63070774	-0.5362086	-0.04011154	0.3461027	-0.045309067	0.39198112	0.053699493	0.38594723
"A_21_P0004759"	-4.1243954	-2.6049738	-5.8103294	-2.0572019	-6.0412927	-3.9592814	-4.5263796	-6.141549	-3.271017	-5.89793
"A_21_P0004760"	0.92711926	-0.037114143	1.676487	-0.049934387	2.0182858	2.840067	1.9459734	3.1323547	2.9656286	3.8434162
"A_21_P0004762"	-6.091022	-4.912593	-6.715796	-4.303975	-5.691229	-4.906207	-4.4183245	-3.7339725	-5.12761	-5.1190777
"A_21_P0004765"	-6.029906	-2.8855839	-6.641753	-2.7149749	-4.449376	-4.796857	-4.0474615	-6.149272	-4.6656637	-5.181443
"A_21_P0004766"	-4.4418354	-2.3431845	-5.605171	-1.8429995	-5.445876	-3.6400852	-3.300932	-4.1081667	-3.0725126	-4.940707
"A_21_P0004770"	-2.4901915	-1.5500484	-3.5631647	-1.3041358	-3.4192271	-1.8719015	-2.1243072	-2.8774776	-1.7075968	-3.0861263
"A_21_P0004771"	-0.19709587	-0.17307377	-0.33297157	0.13880157	-0.5232563	-0.23283291	-0.4752121	-0.7774668	-0.2730379	-0.99437904
"A_21_P0004775"	-5.2390285	-3.1301389	-5.7596073	-3.131835	-6.004387	-5.645879	-4.5424137	-6.164629	-4.78284	-5.913375
"A_21_P0004776"	-6.2216797	-5.8761234	-6.948081	-6.2693624	-6.686206	-5.8638725	-4.5188494	-6.1617813	-5.9310026	-5.919725
"A_21_P0004782"	-1.4193487	-0.64161396	-2.660307	-0.45478487	-2.3144612	-1.2613726	-1.460011	-2.4779258	-1.0821009	-2.6970978
"A_21_P0004785"	-3.502892	-1.3407068	-6.621813	-0.8028574	-4.7520876	-2.1816797	-1.7534304	-6.084759	-1.7983694	-5.4646306
"A_21_P0004786"	-3.9256334	-3.0287952	-3.869052	-2.7375298	-3.776103	-1.6975007	-1.5236964	-2.4211512	-1.7985716	-2.3237667
"A_21_P0004788"	-4.9543886	-4.883644	-6.7017756	-4.055834	-5.4739165	-2.6707587	-3.6743865	-3.8501406	-3.2368393	-2.7743034
"A_21_P0004792"	-4.4950957	-2.6776104	-4.5212183	-2.480472	-4.9204493	-3.7121468	-3.9816642	-5.395296	-3.4687705	-4.9098063
"A_21_P0004794"	-0.4882288	-0.13294983	-1.4631724	0.13178253	-1.5316353	-0.08452511	-0.2822194	-0.9793992	-0.13387156	-1.3078694
"A_21_P0004801"	-6.0993576	-5.7375417	-6.8890624	-6.1914005	-6.067373	-5.74123	-4.4086103	-6.081417	-5.836078	-5.8174524
"A_21_P0004805"	-3.3985004	-3.2544146	-6.152627	-3.2435145	-6.0550175	-2.7056117	-4.525839	-2.5526009	-2.286852	-2.4284925
"A_21_P0004806"	-6.1073003	-5.3253574	-4.5536737	-4.6474943	-6.507741	-5.7848415	-3.914723	-6.1181755	-5.840541	-5.835846
"A_21_P0004807"	-3.125031	-2.4911947	-3.944756	-2.8047662	-3.516899	-3.249094	-4.022194	-3.9010649	-3.6043968	-3.9243274
"A_21_P0004810"	-3.1271234	-2.0161638	-3.7468443	-3.1162786	-3.4836726	-3.3640475	-3.5568037	-3.2115993	-2.8107047	-3.1854773
"A_21_P0004816"	0.69732857	0.25924015	1.6326351	-0.40517616	1.1751881	0.5656433	-0.2854867	0.879447	0.050798893	0.6592722
"A_21_P0004822"	-1.0731997	-0.89703226	-0.781929	-1.681335	-0.4763708	-0.46317005	-0.29745483	-0.006826878	-0.9492626	-0.44168806
"A_21_P0004839"	-2.560873	-3.0571318	-2.7311645	-2.674788	-2.8484797	-2.3969703	-2.8759336	-2.7090607	-2.3825064	-2.9295044
"A_21_P0004859"	-1.7665768	-0.8922725	-2.0741105	-0.80751514	-2.0454006	-1.4731126	-1.3192291	-2.2587824	-1.2203894	-2.4875188
"A_21_P0004860"	-0.6575966	-0.33391333	-0.9398384	-0.14590168	-0.55868435	-0.46694326	-0.27755356	-0.21258831	0.14904594	-0.073082924
"A_21_P0004872"	-0.29594517	0.17284966	-0.82961607	0.030628204	-0.79057264	0.18813801	-0.18487453	-0.45563698	0.18396854	-0.31032562
"A_21_P0004873"	-5.441843	-5.7036114	-6.5690804	-4.8376503	-6.5781164	-4.8194094	-4.4263644	-5.4912567	-5.16859	-5.392378
"A_21_P0004887"	-1.0161304	-2.8716426	-2.048987	-2.5319376	-2.8584795	-0.4220271	-3.982956	-4.357291	-3.381586	-3.508479
"A_21_P0004895"	-3.7188187	-1.8075728	-5.3502784	-1.3246822	-4.9221373	-2.5871172	-1.8646908	-4.3984423	-1.9826784	-3.8327537
"A_21_P0004899"	-2.539904	-0.16927576	-4.287501	0.20370865	-4.299835	-1.6171069	-0.48087692	-6.1256633	-0.9429374	-5.457492
"A_21_P0004906"	-2.139865	-1.3591776	-4.22498	-0.9925556	-3.2629929	-1.0398846	-1.440537	-2.089425	-1.3677826	-1.856112
"A_21_P0004928"	0.10951805	2.9204283	-0.7906494	1.785078	0.005648613	0.5644312	1.1481848	-1.1127782	0.86402225	-0.33646488
"A_21_P0004931"	-1.3242192	-1.018321	-0.8015046	-0.76321316	0.24032402	0.2661028	-0.16590166	0.847702	0.5251131	0.7634506
"A_21_P0004933"	-4.2622347	-2.6070843	-1.299109	-3.1447363	-3.0320773	-3.4415398	-3.9020665	-1.4503884	-2.3794098	-3.3104544
"A_21_P0004949"	-4.2128053	-2.561082	-5.752083	-2.6171422	-6.585082	-4.435756	-3.7966177	-5.106017	-4.1921215	-4.8702784
"A_21_P0004980"	1.3975544	1.7663107	0.13142872	2.299941	0.07742977	1.3172121	1.8455696	0.23715973	1.5176563	0.08613682
"A_21_P0004981"	-1.1640706	-0.59555817	-1.2133479	-0.5871434	-1.3268061	-1.4944916	-1.0963321	-2.2289448	-1.0673466	-2.129109
"A_21_P0004997"	-3.3603053	-2.7647562	-2.190754	-3.2367568	-4.000906	0.40623093	-0.47264338	1.6209126	0.8743458	1.4116001
"A_21_P0005010"	-3.8913088	-2.703557	-2.8373408	-2.498188	-3.2608986	-3.5571413	-3.1990151	-3.2532234	-3.5527802	-3.1711855
"A_21_P0005012"	-1.7951694	-1.8500061	-2.3225842	-1.0203424	-2.5294175	-1.4217367	-2.1614285	-0.9514952	-1.3897552	-1.4345789
"A_21_P0005013"	-6.192527	-5.604738	-6.9258947	-5.0192337	-6.643489	-5.8426266	-4.532217	-6.141974	-5.8879533	-5.894797
"A_21_P0005022"	-2.5683517	-2.3883157	-2.7512264	-2.2534485	-2.939104	-2.1630626	-3.5539894	-2.0846324	-2.2185893	-2.467867
"A_21_P0005024"	-5.709235	-5.094282	-4.863074	-4.547301	-5.976503	-5.242384	-4.390723	-3.7726908	-5.723531	-4.3635116
"A_21_P0005051"	-2.487102	-1.6364632	-3.0546389	-1.4508405	-2.7740316	-2.6720734	-2.1215124	-3.4635086	-2.165347	-2.99961
"A_21_P0005058"	-4.132387	-3.0395021	-6.828654	-2.2056465	-4.9547377	-2.2867632	-4.3849545	-5.77328	-3.3460555	-5.396042
"A_21_P0005059"	-2.2771325	-1.8443441	-2.9564576	-1.6074476	-2.9265585	-2.511128	-2.504692	-2.9134636	-2.0279589	-3.2897663
"A_21_P0005063"	-2.78187	-1.3584738	-2.1974258	-1.949976	-2.3803477	-4.024971	-2.3778048	-5.649226	-3.4987407	-5.5490675
"A_21_P0005082"	-2.5798054	-2.470912	-3.341865	-3.0046082	-3.3391838	-1.9323769	-2.3514147	-2.9625034	-2.423121	-2.6143827
"A_21_P0005092"	-6.1355762	-4.557904	-4.743481	-4.6238146	-5.361496	-5.3748035	-4.2519464	-6.061555	-5.8270698	-5.765626
"A_21_P0005097"	-1.9231753	-1.8353062	-3.7783499	-1.8722906	-3.2138815	-1.8655653	-2.495057	-2.8748589	-2.3236847	-3.0388203
"A_21_P0005100"	1.0028124	0.7290087	1.2318115	0.4702034	1.1301384	1.0760365	0.5709486	1.0382185	0.86549187	1.0093918
"A_21_P0005108"	-1.8974853	-1.879869	-2.7692266	-1.1741266	-3.0197868	-1.8361902	-3.1729445	-2.3984175	-1.9614191	-2.9558306
"A_21_P0005115"	-2.2822342	-2.3938022	-3.8839073	-1.8690338	-3.0397177	-2.3989859	-2.7228832	-3.5657377	-2.4985714	-3.7734985
"A_21_P0005116"	-3.7375755	-2.6518707	-3.100998	-2.5605407	-3.2256722	-3.1258655	-4.453285	-3.3889866	-2.5496025	-2.894081
"A_21_P0005118"	-0.10205269	-0.77237797	0.55882454	0.29803848	1.5061283	0.64859486	0.076037884	0.7663193	0.1651454	1.2123165
"A_21_P0005119"	0.14576244	-1.0905151	1.4312267	0.37575054	1.5684347	1.0231657	-0.0846262	1.1158981	0.9477072	1.4946337
"A_21_P0005120"	-2.1971245	-2.6444263	-2.2170405	-1.4871354	-1.8760142	-0.84835196	-1.8124342	-0.17851448	-1.6166358	-0.5274496
"A_21_P0005121"	-3.1596432	-2.4003649	-3.545947	-1.8624802	-2.920754	-3.049893	-3.4851294	-3.1692495	-2.0806537	-3.1759472
"A_21_P0005122"	-6.1519012	-4.6898494	-6.3970084	-3.9207926	-5.5055227	-5.781664	-4.437243	-5.826612	-5.907504	-5.5629587
"A_21_P0005129"	3.3387012	3.6843204	2.5940132	3.844164	2.4890766	3.4622297	3.2256298	2.7312584	3.2641478	2.5048819
"A_21_P0005134"	-4.5782394	-1.9817562	-4.8368044	-1.8411121	-4.6230044	-3.268262	-2.199697	-5.5167933	-3.2243047	-5.2701383
"A_21_P0005135"	-2.2033548	-1.2909737	-3.3320541	-1.132277	-3.2361212	-2.069716	-1.8391438	-2.4630432	-1.7564387	-2.8808708
"A_21_P0005138"	-5.0409393	-2.8405209	-5.9172773	-3.601221	-6.693269	-4.781484	-4.228717	-6.1670847	-5.0879927	-5.1677866
"A_21_P0005143"	-2.0616488	-1.5955615	-3.3034506	-1.35425	-3.1215649	-1.9850135	-1.8332281	-3.1565027	-1.7962203	-3.726266
"A_21_P0005159"	-3.4146805	-1.7073979	-5.9508224	-1.121254	-5.656844	-3.42108	-2.5359273	-5.896041	-2.4792619	-5.8032756
"A_21_P0005161"	0.15488815	0.54502964	0.08706474	-0.71440506	1.0913982	-1.7873411	-0.8377199	-1.610981	-1.9695916	-1.9548526
"A_21_P0005162"	-6.013277	-5.5996137	-4.176345	-4.7765007	-5.293493	-5.646564	-3.9206154	-5.5174556	-4.8016706	-5.4855833
"A_21_P0005190"	-6.088935	-4.7454467	-6.956684	-3.986701	-6.6901507	-5.8812757	-4.5218196	-6.165162	-5.177158	-5.907613
"A_21_P0005191"	-4.0536604	-3.8002062	-3.5911908	-3.5651665	-4.1271586	-4.035371	-4.3788896	-3.8000655	-3.919506	-3.3796306
"A_21_P0005194"	-5.919987	-3.1321173	-2.1473632	-3.2247505	-2.8998117	-4.2977386	-4.4563475	-4.9831085	-4.229127	-5.061535
"A_21_P0005196"	-1.7949262	-0.8702512	-2.0440025	-2.0122962	-2.5759602	-1.804873	-1.7293048	-2.83038	-1.783771	-2.4739027
"A_21_P0005199"	-6.183259	-5.8058896	-6.912247	-6.2381783	-6.635103	-5.8185854	-4.428257	-6.1178656	-5.864747	-5.853689
"A_21_P0005200"	-4.627637	-3.303296	-5.759645	-2.8626132	-5.9355435	-5.7674413	-4.48609	-6.1079054	-4.3064146	-5.323514
"A_21_P0005201"	-4.5810633	-1.3473854	-5.642657	-2.311051	-6.5223927	-4.165369	-4.4404774	-6.039647	-3.308855	-5.478037
"A_21_P0005205"	-6.086247	-5.7328777	-6.856274	-5.723411	-6.5614667	-5.70342	-4.372288	0.24705124	-5.634246	-1.7559395
"A_21_P0005206"	-2.263516	-1.9065909	-4.2239003	-1.3049874	-4.0017295	-2.803732	-2.2868547	-4.1627655	-2.7639103	-4.268277
"A_21_P0005207"	-1.1963019	-1.5420704	-1.3317099	-1.408042	-1.0843964	-0.9985533	-1.7181139	-1.6114907	-1.3599691	-1.5177884
"A_21_P0005208"	-0.36949158	0.13759708	-0.8891411	0.4063425	-0.7783103	0.07066631	0.003939152	-0.25186157	0.30559158	-0.3395028
"A_21_P0005209"	-0.7223463	-0.09209728	-2.3555274	0.1305027	-1.1600394	-0.46812344	-0.56019735	-1.1418519	-0.3847456	-0.98627806
"A_21_P0005211"	-5.735402	-4.0609336	-6.422325	-3.5230532	-6.5176773	-5.5043445	-4.54951	-4.553517	-4.508711	-5.38583
"A_21_P0005212"	-4.6197968	-2.6079297	-5.715749	-3.155685	-5.95964	-5.680611	-4.3161116	-6.0835285	-4.3765206	-5.754151
"A_21_P0005217"	0.146204	-2.594839	-0.75397015	-0.98561	-3.6266503	-2.8635607	-3.1289296	-6.0185127	-2.930644	-4.71651
"A_21_P0005219"	-1.5314856	-1.2059116	-0.7139549	-1.0288897	-0.49019146	-0.4491577	-0.5701828	-0.051352978	-0.3136921	0.017115593
"A_21_P0005220"	-6.192489	-4.0198946	-6.9203005	-4.5657434	-6.651006	-5.824626	-4.412426	-6.1223617	-5.893239	-5.858692
"A_21_P0005221"	-3.545556	-2.6767883	-5.0570946	-1.9779863	-5.3581805	-3.4826088	-3.4939966	-5.8304644	-3.5050197	-4.542033
"A_21_P0005222"	-2.8729763	-2.2792273	-4.5188417	-2.585415	-4.2466874	-2.9261665	-4.353168	-4.2436028	-3.5049162	-4.1113296
"A_21_P0005223"	-4.9235067	-4.2771893	-6.950823	-4.0697136	-6.434242	-3.1658278	-4.5640435	-2.658102	-2.4613771	-0.69620705
"A_21_P0005224"	-4.934312	-4.2505794	-3.5947013	-2.9902349	-2.9511843	-4.5760593	-4.5386696	-3.2547235	-3.581987	-3.3545313
"A_21_P0005227"	-4.6500053	-2.7950068	-5.089029	-3.1896582	-5.7532167	-3.562213	-3.790935	-4.407076	-3.6626768	-5.0911713
"A_21_P0005228"	-3.7359414	-2.730753	-3.1177006	-2.2841573	-4.126263	-4.2491097	-3.8413587	-5.2174597	-3.3255844	-5.3308535
"A_21_P0005229"	-3.55939	-2.2050529	-4.374941	-1.8417997	-5.749668	-3.7602983	-3.2298164	-6.109071	-2.9366875	-5.7832403
"A_21_P0005230"	-2.8278155	-2.4452658	-0.12049866	0.11787033	-0.22614288	-4.3248634	-3.6101933	-5.9708915	-2.9185	-5.746434
"A_21_P0005233"	-2.573894	-1.6840229	-6.63992	-1.3654585	-5.3010554	-2.9084387	-2.6555285	-6.0201902	-2.6929297	-5.8099136
"A_21_P0005235"	-3.3527408	-4.3237906	-5.0111985	-3.8521738	-6.4772854	-5.7657614	-4.233459	-6.1242228	-5.2727747	-5.7921996
"A_21_P0005237"	-6.1671433	-5.840427	-6.8964486	-6.2533054	-6.3743715	-5.839873	-4.560967	-6.1367564	-5.864892	-5.873131
"A_21_P0005242"	-5.8029613	-3.1127396	-6.257908	-3.1983004	-6.4107633	-5.54399	-3.5534916	-6.097952	-4.43065	-5.843282
"A_21_P0005248"	-1.9155478	-0.9600067	-2.347577	-0.39827538	-2.012097	-1.2067342	-0.92421675	-2.0189018	-1.3236108	-1.4626031
"A_21_P0005249"	-2.3937163	-1.3587794	-3.0041776	-1.3481817	-2.5334544	-1.558877	-1.4245253	-1.3469362	-1.1309872	-1.4241586
"A_21_P0005251"	-2.4599433	0.3145628	-1.5813332	-3.0204935	-2.1410675	-2.601036	-0.2535677	-4.306339	-2.8253965	-4.1132503
"A_21_P0005253"	-6.225906	-5.8812284	-6.952173	-6.269886	-6.689965	-5.865866	-4.525485	-6.166563	-5.9316845	-5.9265366
"A_21_P0005257"	-1.85007	-0.8544731	-4.294036	-0.75305176	-4.038614	-1.9897351	-1.2700062	-4.3070765	-2.024701	-4.32358
"A_21_P0005259"	-4.864895	-2.8373833	-6.5460114	-2.3040066	-6.5850434	-4.274246	-4.2669544	-5.8694925	-3.4068909	-5.7576246
"A_21_P0005260"	-2.2125096	-1.86308	-2.9428034	-2.209818	-3.0566597	-2.224255	-2.7803307	-3.6942163	-2.4841762	-3.4748292
"A_21_P0005261"	-4.0493374	-2.710096	-6.5618067	-1.8774943	-6.3643494	-3.8612194	-4.32049	-5.7784157	-4.109296	-5.7536955
"A_21_P0005263"	-3.4795637	-3.576882	-5.866947	-3.2376757	-5.627205	-3.7937937	-4.144332	-5.257255	-3.4727974	-5.7897797
"A_21_P0005266"	2.9370584	3.538559	1.959631	3.7826643	1.7690697	2.7821722	2.9135723	1.0635319	2.8902273	1.1992531
"A_21_P0005268"	1.0035591	1.1628904	0.4886322	0.8160572	0.13144493	1.6126957	1.3655319	1.0093346	1.4414978	0.7689619
"A_21_P0005269"	-2.1252532	-1.533658	-2.9301686	-1.3831501	-2.712421	-1.523356	-2.5610743	-2.633606	-1.7870269	-2.9505167
"A_21_P0005271"	-6.189411	-5.857762	-6.943014	-6.2616434	-6.6725464	-5.852393	-4.5032434	-6.153534	-5.740344	-5.908747
"A_21_P0005272"	-4.4178886	-3.318017	-5.256627	-3.2769146	-4.840105	-3.7835054	-3.9504397	-3.6048875	-4.7791367	-5.1497693
"A_21_P0005273"	-3.0488777	-2.0734205	-4.312191	-2.3609376	-3.3971052	-3.314415	-2.845889	-4.433395	-3.189364	-3.5293837
"A_21_P0005277"	-2.4590359	-1.7151675	-3.937491	-1.5686173	-3.7656765	-2.3805952	-2.9935083	-3.5863	-2.1861057	-3.9130282
"A_21_P0005278"	-3.9423943	-4.107811	-6.83027	-2.7373047	-6.5279813	-4.4191504	-4.4548674	-6.077604	-3.888506	-5.1824274
"A_21_P0005279"	1.7750282	2.5480185	0.93972015	2.1301842	0.7554512	2.3386059	1.7140503	0.6940441	1.8064737	0.6277237
"A_21_P0005282"	-3.1999912	-0.9003453	-3.952876	-1.0910664	-2.606608	-1.9417715	-1.7112336	-2.972045	-1.7743821	-1.6240726
"A_21_P0005283"	-6.004549	-4.0224543	-5.617636	-4.825262	-6.6034565	-5.591919	-4.5331674	-2.5265074	-4.54512	-3.8365793
"A_21_P0005291"	-3.4601402	-5.1627564	-4.750457	-3.502224	-4.204338	-4.013582	-4.193447	-3.6006312	-3.833977	-3.6084914
"A_21_P0005292"	-3.5717702	-2.4577894	-4.607368	-2.3714905	-4.357522	-2.9419775	-3.3105145	-4.104327	-3.0964627	-3.428587
"A_21_P0005295"	-3.592134	-2.3853579	-4.122382	-2.300076	-4.542514	-3.0124512	-4.0401144	-4.346504	-3.222536	-4.798352
"A_21_P0005298"	-4.4434476	-2.3604784	-6.574726	-2.7367558	-4.6187572	-2.7812557	-3.223258	-3.4773746	-2.9199505	-2.8182125
"A_21_P0005299"	-2.3226638	-1.47967	-4.6363187	-1.2494588	-4.5117817	-2.190229	-1.90411	-4.0590386	-2.223373	-4.241641
"A_21_P0005307"	1.2296581	1.0495996	1.8998699	0.84727764	1.6164188	1.6770744	1.507227	1.9640493	1.7060156	1.7385197
"A_21_P0005310"	-5.9669785	-3.527131	-6.3275156	-3.147254	-6.4882584	-5.3417377	-4.166297	-5.983328	-5.1734433	-5.7303753
"A_21_P0005316"	-5.0820074	-4.3608522	-6.8909216	-3.7717848	-6.5622983	-5.751301	-4.4853163	-6.082984	-4.954217	-5.8366423
"A_21_P0005318"	-3.8393097	-2.7597847	-3.9730086	-2.6679387	-3.3390226	-3.249876	-3.7210417	-3.3097048	-2.8533745	-3.5526142
"A_21_P0005323"	-0.86647797	0.4935665	-2.3682022	0.6787205	-2.095563	-0.5051613	0.2311287	-3.0677118	-0.06456137	-1.8627791
"A_21_P0005325"	-1.7449827	-0.24803925	-2.0685048	-0.41682243	-2.3971477	-1.4616265	-0.70724964	-2.2179475	-1.0662379	-2.5044994
"A_21_P0005326"	-1.8583183	-1.1392255	-4.9108076	-0.64649487	-3.6192265	-2.1288223	-1.0929914	-3.5666857	-1.7304211	-4.9706836
"A_21_P0005328"	-5.9933867	-4.116192	-5.9493675	-2.9805222	-6.408764	-5.721712	-4.541443	-6.158053	-4.0283904	-5.507718
"A_21_P0005329"	-3.8284235	-2.5092602	-6.4960194	-2.4900475	-6.5641007	-5.1372657	-4.2975698	-6.1195307	-3.901731	-5.7419686
"A_21_P0005331"	-5.7450666	-1.6295414	-6.9376535	-3.6718493	-6.632339	-5.66157	-4.138796	-6.1192813	-5.5073357	-5.43981
"A_21_P0005332"	-3.7376423	-3.2910948	-4.471098	-3.5056233	-5.0651207	-4.978179	-4.2036242	-5.385369	-5.2649775	-4.7018013
"A_21_P0005333"	-3.3014426	-3.5328918	-6.909904	-3.0567298	-6.1314516	-4.5356402	-4.3973365	-5.4372706	-3.5159588	-5.8383913
"A_21_P0005336"	-2.6551352	-1.8219557	-2.6005845	-1.5124922	-2.3143506	-1.5770383	-2.2286763	-1.8346329	-1.0261292	-1.870501
"A_21_P0005337"	-5.287633	-1.6190414	-6.887417	-2.450348	-3.6835928	-2.923787	-3.2384949	-4.5247154	-3.4370937	-4.589592
"A_21_P0005339"	-3.1817265	-2.6136675	-6.9471536	-1.7787309	-6.6605783	-4.454289	-3.6666536	-6.1474743	-3.708671	-5.8796606
"A_21_P0005340"	-6.1251583	-4.624213	-6.888166	-4.2508864	-6.5976	-5.6262865	-4.4872184	-6.114356	-5.9825153	-5.825534
"A_21_P0005360"	0.4130268	-2.507913	0.72133064	-1.5227375	-2.9327383	-3.0311165	-2.9765778	-4.354745	-2.6407723	-4.1353493
"A_21_P0005370"	-1.8690062	-1.7963161	-2.1610003	-1.6043034	-2.7238212	-1.9621592	-2.2783499	-2.678928	-1.9211249	-2.4960842
"A_21_P0005372"	-0.14696121	0.32973194	-1.2430587	0.39829445	-1.0659003	0.15871048	-0.25791693	-0.67845535	-0.18357658	-0.76890945
"A_21_P0005384"	-4.4963007	-1.9781208	-5.269373	-2.8606071	-5.423087	-4.1963015	-3.9876347	-6.0024614	-4.094948	-5.722246
"A_21_P0005387"	-2.3810124	-1.4140177	-3.0042577	-1.3801804	-2.9255404	-2.1330729	-2.237061	-2.8477192	-2.2402482	-2.622723
"A_21_P0005389"	-2.0418344	-1.6568193	-3.0065613	-0.5529666	-2.1617541	-0.62050676	-1.964674	-2.2686467	-1.1676221	-1.5457306
"A_21_P0005390"	-2.7871752	-2.16572	-5.2912188	-2.0095778	-5.2769885	-2.8968658	-3.1564603	-5.11885	-2.3262944	-4.745258
"A_21_P0005394"	-3.7519217	-4.413127	-2.5474863	-3.5700293	-2.8499827	-2.9187536	-4.4603715	-2.1000652	-3.3778949	-1.925919
"A_21_P0005398"	-4.456862	-3.033544	-3.4477167	-3.1364126	-3.6157827	-4.947856	-3.5896115	-3.9525456	-4.515918	-5.6506476
"A_21_P0005404"	-2.2251916	-1.9039831	-3.5259156	-1.8906655	-3.4733596	-1.4806027	-2.1015835	-2.3799973	-1.5646915	-2.4477892
"A_21_P0005417"	-2.8917904	-1.6412601	-4.1973968	-1.771553	-3.8807526	-3.1321754	-2.7745008	-3.9910495	-2.7366772	-4.16415
"A_21_P0005454"	-0.76777554	-0.6403365	-0.7817421	-0.69284487	-0.99496746	-0.48237324	-0.698061	-0.33742094	-0.43588686	-0.6180897
"A_21_P0005461"	-2.3207011	-1.834054	-1.9584866	-1.7867899	-2.4591722	-1.6405253	-1.8048568	-0.79248047	-1.0837913	-1.0065737
"A_21_P0005475"	-2.224524	-1.1699286	-2.7804413	-1.8433914	-2.4073725	0.5821533	-0.7904577	1.3954592	0.34085178	0.8916321
"A_21_P0005486"	-5.536147	-5.1170588	-4.4165134	-5.6306047	-6.172162	-5.675879	-4.457985	-5.4393983	-5.573946	-5.823758
"A_21_P0005491"	-4.3625245	-5.188504	-3.5375123	-4.6218243	-4.5633965	-5.814721	-4.3588657	-3.7326717	-5.366828	-3.952115
"A_21_P0005550"	-6.043803	-5.5373607	-5.6534505	-4.850366	-6.617307	-5.6615343	-4.3012333	-6.128454	-5.8990364	-5.7962794
"A_21_P0005553"	-6.182099	-3.5959644	-6.3343034	-3.439767	-6.5714593	-5.205798	-4.494116	-6.1302643	-5.1622586	-5.875651
"A_21_P0005555"	-6.1051044	-3.5184655	-5.2767763	-2.7282124	-4.908403	-5.2431145	-4.3572273	-5.119134	-3.9703112	-5.617524
"A_21_P0005560"	-2.750835	-1.8942881	-2.4869332	-2.7599869	-2.579461	-1.5675602	-2.2148361	-1.5563645	-1.6506567	-1.4219327
"A_21_P0005565"	3.3373756	2.1680117	3.6974392	2.169424	3.8906355	3.494646	2.7501993	3.9729805	3.1982584	4.113019
"A_21_P0005567"	-2.8864946	-2.36726	-3.1022844	-2.4522367	-3.1695886	-2.1232643	-2.446868	-2.664813	-2.0981789	-2.2835684
"A_21_P0005574"	-4.6232347	-2.9210057	-6.2858453	-3.366189	-5.8224545	-4.4248967	-4.430764	-5.419609	-3.317924	-4.869971
"A_21_P0005579"	-0.5688324	-0.40521193	-0.90632725	-1.2522473	-0.7696848	-1.1461806	-0.88184834	-1.5718951	-1.3686681	-1.7336445
"A_21_P0005592"	-0.16836262	0.34611416	-0.5585642	0.36214828	-1.0489249	0.41187572	0.3406744	0.42213154	0.4082775	-0.12214565
"A_21_P0005601"	-3.067205	-1.2911501	-6.811924	-1.039751	-5.5708866	-2.6627274	-2.3696346	-6.0597973	-2.7182984	-5.5600038
"A_21_P0005616"	-4.5174437	-1.3047562	-4.341442	-0.7383547	-6.309295	-2.5105295	-2.5218372	-6.012948	-2.259427	-5.324468
"A_21_P0005617"	-5.590802	-5.0463247	-2.0552359	-3.4240608	-4.6293845	-5.438754	-4.50866	-4.3753295	-5.9281425	-5.283748
"A_21_P0005621"	3.3624153	2.6749907	1.4917555	3.9427862	0.6642742	3.4956417	2.4175491	1.2630157	4.0547495	3.756792
"A_21_P0005622"	-3.9578743	-2.5487146	-1.6997194	-2.3279896	-2.147328	-3.9847102	-2.121027	-4.220294	-3.362833	-4.449895
"A_21_P0005623"	-5.40226	-2.7435703	-6.8157153	-1.9490347	-6.533091	-4.3642483	-2.8488045	-6.021412	-3.782405	-5.780859
"A_21_P0005624"	-4.368182	-5.4595275	-6.8787518	-3.341241	-6.5876327	-5.70622	-4.3849583	-6.1639833	-5.5687466	-5.397916
"A_21_P0005625"	-2.010912	-1.8298187	-2.811997	-1.2915602	-2.6414337	-2.029585	-1.8129015	-2.0106573	-1.3836775	-2.345335
"A_21_P0005627"	-4.6269436	-2.2133627	-4.9831576	-1.3689365	-6.340587	-3.093852	-1.97229	-2.4668818	-2.6452951	-2.9382777
"A_21_P0005629"	-6.17185	-3.993616	-6.894082	-2.8844414	-6.6414847	-5.1805363	-4.568435	-6.1448636	-5.8685884	-5.890583
"A_21_P0005630"	-5.022418	-2.464282	-6.9072714	-2.1856046	-6.632559	-3.8925629	-4.172467	-6.1446366	-3.6036177	-5.874239
"A_21_P0005638"	-1.4455719	-0.910686	-0.5343838	-0.27497482	-2.3066201	-1.4237118	-0.7918291	-1.7560225	-1.2843165	-1.7641678
"A_21_P0005639"	-5.246499	-4.0940466	-6.897051	-3.5610948	-6.599369	-5.7646055	-4.315576	-6.0795784	-5.841413	-5.8064823
"A_21_P0005647"	-0.9726939	-1.3658185	-1.2321215	-1.4358664	-0.76912546	-1.1910324	-1.0059052	-1.5134978	-1.0460663	-1.6658969
"A_21_P0005648"	-5.676611	-3.4429684	-6.061882	-3.7907228	-6.681722	-4.901335	-4.2007008	-5.542454	-5.8228436	-5.804996
"A_21_P0005651"	-1.2482829	-1.615839	-1.533092	-2.4260054	-1.3151379	-1.0765166	-1.9961967	-0.2826004	-0.8457079	-0.1598835
"A_21_P0005652"	1.932869	1.4324789	1.3595352	0.97159576	1.0280228	1.3093996	0.8756428	1.6932211	1.2656517	1.5664692
"A_21_P0005653"	0.5407009	0.37917805	-0.09179878	0.059677124	-0.5541401	0.31034946	0.116695404	0.4025383	0.4478922	0.007836342
"A_21_P0005658"	0.3313656	0.23979282	-1.3637323	0.716609	-0.4481907	0.53595066	0.24411201	0.95954895	0.43442726	0.8369274
"A_21_P0005669"	-5.411197	-5.7045817	-6.8602633	-4.724473	-6.574701	-5.779254	-4.5592365	-6.120303	-5.9021807	-5.836034
"A_21_P0005674"	-0.23399734	-0.017679214	-1.1707373	0.053367615	-0.93362904	-0.036313057	-0.15533257	-0.4952383	0.007424831	-0.74065685
"A_21_P0005675"	-4.088922	-2.055058	-3.8056984	-2.4153233	-2.6647968	-1.2382641	-2.1671062	-1.2771235	-0.9069567	-0.71199036
"A_21_P0005685"	-6.136403	-3.7043395	-6.426557	-4.741168	-6.6363792	-5.7839136	-4.3540897	-6.138796	-5.4241366	-5.807875
"A_21_P0005691"	-4.4498444	-2.4533548	-5.450053	-3.3884974	-5.8955936	-4.1520786	-4.3701863	-5.1687593	-4.2050376	-5.1411343
"A_21_P0005699"	-3.2428036	-1.2206402	-3.6036296	-1.3965173	-3.9312158	-2.3410873	-2.985528	-4.179257	-2.3959289	-4.356069
"A_21_P0005707"	-4.3718715	-2.2169785	-5.010961	-1.6092844	-3.4041748	-4.2181516	-2.4317994	-5.40092	-2.484961	-3.6339245
"A_21_P0005708"	-2.0495968	0.09062195	-3.6355104	0.6386547	-3.338233	-1.298481	-0.5101609	-5.6295295	-0.73831797	-5.054649
"A_21_P0005721"	0.35004902	0.7908306	0.18846989	0.9257221	0.2733879	-0.45189238	0.5485048	-0.71138	-0.18888092	-0.69642115
"A_21_P0005728"	-2.0673184	-1.3097019	-2.0501127	-1.3893986	-2.684669	-1.8564367	-1.9965601	-2.4617567	-1.8465419	-2.417119
"A_21_P0005729"	-0.8980446	0.45712948	-1.8232288	-0.31292343	-2.003759	-1.968451	-1.4675293	-2.921588	-1.3441372	-3.0325575
"A_21_P0005745"	-5.418854	-3.5489664	-5.903794	-2.143383	-6.51619	-5.3790503	-4.259081	-6.016571	-5.382151	-5.6433
"A_21_P0005748"	-4.4247036	-2.4220161	-6.1844754	-1.8009429	-5.899699	-3.6928344	-3.6109428	-5.356657	-4.0166116	-4.7517743
"A_21_P0005760"	-0.05936241	0.61391544	-1.3248754	0.6755352	-1.2341866	0.7021532	0.33516502	-0.11986256	0.74462795	-0.24967909
"A_21_P0005787"	-1.4364486	-0.3266921	-2.5759978	-0.556201	-1.413373	-0.2829647	-0.29949188	-1.3118644	-0.4523945	-1.3661361
"A_21_P0005793"	-2.598856	-1.6341424	-4.189868	-1.8841038	-4.19715	-2.166401	-1.9139109	-5.066038	-1.8765597	-4.893403
"A_21_P0005804"	-6.0615797	-5.595929	-6.837655	-3.1942344	-6.412987	-5.664115	-4.290802	-4.867704	-5.8117194	-5.7270155
"A_21_P0005806"	-5.2839766	-2.7047791	-5.2728143	-3.213749	-5.0401835	-2.7933865	-3.8939767	-4.512783	-3.3892384	-4.58385
"A_21_P0005808"	-6.0355177	-5.056831	-5.6819434	-4.902092	-5.835598	-5.6301117	-4.258281	-6.0058146	-5.7694654	-5.715444
"A_21_P0005813"	-5.2093825	-3.24201	-5.465294	-3.2284431	-5.2010255	-5.575325	-4.268034	-6.140007	-4.1251698	-5.7543926
"A_21_P0005817"	-2.2505941	-1.2644787	-3.3590999	-1.0029182	-2.816832	-1.9265542	-1.4364052	-2.84066	-1.5823903	-2.7029572
"A_21_P0005819"	-1.4981089	-1.3466258	-2.739685	-1.4011688	-1.7850018	-0.21571302	-1.0047121	0.3437748	0.11089039	0.32455063
"A_21_P0005852"	-4.097848	-2.787445	-5.0383396	-2.2844114	-4.923781	-3.0319977	-4.00004	-3.542284	-2.7817159	-3.4158173
"A_21_P0005859"	-3.5714312	-1.2994862	-3.6342325	-0.8903799	-4.041444	-2.8014116	-2.20012	-3.967634	-2.4626641	-2.8819761
"A_21_P0005861"	-5.9997044	-5.10308	-6.351734	-3.8744097	-6.0240602	-5.6420145	-3.3870077	-6.024095	-5.89272	-5.80181
"A_21_P0005864"	-5.10476	-4.7426724	-6.85152	-5.804221	-6.524172	-5.731257	-3.092493	-5.956363	-4.801508	-5.776716
"A_21_P0005899"	-2.4417086	-2.0153017	-2.8486552	-2.0253105	-3.1078758	-2.240643	-2.81676	-2.9998884	-2.2082644	-3.057973
"A_21_P0005906"	-1.5651741	-0.95291185	-1.5379786	-1.2902308	-1.8055863	-0.9727402	-1.4238338	-1.4002523	-1.3467188	-1.2881336
"A_21_P0005908"	-0.49668503	-0.9334445	-1.3039808	-1.3573246	-1.5258417	0.02538395	-1.8656578	-2.278893	-1.6657248	-1.5800028
"A_21_P0005928"	-6.057117	-4.958855	-6.8259206	-4.5474663	-6.5359373	-5.3743734	-4.409951	-6.0434585	-5.8597083	-5.7731986
"A_21_P0005930"	-6.038741	-5.6121664	-6.6387377	-5.251832	-6.5562253	-5.6348724	-4.066801	-6.0584025	-5.081011	-5.6869717
"A_21_P0005932"	-6.174354	-5.314699	-6.14785	-5.1898994	-3.5336533	-2.6520767	-4.510809	-2.4360685	-2.8255634	-2.003189
"A_21_P0005933"	1.0079603	0.8784132	1.5790024	0.29725456	2.4215975	1.9359875	2.2160597	2.2019444	1.831872	2.42515
"A_21_P0005934"	-3.002017	-2.957714	-2.184081	-2.5912504	-1.7721863	-2.5325546	-2.6596909	-2.364482	-2.6897793	-2.1236782
"A_21_P0005937"	-0.19384098	0.2124281	-0.88195944	0.28528595	-0.83459425	0.04547596	-0.038132668	-0.5188613	-0.05154419	-0.87904453
"A_21_P0005944"	-1.9796648	-0.19588041	-4.3398094	0.17283058	-4.1427584	-1.5576372	-0.7560134	-4.520387	-1.104013	-5.1758757
"A_21_P0005945"	-3.3498058	-2.5631924	-4.1225595	-2.240965	-4.13342	-3.0091891	-3.110592	-4.0534506	-2.6563234	-4.288439
"A_21_P0005951"	1.0581799	0.3994856	2.6844406	-0.10180092	1.2374973	-2.7296505	-1.3794918	-4.0452967	-2.6257992	-3.0401812
"A_21_P0005955"	-1.5147438	-0.31201935	-3.8731947	0.045394897	-4.126807	-1.774797	-0.067976475	-3.2485538	-1.2713299	-1.9080353
"A_21_P0005957"	-5.6220207	-4.609762	-6.629571	-3.4641547	-6.305178	-5.0963807	-4.4057183	-4.345453	-3.90972	-4.130471
"A_21_P0005961"	-6.0141344	-5.6560163	-6.893346	-5.858535	-6.5830593	-5.6673136	-4.24504	-6.1247125	-5.8038607	-5.7505436
"A_21_P0005962"	-4.0692577	-4.703912	-6.0817804	-4.399725	-4.035223	-4.6123877	-4.1107755	-6.051364	-4.4017186	-5.0154676
"A_21_P0005964"	-5.946806	-4.9614315	-6.8730993	-5.168651	-6.2894907	-4.941083	-3.2906923	-2.7234058	-3.9626703	-1.9824605
"A_21_P0005965"	-4.733379	-3.5519848	-6.7180805	-3.4309254	-6.253591	-4.4356346	-4.3666887	-5.5074677	-3.5824099	-5.782993
"A_21_P0005967"	-0.9154725	-0.9806771	-1.6011896	-0.695302	-1.4101725	-0.95469046	-1.1089449	-1.4208741	-0.8257289	-1.7244349
"A_21_P0005973"	-6.1413145	-2.7423153	-6.040684	-3.8981133	-5.7678213	-5.8857365	-4.5592785	-5.2952056	-5.5242424	-5.565061
"A_21_P0005974"	-3.9994678	-3.1954803	-1.9813585	-2.4129548	-3.509819	-2.5613747	-3.5936184	-2.5272908	-2.6098642	-2.4479504
"A_21_P0005979"	0.6470375	0.14334774	1.4656649	0.21230698	1.1104269	1.1849184	1.0338287	1.566762	1.4809513	1.8156672
"A_21_P0005988"	-6.2195477	-5.841585	-6.9618554	-5.553026	-6.6878176	-5.8688703	-4.472499	-5.7651424	-5.232196	-5.8936453
"A_21_P0005989"	-6.011293	-4.697091	-6.4814634	-4.5329404	-6.1393104	-4.6527305	-4.4161515	-4.73308	-4.882915	-5.073848
"A_21_P0005991"	-5.705633	-3.730935	-6.8962574	-3.4084349	-6.219192	-5.2735963	-4.555992	-6.1410985	-4.325346	-5.883949
"A_21_P0005993"	-5.6321516	-1.54707	-6.0501275	-3.0467844	-5.633613	-4.9292693	-3.4288635	-6.1031833	-4.0758705	-5.8148217
"A_21_P0005994"	-3.7606907	-1.4533639	-5.203654	-1.1998439	-4.176928	-1.5649529	-1.586432	-2.5900111	-1.6014967	-3.7206411
"A_21_P0005995"	-1.8689332	-1.5319915	-3.0829244	-1.5512094	-3.45197	-0.9846926	-0.75933266	-0.8647418	-0.39226246	-1.0070267
"A_21_P0005997"	-5.994818	-2.7833567	-6.9488254	-3.1435833	-6.6820774	-4.7730265	-3.8667636	-6.161141	-3.8034306	-5.909584
"A_21_P0006002"	-5.9746404	-3.7280731	-6.9125566	-4.054968	-6.42138	-5.166773	-4.5471907	-5.9964366	-5.5813723	-5.880188
"A_21_P0006008"	-0.7859411	-0.6429472	-1.1964283	-0.7592354	-0.7827759	-1.0665979	-0.48168325	-1.659915	-0.82923746	-1.0912552
"A_21_P0006010"	-6.1770544	-1.3022027	-5.373193	-2.3585014	-5.2688537	-3.5965881	-3.2226849	-6.149179	-2.8192735	-5.9001813
"A_21_P0006011"	-4.012104	-2.0083413	-3.9226627	-1.4531918	-5.2629366	-2.4432163	-2.190844	-6.145859	-2.6051521	-5.838478
"A_21_P0006012"	-1.9918666	0.53387165	-3.2115245	0.21476746	-2.9469004	-0.81001854	-0.04620552	-4.3612957	-0.52124834	-4.068608
"A_21_P0006013"	-2.010445	-0.27920628	-4.158141	-0.40572357	-3.6803646	-1.2019348	-0.9661503	-4.2449536	-1.2736797	-4.0830894
"A_21_P0006014"	-0.50411606	1.0516481	-0.9874859	-0.16020393	-0.83659554	-0.69958925	-0.05386734	-2.8763227	-0.88336134	-2.2642012
"A_21_P0006016"	-0.3617344	0.93075657	-2.791597	1.0479794	-2.072011	0.14571667	0.93403625	-2.867711	0.15629339	-2.7753458
"A_21_P0006020"	-4.3362536	-2.3460503	-4.9429374	-2.862152	-6.0825186	-3.5778432	-4.001324	-4.9197516	-3.8080251	-5.0571585
"A_21_P0006023"	-4.6952047	-3.0390244	-5.192917	-3.2277255	-4.5365787	-3.5636368	-3.9654474	-4.8722305	-3.435721	-4.1771855
"A_21_P0006025"	-5.7195063	-4.6904755	-6.897983	-5.007415	-6.584177	-5.0950403	-4.2416925	-6.081218	-5.853231	-5.753293
"A_21_P0006026"	-6.1157637	-3.875742	-6.8919477	-3.7771578	-6.4695463	-5.738579	-4.3172655	-6.0910306	-4.6423783	-5.7786093
"A_21_P0006027"	-2.891375	-1.306036	-3.9848123	-1.2629619	-3.9434485	-2.1974716	-1.4539895	-4.2117877	-1.9490228	-4.6349726
"A_21_P0006028"	-1.8342905	-1.529316	-2.4205294	-3.638383	-0.72088575	-4.4818563	-2.6890001	-5.687539	-4.4467664	-5.0182996
"A_21_P0006029"	-3.137374	-2.887762	-3.796175	-2.397622	-3.767818	-3.9506092	-4.0263042	-5.000788	-3.380556	-4.266881
"A_21_P0006033"	-3.6546335	-3.2872295	-5.538504	-3.4240208	-5.5857725	-3.4824753	-3.5876513	-5.9467745	-3.1996865	-4.741353
"A_21_P0006039"	1.9904623	2.2067385	0.5420332	1.8747625	0.42636395	1.9724665	1.3597698	0.890852	1.7302561	0.95691395
"A_21_P0006041"	-4.1166053	-3.2604046	-4.27486	-3.2545147	-4.217041	-3.639429	-4.4471736	-4.7584157	-4.5229053	-4.097234
"A_21_P0006042"	-3.4111233	-3.082468	-4.551153	-2.7029133	-3.9720683	-2.8769665	-2.859016	-3.277687	-3.0536222	-3.7512002
"A_21_P0006043"	-6.0840254	-5.265138	-6.966901	-6.112011	-6.6595554	-4.653762	-4.2460117	-6.165045	-5.834099	-5.7878017
"A_21_P0006044"	-2.8434277	-1.8678799	-3.3908157	-2.0524893	-3.9736009	-3.2561593	-1.9854727	-4.130747	-2.745242	-4.361781
"A_21_P0006049"	-5.346766	-3.9505243	-6.711652	-3.259593	-6.599748	-5.0558186	-4.429953	-5.9803324	-5.1472893	-5.8133965
"A_21_P0006051"	-4.023458	-2.9439535	-5.5100107	-2.2133617	-4.8945704	-4.067155	-3.4660668	-4.686203	-2.9904757	-5.4237294
"A_21_P0006056"	-3.3448467	-1.465694	-4.9035573	-1.8418627	-3.8117218	-2.3316517	-1.6628036	-4.1153207	-1.741446	-3.2912712
"A_21_P0006058"	-2.7148638	-2.0054727	1.2656527	-1.7771707	-2.4387503	-1.8535299	-2.6594195	-2.0949378	-1.7700825	-1.9978027
"A_21_P0006066"	-0.48762798	0.54697514	-1.8882589	-0.08903313	-1.9714055	0.28820705	-0.16482401	-0.7935176	0.045950413	-0.7104287
"A_21_P0006068"	-5.383561	-3.7362556	-6.0851135	-3.517785	-6.4614744	-5.351603	-4.3208685	-5.583703	-4.0326395	-5.758566
"A_21_P0006070"	-0.872036	-0.20924854	-1.7848539	-0.31781006	-2.115961	-0.47350264	-0.5440984	-2.0043693	-0.50140285	-1.5976963
"A_21_P0006072"	-2.223845	-0.20652056	-3.426569	-0.077466965	-3.0869856	-1.2447176	-0.44445944	-4.9051867	-0.84959126	-4.308841
"A_21_P0006074"	-4.5161695	-1.7294912	-6.416258	-1.577137	-6.1871204	-2.575492	-1.8212976	-6.075108	-2.887272	-5.7829523
"A_21_P0006077"	0.32969475	0.5976095	-0.9524493	0.1553936	-1.4984198	-0.7153406	0.26415634	-1.6538949	-0.74270964	-0.828207
"A_21_P0006086"	-0.57058716	-1.0289907	-0.7993479	-0.6854811	-0.53662205	0.18463326	-1.1540384	-0.34895515	-0.27363396	-1.0952406
"A_21_P0006090"	-4.3835554	-3.073988	-2.6953511	-3.9925537	-2.806528	-2.4838486	-4.34437	-1.8074737	-3.3232527	-1.9451518
"A_21_P0006091"	-2.7174954	-1.704258	-1.5245891	-2.2932243	-2.5222692	-0.9460583	-2.116022	-0.6114106	-1.5760493	-0.64457226
"A_21_P0006093"	-6.103488	-5.7451735	-6.7034044	-3.8469005	-6.457252	-5.769815	-4.4591875	-6.1348405	-4.736058	-5.5567417
"A_21_P0006095"	-0.6687994	-0.24269295	0.23154831	0.084760666	-1.36689	-0.508533	-0.54387856	0.27030945	0.43558216	-0.43224812
"A_21_P0006103"	-3.1268778	-2.256359	-4.1024013	-2.3222432	-4.3032866	-2.7062607	-2.8256178	-3.6983805	-2.726365	-3.7837915
"A_21_P0006105"	-6.1077933	-4.8854985	-6.8860245	-4.07339	-6.5831113	-5.765521	-4.4472656	-6.1151996	-5.2531486	-5.8175106
"A_21_P0006106"	-6.2067614	-5.546959	-6.2452874	-6.2404876	-6.1272182	-5.8540583	-4.488091	-6.1435757	-5.870966	-5.8741508
"A_21_P0006111"	-3.5124044	-3.2102947	-4.1422186	-1.8631744	-5.9359794	-3.3336887	-3.7639089	-5.7393274	-3.414732	-5.572633
"A_21_P0006113"	-3.9723692	-2.5764818	-6.21199	-2.3003783	-6.0147843	-4.723175	-3.2939816	-6.046809	-3.3263464	-5.1737623
"A_21_P0006115"	-4.758543	-3.1385164	-5.9557657	-2.4267578	-5.2559867	-4.464226	-4.1477346	-4.671822	-2.736094	-5.472456
"A_21_P0006116"	-4.1812024	-4.6890755	-5.3631864	-5.9523306	-4.8878384	-5.168508	-4.390651	-5.212775	-5.9177046	-4.92117
"A_21_P0006128"	-4.8098536	-2.9046817	-6.7708783	-2.8331957	-6.565839	-4.446846	-4.37728	-5.5442195	-3.9362626	-5.798602
"A_21_P0006139"	-2.1567068	-1.1773062	-3.4375372	-0.72702646	-3.2666245	-1.9538174	-1.5797925	-3.246965	-1.8977633	-3.555944
"A_21_P0006149"	1.5039148	1.7616434	0.24752998	1.7179356	0.39585304	1.4756136	1.5934639	0.7800789	1.3617353	0.4964409
"A_21_P0006162"	-1.8391232	-1.5864186	-2.8145504	-1.4743338	-2.6141376	-2.347909	-2.4299307	-3.9463987	-2.5089016	-3.6169996
"A_21_P0006166"	0.05659771	0.12101269	1.8262434	-1.7943101	0.6439667	1.1957836	1.1939821	1.7092896	1.4551039	1.7710505
"A_21_P0006167"	-5.002635	-2.7649503	-6.833371	-2.2878904	-6.0529532	-3.1100802	-2.424489	-4.788324	-2.9583755	-3.4347467
"A_21_P0006172"	-6.0667396	-5.576947	-6.865976	-4.8822374	-6.087058	-5.7061706	-4.4160194	-4.9831986	-4.0787096	-3.5301194
"A_21_P0006183"	-1.4010806	-1.0933352	-0.9615493	-1.4418511	-0.884387	-0.6802764	-1.6016212	-0.9011388	-1.2482748	-0.84786415
"A_21_P0006223"	-1.6748409	-1.1097884	-2.3444414	-0.6069441	-1.9056077	-1.4338293	-1.3306704	-2.034412	-1.2267075	-1.9981661
"A_21_P0006228"	-4.825545	-4.4452286	-5.41036	-4.3976526	-4.6833115	-5.845969	-4.5092125	-6.124626	-5.1177645	-5.849963
"A_21_P0006232"	-5.833894	-4.9074554	0.27018547	-4.713356	-4.547977	-5.4689617	-4.308031	-3.7881346	-5.5729995	-2.18089
"A_21_P0006262"	-6.003122	-5.5493307	-2.7750125	-6.2535644	-6.074816	-5.495007	-4.4409304	-2.5694542	-3.9892526	-2.8403692
"A_21_P0006263"	-3.1050606	-1.3105321	-4.238819	-1.7104869	-4.4049134	-2.5324535	-1.652648	-4.313364	-2.0248098	-3.697277
"A_21_P0006264"	-3.117084	-2.495329	-1.8641353	-2.4425392	-2.590499	-1.3956585	-2.509716	-1.2168369	-1.617094	-1.604909
"A_21_P0006269"	-0.8270378	-1.2607584	-0.1986866	-1.1025605	-1.248301	-1.2504873	-1.9325185	-0.21245384	-1.0443454	-0.695055
"A_21_P0006272"	-0.28510284	1.8557262	-0.96759987	1.7238836	-0.98027325	0.48034	1.3307533	-3.5051737	0.66756725	-2.7189293
"A_21_P0006276"	-6.040023	-4.7618647	-6.8456554	-5.9273567	-6.2067246	-5.704258	-4.396787	-6.0900846	-5.849311	-5.802357
"A_21_P0006282"	-6.1985955	-3.7837772	-6.93089	-4.451701	-6.670789	-5.8693924	-4.528136	-6.15253	-5.6325397	-5.9037714
"A_21_P0006283"	-5.2357225	-2.8349352	-6.9353004	-2.9418063	-5.158042	-3.6448374	-3.855998	-6.143573	-3.7382154	-4.53178
"A_21_P0006290"	-2.3030124	-2.150556	-3.484705	-2.091588	-3.5684338	-2.615263	-3.5717802	-2.6545458	-2.5766544	-2.6176229
"A_21_P0006293"	-4.1188383	-3.4648151	-2.9639611	-3.6857414	-3.4142609	-2.8750043	-4.170651	-2.2475452	-3.4967003	-2.2610931
"A_21_P0006306"	-4.7966375	-2.9605522	-4.983679	-3.4391227	-4.232112	-4.3360033	-4.036087	-4.6357846	-3.4073753	-3.9884934
"A_21_P0006316"	-2.6004434	-1.182333	-3.3324833	-1.0236244	-3.0998812	-1.9300075	-1.7240324	-3.34661	-1.6733828	-3.3963852
"A_21_P0006326"	-4.119029	-4.972124	-4.1770544	-2.7328806	-5.09671	-4.74845	-4.3648076	-6.0482016	-4.648295	-5.0655427
"A_21_P0006340"	-2.3362322	-1.5413585	-2.0808182	-1.4683995	-2.1267333	-0.9712634	-1.1484265	-1.7033744	-1.3638754	-2.0453925
"A_21_P0006341"	-3.8800163	-2.0428023	-5.8007603	-1.823606	-4.331707	-1.7564874	-2.9299412	-4.2089148	-2.1443014	-4.2441406
"A_21_P0006344"	-6.036826	-2.6345935	-6.477249	-2.5790849	-6.6041803	-4.918998	-4.0444055	-6.1433764	-4.333828	-5.8155775
"A_21_P0006355"	-5.161685	-4.4165735	-5.067663	-4.3426614	-6.1586084	-4.3864994	-4.2648077	-4.401049	-3.95673	-3.7231102
"A_21_P0006358"	6.464678	6.604554	7.180564	6.4202404	6.8993206	6.2266645	6.951023	6.5864506	6.472314	6.648366
"A_21_P0006365"	-2.4850922	-1.5132837	-2.5261931	-1.5182638	-2.6996398	-2.1897802	-1.50773	-2.693019	-2.6085873	-2.1168122
"A_21_P0006370"	-0.2914095	-0.65861654	-0.6193228	-0.38283157	-1.0320659	0.60651875	-0.24865437	0.60364723	0.2669859	0.17998314
"A_21_P0006371"	-1.8559318	-2.0864244	-1.6634431	-1.7703152	-1.4966755	-1.0675383	-2.0183005	-1.7566252	-1.466917	-1.5188365
"A_21_P0006380"	-3.6265922	-2.5177383	-4.822377	-2.7367435	-5.0081224	-3.3188696	-3.0790458	-4.390541	-3.0732145	-4.9522667
"A_21_P0006388"	-4.596815	-2.314948	-5.9813027	-1.9464521	-5.2552624	-4.068491	-3.5554972	-5.3732405	-2.4590673	-5.542777
"A_21_P0006389"	1.580287	1.7121267	1.7755375	1.890584	1.3135891	2.0157871	1.5583324	2.3574905	2.0930166	1.5862379
"A_21_P0006392"	-6.1379423	-5.171172	-6.411603	-3.9439669	-5.7249556	-5.1733327	-4.496502	-5.991757	-4.768768	-5.8336987
"A_21_P0006403"	-5.292205	-4.543199	-6.9252825	-3.5126586	-6.661022	-4.9363656	-4.273842	-5.843093	-4.7956667	-5.869174
"A_21_P0006405"	-3.8801727	-3.3510303	-6.133519	-2.450757	-5.5100145	-3.8490124	-3.2974043	-6.1614213	-4.444022	-5.869494
"A_21_P0006406"	0.000774384	0.30263996	0.08190918	0.53359795	0.19189167	-0.28525257	-0.37691164	-0.36078787	-0.10575104	-0.774971
"A_21_P0006407"	-4.612982	-3.4451485	-5.9357696	-2.7408118	-6.567014	-4.384674	-3.1992846	-5.618941	-4.2097015	-5.4841685
"A_21_P0006409"	-4.2258124	-2.1464496	-2.1483707	-2.8235807	-2.2570395	-2.3682747	-4.519764	-2.234744	-2.6636534	-2.5408936
"A_21_P0006412"	-3.6962137	-2.561047	-4.025589	-2.1803956	-4.8825	-3.2019281	-3.3680677	-4.972813	-2.4568834	-4.350613
"A_21_P0006420"	-6.0543284	-5.0988703	-6.267579	-3.3978853	-5.641451	-5.8154354	-4.5289965	-6.129442	-5.3613	-4.910454
"A_21_P0006423"	-0.607152	0.059369087	-0.8311248	0.29662132	-1.0145273	-0.2199049	-0.24977493	-0.65532637	0.065050125	-0.66274357
"A_21_P0006426"	-3.2568874	-3.2920847	-4.465107	-2.6730318	-4.676611	-4.094018	-4.358762	-4.145362	-2.7727609	-4.3280287
"A_21_P0006430"	-5.9885044	-4.526018	-6.4478135	-4.181192	-6.5235243	-4.7995253	-2.7235713	-5.9907084	-5.8342953	-5.7414465
"A_21_P0006433"	-6.189614	-4.7654667	-6.18632	-2.926083	-6.6424932	-5.751128	-4.3553233	-6.116643	-5.848994	-5.3768177
"A_21_P0006434"	-1.0769229	-1.3187265	-1.1373186	-1.390943	-0.76802826	-0.7939067	-1.1585841	-0.77335024	-0.85432434	-0.9630308
"A_21_P0006435"	-2.548562	-1.732028	-2.580742	-2.5685134	-2.7007818	-1.9408569	-2.0151453	-2.0625277	-2.5738974	-2.4104338
"A_21_P0006439"	-0.974	-0.89267063	-1.1886582	-0.9660177	-1.8258514	-0.75168085	-1.3251529	-1.2632761	-1.0246592	-1.4105139
"A_21_P0006441"	-6.1510124	-5.6237764	-6.4131546	-5.6290336	-6.6176147	-5.8277383	-4.4680123	-6.1276517	-5.940461	-5.8516974
"A_21_P0006445"	-3.0076962	-3.1316986	-4.151854	-4.261221	-4.0882363	-5.026146	-4.293159	-4.2585154	-4.989439	-4.028287
"A_21_P0006447"	-6.1718874	-4.865646	-5.4787855	-4.5605736	-6.6494403	-5.836444	-4.411257	-5.791342	-5.865963	-5.847125
"A_21_P0006454"	-0.8751364	1.0035105	-1.4279575	-0.68434525	-0.5791302	-1.3105288	-0.24111414	-2.5517597	-1.4040208	-1.7007618
"A_21_P0006455"	-3.7787313	-2.545103	-6.215146	-2.2421908	-5.434121	-3.669114	-4.0102377	-6.1093183	-4.001639	-5.7369676
"A_21_P0006461"	-3.0835676	-2.2184672	-3.6272244	-1.467895	-3.3834567	-2.8185353	-3.7205925	-3.6938024	-3.4772315	-3.9904444
"A_21_P0006463"	-1.2366934	-1.4485879	-3.0369768	-0.9836674	-2.0563512	-1.2335019	-1.3771343	-1.4335675	-1.2317786	-1.7428813
"A_21_P0006465"	-6.106052	-5.748066	-6.8673725	-5.690091	-6.557648	-5.756315	-4.492119	-6.0937014	-5.371212	-5.144614
"A_21_P0006471"	-5.4239607	-2.1721034	-5.0539303	-2.1834898	-4.376589	-3.6959043	-3.069457	-4.8946342	-3.1326284	-5.4836254
"A_21_P0006496"	0.023601532	0.6268301	-2.2665148	1.1470566	-2.2756991	-0.44229412	0.40598297	-3.7520928	-0.28762722	-3.8262944
"A_21_P0006498"	-1.5115933	-2.7400913	-1.6028852	-1.7141109	-1.5068216	-2.1314726	-2.6179419	-1.766809	-2.3399372	-1.860415
"A_21_P0006502"	-0.3110857	0.69610786	1.8308678	-0.4689207	0.68357086	0.625226	0.91565514	1.2865047	0.79996204	1.340929
"A_21_P0006503"	-5.0316567	-2.2920256	-2.096817	-3.2226915	-3.2987413	-1.3531685	-1.403244	-0.85470486	-1.5927258	-1.0831456
"A_21_P0006504"	-2.604547	-2.5669956	-4.1399326	-1.9956484	-3.5114975	-2.8067703	-4.456773	-3.5311446	-2.970861	-3.736002
"A_21_P0006518"	-6.1726637	-4.127454	-5.7754526	-4.8032484	-5.8622894	-5.8228016	-4.4894075	-5.986642	-5.854194	-5.860634
"A_21_P0006519"	-0.353199	-0.7982025	-1.3247199	-0.9586911	-1.3418183	0.57581043	-0.78177977	-0.076613426	0.21543074	-0.14876842
"A_21_P0006520"	-4.574009	-4.068744	-3.9944801	-3.8857698	-3.7368107	-4.7287865	-3.7963352	-2.9472713	-3.537106	-3.1404314
"A_21_P0006521"	-1.1825252	-0.9091377	-1.2024045	-0.6203842	-0.83811235	-0.6336622	-0.7436347	-0.89112806	-0.5360098	-1.0820146
"A_21_P0006522"	-0.14299774	-0.115592	-1.2561641	-0.45385885	-1.0069313	-0.2577381	-0.8042197	-0.95489264	-0.59513474	-0.94774294
"A_21_P0006524"	-5.1960497	-3.4810076	-6.6519265	-2.7853298	-5.92325	-5.419144	0.5877361	-6.0375137	-4.5068035	-5.723814
"A_21_P0006533"	-1.3109074	-1.1922932	-1.1449142	-1.2934337	-1.0453572	-0.6956792	-1.2514114	-0.47360897	-0.7266264	-0.6812992
"A_21_P0006536"	-0.14395714	-0.5487671	0.812294	-1.1420593	0.4384203	0.37688732	0.21751213	0.46372986	0.31448174	0.57720566
"A_21_P0006537"	-1.5236058	-1.0684099	-3.0172534	-0.69734097	-2.8151503	-1.3572702	-1.0296764	-3.4244375	-1.3307023	-3.3031678
"A_21_P0006544"	-5.196682	-5.6969156	-6.87511	-4.250221	-6.576486	-5.752516	-4.344355	-6.0933247	-5.5874257	-5.778515
"A_21_P0006563"	-3.3625355	-2.4609394	-1.9272575	-3.0102682	-3.4588675	-1.3837748	-0.92664766	-0.97652054	-1.6878529	-1.0932283
"A_21_P0006566"	-0.68403244	-0.10969639	-0.7288904	-0.39922523	-0.6352167	0.33869267	-0.13997221	-0.08639431	0.21003485	-0.397851
"A_21_P0006579"	-4.4780183	-2.324751	-3.4812784	-3.2547874	-2.9795341	-3.598978	-3.712617	-3.385459	-3.6776693	-3.2753391
"A_21_P0006591"	0.108504295	-0.8385124	-4.8142767	0.53329086	1.6030169	-0.5186777	-0.8274641	-6.1313796	-0.7955551	-1.3414264
"A_21_P0006595"	-6.112919	-3.923234	-6.883623	-3.1914606	-6.564811	-5.7205725	-4.264433	-6.0619793	-5.831561	-5.7491446
"A_21_P0006601"	-5.959797	-3.583521	-6.8278184	-3.0426779	-6.532709	-4.937312	-4.345974	-5.7460165	-4.6157665	-5.7483573
"A_21_P0006611"	-2.8065014	-2.5237513	-2.8389196	-2.0309105	-2.6799517	-1.9931607	-1.8734798	-2.1107368	-1.688149	-2.0782967
"A_21_P0006614"	-6.0074077	-5.682931	-6.8229933	-6.249423	-6.1492357	-5.6658707	-4.4184847	-6.016067	-5.7378926	-5.7614403
"A_21_P0006619"	-2.6321115	-2.7378535	-4.8635826	-2.430852	-4.3322535	-2.8675451	-3.6348348	-3.8208656	-2.9606342	-3.1575289
"A_21_P0006623"	-4.6948247	-5.8415155	-6.920331	-4.2962255	-6.5079384	-4.6439915	-4.5190744	-3.986007	-3.9864135	-4.469735
"A_21_P0006624"	-5.2269278	-4.122788	-6.4706473	-3.1372461	-5.965132	-3.8475065	-4.0153503	-5.999674	-4.953252	-5.8481307
"A_21_P0006625"	-4.817443	-4.2424192	-5.040058	-3.966732	-4.9285774	-4.6440277	-4.5126753	-5.2227097	-4.9773674	-5.324524
"A_21_P0006626"	-4.240474	-3.6441612	-3.0281343	-3.2100382	-3.9583569	-4.0757365	-3.954579	-3.0600433	-3.4714255	-3.5514603
"A_21_P0006628"	-6.2016473	-5.849715	-6.9404287	-4.66877	-6.6637344	-5.852323	-4.5148396	-5.287623	-5.909441	-5.893283
"A_21_P0006631"	-3.3214674	-1.666471	-6.409711	-0.9519677	-6.287222	-3.0055594	-1.82093	-6.128893	-2.1521025	-5.803384
"A_21_P0006632"	-3.9047527	-2.3734708	-6.945595	-1.2740669	-5.0216208	-4.46076	-3.550609	-5.483034	-3.4172516	-5.829794
"A_21_P0006633"	-4.958227	-2.5261488	-5.2385273	-2.3725471	-4.8760915	-4.5419245	-4.299556	-1.9881468	-3.5274253	-4.7731647
"A_21_P0006635"	-5.2354813	-3.769333	-4.4787006	-3.311782	-4.047883	-5.6626925	-4.324709	-5.8148236	-3.6479464	-5.511762
"A_21_P0006636"	-5.0689063	-3.0573244	-6.5373755	-2.5478473	-6.647357	-5.1050835	-3.5457306	-5.8235655	-3.8120017	-5.0355196
"A_21_P0006638"	-6.1476407	-5.8119073	-6.9050922	-5.5596066	-6.6049356	-5.8155437	-4.5153103	-6.1117134	-5.9104013	-4.5071917
"A_21_P0006640"	-3.8072643	-3.2017822	-4.8118973	-3.0987463	-4.9969053	-3.5918846	-3.8748264	-4.939747	-3.6616852	-5.212295
"A_21_P0006643"	-4.9536705	-3.1969438	-5.728069	-3.221262	-6.129461	-4.235056	-4.3869925	-5.970724	-3.5291443	-4.6807346
"A_21_P0006649"	-6.2171035	-4.903773	-6.9451075	-5.063444	-6.6858287	-5.875584	-4.5485077	-6.1631546	-5.9539833	-5.921735
"A_21_P0006657"	-4.453223	-1.3263354	-6.0939965	-0.99503183	-5.30359	-2.6433077	-2.0623121	-6.164229	-2.1756396	-5.7660227
"A_21_P0006658"	-1.3494811	-1.251533	-1.2596073	-1.596859	-1.8168755	-1.0068274	-1.3168082	-1.2870245	-1.0015001	-1.019979
"A_21_P0006661"	-0.9861574	-0.7019172	-1.8719382	-0.75653124	-1.7680287	-1.0554981	-1.1674695	-1.5504398	-1.14222	-1.7486062
"A_21_P0006663"	-2.6419258	-1.8262448	-4.3140917	-1.4080696	-4.069647	-2.473054	-1.9851341	-3.3951864	-1.9201202	-3.8545098
"A_21_P0006666"	-0.99537325	-2.5567083	-2.2277594	-1.7212777	-1.7011905	-0.9863491	-2.538701	-1.257793	-2.1040182	-1.239646
"A_21_P0006672"	1.9523172	1.60641	0.85639095	1.6612339	0.7728729	1.6893044	1.7001953	1.0532684	1.4207716	1.0329342
"A_21_P0006673"	-3.7982783	-2.8447437	-6.9421506	-2.0308623	-6.342216	-4.2791243	-3.2319002	-6.1416917	-3.137558	-5.608798
"A_21_P0006675"	-3.411542	-3.5830202	-3.241602	-3.2881684	-3.329597	-3.6070113	-4.3093557	-2.1057014	-2.7433062	-1.8924818
"A_21_P0006680"	-3.1046624	-2.8750105	-3.7261896	-1.8887572	-3.4746685	-3.4464564	-3.4868355	-3.8272033	-2.7280207	-5.6583304
"A_21_P0006689"	-3.3405123	-2.8059087	-2.5993347	-2.2737746	-2.7516274	-1.5530663	-2.6672611	-2.0096812	-1.470499	-1.7818594
"A_21_P0006690"	-0.31964302	0.048241615	-1.073566	0.2541399	-1.1482439	-0.016386986	-0.15147543	-0.8417487	0.061869144	-1.4157252
"A_21_P0006691"	-5.491794	-3.5551343	-6.634424	-3.329546	-6.6228185	-5.818984	-4.4935155	-6.121949	-4.5416613	-5.8612814
"A_21_P0006698"	0.8830509	0.9864216	0.3870697	1.3944492	0.40620327	1.0952272	0.84059715	0.89178085	1.1445475	0.76950073
"A_21_P0006705"	0.04081726	0.6691122	0.70898247	0.111001015	0.28881168	0.90710545	0.9438381	1.4931955	1.152381	1.4670639
"A_21_P0006710"	-3.5960765	-2.4671407	-5.195137	-2.093985	-5.6633077	-0.48725033	-0.55079365	1.3960915	-0.4973812	1.6401329
"A_21_P0006711"	-4.2556696	-4.08799	-4.070444	-2.9747725	-5.0423055	-2.926628	-3.6323128	-3.2350607	-3.299181	-4.232529
"A_21_P0006712"	-5.617082	-3.69837	-6.9242687	-3.5168734	-6.6363153	-5.789422	-4.398181	-6.147604	-4.573812	-5.5478506
"A_21_P0006713"	-0.6723814	-0.38761282	-2.7022476	-0.17330933	-3.0236282	-0.8068762	-0.9887142	-2.2744188	-0.5921602	-1.4892054
"A_21_P0006714"	-5.8295665	-3.8717632	-6.913384	-3.237339	-6.617964	-5.786539	-4.2874303	-6.0930877	-5.218917	-5.796369
"A_21_P0006716"	-5.897806	-4.148842	-5.2867155	-3.9108791	-6.230462	-5.065094	-2.9797802	-5.804679	-4.41519	-5.792922
"A_21_P0006721"	-6.193824	-5.8115406	-6.9256077	-4.159665	-6.6508474	-5.7809243	-4.429159	-6.1258936	-5.9145555	-5.857515
"A_21_P0006722"	-4.7538147	-2.9553094	-6.880325	-2.6558871	-6.6383443	-4.337947	-4.416381	-6.1436644	-4.5367517	-5.4156704
"A_21_P0006723"	0.7944937	-0.7710643	-1.9073138	0.9669285	-1.6056376	-1.0821791	-1.6442876	-2.726789	-1.3075943	-2.9231882
"A_21_P0006729"	-3.4561229	-2.753055	-5.0601273	-3.0641522	-4.8176937	-3.8907642	-4.461705	-4.578369	-3.934215	-4.8698187
"A_21_P0006731"	-3.1227684	-3.535534	-1.5840597	-3.4811907	-4.641115	-4.9817667	-4.5230293	-5.8899117	-5.9423156	-5.9250326
"A_21_P0006732"	-0.9883752	-1.359314	-1.1139927	-0.88784695	-2.4142737	-1.046217	-1.5423217	-1.7149544	-0.97009134	-1.5671401
"A_21_P0006738"	-5.3358364	-3.0597916	-6.0699463	-3.1658916	-6.4910564	-4.8230486	-4.3720922	-6.061237	-4.3136177	-4.4755363
"A_21_P0006739"	-2.2864976	-1.5880089	-2.5834904	-1.7995872	-2.7272878	-1.9130774	-0.6074157	-2.4284043	-1.9830546	-2.3600087
"A_21_P0006745"	-4.87489	-3.9288225	-6.362752	-3.2316337	-6.651245	-4.269681	-4.400303	-6.139489	-4.89141	-5.5847855
"A_21_P0006746"	-5.77363	-3.7539692	-6.955215	-3.2458181	-5.9769254	-4.9907293	-4.373	-6.1481113	-3.9444392	-5.8513174
"A_21_P0006749"	-6.103818	-5.770095	-6.894514	-6.2498064	-6.57834	-5.761231	-4.4972987	-6.0877666	-5.9085655	-5.837116
"A_21_P0006750"	-4.606787	-3.1276026	-4.5489645	-2.8277993	-4.514753	-3.9016209	-4.332332	-5.307055	-3.687077	-4.3577056
"A_21_P0006752"	-2.2734103	-1.1364889	-2.9213033	-1.3430119	-2.9476128	-1.4320383	-2.3276005	-2.3338213	-1.4649115	-2.2789497
"A_21_P0006753"	-3.5063357	-3.5293045	-6.4552145	-2.746851	-5.626301	-3.859746	-4.3099284	-6.0550933	-3.6217518	-4.863957
"A_21_P0006756"	-3.9248037	-2.9404287	-5.4510365	-2.523314	-1.130713	0.11552143	-2.3128405	0.7631607	0.041389465	0.9703407
"A_21_P0006761"	-5.7300787	-3.99818	-6.8374085	-3.3344512	-6.5825486	-4.832801	-4.4928007	-6.090857	-4.9033394	-5.8428736
"A_21_P0006762"	-6.2018967	-5.1119337	-6.053276	-4.8328166	-6.245901	-5.8618765	-4.515271	-6.1573195	-5.950562	-5.438636
"A_21_P0006764"	-3.5356379	-0.6951561	-4.173564	-0.48267937	-4.2083755	-1.9184008	-0.9461756	-2.8462238	-1.1085224	-3.1488833
"A_21_P0006767"	-3.3771396	-2.0809598	-5.2087655	-1.398221	-4.7291007	-2.5668573	-2.843523	-4.5053477	-2.3595219	-4.7961817
"A_21_P0006769"	-2.7554874	-1.2606807	-2.079979	-1.064971	-2.599203	0.721509	-0.3755355	0.26804352	0.32321692	0.61978054
"A_21_P0006771"	-4.1379023	-2.7522192	-6.8925724	-2.4483762	-6.0665684	-4.2920423	-3.711698	-5.486337	-3.8330073	-5.866886
"A_21_P0006773"	-3.4838953	-2.3919897	-4.570145	-2.29561	-3.9404783	-2.5351758	-3.3869686	-3.97159	-2.367096	-4.155259
"A_21_P0006776"	-4.9458957	-5.009539	-6.926225	-5.1116867	-6.6613216	-5.8460064	-4.4090276	-6.1286745	-5.889608	-5.58125
"A_21_P0006780"	-5.5789742	-4.2831054	-6.4625216	-3.3798866	-6.6668444	-3.7776308	-4.5372066	-5.2940903	-5.3011613	-5.9005437
"A_21_P0006783"	-4.195631	-5.3452644	-1.9283366	-5.111167	-3.2002258	-5.3224673	-4.278725	-4.6958685	-5.5656414	-4.142688
"A_21_P0006784"	-6.1110916	-5.7941194	-6.91511	-5.9960184	-6.6221156	-5.8063464	-4.442956	-6.1144648	-5.866031	-5.83359
"A_21_P0006789"	-6.0694456	-3.70779	-6.8771687	-3.7604818	-6.591379	-5.765068	-4.5509434	-6.11653	-5.3652353	-5.8510895
"A_21_P0006794"	-0.4037571	0.52829266	-2.2633095	0.43694305	-2.691412	-0.075032234	-0.31791735	-1.4759865	-0.20451212	-1.355875
"A_21_P0006795"	-1.8192511	-1.5265918	-2.1493206	-2.037166	-2.3790298	-1.565772	-2.2572813	-1.9011469	-1.8637395	-2.162303
"A_21_P0006802"	-2.9161134	-2.333004	-2.9310908	-2.005578	-2.984622	-1.9917965	-2.96988	-1.9613338	-1.5541797	-1.916461
"A_21_P0006804"	-5.674103	-5.525095	-6.8871675	-3.8789268	-6.2821245	-4.655836	-4.162283	-5.235161	-4.184271	-5.7482815
"A_21_P0006805"	-6.1849513	-5.8127346	-6.9221087	-6.2359047	-6.1044827	-5.7279124	-4.4789333	-6.12883	-5.85946	-5.8694177
"A_21_P0006806"	-3.6202164	-3.0781274	-4.751864	-2.4625673	-5.9710946	-4.204871	-2.8672495	-5.0971413	-2.8895826	-4.802491
"A_21_P0006809"	-4.7318196	-2.941557	-5.4367514	-2.4850368	-6.135192	-3.5539274	-3.3146229	-6.10999	-3.611178	-5.86184
"A_21_P0006812"	-5.9803605	-5.206413	-6.796617	-4.816564	-6.524642	-5.5848823	-4.3051615	-5.9875717	-5.8278236	-5.729354
"A_21_P0006833"	-4.5910354	-3.7319932	-3.9969978	-3.1496153	-4.707035	-4.909496	-4.336254	-3.7757149	-4.1282196	-5.8343773
"A_21_P0006840"	-4.481483	-3.464192	-6.549214	-3.0702105	-5.768548	-3.2305384	-4.2612066	-3.7949624	-4.027335	-4.093381
"A_21_P0006845"	-5.2573967	-3.4082246	-5.4636683	-3.667379	-6.5735335	-4.234626	-4.4895515	-4.972019	-4.6873994	-5.3910856
"A_21_P0006864"	-6.1676383	-3.554944	-6.9226875	-5.4170284	-6.6324778	-5.836673	-4.4998946	-6.130203	-5.8963804	-5.851042
"A_21_P0006878"	1.6392002	1.3074217	-1.1090016	2.0666952	0.30446053	1.7630053	1.1631374	1.0007324	2.3339214	2.077448
"A_21_P0006885"	-1.4856858	-1.784502	-0.5822525	-1.9950767	-1.39502	-1.6561542	-1.7407765	-1.1136742	-1.9836631	-1.1610389
"A_21_P0006886"	-1.8386307	-1.5472374	-1.143816	-1.7452545	-1.4328704	-1.4020681	-1.3939357	-1.086359	-1.5062938	-1.3012495
"A_21_P0006891"	-2.2729812	-1.7879162	-4.168359	-1.1573563	-3.7760983	-2.7331924	-2.3892074	-3.4618955	-2.4246688	-4.078719
"A_21_P0006896"	-3.2498436	-1.8188639	-5.4844456	-0.97420263	-4.9990273	-2.267321	-1.7819238	-4.961446	-2.1389637	-5.643364
"A_21_P0006899"	3.0046701	3.3200846	2.1515121	3.8248959	2.6741915	3.6727772	3.5319347	2.660531	3.8173304	2.492279
"A_21_P0006902"	-3.8187551	-5.7748384	-2.5048637	-4.903965	-4.050747	-1.4616551	-4.446558	-1.5386457	-2.5559454	-1.777811
"A_21_P0006914"	-0.6980629	-0.5300355	-1.5246544	-0.48073244	-1.1430173	-0.019442558	-0.3440485	-0.68541956	-0.09492874	-0.24675798
"A_21_P0006918"	-2.6148686	-1.8699613	-3.7341776	-1.5089087	-3.5285883	-2.362193	-2.429669	-4.1034775	-2.247558	-3.8256607
"A_21_P0006936"	-2.6293201	-2.1632419	-2.5967493	-1.4362226	-3.0696325	-2.4749742	-2.7856035	-4.1430635	-2.6114883	-3.4792347
"A_21_P0006944"	-3.337057	-1.8768291	-4.3885903	-1.6133552	-4.1683817	-3.4691224	-2.8100939	-4.441035	-2.444663	-4.7710934
"A_21_P0006947"	-6.121834	-5.699752	-6.9023285	-5.588739	-6.5834723	-5.752823	-4.3246994	-6.0790963	-5.821971	-5.78591
"A_21_P0006949"	-0.3576069	-3.3775167	-3.3731003	-1.9654965	-0.42273903	-4.835994	-4.2094903	-6.165043	-4.725915	-5.540473
"A_21_P0006982"	-2.939353	-2.0739017	-3.902337	-1.2966695	-3.483562	-2.0063696	-2.079431	-2.5811033	-1.8001194	-2.816905
"A_21_P0006983"	-5.9719133	-5.0316973	-5.401445	-4.359554	-5.1566615	-5.3712435	-4.2734404	-4.899677	-5.465659	-5.3275204
"A_21_P0006987"	-0.4632206	-0.32398129	-0.21159172	-0.610353	-0.55908203	-0.26385546	-0.33185482	-0.7203531	-0.5516987	-0.8462558
"A_21_P0007008"	-2.615224	-3.5596318	-4.2003794	-2.9184408	-5.718845	-3.7400317	-4.309352	-6.008792	-3.5345364	-4.6170254
"A_21_P0007018"	-4.152048	-1.8576236	-4.1945405	-1.8793783	-3.696165	-3.0438576	-2.092217	-3.5462003	-2.0238066	-3.2705755
"A_21_P0007042"	-4.050041	-3.412218	-4.574827	-2.7735596	-5.0431147	-4.8973265	-4.4675293	-5.377333	-4.30742	-5.5075464
"A_21_P0007045"	-5.5005636	-3.1838741	-6.7142134	-2.7971196	-5.733127	-2.0723429	-3.0576448	-1.9983473	-2.182653	-1.6786933
"A_21_P0007058"	-4.999548	-3.2162752	-6.583206	-4.39112	-5.608318	-5.6987514	-4.4326267	-6.064419	-4.341294	-5.77894
"A_21_P0007065"	0.081920624	-1.3656697	-3.6362343	0.31114578	0.16595268	-0.8363881	-0.85960484	1.052866	0.108832836	0.8849716
"A_21_P0007074"	-5.9090996	-4.7886205	-6.81509	-4.234722	-6.5208845	-5.424277	-2.843441	-6.0329022	-5.582384	-5.6695232
"A_21_P0007082"	-0.48620033	-0.29875755	-1.7176304	-0.721817	-1.5281854	0.17946243	-0.41605282	-0.8546591	-0.34014177	-0.94281006
"A_21_P0007093"	-3.6684132	-2.4891186	-5.4595604	-1.8835096	-4.843468	-2.9763489	-3.828502	-5.01527	-3.5595417	-4.675405
"A_21_P0007094"	-5.8129306	-2.5865684	-6.6772695	-2.4983807	-6.12213	-3.9483242	-4.3926024	-5.1518817	-3.2932272	-5.7866464
"A_21_P0007097"	0.90804386	0.1903925	0.7881317	-1.7977839	1.8841724	2.048789	2.0260067	2.4735975	2.5339508	2.945259
"A_21_P0007106"	-2.959518	-3.3177323	-6.080756	-3.132769	-6.18344	-4.877549	-4.498171	-4.8205214	-3.4794493	-5.1097536
"A_21_P0007110"	-2.340397	-2.885116	-3.5162373	-2.7769022	-4.571459	-2.8956327	-3.4067526	-5.3037224	-3.1391883	-4.4541483
"A_21_P0007123"	-3.0299544	-1.6334844	-3.4098783	-1.3031588	-4.195109	-2.752716	-2.008153	-3.5512762	-1.7762461	-3.6326504
"A_21_P0007124"	-4.411978	-2.092895	-6.2928305	-1.5137057	-4.5521355	-3.1233912	-2.792636	-5.8287992	-2.9258623	-5.4207873
"A_21_P0007125"	-2.229371	-2.026897	-3.0920606	-2.2841988	-2.7635627	-2.441753	-2.690237	-3.1282692	-2.800539	-2.452259
"A_21_P0007131"	-1.9711189	-1.3386016	-4.006196	-2.3313909	-4.433199	-2.7597141	-3.0567226	-3.5793076	-2.3349352	-4.924126
"A_21_P0007134"	-0.035333633	0.17918873	-0.6952591	-0.11513901	-0.6767931	-0.033575058	-0.23426819	-0.48337746	0.05734539	-0.40841818
"A_21_P0007135"	-1.4911718	-0.94280624	-2.4474802	-0.5883293	-2.0525846	-1.3718929	-1.418045	-2.0178618	-1.104526	-1.8746529
"A_21_P0007137"	2.6296463	3.0492353	2.784132	3.0112686	2.4938164	3.2422686	3.272027	3.382553	3.3951387	3.1900377
"A_21_P0007138"	-2.3920631	-3.0445628	-3.801034	-1.9095206	-4.57936	-3.5072079	-3.8600135	-4.6034794	-3.1954136	-4.236399
"A_21_P0007150"	-3.5787745	-2.7268658	-6.182905	-2.0350828	-5.96573	-3.198895	-3.1230788	-6.1573815	-2.7804923	-3.9510598
"A_21_P0007151"	-4.8043013	-1.8306661	-5.5520616	-1.7257857	-5.7700396	-3.4700851	-3.3702655	-5.7674093	-2.863851	-5.778161
"A_21_P0007152"	-3.729166	-2.66467	-5.019407	-2.3567686	-3.8906326	-3.1283045	-3.6863103	-3.6081529	-3.33259	-5.1279955
"A_21_P0007158"	-3.0178447	-1.743546	-4.67463	-1.4744673	-3.8468065	-2.9209785	-2.7296462	-5.9604692	-3.1483536	-5.38782
"A_21_P0007160"	-2.6262174	-0.7843237	-4.586338	-0.445179	-3.4392147	-2.1921067	-1.2578034	-5.13017	-1.561018	-4.6044445
"A_21_P0007168"	-1.3277726	-1.174778	-2.067224	-0.84072304	-1.99645	-1.1464157	-1.3458223	-2.0193129	-1.2486715	-2.0164785
"A_21_P0007173"	-4.5566034	-5.772334	-6.915882	-6.019435	-6.6266055	-5.804839	-4.3977575	-6.106814	-5.8597126	-5.84343
"A_21_P0007185"	-3.463276	-0.912272	-5.2513885	-0.824913	-4.926859	-2.369532	-1.6592822	-6.138739	-2.226657	-4.8299556
"A_21_P0007204"	-5.611101	-2.4177217	-3.915574	-2.610763	-3.04914	-3.1357574	-2.575511	-2.8916302	-1.978055	-2.752555
"A_21_P0007207"	-5.723859	-3.8168988	-6.955973	-4.190317	-6.6849327	-3.7949448	-4.3723183	-6.1779227	-5.63449	-5.8511543
"A_21_P0007208"	-4.2052226	-4.7086296	-5.5235853	-3.1666598	-5.9556346	-5.746324	-4.368462	-4.8983154	-4.9696484	-5.58614
"A_21_P0007218"	3.1851254	2.8896456	3.4840183	2.923748	3.538909	1.6107416	2.4722424	1.1389017	1.3673449	1.3267078
"A_21_P0007220"	-3.0227976	-2.5857844	-4.4522552	-2.4938574	-4.571926	-2.7081933	-3.5583467	-4.472229	-2.4802723	-4.1249943
"A_21_P0007221"	-1.7577782	-2.1538615	-1.5174704	-2.0618825	-1.0455551	0.16173935	-2.8809385	1.4992104	0.40097523	0.7265053
"A_21_P0007222"	-1.8336182	-2.0553613	-1.567873	-2.028633	-1.1131878	0.19138813	-3.167912	1.4276237	0.21278667	0.7079601
"A_21_P0007223"	-0.12618923	-0.47714424	0.029265404	-0.38100433	0.4272461	1.3311834	0.252841	2.2798615	1.310092	2.0436506
"A_21_P0007224"	-2.2907324	-2.3175735	-3.4221935	-2.1976976	-2.757491	-2.2075849	-2.5601711	-2.478445	-2.17727	-2.2130494
"A_21_P0007229"	3.2341995	3.0452023	2.3464108	3.268097	2.085184	3.094571	2.9848042	3.0314884	3.325698	2.625001
"A_21_P0007233"	-2.3342514	-2.4250379	-1.9178953	-1.8793049	-1.7762718	-2.583362	-2.5778332	-1.8596287	-1.6817126	-1.8552957
"A_21_P0007240"	-2.3993216	-2.6027122	-3.4912252	-2.5025096	-2.3355675	-2.2081885	-4.4258757	-3.0407715	-2.4336166	-2.0993433
"A_21_P0007241"	-1.6871529	-2.225964	-3.234383	-2.0348048	-2.211658	-1.6105056	-3.7763405	-2.8412075	-2.4121685	-1.7980733
"A_21_P0007249"	0.09493065	-0.034754753	1.3017502	0.31036758	0.87413406	0.479743	-0.44486523	0.9985771	-0.13232231	0.7582712
"A_21_P0007254"	-3.1452093	-2.0237794	-4.3517685	-1.7524681	-3.820983	-3.45961	-3.4166298	-3.811203	-3.1366906	-4.63859
"A_21_P0007256"	-2.250289	-2.0531044	-3.6630735	-2.893228	-3.3979607	-1.2245512	-2.403636	-2.8029723	-2.1880102	-2.686717
"A_21_P0007257"	-6.0299716	-2.8022308	-6.92575	-2.9808402	-6.396943	-3.8506618	-3.6271992	-5.131136	-3.49341	-5.770632
"A_21_P0007259"	-6.1762724	-4.300374	-6.5583563	-3.8140354	-6.0411243	-5.255345	-4.4015636	-6.1117616	-5.412986	-5.1956215
"A_21_P0007263"	-3.395712	-1.9516764	-6.9317503	-1.9140806	-4.061269	-3.3095942	-3.1795006	-4.9270687	-2.6316776	-4.9709682
"A_21_P0007268"	-5.8975925	-2.6853032	-4.80772	-3.0891476	-5.5389576	-4.5238924	-4.1383657	-5.1181297	-4.061304	-4.7740674
"A_21_P0007272"	-4.5596447	-2.062839	-6.1624513	-1.9650297	-6.210201	-3.741128	-3.4455295	-6.151812	-3.3428454	-4.4512343
"A_21_P0007276"	-3.4303246	-1.3451557	-4.2779827	-1.0374117	-4.2680674	-2.869524	-1.8879447	-5.587285	-2.2476301	-5.8158603
"A_21_P0007281"	-4.764086	-3.58424	-5.7849226	-3.0405846	-5.8422556	-4.4302244	-4.4038677	-6.1345086	-3.7002068	-5.229145
"A_21_P0007284"	-3.8660016	-4.03378	-3.0706596	-2.4055805	-3.9886332	-4.784764	-4.4185667	-4.460989	-3.353228	-4.1409793
"A_21_P0007295"	-6.0800457	-4.266594	-5.583372	-4.162477	-5.1430016	-5.0587616	-3.7661428	-5.229679	-5.525073	-5.7689095
"A_21_P0007296"	-3.208951	-0.7320857	-4.62543	-0.14677429	-4.2005787	-2.2868204	-1.0551696	-4.5388594	-1.4761338	-4.343778
"A_21_P0007297"	-5.975672	-4.6570015	-6.9466696	-4.7556667	-6.686655	-5.2357607	-4.543068	-6.163085	-5.951787	-5.911892
"A_21_P0007300"	-5.3774056	-4.0601907	-5.2348175	-4.203846	-6.2369795	-3.1044593	-4.2911882	-4.432744	-2.674478	-3.5191717
"A_21_P0007302"	-4.461447	-4.455432	-4.8344507	-2.836762	-3.9169683	-4.9199095	-4.258225	-5.5085163	-4.9678717	-5.571783
"A_21_P0007312"	-3.2189884	-3.1128998	-3.5758133	-3.1614408	-3.6323647	-3.5314322	-3.3244095	-4.403976	-2.7745748	-4.4187703
"A_21_P0007320"	-2.527439	-1.3477407	-0.67556477	-1.0213847	-0.8134074	-1.9436011	-2.4392338	-0.9650035	-1.1119337	-1.0292382
"A_21_P0007323"	-5.3994913	-3.9992337	-5.9508686	-3.4039764	-6.636769	-5.4274473	-4.045895	-5.821516	-4.2240753	-5.82614
"A_21_P0007324"	-1.6583161	-1.7946777	-2.0155253	-1.4930496	-1.7583094	-1.6292195	-1.8933821	-1.6392965	-1.8812442	-1.9363642
"A_21_P0007325"	-3.7145348	-2.821661	-5.3602695	-2.6613817	-5.416519	-3.5667734	-2.8297415	-4.394113	-3.323268	-5.6733623
"A_21_P0007327"	-2.5026712	-1.137991	-3.9118128	-1.1541862	-3.9753265	-2.0079803	-2.2568007	-3.2393017	-1.4867163	-3.6230683
"A_21_P0007330"	-4.875683	-2.8241234	-6.494486	-3.101749	-5.552365	-4.17268	-4.4209237	-6.057849	-5.41888	-5.807562
"A_21_P0007339"	-5.3940434	-3.54041	-4.529432	-3.6682796	-4.204463	-4.0825744	-4.270838	-5.593799	-5.086718	-5.173791
"A_21_P0007340"	-4.0076494	-2.9290905	-4.6831055	-2.3515415	-4.545039	-4.6411934	-4.2986727	-6.0958633	-5.4267282	-5.1864634
"A_21_P0007341"	-2.8890305	-0.4912176	-3.8995314	-0.31892776	-3.8210797	-1.4456873	-1.469171	-3.751521	-1.152401	-3.9659956
"A_21_P0007344"	-6.1258144	-5.799346	-6.8998156	-6.072004	-6.5960445	-5.784085	-4.5100327	-6.0987506	-5.906417	-5.8558097
"A_21_P0007351"	-3.7268867	-3.628026	-4.3242927	-2.9607534	-4.2448034	-4.8677826	-4.4120126	-6.135174	-5.3212323	-5.038565
"A_21_P0007376"	-1.8524437	-1.5656862	-2.662798	-1.8196535	-2.707223	-1.7050691	-1.5208473	-1.9584069	-1.4290805	-2.5113583
"A_21_P0007386"	-6.0942855	-4.051962	-6.946233	-3.9582686	-6.6714582	-5.7061305	-4.3443027	-6.1749144	-5.066167	-5.8345175
"A_21_P0007393"	-3.8381338	-2.8066359	-4.6514964	-2.4593654	-5.190885	-3.573307	-4.3355875	-5.0221443	-3.7998292	-4.9016676
"A_21_P0007400"	1.9440413	1.8877687	1.818594	2.1676626	1.321249	1.960535	1.8556404	1.2427711	1.8833189	1.1737471
"A_21_P0007413"	-5.971367	-2.047202	-6.8889594	-4.021657	-6.5776677	-3.2476788	-4.4229536	-3.1527014	-3.6013174	-2.7848048
"A_21_P0007429"	-2.1642427	-1.6449957	-0.9391422	-1.9702821	-1.7749338	-1.1509337	-1.0253372	-1.559607	-0.81473684	-1.4718356
"A_21_P0007430"	-3.5964475	-2.2919488	-3.6742568	-2.3604407	-3.1628857	-3.7651892	-3.558195	-3.3830128	-2.8615417	-3.4793587
"A_21_P0007435"	-5.1005096	-3.293353	-5.0015664	-3.1435452	-3.579238	-4.168228	-3.8958058	-3.3062353	-2.4180107	-3.3172054
"A_21_P0007437"	-1.9801707	-1.0644999	-2.732905	-0.8473716	-2.6470585	-1.5815678	-1.5987101	-2.4875984	-1.5031548	-2.5227084
"A_21_P0007440"	-5.7275925	-5.5019217	-4.738367	-3.7790112	-4.957381	-4.9799805	-4.310898	-4.6019278	-4.130431	-4.2735634
"A_21_P0007459"	-3.6790996	-1.1127005	-3.8217502	-0.9902458	-3.6941032	-2.6810036	-1.4861054	-4.54615	-1.9414601	-3.7759428
"A_21_P0007461"	-6.190629	-5.8063283	-6.922793	-6.240207	-6.640406	-5.818504	-4.4300737	-6.1230955	-5.872606	-5.8650827
"A_21_P0007466"	-6.091315	-2.8548846	-5.9024267	-3.1415977	-5.5063667	-5.163678	-3.8145792	-4.790846	-4.232112	-5.512669
"A_21_P0007475"	-3.6807413	-1.6856222	-5.684042	-1.5821924	-5.0528803	-3.115848	-2.2807446	-4.8524623	-2.8755655	-5.0662704
"A_21_P0007483"	-6.080094	-4.658307	-6.6946354	-4.01231	-6.2862473	-5.714747	-4.44442	-6.0513344	-5.703777	-5.7192283
"A_21_P0007485"	-5.6913047	-4.2140527	-6.868496	-3.9675732	-6.2648945	-5.1632633	-4.5010743	-6.096545	-5.3599215	-5.8067846
"A_21_P0007486"	-4.9458256	-2.9260483	-5.217504	-2.538293	-5.3162003	-4.410794	-4.0987873	-5.893468	-3.8898401	-5.909392
"A_21_P0007492"	-6.0928154	-4.7345924	-6.9101467	-4.5180783	-6.3334875	-5.557477	-4.415156	-6.1127634	-5.8769617	-5.810535
"A_21_P0007493"	-2.639042	-1.7912202	-4.554944	-1.1327949	-4.3959894	-2.7900696	-2.9308023	-5.0028224	-2.0300612	-4.602842
"A_21_P0007498"	-4.593536	-2.4352465	-5.5336614	-2.9992476	-4.381478	-4.293828	-3.7917497	-4.0047183	-3.886018	-5.5483937
"A_21_P0007499"	-2.2093015	-2.4403634	-3.706965	-2.1649075	-3.7001648	-2.70864	-4.0729837	-2.8715482	-2.6358666	-3.3244362
"A_21_P0007501"	-5.86102	-1.0600166	4.047906	-3.390987	1.2718143	-0.3643012	1.0969639	1.9821491	-0.5677576	-0.10672903
"A_21_P0007515"	-5.0567555	-3.0974245	-0.9986601	-2.9321146	-6.572426	-5.4576263	-4.5032287	-6.1118565	-4.097193	-5.3494654
"A_21_P0007531"	-2.0643206	-0.8428831	-2.5906696	-0.27192307	-2.806203	-1.786891	-1.5299644	-2.219297	-1.7423916	-2.310442
"A_21_P0007537"	-4.0448694	-4.222461	-4.580092	-3.3572397	-5.3803787	-5.423991	-4.2773623	-5.4433126	-4.234932	-5.782157
"A_21_P0007544"	2.309042	2.5201025	2.4224453	2.1569633	1.1007614	2.1396017	1.6427746	2.1841526	2.3342133	2.2156277
"A_21_P0007546"	0.60094166	0.6381912	0.8834343	0.16500282	-0.60988617	0.14381504	-0.70684385	0.47541428	0.111413956	0.31682777
"A_21_P0007556"	-4.8762875	-4.5574636	-4.797571	-3.4962025	-5.8931212	-4.238066	-4.2185144	-3.604128	-3.134326	-4.2145367
"A_21_P0007560"	-6.045869	-5.7812138	-6.6758194	-5.453025	-6.671709	-5.5972524	-4.386757	-5.933012	-5.463311	-5.8569107
"A_21_P0007569"	-2.9094982	-1.6704197	-3.715989	-1.4122858	-4.443179	-2.6599808	-2.2021275	-4.2897186	-2.6516728	-3.4660573
"A_21_P0007573"	-1.7905722	-1.7889466	-4.439651	-2.3840442	-3.4600263	-5.226262	-4.255686	-6.0736485	-4.27625	-5.7587395
"A_21_P0007577"	-2.700973	-2.9634557	-3.2121916	-2.2239947	-3.4100704	-3.0872116	-4.426467	-3.5642328	-3.2519608	-2.8123674
"A_21_P0007589"	-3.4637938	-2.0954752	-5.2804494	-1.4771318	-5.2752404	-3.6660385	-2.85739	-5.610651	-2.942212	-4.6098394
"A_21_P0007593"	-2.733477	-1.1031876	-3.789318	-1.4937344	-3.948524	-1.7757797	-2.2368526	0.28988266	-0.74594784	-0.8539896
"A_21_P0007599"	-6.1859503	-5.0005217	-6.9179296	-4.2080135	-6.354248	-5.4783072	-4.5500307	-5.9524894	-5.8880005	-5.8897204
"A_21_P0007605"	-2.1451464	-0.50734854	-4.271909	0.1330185	-4.9777994	-1.4696836	-1.121758	-6.141585	-1.6169133	-5.786606
"A_21_P0007607"	-1.0267243	-1.3957534	-2.2996502	-1.3864102	-2.7581859	-1.1512103	-1.4793959	-1.9174647	-1.4865746	-2.577417
"A_21_P0007619"	-1.3672795	-0.64886475	-2.7098746	-0.42131805	-2.1932497	-1.0365553	-1.0011406	-1.9208941	-0.7639942	-2.071178
"A_21_P0007638"	-1.681407	-2.4128761	-1.998929	-1.2832665	-2.9035254	-3.9891062	-3.7433405	-4.059492	-2.646307	-4.0747023
"A_21_P0007641"	-3.2478008	-3.2456818	-5.118967	-3.0128193	-3.970614	-2.9891891	-4.08266	-4.734255	-4.6244664	-4.6626296
"A_21_P0007642"	-2.0392303	-0.8170848	-2.8435836	-0.5345273	-2.9524708	-1.7077193	-1.3242183	-2.7071848	-1.2178864	-2.92412
"A_21_P0007653"	-5.201043	-4.6846933	-6.895187	-2.8782272	-5.8964934	-5.273125	-4.3712997	-5.284779	-4.6807423	-5.8173933
"A_21_P0007654"	-3.8066902	-1.6607141	-4.1872478	-0.70497894	-4.6398706	-2.8915176	-2.781643	-3.7763948	-2.6109748	-4.4183726
"A_21_P0007655"	0.9042978	1.1344614	-0.15221214	1.0993557	0.16237068	0.9509268	0.5673351	0.00608635	0.9193487	0.016829014
"A_21_P0007658"	-3.0945902	-2.0170355	-4.6709423	-1.5794153	-5.6212163	-3.4389277	-3.4656296	-5.091637	-2.967741	-4.8445477
"A_21_P0007670"	-5.2031693	-4.0320234	-6.781128	-3.7058249	-6.471514	-5.604144	-4.0671573	-5.517823	-5.105488	-5.7119265
"A_21_P0007694"	-0.8776932	0.23930454	-1.8667464	-0.527123	-1.7326179	-0.11133671	-1.0928125	0.6981354	0.35741138	0.53259087
"A_21_P0007700"	-1.6919928	-1.0123315	-2.8771124	-0.44653988	-3.3485365	-1.5174856	-1.3308902	-2.5495386	-1.6278191	-2.2398014
"A_21_P0007715"	-0.1725092	0.4486971	-1.0989437	0.4477253	-0.82468843	0.2511263	0.015748978	-0.32607174	0.45283222	-0.53038263
"A_21_P0007718"	-2.7448072	-1.8674254	-4.3636193	-1.8033056	-4.538205	-2.8028054	-2.7515292	-4.0738597	-2.6343508	-3.7174215
"A_21_P0007720"	-3.1709905	-1.7963457	-5.97982	-1.368145	-5.2720957	-2.8508463	-2.2782774	-5.7539234	-2.7289624	-5.3788195
"A_21_P0007721"	-5.4824524	-3.0447664	-6.701228	-2.8193436	-6.406529	-5.407978	-2.8619423	-5.8813453	-3.6984344	-5.6420774
"A_21_P0007736"	-6.062467	-3.3400898	-5.974294	-3.1439772	-6.216955	-5.6890707	-4.4056153	-5.3084903	-5.2302155	-5.7789183
"A_21_P0007740"	-0.5748787	0.6428652	0.27723122	1.0743933	1.726327	-0.927248	-0.16934204	-3.211913	-0.50160503	-2.4213085
"A_21_P0007749"	-2.7524514	-2.2032204	-3.0517635	-1.7083058	-2.7680597	-2.595725	-4.356103	-3.709319	-3.129233	-2.5144157
"A_21_P0007755"	-0.02123642	0.5535364	-2.4610882	1.6335993	-1.4397631	0.743042	-0.026102543	0.64048004	1.0520334	0.7844448
"A_21_P0007758"	-1.9678879	-1.6515017	-4.1174097	-1.4319477	-3.700173	-1.8978515	-2.4540162	-3.44165	-2.2197294	-3.7155566
"A_21_P0007771"	-6.237775	-5.730388	-6.9612155	-6.261853	-6.7024775	-5.8848724	-4.5209985	-6.1712327	-5.9435935	-5.923066
"A_21_P0007793"	-1.822165	-2.343152	-1.00072	-1.6578403	-2.3609896	-1.7301927	-2.6018739	-1.8260002	-1.913465	-2.6867414
"A_21_P0007797"	-0.9833231	-0.018950462	-1.3785653	-0.16636944	-1.8961434	-0.076579094	-0.6898117	-0.8053217	-0.5408912	-1.11767
"A_21_P0007800"	-3.5778189	-2.2376204	-6.7705803	-1.4862881	-6.4756355	-4.0154247	-2.9798827	-5.946912	-2.9079313	-5.6921835
"A_21_P0007801"	-4.449602	-3.1232333	-6.4868646	-3.0586934	-5.468649	-3.7220736	-4.4829073	-5.4827642	-3.6160874	-5.8461685
"A_21_P0007802"	-6.2204447	-5.6290236	-6.9417048	-6.2573996	-6.6848717	-5.88131	-4.523385	-6.1611476	-5.407832	-5.908575
"A_21_P0007805"	-3.2022524	-4.0941377	-3.9078493	-3.050838	-4.1592016	-4.340568	-4.333872	-4.600335	-3.5214682	-4.298602
"A_21_P0007827"	-1.7403736	-0.9778924	-1.1728764	-0.836678	-2.3482075	-1.6416526	-2.0796895	-2.2923422	-1.4312086	-2.019024
"A_21_P0007830"	-1.6350727	0.059075356	-1.6470413	0.5449095	-3.142058	-1.3574047	-0.2469368	-3.9511337	-0.64148426	-2.949294
"A_21_P0007832"	-5.40871	-5.4140043	-4.375464	-4.1485205	-6.1261616	-4.678997	-4.5266733	-5.2356925	-5.6746306	-5.823819
"A_21_P0007840"	-4.390876	-2.0913076	-4.370524	-2.0200057	-4.730734	-3.6053796	-4.2648125	-5.730918	-3.6013603	-5.3169446
"A_21_P0007842"	0.25958252	0.40994167	0.005052567	0.058299065	-0.09916687	0.83121586	0.13274717	0.55220985	0.4704275	0.22578812
"A_21_P0007845"	-3.7949429	-2.3497343	-4.077591	-2.277277	-2.830327	-2.278079	-2.620718	-2.470274	-2.1379585	-2.7484655
"A_21_P0007848"	-5.290382	-4.1950583	-6.916522	-3.8735461	-6.3320923	-5.3944063	-4.358304	-6.1022873	-5.8561	-5.839021
"A_21_P0007851"	-2.3760667	-1.4141254	-3.7712612	-1.063838	-3.0317373	-2.6128979	-2.0167708	-4.210871	-2.1870646	-3.6768765
"A_21_P0007857"	-2.9558792	-3.1114678	-5.133601	-1.8923769	-5.1545606	-3.8682208	-3.5549827	-5.6561565	-3.9379678	-5.526968
"A_21_P0007861"	-1.5882783	-0.1719122	-5.0239964	0.6768112	-4.0449047	-1.4364357	-0.5126953	-5.7252793	-0.87595844	-5.8082495
"A_21_P0007863"	-3.6490183	-3.7642236	-5.421036	-1.9464221	-5.8974457	-5.5123563	-4.174555	-6.1302853	-4.109947	-5.776437
"A_21_P0007864"	-2.1324496	-2.5662708	-1.2210755	-2.6163669	-1.9375448	-1.8698673	-1.9895301	-2.019476	-1.5659199	-1.7202106
"A_21_P0007874"	-0.19544888	-0.2437582	-0.56562805	0.04513359	-0.8569579	-0.05804348	-0.2597947	-0.36163998	0.14765692	-0.37507057
"A_21_P0007879"	-2.1091585	-1.3006711	-3.34933	-1.4918184	-2.2884936	-1.5382695	-1.99929	-2.866394	-1.677217	-2.5646567
"A_21_P0007888"	-2.1580257	-1.9028859	-4.092319	-0.72892475	-4.4747667	-1.8609872	-2.069643	-1.2352047	-1.3561449	-1.6006651
"A_21_P0007889"	-5.7832975	-4.8014655	-6.9094024	-3.3124695	-6.6402826	-5.847699	-4.5599995	-6.146003	-5.364111	-5.891528
"A_21_P0007891"	-4.4532313	-3.958746	-6.278847	-3.3462014	-6.642063	-5.2569356	-4.44953	-5.8957267	-4.8050942	-5.6093187
"A_21_P0007895"	0.21511364	0.30847263	-1.2314358	0.053274155	-0.61247826	0.52979946	-0.21378374	-0.068023205	0.16490698	-0.21810341
"A_21_P0007899"	-2.4515476	-1.3089933	-3.216907	-1.9933147	-3.9057865	-3.7440033	-3.6670961	-3.974382	-2.940661	-4.786284
"A_21_P0007909"	-3.0083036	-1.2845931	-4.6297255	-1.6091976	-5.4863853	-3.080802	-1.0418777	-5.4060383	-2.7851486	-5.5648956
"A_21_P0007910"	-3.6762676	-1.3992739	-0.60680103	-2.500852	-2.7472305	-3.8742318	-2.690279	-4.9742427	-3.0272665	-5.1904163
"A_21_P0007913"	-6.0621557	-5.2613573	-6.473112	-4.979255	-6.5225573	-5.6146765	-4.266484	-5.641239	-5.8689685	-5.709502
"A_21_P0007914"	-4.2282104	-3.7200356	-4.20113	-2.7959213	-5.913275	-2.9166765	-4.406364	-3.3530922	-3.358039	-4.8757615
"A_21_P0007915"	-5.3576546	-2.635889	-6.761434	-2.3258834	-6.600733	-4.4422655	-4.066111	-6.1364994	-4.0401306	-4.295802
"A_21_P0007921"	-1.6788821	-0.8992801	-3.0462914	-0.144804	-2.740573	-1.395041	-0.7828045	-2.9877262	-1.0592127	-2.8623729
"A_21_P0007932"	-5.078227	-2.3101034	-6.848646	-1.8385334	-5.1624513	-4.4350533	-3.8363488	-4.8454447	-2.8031359	-5.8001227
"A_21_P0007939"	-5.7511168	-5.1803956	-6.687414	-4.285	-5.7684965	-5.493918	-3.1306634	-5.232734	-5.705391	-5.7926574
"A_21_P0007944"	-6.048433	-2.8089762	-5.048216	-3.0529032	-5.844694	-5.1109333	-3.5180545	-6.0042872	-3.678357	-5.662244
"A_21_P0007945"	-5.4622197	-3.37895	-5.8616314	-4.5555	-6.634557	-5.57585	-4.29946	-6.0997252	-5.835415	-5.8189735
"A_21_P0007946"	-6.0877047	-5.52717	-6.8632364	-4.5940194	-6.5591345	-5.724866	-3.565041	-6.0865583	-5.825139	-5.7840147
"A_21_P0007950"	-2.176889	-3.1402378	-3.4040089	-1.8486767	-4.2144127	-2.5044785	-3.7549624	-5.118507	-2.8392034	-5.3965
"A_21_P0007952"	-6.0580797	-5.1115837	-6.849969	-6.247548	-6.572332	-5.729547	-4.450234	-5.931124	-5.9242487	-5.7168765
"A_21_P0007959"	-3.9802089	-4.354828	-3.3628407	-2.9552813	-3.10433	-3.784461	-4.0355864	-3.117206	-2.9214554	-2.4931574
"A_21_P0007960"	-6.0667014	-4.86917	-4.542642	-6.21838	-3.334158	-5.05352	-4.4594793	-4.3428025	-5.414774	-4.226757
"A_21_P0007965"	-5.718794	-3.0586653	-6.925426	-2.9655046	-6.6315665	-5.550679	-4.322183	-6.144413	-3.6017742	-5.883586
"A_21_P0007968"	-3.5320072	-2.2312183	-5.150229	-1.9610357	-5.063965	-2.7202578	-2.3068008	-4.926817	-2.532649	-4.8576283
"A_21_P0007978"	-4.3119497	-3.1932468	-5.2194333	-4.165248	-4.605494	-3.2821965	-4.358829	-3.419465	-4.1400175	-3.5290127
"A_21_P0007980"	-4.1958375	-3.8694077	-6.648469	-3.2986803	-6.5381646	-5.208547	-3.9573348	-5.6651387	-5.6022124	-5.729969
"A_21_P0007981"	-3.2540236	-4.080644	-3.6473064	-3.275074	-4.1919365	-3.6477838	-4.3607073	-3.586605	-3.8205903	-3.7564778
"A_21_P0007984"	-1.7621183	-1.4113417	-0.5175381	-0.8026142	0.78822803	0.3420353	-0.09362078	-1.3718414	-0.47002268	-0.8282623
"A_21_P0007987"	-3.1197596	-1.9239454	-3.7681937	-2.1677713	-4.122301	-2.8665695	-1.2408209	-3.0689135	-2.626626	-3.983539
"A_21_P0007989"	-5.5252533	-5.631342	-5.848837	-3.8435655	-5.154687	-5.7801337	-4.3301744	-6.1020107	-5.0965433	-5.246521
"A_21_P0007995"	-5.5932274	-5.5907574	-6.6558013	-4.3760324	-4.077324	-5.788606	-4.438134	-6.100817	-5.3054104	-5.845709
"A_21_P0007998"	-3.4694285	-1.6631331	-5.8018126	-0.8785238	-4.93398	-2.9711323	-1.9945679	-5.629281	-2.0382805	-4.901587
"A_21_P0008003"	-5.564597	-2.959105	-6.2717133	-3.0809765	-6.32792	-4.774025	-4.341243	-6.164076	-5.456489	-5.8143024
"A_21_P0008005"	-3.1434498	-2.260223	-3.7580347	-1.7031217	-3.6575356	-1.8250456	-3.01021	-3.6843405	-2.1562457	-2.6212368
"A_21_P0008009"	-1.665175	-0.8398862	0.4901619	-0.14081192	0.9289799	-2.0580573	-1.3691292	-5.3193636	-1.4653912	-5.240138
"A_21_P0008011"	-0.6332722	-0.31599236	-2.3412805	-0.42107677	-2.3275857	-0.8380394	-0.6548319	-1.8694539	-0.64610577	-2.118092
"A_21_P0008014"	-2.871297	-1.3223062	-2.4451013	-1.0239043	-5.927042	-2.0963578	-2.342473	-3.7400832	-1.5662694	-2.9109278
"A_21_P0008019"	-3.0031786	-2.410058	-3.4172401	-2.0977345	-3.7580185	-3.2041597	-3.427205	-3.2220507	-3.2772875	-3.6572475
"A_21_P0008046"	2.007084	0.18773651	1.6745834	0.44608974	1.5377083	1.2948484	0.84405327	1.3563557	1.093009	1.8561039
"A_21_P0008048"	-6.154378	-4.481578	-6.9117203	-3.774352	-6.6266937	-5.81873	-4.49568	-6.1325006	-5.809275	-5.851358
"A_21_P0008054"	-4.042692	-1.7805333	-5.061823	-1.6234722	-5.7506495	-2.7678452	-1.7803392	-4.6085534	-2.3461657	-5.003905
"A_21_P0008064"	-1.8665075	-1.0915895	1.0296326	-0.86391115	-1.9950757	-1.5277047	-1.7360077	-2.0438762	-1.5323563	-2.3454437
"A_21_P0008068"	-4.7206964	-2.2273455	-4.1000423	-2.059905	-4.7357097	-4.015207	-1.9984322	-6.0651217	-2.8183956	-5.784714
"A_21_P0008071"	-3.1630058	-1.6342263	-6.505707	-1.6217175	-6.101029	-4.036743	-2.665329	-5.9771194	-3.1873236	-5.795962
"A_21_P0008080"	-5.6843967	-4.234601	-6.570357	-5.2616987	-6.078817	-5.785735	-4.1214027	-6.1014333	-5.908113	-5.8113637
"A_21_P0008094"	-2.5608578	-1.5029912	-2.998745	-1.2602973	-2.7137518	-2.6292086	-1.6618457	-3.615611	-2.0674596	-4.0076413
"A_21_P0008095"	-3.697597	-2.4236097	-4.3731956	-1.8974485	-4.1245356	-4.1026707	-1.6102486	-5.3737326	-2.5568295	-4.85166
"A_21_P0008109"	-0.8035517	-0.3233862	-1.3450184	0.20828056	-0.86764	-0.19126368	-0.2091341	-0.92432785	-0.31162834	-1.0320148
"A_21_P0008110"	-3.6625242	-3.8774076	-3.6955624	-2.9951277	-3.6190977	-2.357985	-3.886158	-1.9408083	-2.287509	-2.0780792
"A_21_P0008112"	-5.533256	-3.0231276	-6.7706304	-3.0753622	-5.906014	-5.5666776	-3.8499506	-5.9238644	-4.497199	-5.686631
"A_21_P0008114"	-4.551381	-3.434044	-5.9168158	-3.2401829	-4.5353584	-4.2493734	-4.5501776	-5.2807813	-3.9401767	-5.0871615
"A_21_P0008116"	-0.24409676	-0.34960842	-0.83400154	-0.22179127	-1.0700064	0.21644306	-0.43984127	-0.4269042	-0.15210629	-0.85982513
"A_21_P0008118"	-3.3457742	-2.9780288	-5.208167	-2.4762087	-6.5832777	-4.44532	-2.6502075	-6.0873594	-3.426427	-5.8191
"A_21_P0008119"	-5.0505104	-3.2082968	-6.3766775	-2.451517	-6.6607895	-4.974553	-3.9980476	-6.15381	-3.4403706	-5.902001
"A_21_P0008122"	-6.0119658	-5.216978	-6.665202	-3.5204668	-6.184018	-5.6964374	-4.391575	-6.0664983	-5.1015573	-5.5662885
"A_21_P0008124"	-2.822791	-2.0401583	-3.780324	-1.7264004	-3.9763398	-2.957996	-3.088479	-3.537054	-2.4124832	-3.445716
"A_21_P0008127"	-2.4038267	-2.6674943	-4.810669	-1.9540153	-4.237372	-2.0370803	-2.637979	-1.9373374	-2.1513128	-2.4292808
"A_21_P0008135"	-3.8705454	-2.1506948	-2.9652624	-1.9833074	-3.8045368	-4.064322	-3.096517	-6.147624	-2.8536572	-5.8968525
"A_21_P0008136"	-3.3305168	-2.4870272	-2.3308868	-2.6151881	-3.0785294	-3.5133572	-4.1473765	-3.809883	-3.118878	-5.2788486
"A_21_P0008155"	-5.99465	-5.6743326	-6.816875	-4.9264584	-6.5004597	-5.659634	-2.7640905	-6.1055446	-5.907992	-5.7615733
"A_21_P0008166"	-5.7482395	-3.6903534	-5.6532702	-3.4027987	-6.5700955	-5.788372	-4.4789333	-6.107026	-5.3269634	-5.8549423
"A_21_P0008177"	-6.221227	-3.4035254	-6.9482126	-3.750441	-6.685956	-5.8644133	-4.5205164	-6.16147	-5.2625175	-5.9191313
"A_21_P0008179"	-2.8943791	-1.6088424	-4.567778	-1.4414101	-3.923698	-3.0829248	-2.6087208	-6.1071005	-2.6123047	-4.9891315
"A_21_P0008182"	-5.549664	-2.679655	-6.5746284	-2.6048403	-5.452916	-3.7984362	-3.1932068	-5.7936497	-3.2379246	-5.853095
"A_21_P0008201"	-5.8964972	-4.0919	-6.8705735	-3.50632	-6.5379934	-5.2599735	-3.4227686	-6.075243	-4.4759855	-5.787664
"A_21_P0008205"	-0.25871277	-1.1210799	-0.4192562	-0.6355295	-1.0365491	-1.9353857	-2.3374577	-2.859088	-2.0456638	-3.0400152
"A_21_P0008216"	-6.052301	-5.7644625	-6.8731728	-5.5748096	-6.5726075	-5.70589	-4.499916	-6.069591	-5.6359606	-5.8478565
"A_21_P0008224"	-3.2511663	-2.520422	-3.8268352	-1.9746447	-3.4179587	-3.9234242	-3.7539434	-4.1589217	-3.290164	-4.7425995
"A_21_P0008227"	-1.7131815	-1.3915806	-3.359106	-0.5030155	-3.1393652	-1.9689159	-1.2734923	-3.8239112	-1.8909373	-3.345089
"A_21_P0008229"	-4.6490602	-4.085878	-3.5584764	-3.4477868	-2.8568697	-5.1147585	-3.8042994	-4.1385455	-3.6437416	-3.6982145
"A_21_P0008239"	-5.6628	-5.396511	-5.585395	-4.0404005	-6.5913687	-5.7642097	-4.4019103	-6.1249294	-5.550126	-5.711667
"A_21_P0008241"	-4.169469	-2.242597	-2.2570887	-2.0838637	-2.5262432	-3.4714632	-2.378703	-5.2351775	-2.8062382	-4.353859
"A_21_P0008244"	-4.018853	-3.0159988	-6.038095	-2.6359673	-5.8570957	-3.4147706	-3.8098724	-6.1129656	-4.0552983	-5.624791
"A_21_P0008245"	-0.43556786	0.1609497	-2.6072145	0.6562996	-2.3503237	-0.645257	-0.12005472	-3.639727	-0.33988476	-3.380054
"A_21_P0008253"	-5.4523582	-3.752019	-6.688689	-3.2073507	-5.295981	-4.6267023	-4.198511	-4.3298826	-3.7411933	-4.6642685
"A_21_P0008258"	-5.706958	-3.0465994	-3.8383207	-2.4635868	-4.131353	-3.8181486	-4.352416	-3.591445	-2.639083	-4.6773124
"A_21_P0008260"	-3.563252	-2.8113456	-4.0335975	-1.9804754	-3.5412989	-2.7994757	-3.6909976	-3.6132956	-2.467453	-4.0982485
"A_21_P0008265"	-5.7722006	-4.721236	-5.886404	-4.781049	-6.6264277	-4.483595	-4.4588203	-4.7114706	-5.1922293	-5.3293047
"A_21_P0008267"	-0.01508522	0.06360531	-0.6588936	0.041596413	-0.7341747	0.18518353	-0.2668538	-0.48657227	-0.40671968	-0.80006933
"A_21_P0008270"	-3.84766	-1.1066241	-5.5225987	-1.4025898	-5.3044863	-2.1883874	-1.6612463	-4.4990225	-1.8943224	-5.816633
"A_21_P0008271"	-0.27101517	-0.1066103	-1.4718022	0.23688698	-1.0223365	0.21870708	-0.46928358	-0.85355854	-0.28853798	-0.93316364
"A_21_P0008272"	-3.7969255	-2.5014172	-3.3452768	-2.1837893	-4.170076	-3.2991848	-3.0565796	-3.6682463	-2.484005	-3.473483
"A_21_P0008276"	-1.0329118	-0.023897171	-2.2752628	-0.061725616	-2.0659251	-0.6086931	0.01954031	-1.8407536	-0.4628067	-1.7400999
"A_21_P0008277"	-3.349122	-1.706933	-4.02324	-1.6292944	-3.941101	-2.2116742	-2.6640062	-3.9451218	-1.9743099	-3.177557
"A_21_P0008278"	0.44111252	1.5231485	0.98573875	-2.8844867	2.204647	-0.1271925	-0.20570946	-0.27116632	-0.7001438	-1.8202748
"A_21_P0008279"	-3.551282	-3.7335691	-6.215366	-2.9656982	-4.941841	-5.0257363	-3.9815066	-5.5984964	-4.690473	-5.4685535
"A_21_P0008281"	-6.2187963	-5.845375	-6.96029	-6.2432203	-6.685359	-5.8663325	-4.4895506	-6.164262	-5.9192033	-5.898516
"A_21_P0008282"	-6.197673	-5.3825116	-6.9459157	-5.1257496	-6.575837	-5.848202	-4.4938	-6.1526365	-5.949976	-5.8812227
"A_21_P0008283"	-0.5184336	-0.34638977	-0.891016	-0.8006592	0.43039417	0.41082668	0.64811325	-0.02223587	0.36726284	1.080019
"A_21_P0008286"	-3.5317688	-1.7895203	-3.635335	-2.527721	-3.5853748	-2.7336159	-3.9974146	-3.109354	-3.2242088	-3.4118156
"A_21_P0008287"	-5.259038	-3.8188438	-5.2863073	-3.9862366	-6.229483	-4.06578	-4.3375354	-5.191101	-4.451157	-5.80115
"A_21_P0008289"	-0.974596	-0.027546883	-1.2298102	0.96117306	-1.8022423	-1.2164636	-0.35854053	-1.7619095	-1.2213497	-2.0028596
"A_21_P0008291"	-5.5145674	-2.6312418	-6.6282043	-2.1183124	-5.081013	-3.7944531	-3.922769	-6.132457	-3.6123261	-5.8275876
"A_21_P0008293"	-3.083974	-0.96268225	-5.221313	-0.961112	-1.849906	-2.2413883	-1.3275924	-5.882837	-1.7083654	-4.5874147
"A_21_P0008295"	-0.2944479	-0.48272753	0.011529923	-0.6970873	-0.45385742	1.234829	-0.0485425	1.0614223	0.56112766	1.1174021
"A_21_P0008298"	-3.7483397	-4.2873793	-5.983344	-3.6275616	-5.4880643	-5.64896	-4.328949	-6.0129523	-5.034515	-4.9893856
"A_21_P0008299"	-2.1618133	-0.75844145	-4.0978136	-0.29102516	-4.680315	0.74611664	-0.49904537	0.12470436	0.006906986	-0.001807213
"A_21_P0008306"	-5.8555183	-3.9302683	-6.962062	-2.4692268	-6.6882076	-3.7765045	-4.318901	-3.3672752	-2.8924756	-3.3262305
"A_21_P0008314"	-2.8536386	-5.3830833	-4.84688	-4.629795	-6.133689	-5.349214	-4.422943	-6.1047997	-5.5903153	-5.860642
"A_21_P0008321"	-1.5905457	-1.4969325	-1.7981544	-1.0774727	-2.0367994	-1.5429692	-2.0758524	-1.7873564	-1.733366	-2.091991
"A_21_P0008329"	-0.11383915	0.34372044	0.14112663	0.4237566	0.3948164	1.5360298	0.851326	1.1142492	1.0975828	1.1115351
"A_21_P0008331"	-2.650498	-0.51921844	-2.996889	-0.28769588	2.1284885	-0.6458726	-0.028484821	-1.1129036	-1.3284864	-0.13573027
"A_21_P0008349"	-2.4418468	-1.393496	-3.197618	-1.4010749	-3.2153397	-2.2479663	-1.9232917	-2.8685465	-1.7990952	-2.8079076
"A_21_P0008352"	-4.379306	-3.4240723	-5.7400675	-3.391591	-4.7828445	-4.9017506	-3.3744545	-5.619726	-4.3027735	-5.184964
"A_21_P0008355"	-3.7421684	-2.8244433	-4.6967373	-2.9934683	-3.8170738	-2.0577388	-2.6382523	-2.2748399	-2.2129307	-2.1009388
"A_21_P0008359"	-4.4530325	-4.32581	-6.5429554	-3.7681527	-5.1619573	-4.331376	-4.368306	-5.4666996	-3.8347454	-5.4465714
"A_21_P0008362"	-0.7634039	-1.532351	0.059883118	-1.1855359	-0.7517681	-2.8198872	-1.9974957	-3.094469	-2.3998013	-2.0452657
"A_21_P0008364"	-1.4735231	-1.5941701	-0.9467335	-1.2549114	-2.132454	-2.7945037	-1.951407	-2.7179756	-2.7716045	-2.5005088
"A_21_P0008370"	-2.1230426	-2.3877754	-1.706831	-2.3197389	-2.5580683	-1.6248698	-2.696722	-1.9647913	-2.0507364	-2.1452537
"A_21_P0008374"	-3.1665826	-2.341951	-5.5292597	-2.1916943	-5.184928	-3.1643076	-2.883381	-5.9269314	-2.5052738	-5.182863
"A_21_P0008380"	-5.279454	-3.7870378	-6.865072	-3.7158284	-6.5773697	-5.1090784	-4.24276	-6.1171455	-4.868721	-5.2610474
"A_21_P0008381"	-6.1630106	-5.78435	-6.910196	-5.114752	-6.61361	-5.812337	-4.4594064	-6.1185226	-5.760767	-5.844046
"A_21_P0008385"	-1.910831	-1.2046285	-2.2786703	-2.1347952	-3.0125103	-1.7235107	-1.997788	-2.5789757	-1.9927883	-2.8579607
"A_21_P0008393"	-5.5703335	-3.5405426	-6.7868085	-3.735012	-6.444891	-5.572632	-4.3347206	-5.777617	-4.9957047	-5.702315
"A_21_P0008400"	-4.4749365	-3.9382277	-2.88135	-2.6027145	-3.5264664	-3.330265	-4.2950425	-3.8694773	-3.074377	-5.273573
"A_21_P0008404"	-1.1587744	-1.710877	-0.120464325	-1.7241869	-1.4227223	-2.2837853	-2.9339714	-1.9108434	-2.283205	-2.2448926
"A_21_P0008407"	-5.998443	-3.113975	-6.9156394	-3.2329493	-6.359752	-5.1673183	-4.3497143	-5.5252233	-4.5402727	-5.3685026
"A_21_P0008410"	-4.6879272	-3.5164766	-6.879803	-2.2963228	-6.023194	-5.1485643	-3.6706367	-5.5014553	-4.0505705	-5.538798
"A_21_P0008412"	-6.125146	-4.8555636	-6.897341	-4.268628	-6.595277	-2.1638632	-3.856339	-1.2372775	-1.4951468	-1.8005304
"A_21_P0008414"	-1.9757242	-1.5362902	-2.3837695	-1.4664187	-2.4212914	-2.0552874	-2.1666765	-3.1967554	-2.0631685	-2.3596869
"A_21_P0008416"	-5.868825	-4.555653	-6.9181137	-4.385994	-6.6215215	-5.8168077	-3.183187	-6.102514	-5.8947206	-5.4452434
"A_21_P0008419"	-1.7321649	-0.45918274	0.15350437	-0.18187046	-0.74597263	-1.434011	-0.9046259	-4.2177343	-2.025991	-4.746413
"A_21_P0008428"	-3.547821	-2.4042835	-3.3399029	-2.7682862	-2.9331903	-2.657896	-3.2068815	-3.1822271	-3.0380177	-2.8883514
"A_21_P0008430"	-6.156552	-4.8851337	-6.9070015	-5.766848	-6.629282	-5.836324	-4.50817	-6.132257	-5.755784	-5.217313
"A_21_P0008432"	-6.199852	-3.9365168	-5.6057177	-4.940732	-6.644603	-0.36840343	-4.2815895	-1.7084236	-0.32414722	0.38981056
"A_21_P0008436"	-6.0271783	-5.6208844	-6.9190807	-6.040168	-6.606595	-5.659011	-4.215975	-4.6686416	-5.0042477	-5.7465386
"A_21_P0008446"	-6.0363345	-3.7167788	-6.357219	-3.351982	-5.820237	-4.3371916	-4.460824	-6.055746	-5.265504	-5.3628187
"A_21_P0008452"	-6.1854973	-5.754228	-6.9097004	-6.002512	-6.6301346	-5.7866135	-4.2705374	-5.953538	-5.8344717	-5.809334
"A_21_P0008453"	-2.4140234	-1.4837136	-2.3933468	-1.5139656	-2.3288245	-1.4303036	-1.3060169	-1.669569	-1.3026981	-2.4140806
"A_21_P0008456"	-0.21162319	0.29595375	-0.73201466	0.20933914	-0.51130104	0.25472164	0.12859869	-0.46608448	0.06984091	-0.62025833
"A_21_P0008458"	-3.539011	-1.0352631	-2.675376	-1.01511	-2.1410608	-1.9528713	-1.3493209	-2.7174225	-1.7677088	-2.909377
"A_21_P0008475"	-5.9809275	-4.6340513	-6.328686	-5.081421	-5.2599144	-5.254346	-4.3310175	-5.8106537	-5.553439	-4.8655434
"A_21_P0008476"	-0.9675441	-0.7270708	-2.800568	-0.35570908	-2.5583277	-0.931448	-0.6912875	-2.5901217	-1.0200663	-2.4194117
"A_21_P0008481"	-3.511025	-3.8091125	-4.36691	-4.017951	-5.4894133	-4.4122	-4.2620893	-3.289681	-3.7032008	-3.3524275
"A_21_P0008483"	-1.922164	-0.47885418	0.7939825	-0.6446619	1.1074924	0.3168478	0.030758858	0.57560444	0.3459692	1.3348284
"A_21_P0008484"	-1.7461815	-0.21769524	0.8768959	-0.4195299	1.5161362	0.4624462	0.05692768	0.7952709	0.39866734	1.4949856
"A_21_P0008485"	-1.2503681	-0.23737621	-0.18772697	-0.48671436	0.4191208	-0.19399261	-0.643054	0.08453941	-0.23669243	0.5651026
"A_21_P0008486"	-0.86574364	-0.15443516	0.46591568	-0.19345379	1.2748642	-0.023243904	0.15156412	0.6267967	0.25242043	1.3179893
"A_21_P0008489"	-4.7527575	-3.9497218	-6.7797666	-3.0201225	-6.5808644	-4.9150424	-4.5587387	-5.7553596	-3.7630699	-5.842995
"A_21_P0008504"	-3.73598	-2.6834135	-4.6590705	-2.2556038	-5.9276595	-3.6195126	-4.4067707	-3.611885	-3.1513848	-5.195553
"A_21_P0008509"	-4.6649685	-3.4840813	-6.9030824	-3.2051778	-6.5830784	-4.841577	-3.68966	-5.4926996	-5.078231	-5.8654957
"A_21_P0008523"	-4.749225	-3.3107643	-6.9456377	-3.7718115	-5.2017503	-4.011464	-4.487438	-3.9600368	-3.7344308	-3.6971455
"A_21_P0008537"	2.1748447	1.4436588	1.6957378	1.7206192	1.2774754	2.797554	1.7828102	2.4733582	2.896678	2.356513
"A_21_P0008538"	-4.0293083	-3.090232	-3.2553706	-3.3700771	-3.7263212	-1.9544477	-3.5476365	-4.963408	-2.8627677	-4.83957
"A_21_P0008540"	-4.0331807	-2.712894	-3.0276618	-3.17106	-2.5610018	-3.1164155	-3.2525272	-2.9581938	-2.6502447	-3.182085
"A_21_P0008541"	-3.8019357	-1.1140995	-2.8253384	-0.94726896	-2.2417402	-1.9860091	-1.2352362	-2.6497602	-1.6756606	-2.6400614
"A_21_P0008544"	-2.9972916	-2.239541	-4.006289	-2.2739825	-3.5694723	-2.5173178	-2.3736525	-4.3282557	-2.0538812	-4.356847
"A_21_P0008548"	-1.3360386	-0.6312399	0.97416496	-0.53589344	1.3042297	0.37038898	-0.86964846	0.87730026	0.13636065	1.4064865
"A_21_P0008549"	-2.419467	-1.3593917	-0.39320946	-1.525877	0.2610283	-0.9009905	-0.84283257	-0.8766608	-1.2587008	-0.0790019
"A_21_P0008553"	1.5022497	1.8859606	1.0640678	2.3231907	1.2473049	1.8169565	1.5298014	1.5514393	1.6903868	1.3974628
"A_21_P0008554"	-0.63256454	-0.6807456	-1.6657186	-0.22356129	-1.309792	-0.69704914	-0.7951994	-1.5420675	-0.70544624	-1.5009522
"A_21_P0008556"	-6.0373206	-5.629982	-6.432916	-3.882608	-6.5353317	-5.709587	-4.408988	-6.0452633	-5.8245687	-5.793538
"A_21_P0008557"	-2.0343633	-1.3268857	-3.2703009	-0.36473274	-3.4187775	-1.3492346	-1.1680765	-2.5951529	-0.83405113	-2.6396074
"A_21_P0008561"	-1.6772542	-0.9652543	-2.5355635	-1.5872045	-1.8311195	-1.3813086	-2.832261	-2.4001045	-1.8551025	-2.2557693
"A_21_P0008563"	-4.6356697	-4.811123	-5.116639	-3.6932173	-6.0653124	-4.9791737	-3.746204	-4.930983	-4.084523	-5.435803
"A_21_P0008564"	-2.483953	-3.1322083	-3.1520767	-2.349989	-2.8170614	-2.316204	-1.9843864	-2.940956	-2.3791018	-2.6990795
"A_21_P0008565"	-4.6925898	-1.8712339	-5.316294	-1.7845488	-5.201174	-2.799333	-2.994689	-5.3358107	-2.0748348	-5.919842
"A_21_P0008566"	-4.9006634	-2.905552	-6.910686	-2.6446533	-6.6049795	-3.78269	-3.8515654	-5.242761	-3.5018897	-5.061759
"A_21_P0008567"	-1.8431363	-1.3290076	-2.7829075	-1.4491148	-2.8555493	-1.6583767	-2.0426369	-2.9104424	-2.1705189	-2.5117803
"A_21_P0008570"	-0.8906145	-1.7909937	-0.95580864	-0.8883586	-1.295763	-1.7195053	-2.0640612	-1.4390659	-1.9702139	-1.8935609
"A_21_P0008574"	-4.7260714	-5.771343	-5.887923	-4.181093	-5.359707	-5.682909	-4.3024845	-6.103693	-5.845473	-5.71569
"A_21_P0008580"	-2.4652357	-2.3112178	-3.815597	-1.8297229	-2.801888	-2.2784739	-2.7262235	-2.7085104	-2.001564	-2.6070595
"A_21_P0008586"	-2.9109426	-0.670722	-1.3489933	-0.5613227	-2.472126	1.2877073	-0.5881262	1.5773792	0.08570862	1.8653011
"A_21_P0008594"	-3.2389145	-1.8497486	-2.0362	-1.1960468	-2.8063955	0.40709782	-1.7418437	0.9635582	-0.502265	1.3059568
"A_21_P0008599"	-4.082861	-1.5720019	-1.825305	-1.5931902	-2.4513702	1.0292158	-0.578485	1.4286575	0.08208799	1.9892225
"A_21_P0008601"	-2.6521087	-1.9228854	-4.3130007	-1.8278203	-4.2095737	-2.3447638	-1.9211149	-3.8337317	-2.0589962	-3.6477222
"A_21_P0008613"	-2.7316093	-1.9169455	-4.1313047	-0.7366905	-3.3626623	-2.7506576	-2.0287747	-4.507328	-2.328082	-4.102279
"A_21_P0008615"	-6.192562	-4.7018948	-5.1299477	-5.1790967	-3.3053818	-5.0022063	-4.5069366	-4.1054764	-4.5347652	-3.5583858
"A_21_P0008622"	-1.8058	-2.0878296	-1.2677555	-1.3748837	-1.6392498	-1.92629	-2.0454373	-1.0814838	-1.2207932	-1.1581616
"A_21_P0008627"	1.6056633	1.2353373	1.478117	1.4891987	0.6720152	0.7343588	1.0150957	0.9414635	0.89040184	0.53409386
"A_21_P0008635"	-3.3189125	-4.4989243	-1.1942844	-2.9124546	-3.2195902	-2.019175	-2.984065	-1.7525558	-2.2448044	-2.5731874
"A_21_P0008637"	-4.4851656	-3.556881	-6.894334	-2.9608717	-6.6222696	-4.5356474	-4.375699	-6.1005964	-3.8137827	-5.826193
"A_21_P0008653"	-2.5786576	-1.8604074	-3.6557856	-2.8315716	-3.4169588	-1.77281	-2.8700304	-1.7482419	-1.727849	-2.4757242
"A_21_P0008657"	-5.312606	-3.5580378	-6.855404	-2.9165583	-6.2235227	-5.0524545	-4.5121994	-5.7947035	-4.0972404	-5.86718
"A_21_P0008663"	-1.5863676	-1.2733283	-2.307047	-0.9937663	-2.2096472	-2.3616982	-2.9969454	-2.8617182	-2.6021104	-3.4674115
"A_21_P0008682"	-3.8389978	-1.8242712	-4.7318726	-1.9040608	-4.729424	-3.4962368	-2.5596151	-4.662031	-2.8819666	-5.25825
"A_21_P0008692"	-2.910997	-2.1764832	-1.5835514	-0.9394622	-3.2511034	-2.8708587	-2.4158688	-5.2806454	-2.970738	-5.1807556
"A_21_P0008700"	-1.5080838	-1.9251871	-1.7212334	-1.2407966	-3.0910373	-1.7500057	-1.8435488	-2.160522	-1.41183	-2.4613457
"A_21_P0008718"	-3.4670725	-3.0833225	-3.9513063	-3.0103226	-4.9727745	-2.9987097	-4.1324387	-3.8784966	-2.8481426	-5.008461
"A_21_P0008727"	0.030503273	0.42377377	-1.4648237	0.6168823	-0.026109695	0.46425343	0.421093	-1.0310345	0.34238386	-0.5904908
"A_21_P0008755"	-3.5124931	-2.808145	-3.8295321	-2.5963135	-3.5024462	-2.8811588	-3.7103071	-4.2554245	-3.197495	-4.2718
"A_21_P0008759"	0.85087776	0.30087948	1.6110849	0.3124056	2.416422	0.5323286	1.556303	1.3196707	0.73646355	1.7044582
"A_21_P0008763"	-3.228582	-1.8553166	-2.617011	-1.3899593	-3.743287	-2.157961	-2.1582804	-2.4408612	-2.1509266	-2.7345467
"A_21_P0008768"	-4.159436	-2.3613415	-3.640995	-3.269723	-3.7740602	-3.9858637	-3.977589	-4.4518585	-3.881824	-4.586728
"A_21_P0008772"	-4.757654	-3.3157082	-4.7698812	-2.8324556	-4.63499	-4.890439	-4.0507507	-4.5837727	-3.98384	-4.3628235
"A_21_P0008781"	-1.5724735	-1.086647	-2.4045105	-0.7755537	-2.1339102	-1.4563866	-1.6436248	-2.2689962	-1.3559256	-2.289363
"A_21_P0008783"	-5.1341915	-2.3390365	-5.635969	-2.1433086	-5.6633887	-3.1996489	-3.4397845	-5.748124	-3.0975347	-5.75362
"A_21_P0008789"	-4.7140446	-3.9309673	-4.857585	-3.3703127	-4.793695	-4.7585607	-4.4955873	-6.131298	-4.4860926	-5.8608
"A_21_P0008793"	-3.9932833	-3.7135248	-6.930251	-3.5372934	-6.6789684	-5.122504	-4.556816	-6.1565475	-4.8025093	-5.662435
"A_21_P0008797"	-3.536993	-1.7041035	-3.356183	-1.3376055	-3.2356062	-2.6727552	-2.4974527	-3.099059	-2.1448069	-3.216958
"A_21_P0008798"	-2.7317295	-1.8532352	-3.5933056	-1.4462571	-4.1162305	-2.4952621	-2.1922197	-4.0182076	-2.2215881	-4.2328773
"A_21_P0008800"	-3.5621471	-1.8554626	-3.001452	-1.7649212	-3.2423763	-1.7963161	-1.8967566	-1.9072933	-1.3419476	-1.5664868
"A_21_P0008807"	0.3736658	0.14624405	0.66843987	0.067406654	0.3473282	-0.72465515	-0.1914587	-0.8501415	-1.0321302	-1.4045033
"A_21_P0008808"	1.304162	2.0205994	0.48744202	1.7661152	0.41431427	0.9685278	1.7438707	0.6182575	1.3138628	0.705678
"A_21_P0008810"	-0.814908	-1.8918781	-1.4815617	-1.024015	-2.2053394	-1.374126	-1.7209606	-1.6112452	-1.4633708	-1.6894064
"A_21_P0008811"	-3.5059175	-1.6805048	-1.3682556	-1.462872	-2.2519174	1.1089678	-0.69365835	1.8031368	-0.22804785	2.3050652
"A_21_P0008813"	-1.5179324	0.232934	-1.2589445	0.5977497	-2.0089912	1.6850414	0.6534052	1.947546	0.42913818	2.5657196
"A_21_P0008816"	-1.8483496	-1.7897596	-1.206295	-2.2997007	-1.7207603	-0.64186907	-1.712841	-0.35782337	-1.4300966	-0.30136156
"A_21_P0008824"	-6.1845016	-5.8512106	-6.9276905	-3.672721	-6.1727786	-5.1219873	-4.5219827	-6.150801	-5.772064	-5.07775
"A_21_P0008841"	-4.001045	-3.2161627	-4.1653275	-2.63558	-4.137141	-4.765057	-4.378808	-5.1693044	-3.4046278	-5.8328986
"A_21_P0008849"	-1.1224599	-0.47630692	-1.8992324	-0.68575096	-1.9007168	-0.7964225	-1.2253513	-1.6501322	-0.9450512	-1.6938438
"A_21_P0008855"	0.8145542	0.33056164	1.6109638	0.38348866	2.4350634	0.58765507	1.627182	1.3872089	0.9005308	1.6761875
"A_21_P0008865"	-4.3412886	-3.212843	-4.8757195	-3.8336844	-6.1246505	-5.073846	-4.2482376	-5.3134136	-4.995858	-5.232482
"A_21_P0008872"	-3.656702	-4.973934	-1.3040605	-4.817553	-3.157198	-3.1561995	-4.384251	-2.0335116	-3.364377	-2.6499825
"A_21_P0008873"	-5.2191153	-1.6585279	-5.853689	-1.8239698	-5.6569815	-4.0914702	-3.0725155	-4.2767515	-2.542543	-5.7749476
"A_21_P0008874"	-4.7074757	-4.3830776	-4.4140816	-3.7949224	-4.312271	-5.6405296	-2.8541412	-6.065551	-5.534552	-5.2999606
"A_21_P0008876"	-2.6804242	-2.0136042	-3.3864017	-2.4399147	-3.6900048	-2.8860946	-2.0908184	-5.0247903	-2.9446926	-4.7013893
"A_21_P0008878"	-6.2253523	-5.3335056	-6.9514813	-6.270186	-6.6906147	-5.869558	-4.523076	-6.1644588	-5.9404936	-5.9213753
"A_21_P0008879"	-1.9316759	-1.6396661	-3.0465117	-1.7049651	-2.6317573	-1.5562735	-1.8277903	-2.6842656	-1.7423139	-2.4939919
"A_21_P0008885"	-6.0823274	-5.041726	-6.392335	-5.0211525	-5.601524	-5.752681	-4.396717	-5.7694716	-5.622443	-5.696391
"A_21_P0008887"	-5.719927	-4.177823	-6.8770757	-2.7502036	-5.705059	-5.59511	-4.4394283	-4.9170866	-4.6367702	-5.805541
"A_21_P0008891"	-4.26922	-3.2459025	-5.60369	-2.1469674	-5.949182	-4.4030056	-4.0818386	-4.838559	-3.5668488	-5.448542
"A_21_P0008895"	-3.822792	-3.1348825	-5.0426846	-2.5672655	-5.5628004	-4.1954365	-4.3890314	-5.686488	-3.1798124	-5.6045494
"A_21_P0008908"	-4.0247808	-2.975215	-3.7924075	-3.448306	-4.398883	-5.2834697	-4.5600624	-6.1348658	-4.1622643	-5.8466344
"A_21_P0008913"	-0.111598015	0.3528967	-0.99563456	0.34023094	-0.519392	0.25121784	-0.05520487	-0.21190357	0.33370638	-0.38062668
"A_21_P0008916"	-3.912469	-2.3143454	-6.587595	-2.322627	-6.296137	-3.4391065	-3.7489133	-6.144376	-3.5956974	-5.881133
"A_21_P0008935"	-1.0625696	-0.7479062	-1.5123248	-0.34889603	-0.6621933	-0.59336376	-0.74716425	-1.2687721	-0.47338963	-0.9601078
"A_21_P0008936"	-3.210081	-1.817791	-3.9081974	-1.8725281	-4.040168	-2.6385522	-2.8223743	-4.9249716	-2.3206167	-4.207016
"A_21_P0008939"	-4.211274	-2.31245	-4.8900404	-2.566166	-5.426774	-3.3608274	-2.7915106	-2.8027864	-2.9976215	-3.3331099
"A_21_P0008948"	-5.9933596	-4.7457747	-6.891182	-4.582388	-6.606226	-5.627325	-4.2381744	-6.14802	-5.8782783	-5.7560215
"A_21_P0008961"	-3.949668	-3.447586	-3.11069	-3.0164561	-3.319368	-4.017771	-3.9073892	-2.9750252	-2.9777846	-3.2847767
"A_21_P0008971"	-4.616889	-5.3276687	-5.4682894	-4.335452	-6.613495	-4.857868	-4.3847322	-5.338957	-5.584426	-4.2912874
"A_21_P0008978"	-6.190332	-3.5707912	-2.5890412	-3.26083	-4.872514	-4.6838827	-4.4326267	-3.0811272	-3.5954657	-3.898467
"A_21_P0009003"	-4.6946397	-2.9379592	-4.600237	-2.8415842	-3.7614326	-3.9385452	-4.435926	-3.351735	-2.3984895	-2.7994108
"A_21_P0009009"	-1.0980253	-0.25282383	-2.1490822	0.08245659	-1.5562797	-0.9225931	-1.1713729	-2.1314273	-0.6844158	-2.2466846
"A_21_P0009021"	-3.0443106	-2.030703	-3.4989142	-2.5541105	-3.7526379	-2.7911606	-3.113474	-3.5662756	-3.0835457	-3.617444
"A_21_P0009022"	1.2813988	2.0149012	0.26420975	1.628953	0.2394743	0.844594	1.3924599	0.5693054	1.0927649	0.43636322
"A_21_P0009023"	1.631607	2.0082092	1.3146896	1.830821	1.2928085	2.4820938	2.5294018	2.0779467	2.458459	1.6773939
"A_21_P0009030"	-2.7139907	0.46261692	-4.2225647	-0.62827253	-3.7087498	-2.217956	-1.7941422	-3.6678095	-1.3771791	-2.816122
"A_21_P0009033"	-3.4557238	-3.9878283	-4.900916	-2.7037172	-2.6003914	-3.1071758	-2.5221176	-2.9549932	-2.7485585	-2.1310997
"A_21_P0009037"	1.4407539	0.8277912	1.2334938	1.1147995	-0.34276962	-0.04422283	-0.5052099	-0.900033	-0.5713053	-1.1860862
"A_21_P0009055"	-1.9328775	-1.1337152	-3.3750067	-1.8399582	-1.5579348	-2.4290771	-2.2937942	-1.6751122	-1.6967916	-0.85565996
"A_21_P0009060"	-2.1705055	-1.0335102	-3.0218415	-1.2317772	-2.4894261	-0.569119	-1.0522037	-0.29099655	-0.42364073	-0.8134875
"A_21_P0009062"	1.5238342	1.5728159	1.434597	1.8740549	1.272974	1.6499472	1.7395859	1.9148779	2.0204573	1.6923409
"A_21_P0009063"	-4.5664434	-3.3203373	-6.880943	-3.0587955	-6.588595	-5.0486703	-3.8154335	-6.14758	-5.6973724	-5.790928
"A_21_P0009067"	-2.3836794	-1.6984143	-1.9063787	-1.3497863	-1.7488384	-1.8002167	-1.7284956	-0.67247343	-0.84696484	-0.75845814
"A_21_P0009069"	-6.092806	-4.1658125	-6.086722	-3.4057813	-5.904785	-5.463174	-4.526675	-6.076443	-5.0529604	-5.8166394
"A_21_P0009071"	-5.2903223	-2.8699856	-6.881509	-2.3509636	-6.5639606	-4.9046693	-3.7666235	-6.052012	-3.997825	-5.74576
"A_21_P0009076"	-3.4557457	-3.1916666	-5.3436203	-2.8558984	-4.808647	-4.1270022	-4.2557106	-4.425043	-3.2608328	-4.1355743
"A_21_P0009092"	-1.4328961	-2.7201915	-0.37201118	-2.3176742	-0.54665184	-0.98983765	-1.4955025	-0.8171816	-1.3400879	-0.68414164
"A_21_P0009095"	-2.3360271	-1.834075	-3.9375076	-1.7180209	-4.2562885	-2.3575325	-2.8032885	-4.8997555	-2.3451223	-5.3575993
"A_21_P0009097"	-0.8005247	-0.12766361	-1.8631363	-0.13008118	-1.5591516	-0.8284917	-0.5033722	-1.2910905	-0.7149372	-1.8292403
"A_21_P0009102"	-6.0773444	-3.3644972	-6.877299	-4.8039923	-6.5759625	-5.7724524	-4.3879013	-6.1016355	-5.1264906	-5.8390007
"A_21_P0009110"	-1.0144348	-1.3002415	-0.9835377	-1.3129563	-1.1476402	-1.2487683	-0.93806934	-0.83918	-1.041729	-0.9052458
"A_21_P0009114"	-2.435802	-1.8624382	-1.984962	-1.7505126	-1.2949	-0.8970108	-1.6895313	-0.44942188	-0.95286083	-0.12611818
"A_21_P0009122"	-0.5456476	0.19931602	-1.5228968	0.38314247	-1.5294333	-0.2652874	-0.25829554	-0.89586926	-0.16052294	-1.187891
"A_21_P0009124"	-3.5905685	-1.8440814	-6.205247	-1.5439615	-6.5770454	-2.5009089	-2.3730798	-6.1337523	-2.2583218	-5.804514
"A_21_P0009126"	-5.6122274	-5.37191	-6.8411736	-4.8621097	-6.007551	-5.517791	-4.4198527	-6.1171556	-5.1697826	-5.6238813
"A_21_P0009143"	-6.077748	-5.6426487	-6.9219627	-5.0769567	-6.6184673	-5.700346	-4.1745377	-6.111533	-5.288604	-5.7535267
"A_21_P0009148"	-5.7108936	-5.7157745	-6.9339366	-6.14981	-6.6621633	-5.137313	-4.2975426	-5.8913403	-5.8753376	-5.8192096
"A_21_P0009152"	-3.5240107	-2.757617	-4.718203	-2.5419202	-4.5269575	-3.5051832	-4.269084	-4.1765018	-2.9038324	-5.0429173
"A_21_P0009153"	-1.1147184	-0.9723387	-0.6047058	-0.4924345	-1.6804953	0.5793123	0.21630955	1.4400167	0.89158535	1.402565
"A_21_P0009154"	-6.2021947	-3.48026	-6.9329906	-3.101328	-6.658242	-5.3325357	-4.448039	-6.134047	-4.705599	-5.876535
"A_21_P0009156"	-5.665282	-2.355256	-6.470382	-2.046494	-6.143056	-4.9155674	-4.2013597	-6.1348224	-3.0173864	-5.839811
"A_21_P0009157"	-2.9286857	-1.8025784	-5.303068	-1.2812834	-3.9006376	-1.960154	-1.873158	-2.702941	-2.3127365	-2.8317766
"A_21_P0009158"	-3.2171154	-2.1205778	-3.5262375	-1.9978065	-3.1117992	-2.3923655	-3.349854	-2.7245898	-2.221006	-2.934257
"A_21_P0009160"	-3.4514318	-5.379496	-4.2831955	-4.1304836	-4.548157	-4.035134	-3.7174754	-4.932661	-3.396727	-4.5372715
"A_21_P0009162"	-1.4540176	-0.65004873	-1.1286693	-0.8116212	-1.1235247	-1.5448222	-1.0069308	-2.5843825	-1.1220903	-2.5554724
"A_21_P0009165"	-3.0455894	-2.0348458	-6.8813076	-1.3206406	-5.555724	-3.5326624	-2.1914802	-6.128945	-2.8785477	-5.848299
"A_21_P0009168"	-1.17729	-0.686852	-2.228055	-0.686316	-2.5172668	-0.7736559	-0.955235	-1.6191373	-0.92929363	-1.9961543
"A_21_P0009169"	-0.8532448	0.13731289	0.33039474	-0.7684488	0.060977936	-1.1538229	-0.52469397	-1.6045289	-0.8611064	-1.760232
"A_21_P0009170"	-2.516078	-1.7216015	-3.8325233	-1.6033344	-3.3463774	-2.9296737	-2.56223	-4.3282623	-3.023394	-4.757457
"A_21_P0009171"	-2.9291754	-2.703556	-4.920951	-2.3477979	-4.371105	-3.1854959	-3.6864786	-4.202513	-3.1288824	-4.6077003
"A_21_P0009174"	-0.9242792	-1.2400885	-0.6866665	-0.85577965	-1.2486897	-1.2955952	-2.0512486	-1.1950426	-1.210947	-1.7906694
"A_21_P0009175"	-3.1769161	-2.7823653	-6.040455	-2.2851648	-4.7579484	-3.3875923	-3.8614647	-4.766829	-3.078453	-5.8884516
"A_21_P0009176"	-4.529698	-4.3668904	-6.5455227	-3.0904417	-6.581008	-4.6732464	-4.404997	-6.15092	-4.269413	-4.9640436
"A_21_P0009182"	-3.956399	-4.238591	-3.7829652	-3.3414645	-3.967085	-4.9659886	-4.4873695	-4.7982035	-3.8761609	-5.11253
"A_21_P0009184"	-4.9095087	-3.8934016	-6.8806114	-2.7648563	-6.577331	-4.8941326	-4.307635	-6.09669	-4.230076	-5.782756
"A_21_P0009186"	-4.3327017	-2.72184	-4.668146	-2.4940815	-3.8748631	-3.2469358	-4.4204636	-4.8458176	-3.5091057	-5.4354405
"A_21_P0009189"	-2.867138	-2.7362847	-3.0985966	-2.3055406	-2.9500294	-1.908577	-2.812087	-1.7383971	-2.3844461	-1.87989
"A_21_P0009190"	-2.968368	-2.422429	-2.5205708	-2.7836504	-3.1595125	-2.5968428	-3.708877	-2.3992076	-2.605454	-2.7256222
"A_21_P0009191"	-1.5047331	-4.04604	-0.87362146	-3.310567	-1.4378781	-4.1978273	-4.417881	-3.598134	-4.026455	-3.4979525
"A_21_P0009192"	1.0276203	-0.19983292	-0.08289719	-0.15282726	-0.16045284	-0.65995836	-0.38701248	-1.2556424	-0.61825275	-1.5369072
"A_21_P0009197"	-2.1821527	-2.0904698	-2.77491	-1.7228107	-2.2112036	-1.8161011	-2.95335	-1.6813378	-1.7996325	-1.793016
"A_21_P0009203"	-3.10468	-3.1203437	-3.3898582	-2.65022	-3.4078445	-3.3235512	-3.001945	-3.4580126	-3.2597227	-3.6579618
"A_21_P0009206"	-6.118338	-5.681181	-6.868751	-4.2186074	-6.6004	-5.1897707	-4.285958	-6.0940123	-5.8211126	-5.7741127
"A_21_P0009211"	-2.3702335	-3.5044746	-2.9240723	-2.6482358	-2.615591	-2.5000944	-2.9428787	-2.629446	-2.5893345	-2.4231777
"A_21_P0009221"	-2.9195642	-2.03683	-3.5195522	-2.0559154	-3.1066704	-1.7292457	-2.4822063	-2.7561703	-1.695507	-2.311119
"A_21_P0009223"	-3.0883007	-2.6073227	-3.1531653	-3.5058126	-3.0132794	-2.4685102	-3.4792976	-2.202467	-2.4132252	-2.588336
"A_21_P0009240"	-2.4135046	-1.8305883	-2.2177863	-1.8947268	-2.1477232	-2.5430388	-3.1315222	-4.3768015	-2.5810022	-3.6795568
"A_21_P0009243"	-1.6919603	-3.535102	-1.9113073	-3.2106724	-2.8130765	-1.4905005	-2.8315954	-2.3744736	-2.389062	-2.289383
"A_21_P0009260"	-3.4959536	-2.7028599	-4.704118	-2.7621756	-4.588632	-3.5283837	-2.9713774	-4.062255	-3.0889678	-3.9567332
"A_21_P0009267"	-0.37786484	-0.3155923	-0.26131344	0.5628624	-3.015006	-0.58377075	0.822587	-0.58208895	-0.25014496	-0.09805012
"A_21_P0009272"	-3.1593404	-4.397024	-3.840908	-2.8086805	-4.279222	-3.296802	-4.068265	-4.167899	-3.4305048	-3.7994356
"A_21_P0009281"	-5.2704573	-3.3297606	-6.491494	-2.5143356	-6.2779503	-5.065494	-4.1407566	-5.9813447	-3.3277683	-5.6601143
"A_21_P0009287"	-1.6193419	-2.3610153	-0.43322563	-2.199789	-1.1936398	-1.808258	-1.8194876	-1.2302217	-1.6844497	-1.4277892
"A_21_P0009289"	-3.1438103	-3.0846872	-4.0292816	-2.470739	-4.8605843	-3.4789577	-3.9512858	-3.9642763	-3.5230756	-5.0823298
"A_21_P0009290"	3.185111	3.1293392	3.3229036	3.4537697	3.588251	3.5685892	3.6959057	3.8033075	3.6276941	3.2640572
"A_21_P0009299"	-0.068071365	-0.3323083	-2.1410122	0.16241455	-1.858943	0.03921032	-0.7997637	-2.622284	-0.14798689	-2.4768887
"A_21_P0009302"	-5.595722	-2.5375776	-5.846472	-3.0093174	-5.2052727	-4.4072204	-3.4909506	-5.7211084	-3.2494307	-5.474939
"A_21_P0009313"	0.38174057	0.11501598	0.5225706	0.107102394	0.5581341	0.3866167	0.13067245	0.42631054	0.1692133	0.20838928
"A_21_P0009315"	-0.06939411	0.2732725	0.1872263	0.13852882	0.068696976	-0.110702515	-0.21131277	-0.43481255	0.08260965	-0.43100214
"A_21_P0009319"	0.90339565	1.1741066	0.27549553	1.2225914	0.2322483	1.1358519	1.2416649	0.54017544	1.2551374	0.41480064
"A_21_P0009320"	3.1338034	3.5240278	2.4587336	3.6604366	2.6412601	3.607668	3.6811008	2.7163868	3.6458197	2.7396812
"A_21_P0009321"	-3.295483	-3.2913003	-4.5834866	-2.8674622	-4.251832	-2.977642	-3.0327573	-5.3127966	-4.2945204	-4.4449596
"A_21_P0009330"	-6.0797763	-5.2587442	-6.8588	-3.681366	-6.571615	-5.766978	-3.0046635	-6.116663	-5.8688493	-5.8390417
"A_21_P0009338"	-5.8361063	-4.410618	-5.2924347	-3.1592011	-6.2611175	-3.6767378	-4.452627	-3.089159	-2.50354	-2.462141
"A_21_P0009356"	-3.3963685	-2.6124969	-4.587785	-1.9357467	-4.428958	-3.4247594	-3.6626205	-4.1329145	-2.7514963	-4.1777196
"A_21_P0009365"	-3.5723171	-2.67588	-3.218896	-2.2207727	-3.857604	-2.4214315	-1.4259782	-3.3972602	-2.802722	-3.6300383
"A_21_P0009385"	-0.6225147	-2.225397	-1.0485587	-1.9474134	-1.4825363	-1.7804656	-2.704399	-1.8248262	-2.4338298	-2.3206768
"A_21_P0009387"	-4.104192	-2.6765776	-5.163357	-3.0354962	-4.882551	-4.1272674	-4.354498	-5.598687	-4.468935	-5.7800145
"A_21_P0009398"	-5.6237097	-3.426756	-5.5230026	-3.3006992	-6.492318	-3.2131686	-3.9163554	-2.951827	-2.3447065	-2.6084776
"A_21_P0009400"	-3.0912323	-2.9054394	-3.1642084	-2.7475677	-2.7754192	-2.9185162	-3.1171293	-2.9324474	-2.8083625	-2.7930841
"A_21_P0009405"	-4.964159	-5.3695316	-5.5063744	-4.138937	-6.531115	-1.7312732	-3.2599201	-1.4317484	-1.7784319	-1.178081
"A_21_P0009417"	-4.119974	-3.637374	-3.9489756	-2.510785	-2.737277	-4.3101482	-3.1599722	-6.100385	-4.570897	-5.7613516
"A_21_P0009419"	-4.961035	-5.084867	-6.3286133	-5.0825253	-5.4328976	-4.544163	-4.375866	-5.914113	-5.0400295	-5.8458242
"A_21_P0009422"	-4.2004647	-2.5241013	-5.8987617	-2.0309129	-4.566418	-3.3415875	-3.4544597	-5.6916137	-3.015871	-4.830847
"A_21_P0009426"	-4.6510878	-1.628437	-5.8617806	-1.9106932	-5.133193	-4.560212	-3.4000921	-5.793273	-3.3791428	-5.9107966
"A_21_P0009427"	-5.266865	-1.91431	-6.1473517	-2.4065828	-5.041089	-4.62073	-4.1701107	-6.1073217	-3.6314478	-3.2091236
"A_21_P0009430"	-5.711499	-3.8021693	-6.1655035	-4.2760096	-4.2691154	-3.6262922	-4.402626	-4.5147486	-4.3420296	-3.5678015
"A_21_P0009431"	-6.1057186	-5.75529	-6.8724375	-6.255465	-5.6809487	-5.795137	-4.497653	-6.097063	-5.899496	-5.811712
"A_21_P0009432"	-6.2051063	-5.649992	-6.9363256	-5.401936	-6.6385202	-5.8405824	-4.4150267	-6.1319923	-5.9037933	-5.8607187
"A_21_P0009455"	-4.3824234	-1.9874969	-5.1989994	-1.4124546	-4.3084	0.7690096	-2.5127392	0.36573982	0.92465305	0.9943867
"A_21_P0009459"	-1.0829039	-1.1875925	-0.5690861	-0.98923874	-0.61421394	0.24125004	-0.332191	-0.4135146	0.11163807	-0.29064846
"A_21_P0009464"	-4.134073	-2.8898902	-6.4390907	-2.4365454	-4.627561	-4.2791157	-3.4484854	-4.72895	-3.1244445	-5.9233303
"A_21_P0009466"	-5.7587357	-4.9349403	-6.937873	-5.083557	-4.7638435	-5.7249904	-4.292431	-6.159231	-5.811016	-5.8015513
"A_21_P0009481"	-2.8593216	-0.77596664	-2.8458395	-1.4078145	-3.9939623	-4.4942474	-3.4329863	-5.4441805	-4.342682	-5.718775
"A_21_P0009482"	-5.753381	-2.7521906	-6.1642485	-2.6808348	-6.342169	-5.771246	-4.573882	-5.280233	-3.7528453	-5.8819475
"A_21_P0009489"	-4.1175766	-2.535645	-3.7268057	-2.6332583	-3.7536926	-3.6067948	-3.8349416	-3.7324314	-2.951602	-3.4164839
"A_21_P0009490"	-0.6187048	-0.9041476	0.43280602	-0.90896225	0.14784813	-1.012147	-0.891366	-1.0126286	-1.1325941	-0.8569536
"A_21_P0009491"	-5.345733	-5.790559	-6.9036655	-6.2750583	-6.609427	-5.8128715	-4.486104	-6.1244984	-5.942844	-5.8457146
"A_21_P0009509"	0.27968216	0.22017479	0.11573315	0.58476925	-0.30501175	0.5218897	0.1638627	0.27988243	0.5121336	-0.010943413
"A_21_P0009515"	-0.51949596	-0.084685326	-1.8025217	0.081300735	-1.5752435	-0.17785835	-0.38746166	-0.86252594	-0.1266098	-1.1132112
"A_21_P0009533"	-1.1548796	-0.690608	-1.8642612	-0.42910957	-1.5454297	-0.83957434	-0.4166727	-1.6219239	-0.7323351	-1.5246797
"A_21_P0009540"	-1.5585036	-1.3521023	-2.342595	-1.3962889	-2.302567	-1.6259742	-1.468112	-1.704092	-1.3649874	-2.169671
"A_21_P0009541"	-6.08295	-3.9524684	-6.6753864	-3.3165073	-6.096497	-4.8523245	-2.5897017	-6.07497	-5.117297	-5.783783
"A_21_P0009542"	-4.877508	-2.8560143	-6.748166	-2.563439	-6.659154	-5.8689604	-4.4573526	-6.150516	-4.8825493	-5.902137
"A_21_P0009554"	2.5468702	3.3944845	2.0576954	3.0998726	1.7200165	3.118205	2.9084435	2.511674	3.0506306	2.5045042
"A_21_P0009559"	-3.2799807	-0.24341679	-3.9097185	-1.4767714	-2.2958698	-2.9819026	-2.2444925	-6.0714602	-2.4879875	-4.480388
"A_21_P0009561"	-5.064727	-2.9708023	-6.9387193	-2.908772	-5.138175	-4.5315394	-4.38512	-3.4055629	-3.5644379	-3.2881184
"A_21_P0009562"	-6.2217703	-5.538555	-6.9568214	-4.495105	-6.6850367	-4.663088	-4.508192	-0.97130966	-1.8926544	-0.92550945
"A_21_P0009574"	-4.0588293	-2.7992058	-4.8636456	-2.349083	-4.784812	-3.2520366	-4.0447397	-4.540973	-3.5881085	-4.531636
"A_21_P0009586"	-2.720118	-1.321506	-4.240041	-1.3103709	-3.9490843	-1.7956161	-1.8406086	-3.7256389	-1.9829121	-3.4441833
"A_21_P0009589"	-2.2740908	-1.4709029	-2.479702	-1.0713639	-2.3788338	-2.099235	-1.6334972	-2.2950497	-1.771357	-2.5295887
"A_21_P0009592"	-4.8358064	-4.7793517	-6.8167243	-4.345726	-6.204256	-5.370983	-4.3841476	-6.116053	-4.348917	-5.852651
"A_21_P0009597"	-0.49409294	-0.39571714	-1.5292778	0.067489624	-1.9302263	-0.55353546	-0.17258596	-1.9317522	-0.3678894	-1.8500128
"A_21_P0009610"	-3.5778208	-2.781971	-6.5089245	-2.9687347	-5.4345794	-3.6545396	-3.6832008	-4.925662	-3.9556565	-5.6684012
"A_21_P0009611"	-4.3639584	-2.82486	-4.1397676	-2.8218079	-3.412691	-3.6112733	-3.4123635	-4.223899	-3.9223516	-3.6732945
"A_21_P0009619"	-3.2383962	-1.9922867	-3.412424	-1.7482986	-2.7047305	-2.4729004	-2.2938595	-3.382307	-1.7756176	-2.425243
"A_21_P0009620"	-2.8999577	-3.3285894	-4.847578	-2.8043776	-4.422661	-3.9403296	-3.6000705	-5.1360655	-4.1810694	-5.342938
"A_21_P0009625"	-4.129718	-2.3480272	-4.862193	-2.6128502	-4.5972624	-3.3202744	-3.7537189	-4.175749	-3.1557932	-5.1035004
"A_21_P0009626"	-6.1741915	-4.635529	-5.1421003	-4.9419785	-5.2908096	-5.7750816	-4.3268776	-6.140435	-5.714499	-5.832538
"A_21_P0009627"	-3.263153	-0.5373497	-4.6736684	-1.035449	-4.4027643	-2.5934486	-1.6754913	-5.377996	-1.9401822	-3.7690663
"A_21_P0009628"	-1.8679523	0.23686695	-3.5520067	0.4667244	-2.850771	-0.89753723	0.065748215	-3.4266295	-0.32751513	-3.4050913
"A_21_P0009629"	-0.72019196	0.31650257	-1.2922554	0.3378973	-1.332839	-0.2554407	0.06804323	-0.892951	0.16990471	-0.96278286
"A_21_P0009634"	-5.133354	-3.1796255	-4.661912	-3.2075725	-3.562625	-5.0233455	-4.372295	-4.1013007	-4.107663	-4.551586
"A_21_P0009642"	-0.8629856	-1.4337778	0.08703232	-1.5778527	-0.67935944	0.041049957	-0.6635146	-0.07226467	-0.17055702	0.25173378
"A_21_P0009645"	-1.260994	-0.6937027	-2.0396137	-1.4133005	-1.641161	-1.6088672	-2.100675	-2.3619118	-1.6532202	-2.5537882
"A_21_P0009648"	-3.8719082	-2.6469278	-6.87748	-2.3286934	-5.1682973	-3.6806135	-3.8967216	-6.0743046	-3.2485557	-5.7732973
"A_21_P0009662"	6.2676325	6.4049253	5.9254293	6.1101303	5.8203173	6.622636	6.0564528	6.0076923	6.489875	5.893256
"A_21_P0009664"	-2.360633	-2.4998102	-2.3355021	-2.61309	-2.6555858	-2.0575252	-3.3205376	-2.1095233	-1.6719155	-2.012516
"A_21_P0009665"	0.073036194	0.017782211	-0.187891	0.190279	-0.15652847	0.51482487	0.29283237	0.03584099	0.37000656	-0.03201294
"A_21_P0009667"	-1.3557196	-1.3766785	-3.3269372	-0.58917713	-3.6968746	-0.96476555	-1.5821314	-3.3541899	-0.60741425	-1.2720766
"A_21_P0009672"	-5.8896203	-4.47999	-5.007212	-3.0687194	-6.650252	-5.8297987	-4.453388	-5.7652755	-5.315463	-5.1642857
"A_21_P0009673"	-2.218781	-0.950768	1.8878536	-0.70116043	-2.8346434	-2.0752935	-1.5560107	-3.0461884	-1.7648287	-2.1246023
"A_21_P0009676"	-3.4942293	-2.7164106	-3.3179312	-3.345418	-4.077569	-3.6924133	-4.2493076	-4.932359	-4.182658	-3.957151
"A_21_P0009685"	1.7292023	1.5252752	1.2060223	0.9759865	0.8037205	0.79257107	0.08170223	0.5271349	0.40845013	0.7038002
"A_21_P0009689"	-5.9182415	-4.2168894	-6.501899	-3.455676	-6.4186196	-5.6964555	-4.4193907	-6.127811	-5.5280104	-5.850602
"A_21_P0009700"	-3.977807	-2.5026388	-5.4063444	-2.8478937	-4.4218445	-3.27147	-3.92636	-5.0014086	-3.365693	-3.836866
"A_21_P0009701"	-3.986155	-1.5760088	-3.9961395	-1.7819729	-3.1055765	-4.030891	-2.6086168	-4.5245132	-2.6940951	-4.0243907
"A_21_P0009702"	-3.9131603	-3.1188393	-3.9916263	-2.787547	-4.406598	-3.7652225	-4.069146	-5.0901284	-3.8590522	-4.303426
"A_21_P0009712"	-6.076784	-5.295521	-6.897396	-4.4503117	-6.6274595	-5.701142	-4.3217077	-6.13709	-5.905747	-5.8048263
"A_21_P0009720"	-3.1797128	-1.6711898	-3.1056814	-1.4776773	-3.4965067	-2.5262618	-2.1668534	-2.938921	-2.0151157	-3.2215657
"A_21_P0009731"	0.3571434	0.80593395	-0.26605797	0.76878357	-0.3991747	0.9058409	0.36315918	0.46268463	0.6964426	0.10149574
"A_21_P0009735"	-0.16697311	0.48923683	-0.47655392	0.30417442	-0.9276376	1.407937	0.25208092	1.864069	1.5783339	1.0012922
"A_21_P0009737"	-1.2339897	-0.9934139	-1.8261108	-1.133008	-1.4147291	0.000449181	-0.9556751	-0.789279	-0.2727909	-0.5452442
"A_21_P0009738"	-4.2922196	-2.9101825	-5.447531	-2.3234224	-6.0880136	-4.324509	-3.68467	-6.1278815	-4.1979547	-5.0083256
"A_21_P0009749"	-3.1437297	-1.4663534	-4.3700333	-2.1406107	-1.8744502	-1.9772139	-2.2600555	-0.4176426	-1.3136163	-0.95969915
"A_21_P0009751"	-6.0115905	-5.6844263	-6.3651724	-4.8737164	-6.526479	-5.6510363	-4.4144764	-6.029687	-5.8589687	-4.8115683
"A_21_P0009760"	-3.777298	-2.8818965	-5.9530916	-2.5580301	-4.933324	-3.424487	-2.4075785	-4.930746	-3.4157257	-5.3172107
"A_21_P0009764"	0.12448025	0.17132854	-0.5296707	0.34498596	-0.6199951	0.22097301	0.34032726	-0.03411007	0.075618744	-0.36077976
"A_21_P0009777"	-1.9947853	-2.57512	-1.96597	-2.8497496	-1.2552309	-0.85898256	-0.9844985	-0.9400234	-0.83225536	-0.89736366
"A_21_P0009778"	0.32310963	-0.4969449	0.510479	-1.3829494	0.5041771	0.6387472	0.37150574	0.9197273	0.85371304	1.1152859
"A_21_P0009781"	-3.7097435	-3.624126	-4.5412464	-2.7837076	-5.307534	-4.565816	-4.126528	-5.121225	-4.951953	-4.9343433
"A_21_P0009782"	-1.5144014	-1.6599236	-1.7363214	-1.4487772	-2.2090387	-1.3582826	-2.7628007	-1.7217779	-1.4498568	-1.7737274
"A_21_P0009784"	-3.7061996	-2.2346783	-4.5878696	-2.2680464	-4.2743235	-3.4335346	-2.9465938	-4.154654	-2.832603	-5.0900717
"A_21_P0009786"	-1.1500087	-0.4200678	-1.5787411	-0.003843308	-1.9886017	-0.9664197	-0.9949994	-1.9122033	-0.8632307	-2.249999
"A_21_P0009792"	-2.688058	-2.1265273	-1.6073189	-2.3504267	-1.7502756	-2.240232	-2.598733	-1.9339275	-2.2497435	-1.9242897
"A_21_P0009798"	-2.153356	-2.2284694	-1.803132	-2.1431618	-2.2273002	-2.865755	-3.4808784	-2.0331197	-2.2335153	-2.1115232
"A_21_P0009800"	-5.108296	-3.14779	-6.5667734	-3.8754277	-5.3847337	-3.8802547	-4.246928	-4.627016	-3.7855437	-5.6235547
"A_21_P0009810"	-6.1526446	-5.5529003	-5.4751034	-6.1789713	-6.617493	-5.761792	-4.2713356	-6.100994	-5.8587074	-5.755519
"A_21_P0009811"	-5.7661786	-2.211071	-3.73147	-2.80048	-4.3830767	-4.799618	-2.43583	-5.6352034	-4.327222	-5.591508
"A_21_P0009814"	-1.7283382	-2.4274654	-2.50204	-1.9995346	-2.7120137	-1.7120347	-2.829268	-2.4652767	-1.8955822	-2.1722069
"A_21_P0009817"	-4.576047	-3.7673054	-6.878025	-3.2782307	-5.2727575	-5.406124	-4.5515814	-5.9046183	-4.601181	-5.835863
"A_21_P0009820"	-4.209509	-2.7083006	-4.427223	-1.7651854	-4.3863316	-3.8539453	-3.1204338	-3.7478848	-3.2060385	-5.739865
"A_21_P0009822"	-5.8966846	-3.3531432	-6.9183803	-3.1506824	-6.4168553	-3.5698185	-3.77543	-5.764674	-3.7986562	-5.790387
"A_21_P0009823"	-2.8933144	-1.6677942	-5.6345096	-0.64440536	-5.2968073	-3.490346	-3.36304	-6.0360293	-3.168056	-5.7719917
"A_21_P0009831"	-0.81933975	-0.863863	0.74805355	-0.74685144	1.0731468	0.37042713	0.85786057	1.2920227	0.9396639	1.3099346
"A_21_P0009833"	-6.126153	-2.7574558	-6.48696	-3.5730267	-6.5723877	-5.324221	-4.4541044	-6.0881205	-5.837416	-5.8140755
"A_21_P0009837"	-5.2460403	-2.309301	-6.8805637	-2.1973991	-6.5581636	-4.701823	-3.7913306	-6.0643673	-3.201642	-5.804615
"A_21_P0009839"	-0.8720064	1.815402	-3.1839237	0.20381165	-4.1707635	-1.2328553	-0.53545046	-5.4351587	-1.293704	-5.1158285
"A_21_P0009843"	-4.9421244	-5.6711893	-6.9220924	-6.173396	-6.614991	-5.548256	-4.3286896	-4.9192877	-5.47525	-5.7825656
"A_21_P0009852"	-3.2066603	-3.3919535	-5.4406586	-2.5101085	-4.6304393	-3.8242035	-3.5649948	-4.407233	-4.8891983	-4.67795
"A_21_P0009854"	-2.7389612	-1.5843558	-5.4650545	-1.0626535	-5.430063	-2.8593063	-2.1770697	-4.708993	-2.3802004	-5.621827
"A_21_P0009855"	-2.6836114	-1.6389399	-4.3381076	-1.2728186	-3.4709	-2.7982302	-2.3589115	-3.6994991	-2.7521052	-4.0450664
"A_21_P0009856"	-6.179185	-4.7043095	-6.9130344	-4.5024147	-6.6505637	-5.851246	-4.5479836	-5.152416	-5.9087257	-5.889513
"A_21_P0009858"	-3.8048887	-1.5132742	-4.428094	-1.6038876	-2.1549096	-2.7365236	-3.0476933	-3.6029058	-2.2231617	-3.1358867
"A_21_P0009862"	-5.6756945	-3.9750261	-6.8755417	-4.121181	-6.559666	-4.8420887	-4.341884	-5.56167	-4.6718855	-5.7732224
"A_21_P0009866"	-1.3753166	-0.91285515	-2.341195	-1.0053835	-2.2537913	-1.4372525	-1.1060352	-2.1548896	-1.4723845	-2.270802
"A_21_P0009867"	-1.657794	-0.89301395	-2.7112465	-0.6127696	-2.999475	-1.7233806	-1.3152509	-2.7683983	-1.4258895	-2.6522026
"A_21_P0009868"	-5.6537137	-3.9056773	-6.5023565	-3.9367647	-6.2252893	-5.1573753	-3.547041	-5.5776067	-3.9437253	-5.008362
"A_21_P0009877"	-4.365117	0.41008854	2.359353	-1.4577284	1.1124315	-2.9811702	-2.8747902	-3.0851068	-3.397132	-3.6939979
"A_21_P0009883"	-5.348976	-3.239264	-6.592737	-3.1995344	-6.185988	-5.1817408	-4.2766767	-5.7121916	-3.6080818	-5.6811137
"A_21_P0009893"	-4.9905634	-2.7552433	-6.860959	-2.5631657	-5.6458163	-4.1469436	-3.7314143	-6.045532	-4.8886776	-5.47739
"A_21_P0009894"	-5.887762	-4.106326	-6.707101	-3.7804585	-6.51721	-5.613893	-4.3701687	-5.983693	-4.96597	-5.759496
"A_21_P0009903"	-6.1177635	-5.7267756	-6.905573	-6.1436505	-6.6278625	-5.7529154	-4.2879376	-6.1282177	-4.772107	-5.461929
"A_21_P0009904"	-4.791872	-2.9670968	-5.0804095	-2.7814999	-4.885173	-5.3779945	-4.336941	-6.126732	-3.816796	-5.0031805
"A_21_P0009906"	-3.9654617	-2.178141	-6.131935	-1.59023	-5.3014402	-3.496541	-2.8560038	-5.102253	-2.8845606	-5.2505136
"A_21_P0009907"	-2.3373623	-2.0581284	-2.818296	-1.7363372	-2.8758006	-2.1421652	-3.18188	-2.4805574	-2.0278845	-3.0270624
"A_21_P0009910"	-3.0461464	-2.560771	-5.570144	-1.6957002	-5.6894474	-3.2195764	-3.701663	-4.863436	-3.1222105	-5.2257853
"A_21_P0009920"	-2.839427	-2.2063842	-6.526663	-1.1337028	-6.0839934	-3.0407305	-2.1947136	-6.1064906	-2.7222247	-5.756687
"A_21_P0009921"	-4.137604	-2.8957257	-4.7259717	-2.307253	-5.399536	-3.9951777	-3.8676186	-5.7519865	-3.5102596	-5.1317844
"A_21_P0009924"	-4.003331	-3.0316172	-6.899946	-2.696566	-6.6169944	-5.274951	-3.6981878	-6.1237717	-4.094902	-5.8445835
"A_21_P0009928"	-5.8046317	-5.727139	-6.6256523	-3.9898944	-6.214242	-5.693571	-4.4975543	-5.674863	-5.7749367	-5.816232
"A_21_P0009932"	-5.9016304	-4.8911805	-6.707123	-3.6186018	-5.417899	-5.5496445	-4.4088902	-6.0211005	-5.115275	-5.36266
"A_21_P0009941"	-0.59675026	0.020998001	-1.646009	0.12294006	-1.3559418	-0.116387844	0.05853319	-1.6098709	-0.15977526	-1.5796733
"A_21_P0009956"	-2.061904	-1.7231536	-3.053277	-1.3559656	-2.9991283	-1.7891545	-2.3129563	-2.142489	-1.7437973	-2.3690224
"A_21_P0009957"	-3.8400679	-2.2465458	-5.0139065	-1.1574869	-4.2232695	-4.395631	-3.6506734	-5.23543	-3.7477098	-5.8330984
"A_21_P0009960"	-0.83229256	-1.2601871	-2.2067184	-1.4072604	-2.5138683	-1.2405667	-1.7801895	-3.7040577	-2.053761	-3.5620508
"A_21_P0009965"	-2.2125063	-1.2552147	-6.78506	-1.029707	-5.372649	-2.9239712	-2.9619923	-5.546317	-2.5357118	-5.713955
"A_21_P0009968"	-1.6600485	-2.856625	-2.5101652	-2.3873863	-2.365096	-2.9386683	-3.7371383	-3.510994	-3.5982585	-5.1966705
"A_21_P0009969"	0.025226593	0.4831133	-1.1295366	0.4557476	-1.2442703	-0.27211	-0.043527126	-1.6545749	0.007628918	-1.4948978
"A_21_P0009970"	-1.2875261	-1.2978616	-1.3903399	-0.4194746	-1.4886546	-1.2827344	-1.7147989	-1.2886205	-1.0318489	-1.4693842
"A_21_P0009972"	-1.4500246	-1.6959624	-3.5161066	-1.7594404	-1.4144382	-1.6480031	-1.665762	-2.2659597	-1.5188618	-1.6462874
"A_21_P0009981"	-3.6519127	-2.1512384	-4.976645	-1.613554	-5.565287	-2.810729	-2.7637506	-5.6960564	-2.658433	-4.535239
"A_21_P0009983"	-3.2941504	-2.3102264	-6.9196053	-1.328774	-6.199712	-3.22369	-2.58426	-6.1348915	-2.981155	-5.87808
"A_21_P0009993"	-3.4038115	-3.2416992	-3.6216211	-1.9911609	-3.3758998	-1.9564004	-2.917879	-3.245306	-3.127037	-3.7448792
"A_21_P0009997"	-5.1828957	-3.9824533	-2.2579927	-3.605032	-2.887916	-2.5259056	-2.9881077	-2.081184	-2.7957783	-2.2300572
"A_21_P0010032"	2.192915	2.6298418	0.6991043	1.6504459	0.4067335	2.5496054	1.5535564	0.9498043	1.5256786	0.77900887
"A_21_P0010041"	-4.219449	-3.2186332	-6.904626	-2.1806712	-6.45384	-3.0810251	-4.5445576	-2.2062125	-2.4993162	-3.0257244
"A_21_P0010055"	-0.36784077	-0.30569887	-1.2505455	-0.2902441	-1.0728579	0.16752815	-0.45471382	-0.5282059	-0.04687071	-0.8355179
"A_21_P0010073"	-4.481016	-4.1421194	-5.6436777	-4.3655605	-5.3393507	-4.5457	-2.3897543	-4.9581633	-4.449429	-5.277734
"A_21_P0010076"	-3.2619762	-3.1224003	-3.2393284	-2.5911412	-2.7453842	-4.4056125	-4.2274156	-4.982011	-4.582429	-4.2353935
"A_21_P0010080"	-6.176747	-5.814189	-6.927716	-6.271452	-6.641333	-5.841919	-4.497654	-6.137353	-5.967529	-5.859725
"A_21_P0010085"	-3.3314366	-2.0093393	-6.503828	-1.380198	-5.1525817	-2.9087863	-3.5590267	-5.5597277	-2.6078281	-3.165779
"A_21_P0010094"	2.6285439	3.1667252	1.5314445	3.066824	1.9533253	3.2444677	3.066265	2.042408	3.012556	1.9285622
"A_21_P0010105"	-2.9009624	-1.6615853	-0.64892197	-1.6242352	-0.29302597	-2.5872698	-2.2412539	-2.2487488	-2.5919132	-2.228973
"A_21_P0010110"	-5.938861	-4.4209394	-5.879561	-3.936695	-5.5702224	-5.6078186	-4.3839035	-6.034204	-4.409352	-5.266947
"A_21_P0010121"	-2.1056824	-1.6560926	-3.27458	-1.7950134	-2.2191472	-2.5470505	-2.445469	-2.3758526	-2.2807803	-2.9366298
"A_21_P0010123"	-2.741941	-1.248487	-3.7084332	-1.031735	-3.4493093	-2.7317867	-2.574644	-3.198493	-2.0766625	-3.279336
"A_21_P0010127"	-4.45612	-3.8477407	-6.097129	-2.7761893	-5.9273367	-5.249139	-4.4073977	-5.4820147	-4.5108285	-5.8075767
"A_21_P0010130"	-6.1119413	-5.7329273	-6.8536415	-5.5922627	-6.5596495	-5.742186	-4.396248	-6.0814266	-5.828963	-5.784706
"A_21_P0010133"	-4.3021297	-3.8646946	-6.452568	-2.7415848	-5.8919754	-3.5764904	-4.345825	-6.0941963	-4.7382326	-5.815721
"A_21_P0010134"	-4.0900946	-5.3860006	-6.440067	-2.9233747	-4.9936895	-5.75636	-2.4986162	-5.9341955	-5.1217203	-5.80498
"A_21_P0010135"	0.314085	0.468009	-0.7519064	0.3388548	-0.60928154	0.47147083	0.31461525	-0.54376125	0.23467112	-0.5702424
"A_21_P0010144"	-5.9953766	-2.3642797	-6.137746	-4.406362	-4.6417956	-5.023345	-4.5083523	-4.287366	-4.232173	-3.593048
"A_21_P0010145"	-3.7742567	-2.093214	-3.7913437	-2.6738367	-4.3113008	-3.8545556	-3.8442867	-3.9319935	-2.6126308	-3.6410456
"A_21_P0010150"	-6.162332	-5.32559	-6.5549173	-6.257218	-6.6199274	-5.8192706	-4.530506	-6.1250634	-5.901261	-5.8740487
"A_21_P0010151"	-6.1079087	-3.4483423	-5.100706	-3.168209	-6.409138	-5.7535124	-4.4770474	-6.0781035	-4.728069	-5.8373003
"A_21_P0010155"	7.169449	7.3094015	7.079056	7.1722746	7.0744123	7.7569237	7.598488	7.797311	7.9199	7.747446
"A_21_P0010156"	-2.6299276	-1.667388	-3.1880813	-2.276698	-2.8295016	-2.992147	-2.2088213	-3.1810398	-3.7181041	-3.4018106
"A_21_P0010157"	-0.10184479	0.13706207	-0.27721596	0.15658188	-0.71615124	-0.09340763	-0.47842026	-0.40636396	-0.2558179	-0.7147441
"A_21_P0010158"	-2.8783746	-2.148036	-3.2175312	-2.1555195	-2.7689376	-2.357676	-2.8103714	-2.5423117	-2.0429149	-2.904358
"A_21_P0010160"	-5.9966865	-4.5340176	-4.4460545	-4.10158	-4.742214	-5.4127145	-4.3975406	-5.0999713	-5.0009184	-4.8626037
"A_21_P0010161"	-0.6977768	-1.4007726	-2.8973007	-1.4034476	-2.461172	-1.15347	-1.9673986	-0.9745331	-1.2709069	-1.4167857
"A_21_P0010162"	-1.43643	-1.2584562	-2.6508956	0.55578995	-3.1746297	-1.7627397	-2.3342009	-2.7793512	-1.7873073	-2.9193306
"A_21_P0010164"	-2.4672084	-1.9995975	-3.7589664	-1.5894141	-2.8076959	-2.2463646	-2.3368955	-2.5339146	-1.9599395	-2.340516
"A_21_P0010165"	-6.0703855	-5.639674	-6.1635094	-6.2324867	-5.9928427	-4.9273663	-4.0948505	-4.734835	-5.214834	-4.132224
"A_21_P0010168"	-4.305807	-5.4798822	-4.5168166	-4.221384	-4.3714104	-5.60498	-3.7811465	-5.063095	-4.3878736	-3.6739597
"A_21_P0010169"	-4.403887	-3.6897006	-4.585843	-3.6877484	-4.898162	-5.3204594	-4.3807487	-4.7355266	-5.106518	-4.7773585
"A_21_P0010172"	-6.106012	-5.753628	-6.8667207	-5.9674625	-6.573514	-5.7533484	-4.441455	-6.068757	-5.8678517	-5.812601
"A_21_P0010174"	-2.3269682	-1.9291377	-2.0243611	-2.2857819	-2.1986465	-2.0256805	-3.251237	-1.9256773	-2.0426416	-2.009541
"A_21_P0010177"	-3.5132074	-1.6013966	-3.7039542	-0.9957042	-4.417699	-3.60503	-2.1892252	-5.4479885	-2.5911722	-4.3492203
"A_21_P0010179"	-5.9316635	-3.382637	-6.8128448	-3.2917128	-6.528796	-5.616481	-4.280863	-5.9973207	-4.5775943	-5.723988
"A_21_P0010184"	-3.50358	-1.932859	-4.773638	-1.8554859	-4.176196	-2.8445387	-2.4145827	-4.412034	-2.7316542	-4.6976748
"A_21_P0010185"	-3.8588338	-2.593977	-3.4450598	-1.7801805	-2.9059162	-3.53376	-3.4922009	-2.7371407	-2.9932585	-2.9805126
"A_21_P0010186"	-3.7904053	-3.3310232	-3.517887	-2.643146	-3.715765	-2.8213015	-3.0459986	-3.1489449	-2.3527684	-3.6914487
"A_21_P0010188"	-4.4834967	-2.5794997	-6.899062	-1.7870865	-6.614007	-3.857955	-3.1715817	-6.125209	-3.277542	-5.8496065
"A_21_P0010190"	-5.9298897	-3.5496454	-6.115988	-3.934432	-6.2730665	-5.8539653	-4.517188	-6.145446	-4.8014607	-5.6295614
"A_21_P0010191"	-3.5753198	-1.7515044	-4.1796236	-1.6244135	-3.8809357	-3.7702913	-2.5386257	-4.920618	-2.679574	-4.80233
"A_21_P0010192"	-5.0067825	-3.7991624	-4.448346	-5.161168	-6.6476192	-5.6544623	-4.4803405	-6.131056	-4.6732264	-5.2567735
"A_21_P0010193"	-4.890088	-3.0202823	-4.574289	-2.6528106	-2.9069805	-4.170183	-3.544098	-4.924762	-4.200156	-5.093139
"A_21_P0010194"	-3.6349115	-2.2402668	-5.056331	-2.1628327	-4.643192	-3.628014	-4.4093204	-5.415617	-2.9815054	-5.5657854
"A_21_P0010197"	-3.4908972	-1.5192881	-3.5266166	-1.188551	-2.219821	-2.7482748	-2.3730273	-5.6070867	-1.7291627	-5.377633
"A_21_P0010198"	-1.650465	-0.9969554	-2.3947277	-0.70548534	-2.0688334	-1.7676392	-1.2565918	-2.7562127	-1.7270985	-2.679449
"A_21_P0010199"	-3.8073206	-3.7310047	-5.631467	-2.4795437	-5.9798946	-3.799972	-4.026466	-6.034914	-3.561152	-5.678867
"A_21_P0010201"	-2.978745	-2.5551481	-6.8935037	-1.912756	-5.5460663	-3.9449196	-2.9254856	-5.982872	-3.257976	-5.840342
"A_21_P0010203"	-5.898921	-4.7854824	-5.2460427	-3.9990606	-6.314014	-5.8226676	-4.5391827	-4.7455673	-5.3987093	-4.072617
"A_21_P0010204"	-1.5246973	-1.4561415	-2.2173266	-1.6173053	-2.4402876	-1.0423284	-2.3563185	-1.8732429	-1.3292446	-1.99195
"A_21_P0010205"	-3.7600951	-3.3456373	-5.7972426	-2.596716	-4.7614536	-3.7827892	-3.919303	-4.639598	-3.4621897	-4.3540807
"A_21_P0010206"	-5.24631	-3.7186852	-6.9092636	-2.2364717	-5.506667	-4.9982896	-3.2974043	-6.1382084	-4.4141493	-4.7542677
"A_21_P0010209"	-0.07495117	-0.62608576	-0.6239996	-0.5942025	-0.6595135	0.053473473	0.22923374	0.058815002	0.8171196	-0.032681465
"A_21_P0010210"	-1.8612566	-2.3896847	-2.7993574	-2.4985719	-2.7822704	-1.7861004	-2.410849	-2.2001348	-2.108489	-2.3827238
"A_21_P0010213"	-3.1202564	-3.720954	-4.0484343	-4.184534	-4.8261957	-3.9211268	-4.3405275	-4.5301814	-4.3810844	-4.6197386
"A_21_P0010214"	-2.6402373	-3.6923099	-2.0898542	-3.37597	-1.8619399	-4.233083	-4.179044	-4.6076775	-5.3833523	-5.2388067
"A_21_P0010215"	-1.9433613	-1.759613	-2.5020394	-2.2128778	-2.23201	-2.6106572	-1.9049792	-4.5549636	-2.629685	-3.837325
"A_21_P0010216"	-5.3704414	-5.4252224	-5.411871	-4.4035196	-5.441577	-4.735282	-4.3337307	-5.0943365	-5.3407755	-5.7371683
"A_21_P0010217"	-3.213832	-2.6892042	-6.238164	-2.0080423	-4.370323	-3.3208628	-2.889596	-6.1422796	-3.4689622	-5.845133
"A_21_P0010219"	0.48126984	-1.7338095	-0.5350685	-0.88007736	-0.27799606	0.53901386	-1.6418076	0.71011734	0.069339275	-0.2643695
"A_21_P0010220"	1.7062387	1.8319769	1.9522591	1.6856117	1.3992939	1.6943369	1.9286699	2.6868343	1.6160364	1.8910427
"A_21_P0010221"	-2.3679795	-0.43211365	-4.058858	-0.17866325	-3.8624706	-1.9294758	-0.87536335	-5.6094995	-1.1601567	-5.743071
"A_21_P0010228"	-0.16110802	-0.3031931	2.1335754	-0.46344852	0.5218849	0.8579693	0.6781826	1.1670799	0.7864237	1.0830946
"A_21_P0010236"	-3.5258036	-3.373722	-2.4075298	-4.1210446	-2.4792538	-4.366003	-4.458564	-5.5974507	-5.938172	-5.2479534
"A_21_P0010239"	0.7050381	0.9444456	-0.05800438	0.9446945	0.31987762	0.4250288	0.5668421	-0.05369425	0.3127532	0.19686317
"A_21_P0010243"	-5.5900345	-5.793522	-6.3373423	-5.293172	-6.590123	-5.3815455	-3.5324197	-6.0988865	-5.909729	-5.848138
"A_21_P0010248"	-3.9493837	-4.19188	-5.0393934	-3.820949	-4.4860935	-4.8016567	-4.456965	-4.811444	-4.524113	-5.2186184
"A_21_P0010251"	-0.53483486	-0.9499755	-0.60090446	-1.2330499	-1.2307181	0.19261074	-1.0444293	-0.103820324	-0.28306246	-0.2641549
"A_21_P0010263"	-3.062151	-2.5445662	-3.494358	-2.2514038	-2.698182	-2.3322396	-3.5283666	-2.4641662	-2.3433914	-2.5916734
"A_21_P0010265"	-3.4521742	-2.648695	-3.5285053	-2.5726452	-2.9795609	-2.9400845	-3.0869122	-2.685608	-2.3458323	-3.51483
"A_21_P0010267"	8.891279	9.24569	8.857273	9.075697	8.800938	9.304179	9.034374	9.098755	9.535089	9.196423
"A_21_P0010268"	-3.595395	-2.0787716	-5.175067	-1.429388	-4.7572174	-3.9296498	-2.5571427	-5.7301903	-2.9394507	-5.4294
"A_21_P0010281"	-4.51058	-3.864707	-1.6142669	-4.1181216	-3.3620243	-5.733209	-4.280694	-6.009137	-5.4269404	-5.5817285
"A_21_P0010294"	-1.6440306	-1.7830296	-3.1375856	-1.8194337	-3.1204662	-2.241375	-2.5461426	-2.89612	-1.9595456	-2.7689438
"A_21_P0010296"	-2.2482734	-2.7646122	-1.5934362	-3.3813138	-1.3085833	-3.6238823	-2.4089975	-4.902662	-4.6089263	-5.293521
"A_21_P0010297"	-1.8263535	-1.5148768	-2.299529	-1.3116755	-1.4145842	-2.2822704	-1.7042174	-2.193079	-1.7992401	-3.2022681
"A_21_P0010302"	-0.2820034	-0.002658844	-1.3617353	-0.13524818	-1.0160828	0.01299572	-0.39710045	-0.7433419	-0.34124517	-0.579453
"A_21_P0010304"	-1.6430235	-0.7016349	-2.4904413	-1.5048676	-2.640726	-1.7196264	-2.5866327	-2.2869644	-2.3088293	-2.933878
"A_21_P0010306"	-3.9729347	-1.9125285	-1.5661192	-0.60453796	0.55931854	0.47609234	0.34715748	1.4202938	0.147923	1.5783224
"A_21_P0010307"	5.986883	6.287134	6.0296936	6.0171833	5.71507	6.7076178	6.375764	6.432788	6.7215357	6.4448204
"A_21_P0010317"	-4.6693163	-5.311781	-5.484354	-4.769367	-5.723089	-3.770463	-4.422867	-3.3587384	-3.4758854	-4.17932
"A_21_P0010324"	-3.3906546	-3.5376987	-4.6105623	-4.0201287	-5.9469566	-5.4887333	-4.3530736	-4.8430834	-4.613591	-5.7958956
"A_21_P0010329"	0.11507988	0.009037018	-0.076989174	-1.8255873	-0.26692677	-0.5492053	-0.579628	-0.6650882	-0.7973194	-0.5062833
"A_21_P0010330"	-3.5429726	-3.8105955	-4.5938253	-3.509204	-5.2923985	-3.7108326	-4.0789332	-3.0377197	-3.2210035	-3.6127486
"A_21_P0010331"	-4.771196	-5.116444	-6.9439964	-3.7336292	-6.6561804	-5.696861	-4.2092705	-6.157859	-4.766775	-5.116076
"A_21_P0010332"	-6.2288404	-3.70156	-6.9546623	-4.532253	-6.6945915	-5.111306	-4.540819	-5.909831	-4.2487354	-5.3215356
"A_21_P0010335"	-5.2907405	-3.7482023	-6.335696	-2.253508	-6.0872374	-5.750642	-4.5305815	-6.0104637	-3.85386	-5.8427124
"A_21_P0010336"	-3.0820336	-2.1785321	-2.7058868	-1.9059925	-3.3462658	-2.792306	-1.5946898	-3.2853127	-2.4426575	-3.6920981
"A_21_P0010337"	-2.3900232	-2.074572	-2.223505	-1.8167443	-2.1526656	-1.7686386	-2.137248	-1.6502357	-1.334032	-1.9315243
"A_21_P0010338"	-0.55570984	0.71814823	-1.6117334	0.7338362	-1.5508733	-0.33026934	0.26151085	-1.6712847	0.05425501	-1.4041195
"A_21_P0010339"	0.87606144	0.6717539	0.44686127	0.8827181	0.8224354	0.9863844	0.8464165	1.3180923	0.90149784	1.1556969
"A_21_P0010340"	-1.9140038	-0.4346919	-3.1258512	-1.3706274	-1.7920537	-2.7157202	-1.9078655	-2.3881903	-2.230322	-2.7393732
"A_21_P0010345"	-3.9110975	-3.4550653	-4.836543	-2.8767977	-5.2130065	-3.8032494	-3.5776987	-3.6099453	-3.404138	-4.0743585
"A_21_P0010346"	-2.9000688	-2.0993857	-4.4720244	-1.9996948	-2.7954264	-2.1353173	-2.5109282	-2.5109491	-2.1046019	-2.335249
"A_21_P0010350"	-4.4366097	-3.1621819	-6.320204	-2.5167532	-6.5830984	-4.4944234	-4.2292624	-6.081057	-4.628904	-5.832757
"A_21_P0010351"	-5.3487406	-3.8190832	-6.9240284	-3.4438133	-6.6336136	-5.808182	-4.3599467	-6.1125503	-4.3375945	-5.595585
"A_21_P0010352"	-2.3281498	-2.0038934	-2.5904818	-1.4668388	-2.7415166	-1.9867454	-2.0158162	-2.7694502	-1.8178129	-2.5097284
"A_21_P0010355"	-1.7642589	-1.4035797	-3.496666	-1.1240664	-3.3495197	-1.781837	-1.7104692	-3.0186682	-1.7540817	-3.5348864
"A_21_P0010358"	-3.2928238	-3.4827852	-2.8228273	-2.9262013	-2.9391422	-3.6378713	-4.3572807	-2.6741352	-3.129849	-3.1622925
"A_21_P0010359"	-6.1677775	-5.7458873	-6.965994	-6.1697245	-6.6688576	-5.8187647	-4.356698	-6.157111	-5.860123	-5.8344164
"A_21_P0010362"	-0.38976955	-1.4545484	0.109674454	-1.6504936	0.10741806	-0.51329947	-0.39771986	0.34737492	-0.2528038	0.38528252
"A_21_P0010363"	-2.3793955	-1.6715717	-2.1309528	-1.6609454	-2.6229959	-1.7059402	-1.8719792	-2.339867	-1.7687817	-2.473647
"A_21_P0010364"	-2.0237818	-2.2474723	-2.2103333	-1.7082295	-1.9002504	-1.5863566	-3.3156471	-2.286963	-1.8788338	-2.1614342
"A_21_P0010366"	0.3531952	0.1409502	0.14712334	0.4021511	-0.2185936	0.9552431	0.24962234	0.5176134	0.99129486	0.28731537
"A_21_P0010368"	-5.19497	-4.0885983	-6.8937473	-2.9063873	-6.579372	-4.9756584	-4.4188576	-6.082591	-4.525117	-5.80591
"A_21_P0010372"	-1.2989125	-0.58969593	-2.55301	0.02717781	-2.5218682	-0.9953251	-0.91375685	-1.9838352	-0.88706064	-2.5270247
"A_21_P0010374"	-4.2173023	-2.6166291	-5.5770464	-2.2937894	-6.1133823	-4.1445317	-3.249444	-5.5963297	-3.1272688	-5.873541
"A_21_P0010375"	-6.162494	-5.2435255	-6.9110518	-5.748988	-6.3393817	-5.8202133	-4.494136	-6.116368	-5.929225	-5.8597965
"A_21_P0010378"	-2.668416	-2.054926	-4.1537824	-1.6077027	-4.2138214	-1.8437891	-3.0582266	-3.3683567	-2.3804264	-3.4273329
"A_21_P0010385"	-6.11063	-5.7447457	-6.8994055	-5.856589	-6.587723	-5.7600827	-4.421091	-6.092389	-5.8315544	-5.4273715
"A_21_P0010388"	1.2532501	1.2663126	0.4933586	1.3434095	0.386343	1.2529659	0.980587	0.5412197	1.2404041	0.4860592
"A_21_P0010402"	1.2599716	0.88154507	1.1850348	0.040473938	0.9681244	0.6699343	0.7151184	1.1048832	0.5156212	0.92388916
"A_21_P0010405"	-2.233346	-2.6593194	-3.059658	-3.0838485	-2.9225779	-3.162077	-3.7267113	-3.4108257	-3.1998243	-3.431706
"A_21_P0010409"	-4.776994	-3.621439	-5.1140146	-3.523024	-5.1501184	-4.9096136	-4.4473524	-6.1052494	-4.8515644	-5.7880635
"A_21_P0010414"	-6.200103	-5.769435	-6.6667647	-6.140213	-6.652567	-5.8232384	-4.305773	-6.118128	-5.834945	-5.8285866
"A_21_P0010416"	-3.0994964	-2.9523926	-5.4952292	-2.0599627	-4.6893487	-3.1603594	-2.1146564	-5.351252	-3.5279217	-5.767547
"A_21_P0010427"	-3.8870087	-4.0747156	-4.9075794	-3.463645	-5.0091224	-4.8218145	-4.287587	-4.8838196	-4.675335	-5.3992043
"A_21_P0010438"	-6.0940723	-4.7309136	-4.193241	-5.5883656	-5.934576	-5.595587	-4.2233086	-5.7315073	-5.8309417	-5.339986
"A_21_P0010447"	-0.26975632	-1.0645809	-2.4721699	-0.46395826	-2.1753783	-1.3017144	-1.279172	-1.8993444	-1.1919236	-2.3778162
"A_21_P0010449"	-2.8395042	-1.7836895	-2.8271427	-1.8120041	-6.1771894	-2.6690116	-0.621397	-2.5402365	-1.7069907	-2.2545981
"A_21_P0010456"	-5.9878845	-5.597624	-6.795099	-5.423932	-6.465684	-3.180654	-4.253395	-5.690463	-5.800227	-5.6831503
"A_21_P0010459"	-1.3893285	0.41595554	-0.81280327	-0.44332027	-1.0405087	-1.130239	-0.5278835	-1.9269352	-0.8402095	-2.2245235
"A_21_P0010464"	-2.135652	-1.495789	-3.496345	-1.7241578	-3.2588387	-1.5220685	-2.2900796	-2.444889	-1.6818719	-2.3413076
"A_21_P0010469"	-2.0787535	-2.7683182	-2.519421	-2.9643955	-2.3981466	-3.359064	-3.3697057	-3.19341	-2.8639421	-3.172369
"A_21_P0010473"	-4.0424128	-2.0007825	-5.4238358	-1.4802856	-6.5133862	-2.5351086	-2.07094	-6.1045766	-2.3692856	-5.794668
"A_21_P0010475"	2.9353151	3.2087393	2.0789661	3.0358353	1.8411045	3.1652079	2.9761353	2.18748	3.0568562	2.2766628
"A_21_P0010483"	-2.1558747	-1.6235743	-2.4897318	-1.194232	-1.22722	-1.607172	-1.0451598	-1.7614985	-1.3407354	-1.5658975
"A_21_P0010487"	-1.0363178	-0.1649723	0.17635155	0.9951916	1.159214	-0.8664813	0.51494694	-1.2176409	-0.026849747	-0.43433142
"A_21_P0010489"	-0.33436394	-0.3565855	1.3468552	0.30300713	0.98469067	0.27815342	0.44067955	1.2062817	0.39753628	1.380724
"A_21_P0010490"	-4.139697	-1.7600303	-6.01356	-0.62163496	-6.616111	-2.6166868	-2.2910266	-5.739304	-2.1277132	-5.849361
"A_21_P0010492"	3.3264456	1.2149267	2.7406254	1.3100758	1.503725	2.5991373	1.5465393	2.6946888	1.5366421	1.9246464
"A_21_P0010493"	-0.100263596	-2.2126307	-0.86908245	-2.71694	-1.8368349	-1.7412043	-2.7637987	-1.506774	-2.8379998	-2.3332872
"A_21_P0010494"	-1.5428271	-0.6378722	-0.50209045	-1.1210284	-1.7324305	-1.6831131	-1.3516216	-0.6724272	-1.4774303	-1.515481
"A_21_P0010498"	-3.2536783	-4.057061	-6.4627724	-2.698061	-6.0753493	-4.85485	-2.9867945	-6.0293097	-4.816829	-5.798792
"A_21_P0010504"	-2.3570695	-2.3294816	-4.117839	-0.69445467	-4.3761415	-3.4185715	-2.552618	-6.150075	-2.3091936	-5.6820774
"A_21_P0010506"	-2.2485156	-3.6953235	-1.6765623	-2.3262858	-2.010645	-2.0747824	-3.961804	-2.1874294	-2.3816166	-2.3209157
"A_21_P0010507"	-6.226595	-4.762973	-3.4553442	-4.1151056	-6.552231	-5.885655	-4.555557	-5.53747	-5.975729	-5.0778046
"A_21_P0010508"	-3.1261458	-2.8317375	-1.740458	-2.0389276	-3.5248246	-3.7016058	-4.3549595	-3.8529239	-3.7444143	-4.009448
"A_21_P0010514"	0.67358017	-0.03367424	-1.397769	0.47262573	0.09072876	2.9473867	1.4338398	2.0062428	2.111557	2.0713882
"A_21_P0010515"	0.37204933	-0.68745804	-1.8858161	-1.002739	0.20825577	1.7332726	-0.13673306	1.4099312	1.301631	1.2698517
"A_21_P0010517"	3.0466442	1.3901377	0.055976868	1.160964	1.1657362	2.8284216	1.5052128	2.3363419	2.0911741	1.3921843
"A_21_P0010519"	1.2134085	1.5822401	-0.09729004	1.4500637	0.3378744	2.7222815	1.627059	1.7628708	1.9179182	1.7756691
"A_21_P0010520"	0.96878433	-0.32857943	-2.156886	0.015455246	-0.43526268	2.4700184	1.1764545	1.848361	1.1689796	1.6760464
"A_21_P0010526"	-3.6375418	-2.2313786	-4.1861506	-1.8113747	-5.8376284	-3.0214562	-2.7737827	-4.113662	-2.9980564	-3.5174437
"A_21_P0010532"	-4.012244	-1.2579503	-5.211859	-2.7474732	-3.7668242	-3.1048183	-4.274108	-4.8837442	-3.5258408	-5.2623158
"A_21_P0010535"	0.61592674	0.91716766	2.1718369	0.80864525	2.5591507	-0.17495346	0.12731743	-0.17607403	-0.4858322	-0.12568855
"A_21_P0010536"	2.4904385	2.5177803	3.5611506	2.5153027	3.5867558	1.5830717	1.086813	1.1852531	1.0932837	1.0839748
"A_21_P0010545"	-2.8447251	-2.041737	-3.9048915	-1.4781699	-3.6626863	-3.2611065	-2.498334	-3.2627602	-2.1132445	-3.653926
"A_21_P0010546"	-4.9005427	-4.4652734	-6.5525417	-2.8112001	-6.33089	-4.810913	-4.3213463	-6.0353923	-5.379396	-5.726896
"A_21_P0010548"	-2.2214699	-2.1065946	-4.6193447	-1.5377254	-4.7862926	-1.8622189	-3.625224	-4.187211	-1.4382515	-1.9422483
"A_21_P0010550"	-3.6401062	-3.307499	-3.2564988	-2.698142	-2.2688074	-0.89700794	-3.1356483	-0.37318707	-0.7361579	-0.5873127
"A_21_P0010552"	0.8230896	1.4738979	2.528017	1.1471691	0.8803301	1.0109682	1.1126728	2.4657154	0.7841196	1.0821648
"A_21_P0010553"	0.68405724	1.814168	1.5614195	1.3627396	1.4840374	1.2883558	1.6657705	1.4883614	1.2169714	0.8011246
"A_21_P0010556"	2.8769646	2.6676207	1.9456692	2.0047216	1.6701298	2.9334297	3.219574	2.39847	2.77666	2.0401793
"A_21_P0010558"	-1.0765061	-0.8229923	-0.7824993	-0.53691053	-0.70602703	-0.8191304	-1.1626735	-0.9191127	-0.95621157	-0.8351569
"A_21_P0010561"	2.1820211	2.3349237	3.6238403	2.009057	2.7711086	-0.22477102	0.74837875	-1.4629188	-0.29841995	-0.9811444
"A_21_P0010565"	2.2668495	2.4209347	2.465044	3.0966597	2.928958	2.3711176	2.2538176	2.7601757	3.0272017	3.0518742
"A_21_P0010571"	-2.309173	-2.8692384	-5.412359	-1.3366103	-4.4073434	-2.515038	-3.0367794	-3.4151535	-2.4470158	-2.7870388
"A_21_P0010572"	-3.5294533	-3.4746113	-3.6806717	-3.1689692	-4.0937805	-3.1387167	-3.3449917	-3.6527534	-3.3989248	-3.6023598
"A_21_P0010573"	-4.9561424	-2.714353	-4.7336283	-2.2191448	-5.857373	-4.6984005	-3.368414	-6.099448	-3.1490011	-5.819064
"A_21_P0010575"	1.1554279	0.55687904	0.44814873	0.8640194	0.2805748	0.46887302	0.6112995	0.53828335	0.7707176	1.0139732
[truncated: 8,580,120 more chars]
