# Supplementary material for: Comprehensive analysis of lncRNA biomarkers in kidney renal clear cell carcinoma by lncRNA-mediated ceRNA network
Source: PLoS One. 2021 Jun 8;16(6):e0252452. doi: 10.1371/journal.pone.0252452 (PMC8186793; doi:10.1371/journal.pone.0252452)
Supplement: S1 File — (ZIP) [file pone.0252452.s001.zip › original material/group.txt]

id	risk
TCGA-B0-5705	low
TCGA-BP-4976	low
TCGA-B0-5691	low
TCGA-MW-A4EC	low
TCGA-CZ-4859	low
TCGA-EU-5904	low
TCGA-B4-5834	low
TCGA-CW-5583	low
TCGA-EU-5906	low
TCGA-CZ-5986	low
TCGA-CZ-5451	low
TCGA-B8-5549	low
TCGA-BP-4174	low
TCGA-CJ-4886	low
TCGA-AK-3450	low
TCGA-CW-5587	low
TCGA-B8-5159	low
TCGA-B8-4154	low
TCGA-BP-4776	low
TCGA-BP-5186	low
TCGA-CJ-5675	low
TCGA-CW-5585	low
TCGA-CW-5589	low
TCGA-AS-3778	low
TCGA-B0-5119	low
TCGA-BP-4765	low
TCGA-BP-4993	low
TCGA-BP-5202	low
TCGA-BP-4982	low
TCGA-BP-4807	low
TCGA-DV-5575	low
TCGA-B8-5552	low
TCGA-A3-A8CQ	low
TCGA-B0-5399	low
TCGA-6D-AA2E	low
TCGA-BP-5176	low
TCGA-CJ-4897	low
TCGA-A3-A6NJ	low
TCGA-B0-5120	low
TCGA-B4-5844	low
TCGA-AK-3451	low
TCGA-AK-3447	low
TCGA-BP-5192	low
TCGA-EU-5905	low
TCGA-B0-5707	low
TCGA-BP-4758	low
TCGA-B4-5836	low
TCGA-A3-3326	low
TCGA-CZ-5467	low
TCGA-BP-4332	low
TCGA-BP-4340	low
TCGA-B0-5712	low
TCGA-B8-5164	low
TCGA-B0-5695	low
TCGA-BP-4972	low
TCGA-DV-5569	low
TCGA-B8-5546	low
TCGA-A3-A8OU	low
TCGA-A3-3380	low
TCGA-DV-5574	low
TCGA-CW-5588	low
TCGA-CZ-5458	low
TCGA-BP-5184	low
TCGA-B4-5843	low
TCGA-BP-5008	low
TCGA-DV-A4VX	low
TCGA-AK-3443	low
TCGA-CZ-5470	low
TCGA-BP-4160	low
TCGA-CZ-5453	low
TCGA-B8-5165	low
TCGA-CW-6088	low
TCGA-BP-4994	low
TCGA-CJ-4871	low
TCGA-BP-4165	low
TCGA-B0-5700	low
TCGA-CJ-5689	low
TCGA-B0-5698	low
TCGA-BP-5180	low
TCGA-CJ-4874	low
TCGA-B4-5377	low
TCGA-A3-3331	low
TCGA-CJ-4899	low
TCGA-CZ-4853	low
TCGA-BP-5195	low
TCGA-CZ-5459	low
TCGA-BP-5194	low
TCGA-DV-5573	low
TCGA-B0-5697	low
TCGA-BP-4782	low
TCGA-B2-5635	low
TCGA-AK-3429	low
TCGA-CZ-5457	low
TCGA-BP-4756	low
TCGA-CJ-4916	low
TCGA-CJ-4903	low
TCGA-A3-3343	low
TCGA-BP-4777	low
TCGA-CW-5591	low
TCGA-A3-3358	low
TCGA-CJ-4644	low
TCGA-A3-3373	low
TCGA-BP-4970	low
TCGA-BP-4789	low
TCGA-CJ-5672	low
TCGA-CJ-5686	low
TCGA-G6-A8L6	low
TCGA-B8-A54J	low
TCGA-BP-4968	low
TCGA-BP-4344	low
TCGA-B0-5113	low
TCGA-B0-5812	low
TCGA-A3-3362	low
TCGA-AK-3427	low
TCGA-BP-4964	low
TCGA-B2-5641	low
TCGA-BP-4166	low
TCGA-CJ-4639	low
TCGA-CJ-6032	low
TCGA-A3-3374	low
TCGA-CZ-5463	low
TCGA-A3-3359	low
TCGA-B8-5545	low
TCGA-BP-4766	low
TCGA-A3-3313	low
TCGA-BP-5181	low
TCGA-B4-5835	low
TCGA-B0-5711	low
TCGA-B0-5693	low
TCGA-BP-4795	low
TCGA-B2-3924	low
TCGA-A3-A8OW	low
TCGA-B0-5085	low
TCGA-B0-5116	low
TCGA-B0-5703	low
TCGA-CJ-4889	low
TCGA-CJ-6031	low
TCGA-CJ-4640	low
TCGA-AS-3777	low
TCGA-B8-5553	low
TCGA-CJ-5683	low
TCGA-A3-3385	low
TCGA-A3-A8OV	low
TCGA-A3-3311	low
TCGA-BP-5006	low
TCGA-CJ-4634	low
TCGA-B0-5706	low
TCGA-CJ-4643	low
TCGA-B0-5110	low
TCGA-BP-5177	low
TCGA-CZ-4865	low
TCGA-A3-3307	low
TCGA-CZ-5985	low
TCGA-AK-3433	low
TCGA-BP-5168	low
TCGA-BP-4961	low
TCGA-CJ-5678	low
TCGA-BP-4969	low
TCGA-BP-5007	low
TCGA-B8-4146	low
TCGA-B0-5075	low
TCGA-BP-4965	low
TCGA-BP-4158	low
TCGA-B0-5077	low
TCGA-AK-3465	low
TCGA-CJ-4872	low
TCGA-B0-4818	low
TCGA-AK-3455	low
TCGA-B0-5692	low
TCGA-B0-5696	low
TCGA-A3-3329	low
TCGA-BP-4999	low
TCGA-A3-3349	low
TCGA-B0-4945	low
TCGA-BP-5187	low
TCGA-B2-5639	low
TCGA-CJ-4920	low
TCGA-BP-5004	low
TCGA-AK-3460	low
TCGA-CJ-4870	low
TCGA-BP-4959	low
TCGA-BP-5173	low
TCGA-A3-3365	low
TCGA-B0-4694	low
TCGA-BP-5174	low
TCGA-BP-4177	low
TCGA-CJ-4892	low
TCGA-A3-3306	low
TCGA-B8-4621	low
TCGA-A3-3328	low
TCGA-CW-5581	low
TCGA-DV-5567	low
TCGA-CJ-4912	low
TCGA-BP-4995	low
TCGA-B0-5121	low
TCGA-BP-4759	low
TCGA-BP-4338	low
TCGA-BP-4330	low
TCGA-BP-4977	low
TCGA-A3-3367	low
TCGA-B0-5115	low
TCGA-B0-5702	low
TCGA-BP-4801	low
TCGA-CZ-4863	low
TCGA-BP-4975	low
TCGA-CZ-4861	low
TCGA-BP-4962	low
TCGA-B8-4151	low
TCGA-A3-3335	low
TCGA-B8-A54E	low
TCGA-B0-5083	low
TCGA-A3-3320	low
TCGA-CZ-5465	low
TCGA-BP-4784	low
TCGA-B0-4824	low
TCGA-CJ-4907	low
TCGA-B0-4823	low
TCGA-CJ-4893	low
TCGA-A3-3352	low
TCGA-B0-5117	low
TCGA-CJ-6033	low
TCGA-B2-4102	low
TCGA-B0-5709	low
TCGA-CZ-5455	low
TCGA-CZ-5460	low
TCGA-B2-A4SR	low
TCGA-B0-5099	low
TCGA-AK-3434	low
TCGA-B8-5162	low
TCGA-B0-5713	low
TCGA-CZ-5454	low
TCGA-A3-3370	low
TCGA-DV-5565	low
TCGA-CJ-5684	low
TCGA-B0-4693	low
TCGA-B2-3923	low
TCGA-B0-4810	low
TCGA-CZ-5988	low
TCGA-BP-5190	low
TCGA-BP-5170	low
TCGA-CZ-4864	low
TCGA-MM-A563	low
TCGA-BP-5200	low
TCGA-CW-5584	low
TCGA-CJ-4873	low
TCGA-BP-4170	low
TCGA-BP-4762	low
TCGA-A3-3322	low
TCGA-BP-4169	low
TCGA-BP-4164	low
TCGA-G6-A8L7	low
TCGA-CW-5580	low
TCGA-BP-4768	low
TCGA-B8-A54H	low
TCGA-BP-4797	low
TCGA-CW-6090	low
TCGA-CJ-6030	low
TCGA-BP-4346	low
TCGA-BP-4989	low
TCGA-A3-3387	low
TCGA-EU-5907	low
TCGA-AK-3456	low
TCGA-B0-5690	low
TCGA-BP-4159	low
TCGA-CJ-5679	low
TCGA-CZ-4862	high
TCGA-BP-4162	high
TCGA-B0-5400	high
TCGA-BP-4987	high
TCGA-CW-6093	high
TCGA-CZ-4866	high
TCGA-A3-3383	high
TCGA-B2-4099	high
TCGA-CJ-4902	high
TCGA-BP-4347	high
TCGA-DV-5576	high
TCGA-BP-4355	high
TCGA-A3-A8OX	high
TCGA-T7-A92I	high
TCGA-CJ-4878	high
TCGA-B0-4846	high
TCGA-A3-3376	high
TCGA-CJ-4905	high
TCGA-A3-A6NL	high
TCGA-B8-4148	high
TCGA-B4-5378	high
TCGA-B0-5710	high
TCGA-A3-A6NI	high
TCGA-3Z-A93Z	high
TCGA-CJ-4887	high
TCGA-A3-3308	high
TCGA-CJ-4885	high
TCGA-BP-4341	high
TCGA-DV-5566	high
TCGA-B0-5088	high
TCGA-BP-5178	high
TCGA-B0-4710	high
TCGA-AK-3428	high
TCGA-BP-4327	high
TCGA-BP-4991	high
TCGA-B8-A54K	high
TCGA-B0-5108	high
TCGA-BP-5198	high
TCGA-B2-4101	high
TCGA-CZ-5982	high
TCGA-BP-4974	high
TCGA-DV-A4W0	high
TCGA-B0-5699	high
TCGA-BP-4161	high
TCGA-BP-4775	high
TCGA-CJ-4641	high
TCGA-DV-5568	high
TCGA-CZ-5464	high
TCGA-CZ-5987	high
TCGA-CZ-5989	high
TCGA-B0-5694	high
TCGA-B0-4845	high
TCGA-B8-A54D	high
TCGA-CJ-4636	high
TCGA-A3-3382	high
TCGA-AK-3431	high
TCGA-BP-4173	high
TCGA-AK-3440	high
TCGA-B2-5633	high
TCGA-BP-4349	high
TCGA-B0-4828	high
TCGA-A3-3357	high
TCGA-B0-4822	high
TCGA-BP-4334	high
TCGA-A3-3317	high
TCGA-B8-A7U6	high
TCGA-B4-5838	high
TCGA-A3-3323	high
TCGA-B8-4153	high
TCGA-CZ-4856	high
TCGA-BP-5001	high
TCGA-BP-5191	high
TCGA-B0-5081	high
TCGA-BP-4769	high
TCGA-CJ-4894	high
TCGA-CJ-5671	high
TCGA-A3-A6NN	high
TCGA-B0-5104	high
TCGA-BP-4331	high
TCGA-CJ-4891	high
TCGA-B0-5102	high
TCGA-BP-4803	high
TCGA-BP-5009	high
TCGA-B0-4814	high
TCGA-CJ-4904	high
TCGA-BP-4973	high
TCGA-BP-4781	high
TCGA-BP-4790	high
TCGA-CJ-4908	high
TCGA-CW-5590	high
TCGA-BP-5189	high
TCGA-B0-5402	high
TCGA-CZ-5466	high
TCGA-BP-5183	high
TCGA-A3-3378	high
TCGA-B0-4852	high
TCGA-G6-A5PC	high
TCGA-B8-4619	high
TCGA-BP-5185	high
TCGA-BP-5182	high
TCGA-B0-4839	high
TCGA-BP-5199	high
TCGA-BP-4774	high
TCGA-B8-5163	high
TCGA-B0-4714	high
TCGA-CW-6097	high
TCGA-CJ-4876	high
TCGA-A3-3324	high
TCGA-AK-3461	high
TCGA-B0-4834	high
TCGA-BP-4167	high
TCGA-B0-5097	high
TCGA-CJ-4869	high
TCGA-B0-4838	high
TCGA-AK-3436	high
TCGA-B0-4701	high
TCGA-CZ-5452	high
TCGA-BP-4771	high
TCGA-BP-5175	high
TCGA-B8-A54F	high
TCGA-CJ-5682	high
TCGA-MM-A84U	high
TCGA-CJ-4918	high
TCGA-CJ-4890	high
TCGA-CJ-4875	high
TCGA-BP-4176	high
TCGA-CJ-4635	high
TCGA-B8-5158	high
TCGA-BP-4325	high
TCGA-A3-3363	high
TCGA-BP-4971	high
TCGA-CJ-6028	high
TCGA-A3-3325	high
TCGA-BP-4967	high
TCGA-CZ-5462	high
TCGA-DV-A4VZ	high
TCGA-CJ-4900	high
TCGA-B0-4842	high
TCGA-AK-3425	high
TCGA-BP-5000	high
TCGA-B2-5636	high
TCGA-BP-4760	high
TCGA-BP-5201	high
TCGA-BP-4787	high
TCGA-BP-4345	high
TCGA-B0-4817	high
TCGA-BP-5010	high
TCGA-CZ-4854	high
TCGA-CZ-5461	high
TCGA-B8-4622	high
TCGA-B8-A8YJ	high
TCGA-CJ-5680	high
TCGA-BP-4163	high
TCGA-BP-4329	high
TCGA-CJ-5676	high
TCGA-B0-5107	high
TCGA-B0-5080	high
TCGA-BP-4799	high
TCGA-BP-4985	high
TCGA-AK-3458	high
TCGA-BP-4804	high
TCGA-G6-A8L8	high
TCGA-BP-4998	high
TCGA-CJ-4884	high
TCGA-GK-A6C7	high
TCGA-BP-4763	high
TCGA-BP-4986	high
TCGA-MM-A564	high
TCGA-BP-4351	high
TCGA-B0-4841	high
TCGA-BP-5196	high
TCGA-CJ-4637	high
TCGA-AK-3453	high
TCGA-A3-3316	high
TCGA-B0-4833	high
TCGA-B8-A54I	high
TCGA-B0-4844	high
TCGA-BP-4963	high
TCGA-B8-4620	high
TCGA-BP-4326	high
TCGA-A3-3351	high
TCGA-A3-3372	high
TCGA-CJ-4868	high
TCGA-B0-4847	high
TCGA-B0-5109	high
TCGA-CZ-5984	high
TCGA-AK-3426	high
TCGA-B0-4700	high
TCGA-B0-4691	high
TCGA-BP-4981	high
TCGA-BP-4761	high
TCGA-B2-4098	high
TCGA-B0-5096	high
TCGA-B0-4706	high
TCGA-B0-4713	high
TCGA-B0-4712	high
TCGA-BP-4335	high
TCGA-CJ-4888	high
TCGA-CJ-4901	high
TCGA-CJ-4881	high
TCGA-B0-4811	high
TCGA-BP-4353	high
TCGA-B0-4821	high
TCGA-B0-5094	high
TCGA-B8-A54G	high
TCGA-B0-4816	high
TCGA-B0-4837	high
TCGA-B0-5701	high
TCGA-B8-4143	high
TCGA-B0-4703	high
TCGA-B8-5551	high
TCGA-BP-4960	high
TCGA-B0-5106	high
TCGA-A3-3347	high
TCGA-B0-5095	high
TCGA-CJ-4638	high
TCGA-BP-4798	high
TCGA-B0-4699	high
TCGA-B0-4697	high
TCGA-BP-4337	high
TCGA-A3-3319	high
TCGA-B0-4836	high
TCGA-B0-4819	high
TCGA-B0-4813	high
TCGA-CJ-4882	high
TCGA-B0-4849	high
TCGA-B0-4815	high
TCGA-CJ-6027	high
TCGA-CW-6087	high
TCGA-B0-5098	high
TCGA-BP-5169	high
TCGA-AK-3445	high
TCGA-B8-5550	high
TCGA-CZ-4857	high
TCGA-CJ-5681	high
TCGA-AK-3454	high
TCGA-B0-5084	high
TCGA-CJ-4895	high
TCGA-B0-4827	high
TCGA-B0-5092	high
TCGA-CZ-5469	high
TCGA-CZ-4860	high
TCGA-CZ-5468	high
TCGA-B4-5832	high
TCGA-CZ-5456	high
TCGA-BP-4992	high
TCGA-B0-5100	high
TCGA-B0-4707	high
TCGA-B0-4718	high
TCGA-CJ-5677	high
TCGA-B0-4848	high
TCGA-BP-4343	high
TCGA-A3-3346	high
TCGA-CZ-4858	high
TCGA-B0-4698	high
TCGA-BP-4352	high
TCGA-BP-4342	high
TCGA-B0-4843	high
TCGA-B0-4690	high
TCGA-BP-4770	high
TCGA-BP-4354	high
TCGA-BP-4983	high
TCGA-B0-4688	high
TCGA-CJ-4642	high
TCGA-B0-4696	high
