# Supplementary material for: Comprehensive analysis of lncRNA biomarkers in kidney renal clear cell carcinoma by lncRNA-mediated ceRNA network
Source: PLoS One. 2021 Jun 8;16(6):e0252452. doi: 10.1371/journal.pone.0252452 (PMC8186793; doi:10.1371/journal.pone.0252452)
Supplement: S1 File — (ZIP) [file pone.0252452.s001.zip › original material/heatmapInput.txt]

id	WT1-AS	COL18A1-AS1	TCL6	AC009093.1	LINC00443	HOTTIP	TRIM36-IT1	AC110619.1
TCGA-CZ-5469	27.94930134	5.403386358	0.021084362	11.84445273	1.08964233	13.96340778	0.010485482	13.96376886
TCGA-CZ-5470	2.652919183	18.79729591	55.53720788	7.138445428	4.529710143	6.252926635	0	0
TCGA-CJ-5675	4.725122467	46.63209916	33.896958	3.557877879	3.463811009	0.041093979	0.02248495	0.04112477
TCGA-A3-3367	0.48457652	6.532532306	294.4134786	4.718018518	0	0.482105434	0.529385476	1.08179718
TCGA-A3-3306	1.250714731	7.203397811	189.110853	2.443738929	0.031330773	0.046587414	0.025342083	2.44001009
TCGA-B0-4701	1.554777702	4.788420541	46.87835215	6.413809592	0	0	1.623144265	10.52341715
TCGA-CW-6097	5.008534109	8.212176687	70.62168052	30.19828398	0.089570881	0.142836411	0.070614186	11.18266134
TCGA-BP-4989	4.659375547	44.262802	20.55194721	31.13570447	1.224526472	0.267922938	0.79601834	9.693458404
TCGA-B8-5163	68.51135519	4.808447871	19.0374649	89.59895287	2.37029071	1.245620644	0.024871874	0.045713553
TCGA-CZ-5459	0.080561671	11.84676229	49.70837311	2.715212999	1.352993012	0.074365205	0.039300588	1.40375369
TCGA-B0-5693	47.25534581	15.86264296	908.481992	10.98951863	2.427662053	0.052884858	0.028577078	14.53494981
TCGA-AK-3434	0.064679773	24.92949989	119.5216812	13.72988412	0.039856116	0.059863917	0.032113078	14.87149821
TCGA-BP-4344	1.649538694	12.70289749	29.69671429	25.53156807	5.193074235	0	0	5.061797292
TCGA-A3-3357	0	21.28934029	8.962277917	12.26817967	0	4.049314217	0	2.401768427
TCGA-BP-4330	6.426598677	23.19832052	142.5747766	18.48866838	1.115701795	0	0.516754853	8.918971265
TCGA-CZ-4854	17.23707648	9.859225191	2.556217317	13.91018686	2.68593072	9.289654734	1.313972937	3.889883558
TCGA-AK-3440	1.447812854	6.808213984	58.97637653	0.087776536	0.05373692	6.750967577	0.043028563	12.01104944
TCGA-BP-5174	0.070375547	11.48385542	11.48871227	3.890273873	2.524051372	7.635789106	0.03471959	2.617652412
TCGA-B0-4852	6.046639311	5.621573146	190.8137884	8.58040978	0.259698337	1.466668458	2.195679154	6.550495867
TCGA-B0-4814	3.646692786	6.634611392	11.86739127	5.894221937	0.687587439	0	1.492592167	5.921344453
TCGA-BP-4159	3.32481556	8.022345713	33.07318717	20.33092326	3.059520879	0.134757124	0.067126004	26.04921644
TCGA-B0-5081	8.751013598	13.48767067	11.10565297	45.97352898	1.104540089	0.462882766	0	2.826995905
TCGA-CZ-4864	0.435535938	22.09814836	15.77440537	6.115817294	0.458323466	0.993756704	0.481085736	3.277125884
TCGA-B2-A4SR	0	97.79014081	3.134614789	5.528226015	0	0	0	11.19936461
TCGA-B8-5550	0.21893996	11.36075133	2.102426878	59.70148453	0.11940281	189.5895914	0.092970136	2.114379424
TCGA-BP-4170	5.552134115	16.5780948	400.4076448	5.550800534	0.017493152	1.136673449	0.014240099	11.02976041
TCGA-BP-4169	14.55772049	6.881587139	132.3284213	11.03393105	2.988168632	1.033208163	1.13582808	8.151785937
TCGA-B0-4846	2.968541615	14.42494407	99.8897845	7.557458338	0.707536354	2.976147047	2.339324164	4.512198924
TCGA-BP-5168	12.00144273	20.88917861	1293.451654	6.094246968	0.074294777	0.116291719	0.058955851	7.49601086
TCGA-A3-A8OX	18.07787241	19.02429638	55.18817299	15.2229492	7.672576049	236.919273	0	8.561458395
TCGA-BP-4354	21.6834975	2.19622228	2.193542716	44.36809353	0.014296806	12.9951603	0.011655523	36.706768
TCGA-A3-3347	91.08376909	10.55928574	4.842955142	54.98010758	0.775497608	4.031720967	0	5.676374787
TCGA-BP-5194	4.606120177	14.80032621	846.9363824	4.606729581	0.910802143	0	0	5.540820047
TCGA-AK-3460	9.158974493	37.55384014	114.0691412	6.571445595	5.020169603	2.684957582	7.278236029	25.62542975
TCGA-DV-A4VX	0.997162019	4.988486291	2.992882766	3.990658508	11.979133	0.997156614	0	0
TCGA-BP-4961	7.672170761	48.09996875	10.49206837	21.20380948	2.857640796	1.314079564	0	2.729223462
TCGA-BP-5006	2.339265759	21.62804803	381.3806169	11.19083858	0.757421228	1.539189467	0	6.380462678
TCGA-AK-3450	5.765128319	43.41764278	318.8756305	5.763124494	5.616551615	0.035357806	0.019465832	8.02055657
TCGA-B0-4842	0.187938022	1.959789073	5.405361598	5.409589583	0.104885697	5.345444052	0.082157202	0.170607139
TCGA-CJ-4642	151.8086117	0.106343265	79.67149134	0.102543302	1.452210408	89.78614053	111.8299451	72.20603567
TCGA-BP-4782	0.056106755	31.51869134	357.342954	19.38955882	1.247871652	4.902207074	0.028127182	2.491888104
TCGA-CW-5584	39.18929989	16.98188673	119.5891972	2.951006207	0.063482617	0.098078694	0.050613906	1.536621487
TCGA-T7-A92I	0	10.11362923	15.5957375	1.494220103	0	4.643177771	0	1.49491432
TCGA-CJ-4901	9.458290974	5.13286788	8.589856291	23.33459582	0.833531573	4.279433663	0.843849502	9.492664138
TCGA-CZ-5467	0.068492115	51.5372323	339.7892124	20.1395018	1.301337994	0.06335187	0.033861312	6.348077227
TCGA-CZ-4863	0.735621275	6.320750542	213.3771623	16.7646546	0	0	0	0
TCGA-A3-3370	4.742465229	43.4012799	467.2257659	22.69694999	0.358455449	2.787231221	2.619185957	4.284377454
TCGA-BP-4975	8.269904475	13.85162753	274.822031	25.1580767	1.346027725	0.600677344	0.643101554	3.391994881
TCGA-B0-5399	0.605378868	14.59921889	473.9212198	18.88176131	3.576536414	0	0	2.6999199
TCGA-CJ-5689	46.60741417	64.81367131	239.1833697	39.02685298	7.058306764	6.1654593	0.06204597	4.680350864
TCGA-BP-4987	4.748025602	37.47696271	6.142463945	8.932618914	0.619417493	2.674839596	0	1.97833368
TCGA-BP-5182	8.15774802	12.79004753	40.59325625	42.72156272	1.186339541	4.674984353	1.171549255	3.522425116
TCGA-CZ-5457	0.030356254	5.611486975	228.3846364	7.833227556	4.408379596	8.922365172	0.015677855	2.265563025
TCGA-BP-5173	0.062373952	23.52145873	28.50772557	7.485854764	0.038511398	0.057752136	0.031048503	1.311831835
TCGA-CZ-4853	0	33.04944983	24.87860875	8.739848709	2.199104458	0	0	6.559307759
TCGA-B0-4813	12.09639966	6.017768128	7.753713851	10.36490943	0.837120534	3.424909591	6.254691678	22.63180524
TCGA-G6-A8L8	41.61730298	38.2188211	4.928813339	8.25645725	0	1.604651136	0	18.35500345
TCGA-A3-3359	4.753582327	89.44403589	286.2152235	7.979225568	0	0	0	12.88781084
TCGA-AK-3433	10.53434258	17.94818368	911.8207319	3.136340695	0.074394142	0.116461276	0.059032162	7.499716275
TCGA-BP-4343	221.7592431	5.546302481	7.29073391	62.14487141	0.109186524	0.178376883	0.085373485	37.358642
TCGA-B0-5694	14.2465463	12.7339796	0.158942874	11.11511408	3.066615701	0.135703794	0.06753739	3.311186977
TCGA-BP-4768	0.545685766	27.4132865	14.91192059	4.455980946	0	0.543578709	0	5.141285529
TCGA-B8-5164	1.271942294	22.94191256	109.7385413	1.272307924	1.240552456	0.050454606	0.0273337	2.477033137
TCGA-BP-4807	1.77679926	56.79468611	564.7837258	9.660642576	1.652101743	0.139208395	0.069054167	4.904786951
TCGA-BP-5186	0	18.9330451	439.6042524	11.35579789	2.847267234	0	0	1.877141409
TCGA-CJ-4881	2.175097122	11.97476438	0.681495	30.22805851	0.695479005	9.023419583	0	11.31400814
TCGA-BP-4758	0.905933175	176.6807821	476.4962413	4.618945641	0	0.905684486	0	7.418274011
TCGA-B0-4690	8.922375818	2.386147758	7.285560211	52.46789118	0	25.4857182	1.637395009	7.317376016
TCGA-BP-4167	0.124243357	4.58844865	3.094801072	26.42305773	2.901679515	90.06363686	0.057857682	0.113957691
TCGA-CJ-4890	32.6203369	4.493695969	11.73816965	57.17711327	2.72382529	0.875016272	0	4.501216692
TCGA-CW-5583	7.454076823	228.306764	313.0761634	2.78057721	1.863720319	0	0	2.78228996
TCGA-BP-4774	15.52044713	24.62229532	133.7383787	7.034084547	0.56264473	6.424703587	1.991792084	33.00482819
TCGA-B0-5702	10.39435264	34.35760112	97.26217003	0.257056092	0.138549874	0.234824086	0.107047713	25.32728067
TCGA-B4-5836	0.090220307	10.85301961	177.1987402	8.154057984	2.665471373	0.083146777	0.043552076	1.452731781
TCGA-CJ-4870	3.152854449	26.91476988	217.7279361	4.641042317	0.075274042	0.117964506	1.502005329	3.134871509
TCGA-B4-5377	1.812198286	65.34841405	9.169664154	2.731176289	2.766041506	0	0	16.58415452
TCGA-CJ-4869	3.869999174	12.68054367	2.599420259	18.90123922	0.042177541	0.063525254	0.033947891	1.343665272
TCGA-A3-3349	0	4.36012875	98.58792665	43.24729463	1.749370697	0	0	0.842062354
TCGA-B2-5635	0.946130066	81.56958884	177.4464795	3.82253097	0	0	0	9.589835618
TCGA-B0-4828	27.70780498	15.31140017	126.8350548	4.534068584	1.506496078	4.550237837	3.180957756	13.10782674
TCGA-AK-3425	3.688020602	1.954818119	3.665715685	22.29798501	1.789264891	1.948647731	0.081819421	1.948835214
TCGA-BP-4353	4.825241731	12.56487805	2.891858988	23.2199878	0	0.956794793	0	25.18146501
TCGA-B4-5832	47.5526486	0.267103227	8.380154668	4.358664169	0.137442618	34.58428224	0.106239164	0.232874514
TCGA-B0-5706	7.275788401	10.57342804	20.47400191	10.37785827	9.768309747	6.945876615	2.774733067	0.478444876
TCGA-BP-4995	5.408524374	19.92583679	196.5544481	7.490511158	0.614169424	1.964684294	0	5.441410918
TCGA-B0-5104	10.32969428	10.31463821	87.4278545	7.546828698	0	1.286826926	0	6.186249461
TCGA-B0-5120	0.879823493	29.07454022	10.87464981	9.973923498	9.234574781	0	0	7.255867225
TCGA-A3-3324	1.469724555	11.51879162	19.24074245	17.76571633	0	0.700154728	1.546986158	3.019192135
TCGA-B0-5812	5.780866519	17.23143744	76.83658433	6.922648881	2.293398091	0.036077002	0.019846394	4.624090509
TCGA-CW-6088	2.828499836	32.14287978	3.568870836	11.63350194	5.290734066	0.644712759	0	0
TCGA-B8-5552	8.252373702	17.52377122	108.1923506	12.37010388	15.35885665	1.040132737	0.004292858	9.274950538
TCGA-B0-5092	92.63451148	33.95667159	10.53865532	14.60210961	0	7.947806942	8.010756448	14.73455175
TCGA-DV-5575	7.89639047	37.68179237	162.514941	1.398021427	1.347084925	0.073102984	0.038683332	0.073161929
TCGA-BP-4332	2.737680481	13.39698507	166.0969542	7.720957829	4.387841859	0	0	4.175573871
TCGA-CZ-5987	2.194935287	11.67798858	5.985479336	4.097761927	0.12512455	2.179645895	0.0971985	0.208734635
TCGA-BP-4963	4.299978885	30.3510577	3.680920936	17.70132131	0	4.326045569	1.939092613	6.895208654
TCGA-B0-5117	3.69904668	19.38987866	1618.277107	9.724280174	0.034347783	3.688247395	0.027744171	12.06854975
TCGA-B0-5096	2.069589431	2.066701594	7.482911658	25.11047073	0.114398565	0.18810577	0.089256636	7.343617795
TCGA-BP-4771	2.224221598	10.51092152	4.011184043	15.93155388	1.103758309	2.229815327	0.510198883	8.235471256
TCGA-BP-4176	2.688113683	12.66622411	5.410820443	16.31472495	0	0	0	7.239530761
TCGA-A3-A8OW	4.867914806	44.40721455	110.0729342	10.6394956	0.781423553	0.764492568	0	4.056777849
TCGA-CJ-4640	0.049705915	6.004067627	35.69292115	15.45930408	2.37381827	1.248034583	0.025100776	0.046155954
TCGA-CJ-4884	1.460297644	20.70774301	1.468430723	13.02833189	0	3.775141833	0	9.989685259
TCGA-B4-5843	2.538357076	14.82503756	60.33518873	7.448393341	3.631613408	0.056318259	0.030323019	1.303943574
TCGA-B8-A54H	28.52794166	12.10306919	73.14493009	16.93118525	1.302855263	1.926515498	0	0.57569555
TCGA-B0-5691	69.99233997	44.97528903	1013.937704	9.820345377	21.35665203	0.145059174	0.071564897	4.987143333
TCGA-BP-4327	24.51333625	97.20216287	12.12793092	15.43443849	1.226669622	4.414404925	1.269310357	7.031410302
TCGA-B0-4703	27.2706064	11.50457752	0.774910981	78.85831925	0.786569491	1.593590734	0	5.740897559
TCGA-B0-5083	2.129862984	3.992021419	328.653822	25.71696775	5.095746686	7.522559534	0.093124176	12.83468339
TCGA-B8-5546	3.43287409	68.85957421	17.94214875	0.15682143	1.679347179	0.145212652	0.071630401	6.562999704
TCGA-BP-5000	18.18287125	25.98143147	83.16297781	8.628936288	0	6.037993215	4.444486434	6.03777672
TCGA-CJ-4904	9.550649427	22.58608266	35.67262768	20.17153724	0.030923087	2.433931083	0.02501699	3.616529903
TCGA-AK-3456	28.91134103	78.38798473	40.49520483	9.823180883	0.090883552	1.805916729	0.071609169	3.405765971
TCGA-CJ-4920	36.57977349	21.36604085	195.1827993	24.97392786	1.772212547	0	0	4.425768608
TCGA-CJ-4634	5.403699054	22.65778859	149.4849345	15.63090051	0.732513323	0	0	2.276320686
TCGA-B0-4834	4.310020666	0.105200061	719.8089968	15.35215169	0.061421302	0.094659106	1.406778816	1.517342502
TCGA-CJ-5678	20.74145718	16.08887425	137.0183166	12.84867422	1.659888439	0.140922649	1.593984366	0.141053188
TCGA-CW-5590	7.035071301	9.363885118	7.035024058	23.24921688	1.192442932	1.216261637	0.022065352	3.539814527
TCGA-AK-3428	0.424369758	11.33111534	175.2390339	3.252759445	0.201669933	0.370786956	0.152089278	130.4903132
TCGA-CJ-4892	17.39573902	65.68246992	44.74187865	9.874883213	1.839560159	2.367964426	1.220972351	5.519143042
TCGA-B8-A54I	0.049824545	9.567833476	6.00119132	7.185645282	0.031098983	56.40591527	1.202716235	1.248651826
TCGA-A3-3376	3.536865633	17.33710319	15.17909428	34.64710317	2.101770704	1.95744289	0.429974859	4.633551703
TCGA-BP-4998	5.692802409	13.04751457	20.36245112	30.52624174	0.354553912	2.274655665	2.029563054	8.258596942
TCGA-CW-5581	127.8492514	35.32509626	334.0651355	1.476394616	0.056785886	0.087029898	0.045408507	4.178100528
TCGA-A3-A6NI	15.65444178	13.02487484	6.054924166	12.16811909	1.729061943	0	0	3.44444617
TCGA-MM-A84U	1.261013589	3.660447464	4.852100716	8.436767999	1.231148276	9.586157001	0.026311109	2.457977007
TCGA-B8-A8YJ	2.353871027	6.959923643	58.75585215	31.01981171	0.025248889	1.199868115	0.020479834	19.48476987
TCGA-BP-4964	7.645847642	19.31907817	99.52149001	7.654574025	1.916738516	0.53458346	0	2.470431776
TCGA-CZ-5989	0.094634432	0.096685263	38.1929588	1.477078018	0.056859684	0.087150705	0.045466034	0.087223152
TCGA-B0-5119	0.045415011	43.30587128	201.4319989	3.57268648	1.201345322	0.042170055	0.023047232	2.397811075
TCGA-BP-5191	2.624609782	24.11004983	7.688228302	8.939438905	1.309707889	74.73837666	0.034749254	1.352551472
TCGA-BP-5180	0.013031735	22.0365458	2.112642156	0.012878985	2.099735318	0.0121672	0.006871031	2.11382328
TCGA-A3-3323	3.179450656	18.61601687	2.376443224	13.76383039	1.600025367	1.559937517	4.201203372	0.750926984
TCGA-B2-4101	5.01596118	13.05636696	16.69545001	5.751024536	1.419958073	0.643821089	2.24082963	7.256774987
TCGA-BP-4351	15.81461203	49.57834029	11.22705604	10.47006616	0.248918817	6.414018049	6.701361983	8.514745431
TCGA-B0-4696	133.3030497	0	13.70748458	143.1285012	0	17.64213585	2.946396813	14.69935961
TCGA-A3-3383	1.316407394	19.87836469	14.9514591	1.316816521	0.038999375	1.31601655	0.031434968	7.4700325
TCGA-A3-3372	4.742624313	16.36170422	10.84566732	7.198811369	0	2.924348413	4.631962878	10.99342923
TCGA-EU-5906	0	22.02818426	529.1941399	5.483984664	6.505039863	0	0	6.413318934
TCGA-CZ-4861	1.236033628	10.66482921	23.63187053	3.596597478	1.209571035	0.043906009	0.023951625	8.268874238
TCGA-B0-4833	31.06028325	10.00780242	193.7176111	4.976540419	0	6.678206006	7.863714392	6.677903168
TCGA-CJ-4903	1.848905636	24.2008246	58.8936184	14.37413145	1.945612187	0	0	2.509016944
TCGA-CJ-4876	2.646925473	14.2808097	4.438968095	6.227567518	0	0	0	12.53628743
TCGA-BP-4765	1.891994973	34.09677051	331.8227851	6.579543917	5.590085326	0.56311301	0	22.99775247
TCGA-B0-4811	16.34788588	11.181657	23.06050066	20.9757391	1.044753111	7.292752818	10.98494583	7.291810486
TCGA-BP-4329	0.97133622	3.905467958	69.45108408	8.798445737	0	5.864851896	0	17.6185008
TCGA-B0-5084	15.5349283	5.309295219	1.936389584	7.359756655	0.599434406	4.659392389	1.343005637	34.42591461
TCGA-A3-3335	2.491874327	44.98518415	2.497882183	7.587750311	1.679907568	2.494984189	0	2.494923427
TCGA-AK-3431	0.230746943	11.65779642	9.777201979	18.96054749	1.958783863	0.20782178	0.096932498	64.7725083
TCGA-BP-4341	33.43715193	29.12266614	289.3882331	5.816400097	1.111850612	8.286700229	3.844832954	7.678318461
TCGA-B4-5844	0.109532762	15.70496534	194.0938434	2.97650996	2.800503478	1.550910685	0.051796109	2.963851691
TCGA-B8-4146	0.112995963	1.568947424	982.4870292	5.861418278	0.066875239	0.103743316	0.053239652	0.103832607
TCGA-CJ-4872	1.602853559	11.56456318	33.13923918	40.80063536	7.678050041	14.14836932	0	2.434263666
TCGA-B0-5700	2.127597569	69.60445102	676.1902876	3.980736835	0.119416758	2.114284831	0.092980467	3.936817861
TCGA-B8-A7U6	5.764409844	23.98036045	45.15101171	7.157325348	0.063544407	1.537132335	0.050661797	16.72694964
TCGA-A3-3363	6.840334191	4.057237951	33.21621903	3.364411428	0	1.980532256	0	6.184191853
TCGA-BP-4797	0.056361697	15.82709065	3.705422727	26.63140162	4.746501012	1.281512159	1.228492435	12.10844292
TCGA-B2-5641	3.18469347	13.70302895	4.67749726	10.65827994	4.322066019	0.121088192	0.061105189	0.121196124
TCGA-BP-4164	8.224040383	61.77371997	204.2545866	8.219415879	0.027830778	3.552143941	3.419401342	2.388681851
TCGA-3Z-A93Z	64.52874548	33.4397478	89.30663521	12.84534783	0.088435033	0.140829198	0.069752372	3.362386405
TCGA-B0-4819	23.19731521	2.804432476	12.95321383	23.96548096	0.659343835	0	3.012384532	18.99496911
TCGA-A3-A8CQ	0	44.93347578	171.0950401	28.68906644	4.802239154	0.941606612	0	8.598295801
TCGA-BP-4804	26.37752379	26.45924741	9.861665219	12.58374076	0.061199205	4.278005961	0.048842359	9.744094106
TCGA-B0-5697	4.094482996	10.22451147	116.480043	3.072687232	3.062059517	1.028726587	0.00308255	3.071982827
TCGA-CZ-4859	33.35267952	296.6458309	216.3783678	5.408340972	3.216547317	0.019010305	0.010654224	0.019023798
TCGA-CJ-5683	64.03537527	45.37582501	558.617037	7.65031389	1.30454432	1.346442011	0.034201769	10.10073067
TCGA-CW-6093	2.183208973	21.58133616	224.2622778	11.87725759	0.013342276	0.019425992	0.010882199	38.66715215
TCGA-CJ-5672	0.15599959	17.73363922	131.1287052	3.399717947	1.665752247	1.788835226	1.599107197	3.376244215
TCGA-AK-3458	22.66020128	67.31019591	25.02310335	6.414032497	0	12.97993712	30.23123679	0.748278765
TCGA-CJ-5676	5.039979989	6.655324169	0.170319957	19.32422322	1.678252701	4.985194678	0.071527309	1.804943929
TCGA-BP-4349	2.171362961	38.85595509	43.30571862	14.42436101	0	1.01833705	1.766442923	9.244235917
TCGA-CZ-5454	1.143204997	17.76116837	2.249643437	8.896536561	1.128382293	0.026819883	0.014902744	1.143296034
TCGA-DV-5569	12.19166712	22.92754045	170.8030783	2.807789573	2.669928228	0.083720116	0.043827074	2.798511246
TCGA-CZ-5464	0.880442658	0.880915705	0.882712714	26.39101848	6.447867492	0	0	2.698622963
TCGA-A3-3343	0.82963659	21.74043306	382.3388826	6.924855061	0	0	0	0.829086654
TCGA-BP-5201	15.52012915	14.07070377	34.58515372	9.836026153	0.637687387	2.73707742	4.502614152	8.465572817
TCGA-CW-5589	17.81479723	40.6027119	488.5232509	5.169410198	4.935945512	0.065911405	1.286666285	2.625744721
TCGA-MM-A563	0	54.85690968	16.95451251	12.96544896	0	1.993894718	0	3.988753417
TCGA-B0-5712	0.036923468	42.12344355	53.58150923	6.877658175	1.164151083	1.183908076	0.018923318	0.034359773
TCGA-B0-4845	5.878524623	5.873286273	7.086883292	1.070982725	1.768038626	3.486740956	0	8.379906383
TCGA-BP-5199	25.9908653	11.07470491	60.64087211	32.04234774	0.485875567	2.223128972	0	2.816950959
TCGA-B8-4622	1.752472329	8.904560674	9.799254823	13.39368014	0	0.860050247	0.879473887	6.236808536
TCGA-B0-5098	43.88246917	1.14681096	309.0063471	11.94647908	0	8.184376443	2.644419579	8.183449136
TCGA-BP-4777	44.38863084	29.89683681	166.857725	7.705349744	4.841316548	3.847540466	0	4.813120336
TCGA-BP-4338	0.123262656	35.2764915	4.560399983	7.49268334	2.894979036	5.982211394	0.057459219	11.72882679
TCGA-BP-4799	530.9676213	3.807893144	5.561691539	10.80620904	7.94179709	5.492978669	0.086349983	15.70516618
TCGA-CZ-5463	1.307603482	32.33667653	45.60263798	5.526191124	0.631574473	4.133514834	0	0
TCGA-B8-5159	0.048333146	90.81862939	14.25156224	3.609715877	3.505494355	0.044857601	0.024445977	2.423473577
TCGA-BP-5185	19.61866981	42.80891756	31.58686602	25.2074753	0.131174106	0.220264922	1.898715185	7.935098222
TCGA-B0-4817	2.231711624	5.529962241	2.228067517	3.331115281	3.278699203	18.63221234	2.182698754	14.26442679
TCGA-CZ-5453	2.007435763	57.17968688	398.2585844	5.016960874	0.000553398	0.000793884	0.000454095	2.00740247
TCGA-CZ-4857	105.7622137	12.12582572	3.716837145	14.00554061	0	14.96806736	0	3.717876883
TCGA-B0-5699	6.776206647	3.867215186	1.92974264	5.806897823	1.936936735	0	0	0.95965054
TCGA-BP-5177	3.726050671	17.0936614	68.21061509	32.75528292	2.430167308	1.286790095	0.028738027	1.286815983
TCGA-BP-4972	1.865805046	136.8896437	217.4306192	29.18466224	1.263072624	1.868055947	0	3.19636361
TCGA-A3-3316	29.38767042	20.04333998	1.228853901	21.16931478	1.207580441	1.233654173	1.190898596	11.7534087
TCGA-BP-4983	50.61471964	5.833513596	3.31612848	55.75033517	0	25.39800572	2.567455425	12.64199982
TCGA-CJ-6030	3.242570546	7.532523189	3.239892359	11.81211061	2.147182053	0.017989695	0.010093606	1.095822044
TCGA-CJ-4878	3.542241415	18.76492395	135.1014813	3.542624781	0	0	0.88026288	25.15411495
TCGA-CJ-5684	20.38447728	16.61986493	208.6905286	3.911617249	0.044117881	1.360635991	0.03547861	1.360672511
TCGA-BP-4803	2.345497317	22.97795267	1.191088889	18.36471765	0.024675844	1.195142661	0.020020317	0.036433028
TCGA-B8-4148	7.426774734	29.41215472	2.640956259	3.997879467	2.039504118	1.26368508	0.627457542	13.75436674
TCGA-BP-4347	6.619199257	24.74292464	10.56457775	4.926119992	1.642307412	3.246038139	1.715543079	4.388395622
TCGA-BP-4976	4.63139771	226.0930901	738.2937021	5.773716263	4.516147063	1.192090262	0.019722897	0.035870014
TCGA-DV-5567	1.062516059	46.0716235	12.58435577	3.158373825	1.056514652	0.011778759	0.006654555	48.05268271
TCGA-BP-4163	6.489181995	5.21513839	5.206387934	5.209457656	0.045075112	0.068123382	0.036232795	6.450782642
TCGA-B2-5636	170.367375	10.26862703	2.62785191	11.50889897	2.535007966	0.066465474	0.035411412	15.19024966
TCGA-CW-5587	1.415222851	13.23047803	686.1521411	2.733903739	5.077724602	1.41424611	0.040223587	2.725942189
TCGA-AK-3426	1.966650547	1.966729906	0.981557075	29.57730586	2.958993201	3.938825805	1.972980676	4.925023639
TCGA-A3-3378	4.869577191	7.709626253	1.33383231	9.153145964	0.640509995	0.617700272	0.659139637	0
TCGA-B0-5705	1.284284172	52.15939406	1337.45415	4.931254238	8.221744011	0.052697687	0.02848154	0.052738264
TCGA-BP-4992	35.01784535	34.35767695	7.30114373	12.85217624	0	32.62478457	7.424007384	21.77345462
TCGA-B4-5835	17.54582404	25.05276872	36.36023419	6.333745346	2.494577053	3.825445984	0.032852099	0.061383488
TCGA-B0-4698	9.142006803	0.784497411	2.456513811	48.64482244	0	13.40001548	0	2.453139747
TCGA-BP-4760	12.43589735	32.92350628	6.979866831	46.26990672	1.425786494	1.490929207	0.046806178	75.05750576
TCGA-MM-A564	12.23557068	15.2939104	1.024878771	21.40241758	0.003332458	1.025425771	0.002730866	1.025427146
TCGA-B8-A54F	3.418681139	13.03072409	5.00979213	9.787125825	0.09013965	3.392159124	0.071045434	1.798406778
TCGA-BP-4335	18.66361809	9.684925102	43.8045769	8.069024084	0.769794313	17.13853414	6.801327972	10.56315047
TCGA-AK-3445	0.000782965	1.003855453	4.012657443	18.05289198	0.000510669	5.0154097	0.000419042	13.03767726
TCGA-B0-5095	7.462651392	10.47815439	2.940985874	77.49927805	0	2.93877336	0	3.697572185
TCGA-AS-3777	6.553167475	3.380933137	9951.221471	6.542578838	5.925215339	146.4129846	1.591161146	3.356208
TCGA-B0-4848	1.77195103	0.155383067	0.162225719	4.937307802	0.087046978	4.892534603	0.068698111	14.10962046
TCGA-BP-5008	6.414617853	33.31128497	100.5213638	7.077555948	4.048013398	0	0	12.45326603
TCGA-BP-4967	2.63959798	37.82133434	4.024260354	8.847158463	0	2.646992311	2.110016631	6.815535417
TCGA-B0-5113	2.717176308	14.72028749	220.0523741	4.128400279	2.105417756	0.611069488	2.934904738	2.724585003
TCGA-B0-5109	27.45752645	3.652083985	8.428391832	55.88783248	6.971614466	46.10931946	1.209729567	7.200346252
TCGA-DV-5576	75.29924653	33.67955492	112.9239735	2.968463581	0.988670525	1.97804945	0	41.62445438
TCGA-B2-4098	1.226265572	3.572648636	5.910792541	4.741921173	0.028422652	3.564395125	1.185001842	7.055355035
TCGA-GK-A6C7	326.0461419	49.06552335	5.641067377	16.02975072	0	0	0	8.483488097
TCGA-A3-3329	0	17.30236665	102.9044815	9.60802206	0	0	0	1.910979999
TCGA-AK-3465	25.50972211	42.2300749	95.82626007	7.878866232	1.747035899	1.718734976	0	7.898874245
TCGA-B0-4839	0.144540366	14.14477891	76.26955353	7.928092812	0.083410864	9.350476196	2.924724481	7.840383411
TCGA-B8-5545	2.852141484	35.44550203	9.668602982	39.29013469	3.975352315	0.088127079	0.045930472	2.841495428
TCGA-CJ-4639	45.74026107	82.35631955	600.1655171	17.19756149	1.172088397	0.036004712	6.656399212	1.192979716
TCGA-B0-4707	16.06949639	6.247212434	3.772150637	8.695960615	0.038080913	23.23642935	0.03070743	52.3318622
TCGA-CJ-5681	0	7.836646973	29.40610287	6.856931842	0	1428.873908	0	20.60160585
TCGA-AK-3455	22.90731289	27.67526069	161.3078651	5.711946476	3.831920012	4.760418429	1.913103013	8.586038899
TCGA-A3-3351	6.241427466	22.20805036	10.6967583	12.01960817	0	3.709727675	5.536400166	5.644072303
TCGA-B8-4620	0.831445884	14.78713711	0	9.558810255	0	2.574573678	0	9.586879213
TCGA-A3-3308	0	6.207228017	9.777808929	62.63260273	3.596811304	0.857551934	0.877278393	5.326923557
TCGA-B0-5710	12.18628886	12.20026527	6.135673215	23.02551075	2.423205178	1.281981725	0.028290574	1.282006981
TCGA-B0-4714	5.671508227	8.578763755	337.06385	8.019443954	0	2.186558635	5.108883617	5.719947251
TCGA-B0-5075	14.69570574	30.9024624	101.8253434	5.522317895	1.358466015	2.008696712	1.396895094	1.305927585
TCGA-CJ-4889	69.90855234	66.17009294	97.31934741	16.52242991	1.829689842	0	0	5.49023876
TCGA-B0-4822	1.777190448	7.203917188	0.876769945	23.5353686	2.721601534	2.683354501	0.89172904	0
TCGA-B4-5838	5.172739681	11.76091414	8.468547508	16.55638212	0.095805851	0.153952287	0.075330764	0.154098422
TCGA-CJ-4895	11.73048344	4.282315654	0.018154661	53.16183569	1.077281362	4.277615414	0.009061922	9.586636601
TCGA-EU-5905	2.160245995	46.59917081	9.655428907	5.896662391	8.269043423	2.145993353	0.095039326	3.991225276
TCGA-B8-A54K	0	49.71927094	0	2.519632775	0.824728749	0.810360187	0	43.14944533
TCGA-CJ-6032	2.166092421	55.65940675	282.6998858	8.587674316	0.012121002	0.017622804	0.009891765	7.507306789
TCGA-BP-4969	11.04749735	50.9669882	734.4144139	13.89238435	1.026537075	4.343168899	2.332690912	4.34271744
TCGA-CZ-5984	1.046881683	3.118789994	3.117532874	6.224441065	0.006125002	2.082641067	1.039372292	3.117603595
TCGA-BP-4970	4.008312228	22.77696863	4.828686802	26.11267276	8.408131679	0	0.786041767	1.567589571
TCGA-B0-5107	22.66075328	5.598016726	3.986748731	4.791625216	1.595675729	3.177935415	0.779740215	8.070992393
TCGA-A3-3387	9.543899918	16.21098075	13.97181684	20.73641786	2.216860305	0.657097315	0	5.11498321
TCGA-BP-4959	2.463578855	22.79747963	8.451757421	7.248053623	2.393830701	0.048631251	1.213033501	3.652771589
TCGA-BP-4762	31.33306245	16.60388258	51.07239865	45.93685118	2.942073198	0.119176865	0.060251027	6.094033214
TCGA-CJ-4907	0.776981552	15.73294241	71.37856865	43.33662969	0.792502317	0.7761915	0	1.604665336
TCGA-B0-4713	11.407039	15.19164045	20.24828195	10.1425516	0.042154837	0.06348935	7.133567647	31.13940618
TCGA-B0-4837	0.029803787	4.488016119	2.258365854	14.47326225	0.018933849	3.370588067	0.015402552	15.53560753
TCGA-CZ-5461	47.76054524	4.996172949	68.88461575	13.55512002	0.037444914	2.530946885	0.03020329	1.302644693
TCGA-CJ-4637	176.8655901	15.49231295	47.38854775	26.22196275	0	2.394666709	0	4.03772702
TCGA-G6-A8L6	0.096380111	13.77331543	57.50124908	6.944546313	1.42001839	0.088732545	0.04621803	2.847408048
TCGA-BP-4981	6.313714881	29.90000054	45.49381238	19.23482333	0	12.14102908	9.260714764	9.243485125
TCGA-CZ-5451	4.978656587	55.46974986	478.3830329	0.151960803	1.659356591	0.140805518	0.069742186	1.78081403
TCGA-BP-4756	2.745497279	689.4737416	27.64969431	11.32165912	0	0	2.184896499	4.186992565
TCGA-BP-4801	12.23261386	23.00368049	646.948332	13.551725	0.055402947	0.084769924	0.044329799	5.480255307
TCGA-BP-5010	30.58166121	6.348947048	0.015371593	38.99364738	3.15592032	0.013657517	0.007699841	4.235175735
TCGA-CJ-6027	145.7584301	2.732455747	1.405836017	9.274824068	1.361459544	14.37010678	0.040182987	1.413826814
TCGA-CJ-4875	21.98366094	7.77844364	59.62020006	4.638894181	0	1.499134637	0	10.2080281
TCGA-BP-4766	3.014805921	36.5057717	222.1527124	6.170228621	1.190643839	1.134231652	1.234201555	8.134413651
TCGA-CJ-4887	0.827374943	27.79214946	26.02127539	6.910518526	0	0.826820288	0.850143749	6.928389509
TCGA-B8-4619	1.267463742	0.054589815	1657.394502	4.876402013	0.033305864	0.049639681	0.026915351	47.56170144
TCGA-BP-4161	5.20471901	7.198415095	93.71049258	8.552172622	0	0.558715491	0	2.550741332
TCGA-DV-5574	15.94832304	33.04479837	194.5523688	15.93096433	3.615586326	0.054855696	0.029580801	2.519257486
TCGA-CZ-5460	0	13.09021835	33.68878244	4.660492261	0	0.915957513	0	0.915954117
TCGA-A3-3385	2.164288583	36.01712677	228.8577094	0.671069021	0	1.416827555	1.498957653	3.675333421
TCGA-CJ-6033	2.348430294	4.647696115	16.13548291	9.230349709	3.415101294	1.196797825	0.020181398	2.345796192
TCGA-CW-5588	1.772148756	12.8327421	8.100661681	37.58440567	11.45292198	0.138417334	0.068712647	0.138544941
TCGA-BP-4991	54.49568198	24.34455914	236.5633231	40.90495416	0.935233681	4.016236591	2.164332446	0.368882668
TCGA-A3-3325	2.81934794	8.313547805	8.320713839	16.94346189	0	0	0	6.390527548
TCGA-B0-5099	12.20148094	45.26255245	329.6676464	6.823116654	0	0.691521024	1.533164906	5.306566301
TCGA-BP-5198	0.126383684	7.580293199	3.114072832	80.38972295	2.916281026	4.576217962	0.058724561	0.115880255
TCGA-B0-4697	16.13031106	0.160985377	32.26682567	42.76784878	1.670268258	1.794599256	0.070774227	26.62249175
TCGA-B0-4823	0.1380456	78.95743539	30.74657825	13.8344469	0.080072898	0.126218571	1.535280384	7.713243332
TCGA-BP-4160	7.217691522	11.75345915	84.31691463	2.688394454	5.932285746	0.286416157	0.125213092	7.025559401
TCGA-CJ-4897	20.78406034	31.17865773	768.3491957	10.38031959	3.796062562	0.927139866	0.937851409	0.927136824
TCGA-EU-5907	0.272666467	18.83799868	16.89035263	8.554681922	0.143100326	0.243937567	0.110363573	4.415570193
TCGA-B0-4818	3.767298207	14.81436064	756.5675053	5.720763369	0.561581018	0.536979831	3.434152933	2.478411761
TCGA-CZ-4858	1082.999333	1.141282483	3.355391037	8.888033908	2.216745062	9.967964313	0.014766456	18.76932622
TCGA-BP-5178	1.523307447	8.503946409	1.511911514	2.924100721	1.450941724	1.521402864	0.049358236	2.912548343
TCGA-A3-A6NL	0	12.53839999	66.59752045	22.2060393	0	0.954166978	0	3.851124602
TCGA-CJ-4885	11.51254687	24.19714005	63.64418102	8.972446723	0.043879651	0.066222521	0.035290813	8.91989163
TCGA-A3-3311	0	3.502260791	38.03968202	13.26392939	2.664561979	0	0.869565851	0
TCGA-DV-5568	1.254113728	33.37905166	10.79393241	13.14622664	1.225199704	2.445867081	1.20691803	20.14930302
TCGA-CJ-4905	5.710516768	11.37348235	79.34760979	106.0380103	1.157138933	0.032859726	0.018139407	3.439478581
TCGA-B8-5549	0.120362229	42.24119618	129.9147141	1.609577879	1.52017144	0.110371737	0.056276109	0.110468027
TCGA-BP-4971	7.288022898	30.69675062	3.550529626	41.73402311	1.404111534	4.319647133	2.410919792	4.319004227
TCGA-B0-4945	5.964290296	28.3310105	12.83507147	4.246088932	2.584333867	0.81361055	0	11.17239315
TCGA-CJ-4635	0.741328295	32.12911477	1.547813031	12.81780112	0.758494945	4.768185041	1.610742179	12.88260923
TCGA-B0-4712	0.091722725	4.166694987	0.09732812	42.85248306	0.055243747	0.084510236	0.044205539	2.806211155
TCGA-BP-4763	133.4157442	0.075606504	3.929890849	10.3128645	10.96736798	0.068449451	0.036394016	51.68930544
TCGA-B0-4824	16.15653148	9.176188039	223.7102167	3.005075389	3.933652637	8.460886774	2.363962999	6.900439989
TCGA-BP-4965	6.259590339	9.792732364	104.5170178	10.52829773	2.110249734	2.021824069	0	1.315085906
TCGA-CJ-5680	21.52182709	15.88907017	7.310397407	14.3963778	0.067289587	0.104438277	0.053559821	8.641571016
TCGA-CW-6090	0.049447474	4.812120277	14.30387568	20.16624307	1.218933186	0.045883179	0.024977658	1.246756683
TCGA-CZ-5986	0.132549446	101.6993771	92.01868374	1.672737576	4.324295475	1.668499818	0.06120102	6.132188167
TCGA-B8-4621	9.362197371	10.29817085	3.732853364	8.425087409	7.578124717	3.733917918	0	1.85567661
TCGA-AK-3447	0.449467864	0.466718219	1305.152519	3.394129323	6.861094929	0.391216946	0.158137361	3.325779326
TCGA-B0-5116	0.135409874	10.79387931	27.50228104	12.24382649	4.350821135	7.660525172	0.062339545	1.683254565
TCGA-BP-4337	22.8323832	12.22135889	1.120822487	18.50796061	3.153802903	87.39922395	2.580251029	7.975276869
TCGA-B0-5097	12.50342437	12.52014431	6.301318892	54.4313703	1.284594906	0.059792748	0.032077276	7.50235891
TCGA-CZ-5982	4.381532873	8.619645978	89.11904035	4.378492117	0.064432443	0.09966002	0.051349796	11.28405417
TCGA-B0-5711	2.718638118	13.16208452	305.5998854	26.0659389	1.354467601	0.074680346	0.039454455	2.710625806
TCGA-BP-5202	2.792935916	50.6801803	183.8810348	4.669684824	5.673775665	0	0	44.23824934
TCGA-BP-4177	31.2003029	10.07543578	63.60178439	7.840379126	7.669456831	12.25452002	0.015807246	5.602758097
TCGA-B0-4699	380.0216879	4.798940986	302.9896134	17.90371353	0	9.948101101	0.389440545	6.880225132
TCGA-DV-5573	49.25031512	42.7095056	116.9419695	12.98196149	6.564904273	0.905095586	0.918792632	6.483350986
TCGA-CJ-4899	4.481871755	30.06961402	297.1534718	16.1680055	2.319014965	0	0.493916612	6.870026582
TCGA-B0-5698	0.049672922	13.11975235	172.1727015	8.365511563	2.373576044	0.046090625	0.025085062	9.508522918
TCGA-B0-5085	11.39786566	52.13674928	685.8258777	2.589001005	0.596295764	3.276532736	2.817910461	4.641023653
TCGA-BP-4798	65.70011108	8.540613416	1.232424521	9.903310839	1.979129489	50.91238941	0.6041757	3.896518895
TCGA-B0-5077	1.023440138	47.71494767	4.509875228	11.51895542	1.697985595	0	0.496108314	3.939565601
TCGA-CJ-4916	4.797425562	28.32227338	99.78991172	11.63122729	1.817448341	0	0	3.581753472
TCGA-B8-5158	2.218742241	3.312748949	3.309448334	5.498121278	0.015861508	0.023161767	0.012921703	1.123593975
TCGA-BP-4326	3.376679802	5.946205669	8.519308087	10.24542155	0	0	0.835831608	18.92369449
TCGA-CJ-4912	1.79296242	12.73236237	4.528950557	4.526953381	2.741655637	0.882947347	0	3.61905076
TCGA-CJ-5671	9.592134993	3.336867238	45.74342858	81.85340509	3.068482957	1.752653364	0.067645588	3.313674226
TCGA-A3-3331	5.09177816	18.81407949	406.3584385	7.059961849	1.932831216	1.186910148	0.5863384	1.837863374
TCGA-CZ-5466	7.956671563	24.98111953	17.31223922	7.942370072	0.083766897	1.733542801	0.066202041	10.87909099
TCGA-BP-4345	0.82543929	30.35303702	4.295173871	88.8472677	0	0.824876113	0	9.536048073
TCGA-BP-4162	5.297889188	29.56476509	288.1873102	12.67926706	0.009560686	1.073708917	1.061578787	8.451593488
TCGA-CJ-4908	53.90451038	23.66122407	15.07340054	61.47184927	3.772755779	2.30347059	1.187541729	10.34313309
TCGA-BP-4986	9.628531022	30.96719869	1.593300373	55.09050532	1.062590874	5.639769016	0.487599827	7.394402653
TCGA-A3-3313	2.390175323	81.96008986	226.5614347	21.27370901	1.613886539	5.68248614	2.499698495	4.035822553
TCGA-DV-5565	1.771790507	11.25744945	39.73329427	46.85796117	3.086470403	3.337303104	0.06868631	3.337670295
TCGA-CZ-5456	99.33258286	7.679382702	1.650302948	44.57690381	0.07649333	3.155264214	0.060642839	4.636359333
TCGA-B0-4838	3.466390546	8.731135149	17.50376993	5.222983165	0	2.592303159	0.859981603	2.59225066
TCGA-CJ-4638	12.30408259	31.71142459	3.486702975	3.482654444	0	11.46071881	8.173907961	12.34740113
TCGA-BP-4982	26.78340133	26.68866052	374.2031587	18.77100816	7.971399625	0	0.481331673	2.13124529
TCGA-BP-4973	4.435432908	19.34044945	47.44890846	14.26464834	0.384356077	7.610619002	2.727091786	1.882620845
TCGA-B0-4688	156.9746708	0.706381318	64.32503916	142.35303	0	114.2870951	0	5.376331475
TCGA-CJ-4888	37.54652221	7.436849149	14.10028555	25.01771632	0.795362492	15.8803582	0	4.953832777
TCGA-CZ-4865	0	13.60316636	10.38140132	28.99879773	3.252207532	0.740801436	0	1.541947598
TCGA-CZ-5452	1.211825075	12.81169381	2.369139979	2.375026562	0.02669088	0.03947218	1.17356571	10.44100671
TCGA-BP-5187	10.69904617	7.717833816	31.85399975	4.695095165	11.06198521	6.138663525	2.857384777	4.659484514
TCGA-B0-4815	13.79868252	5.637851872	5.073727506	20.27467369	1.692436069	51.00861434	1.764812903	7.461324748
TCGA-BP-4761	2.453673553	7.230224231	1.250944402	13.16473132	1.227103411	7.193589926	0.025870209	29.59939001
TCGA-CJ-6028	0.145076033	3.301165516	7.961473095	12.54922217	0.083684671	1.732716734	0.066139382	1.732834478
TCGA-BP-5175	1.275180417	4.90508434	0.058147795	15.72488303	3.573718509	1.2749637	5.787446398	1.274988045
TCGA-BP-4166	3.117937595	83.69372426	31.18814244	25.0207122	2.906802644	3.100638516	0.058162062	7.457547768
TCGA-CZ-5462	138.4971944	13.37171853	5.593359093	10.03111505	0.018825026	0.027584441	0.015314801	0.027604443
TCGA-B0-4710	6.664580796	9.751173348	32.5961105	12.27580347	1.821015971	1.723786729	0	12.3969035
TCGA-B0-4849	9.755263817	13.02207201	20.37094508	8.121093512	0	4.034297221	14.6907864	17.24236647
TCGA-BP-5195	4.398112881	10.94572293	19.68048291	8.757910265	5.398315017	0.022697405	0.012669097	1.121096509
TCGA-BP-4789	35.53101951	12.82488928	462.8482787	36.52129469	4.941495342	0	0	4.930827159
TCGA-B2-5633	0.267854692	357.7162161	5.521108455	34.52340969	0	1.126050406	1.801484465	61.31290066
TCGA-BP-4993	1.254668025	23.88177	40.61089151	8.402048287	8.099981972	0.0473085	0.025714671	4.820213195
TCGA-BP-4355	5.937705362	12.59495115	125.0853403	9.852863669	2.817546935	3.181322092	6.84095725	11.09400777
TCGA-CJ-6031	2.82639635	6.88725693	36.64714756	41.6528625	5.203810527	1.466092218	0.044699706	0.085614639
TCGA-B2-4099	1.991603215	8.966463197	2.988120228	3.984407307	0.995688105	0.995253932	0	0.995253694
TCGA-B0-5108	0	11.39888365	20.90977155	79.06634154	0.941097269	0	0	6.649421723
TCGA-CW-5585	0.019185513	127.4244781	950.6459483	9.667229179	0.012304895	0.017893992	0.010040972	2.167669377
TCGA-A3-3328	1.397072114	0.661790722	3275.598673	1.396442848	0	0	0	4.3774346
TCGA-BP-5009	1.240153652	18.7953344	1.923398123	22.95917022	0	0	0	1.239182869
TCGA-B0-4821	98.11224603	6.574203913	3.787423794	12.25215117	2.855835994	16.43073721	2.343170959	3.794403016
TCGA-B0-5707	4.415102276	5.840901261	165.0690286	8.655963073	5.424705809	0.102002016	0.052435551	0.102089494
TCGA-BP-5200	5.632267213	14.57341087	6.74898971	39.05941775	3.332034236	0.029273662	0.016222785	3.391189923
TCGA-A3-3307	1.048824875	15.56507001	202.2044645	9.342605202	1.04420005	0.009208656	0.00521752	16.57784554
TCGA-A3-A6NJ	3.190433356	15.8690557	326.5366039	2.133157916	4.205726346	0.014141865	0.007968611	17.94081382
TCGA-CJ-5686	19.00124023	9.486333043	138.7429381	8.538874698	2.856156041	0.934328331	0	0
TCGA-B8-A54J	0	26.41353988	33.20141044	11.05091377	1.689606015	0	0	6.794392956
TCGA-A3-A6NN	6.700471546	21.06939126	0.798507883	36.3898795	1.671097135	0	0	5.024576272
TCGA-BP-4974	5.013573262	16.71547005	41.1815029	18.47219941	1.977990005	15.8765316	1.158517162	2.614773894
TCGA-B0-5110	3.376426525	18.81214753	465.3653977	14.54377252	0.824993256	0	1.719881249	3.382503808
TCGA-CJ-5682	9.685514699	3.372015701	6.533563969	26.8098674	3.093902959	8.000217735	0.069115523	1.772399735
TCGA-BP-4795	2.281026005	12.35842652	9.000636888	23.50405661	8.784681729	0.029685518	0.016443662	11.19501384
TCGA-A3-3352	6.240718368	13.65957676	26.46123493	5.255845294	0.873139009	0.334877962	0	1.801468982
TCGA-BP-5189	2.233338764	12.25999788	4.551677204	23.15419481	0.717526144	0	0	9.235799512
TCGA-B8-5165	41.25363289	234.0557411	516.8581543	6.20074614	0.005483885	0.007911917	0.004489328	4.136074685
TCGA-B0-5695	11.22127157	27.98503523	428.4081154	7.867470943	2.239721564	1.157271693	0.016296651	1.157282979
TCGA-B0-5088	2.29164999	13.23412528	94.00636142	26.81232767	1.139831986	2.908943577	0.529999472	9.69937882
TCGA-A3-3362	40.65539744	40.62664773	254.8061985	6.437202948	2.776193412	3.669420896	0.912948402	2.744620767
TCGA-AS-3778	1.43887099	24.26808354	640.1068956	11.34070392	3.876547497	0	0	7.560777264
TCGA-B0-4847	13.17578097	2.258896037	14.70649149	8.49604275	1.526890144	4.608570238	4.887673653	3.824598285
TCGA-BP-4787	20.75904189	11.42847164	0.010589936	40.44689612	2.077300763	0.009421879	0.005337055	5.198568556
TCGA-A3-3346	116.978071	2.084529237	2.083386351	5.193126683	0.006244732	6.22466209	0.005110349	8.29363143
TCGA-BP-4775	5.568272355	37.36093707	68.23477926	6.209008032	0	1.77481848	1.939227473	8.184335207
TCGA-B0-5713	0.021355083	37.80239937	4.346426286	5.427783272	0.013669616	0.019910172	0.011147475	2.186667458
TCGA-BP-4994	3.989380509	27.99153729	281.7560396	1.26117312	1.315066913	1.944515163	0.626130149	2.630606812
TCGA-BP-5007	3.427242629	71.12644798	359.7609987	6.41544455	0.492447088	3.445311034	2.48805832	8.286418548
TCGA-B0-5709	46.93672256	7.521050105	23.63692446	25.9774579	13.03117675	3.788845578	0.031501959	7.473399536
TCGA-BP-4968	0.521963798	33.03482724	52.61584273	11.35613111	1.205121188	1.148902518	0	2.42089166
TCGA-A3-3373	1.034212245	32.82964742	565.2304778	42.04122101	2.053049169	0.006459746	0.003671335	35.86236761
TCGA-A3-3382	0	12.45489808	3.283465984	1.611490426	2.508071542	4.960229341	0.808806519	53.88031827
TCGA-B0-5102	80.45204962	25.88339321	23.604612	2.131918223	0	0.65764186	0	6.615360899
TCGA-CZ-4860	46.75271132	0.102880064	1.496495233	13.88775298	1.438063158	2.88517819	0.048054286	5.619600573
TCGA-A3-3322	0.760398493	28.61058113	144.7589475	5.66522814	0	2.39403947	5.098575629	1.575136675
TCGA-BP-4174	1.460851639	21.63386388	179.2283388	5.50517322	8.923553079	0.084369823	0.044138325	8.127762378
TCGA-B0-4810	19.0282295	6.225559482	20.84349493	21.6377981	9.526055261	1.1493019	3.36934972	2.421638325
TCGA-B0-5094	17.32610242	14.16364657	0	2.970742062	0	2.357268608	2.5950082	1.734341879
TCGA-BP-5169	11.11020591	3.361754737	3.357941382	8.894388815	0.018271514	8.873127026	0.014868327	6.6687538
TCGA-BP-4334	2.941304861	4.345679519	1470.58542	2.94058285	0.062856505	2.928480653	3.952241559	12.56687513
TCGA-BP-5170	3.384558705	3.384411282	1.767280489	26.89655219	5.929537079	0.140546852	0.069630892	0.140676949
TCGA-B4-5378	2.778721783	55.12787312	0	4.646991168	1.862593183	0.91261888	0	32.78541913
TCGA-B8-4153	19.09620566	6.451501293	86.51071462	10.23632011	0.043879148	0.066221723	1.287978698	0.06627431
TCGA-BP-4340	5.487761082	17.93459512	526.2859757	4.36047839	1.642476797	0	0	2.109210987
TCGA-CJ-4893	3.015197371	20.09180377	288.3004593	14.06423404	0.000790053	0.001133691	2.008564876	1.006002716
TCGA-B0-4827	4.621490812	6.109767728	3.119556997	13.4448581	0.074313785	179.2144115	0.058970449	1.640153908
TCGA-B0-5106	37.73270892	14.67336924	3.254104486	18.7944834	0	1.903875167	2.060724556	2.57773237
TCGA-B0-4693	2.122656018	8.437434399	108.4083287	3.175353456	2.106827934	2.121966883	1.057941531	24.15942564
TCGA-B0-5701	74.88782386	6.213546139	6.19023091	10.03741731	0.1319076	2.258993835	0.102187248	4.184825833
TCGA-A3-3326	0.137447799	18.43690984	161.7213914	12.30819022	1.590449299	0.125684352	0.063146739	0.1257974
TCGA-CJ-4873	2.693328517	29.06057382	1.789154344	13.61079643	5.513579324	4.516904933	0.895995689	8.164747723
TCGA-MW-A4EC	0	20.58606766	56.16090701	0.915948261	10.42115543	0	0	1.851656726
TCGA-CJ-4882	64.66842269	2.159237039	81.48606371	35.30722909	1.460556682	15.7956904	8.811934753	1.4122487
TCGA-CW-5591	185.6037529	35.22097502	214.4997802	17.64716449	7.366652808	1.793224283	0.070672525	6.522502183
TCGA-AK-3454	4.745827699	3.223012329	16.9269897	21.27664086	1.58681448	10.64726006	6.829490821	56.15862881
TCGA-CW-5580	3.477723688	6.99725379	21.07627305	12.29568632	4.453622199	4.366377987	0	8.789376268
TCGA-B0-4836	7.53018629	2.565890637	3.80190281	5.048752557	0.039452712	0.059229701	2.432347457	13.6169581
TCGA-CZ-5458	1.870678624	25.49897678	212.5676295	5.649947712	0.933154882	0	0	0.926888944
TCGA-B8-A54G	16.60907457	2.743918869	1.823730254	6.439434167	0	0	0	4.596302066
TCGA-CJ-4636	2.821085215	4.71383929	3.769397472	18.93067043	3.802304638	4.718579155	0	1.8754364
TCGA-G6-A8L7	3.1047001	23.62414507	1.611744232	14.77629307	1.533315596	0.113227458	0.057572531	1.622503155
TCGA-CZ-5468	33.72620526	12.86221933	1.213220188	18.636933	0.027403194	51.92335097	0.022205195	2.382449816
TCGA-DV-A4W0	6.481401401	20.4603237	1.098354721	8.629183251	2.154269626	0.018861391	0.010572504	16.11380793
TCGA-B8-A54D	1.388702359	24.62143243	3.972722485	5.27107078	0.047203541	1.387906814	0.037907471	2.680001458
TCGA-BP-5190	3.242572777	26.82003986	60.0801815	5.386305799	0.012369884	2.168549752	0.010093696	2.168572229
TCGA-BP-5181	10.0366297	108.4018761	15.72859354	1.55305053	0.064944303	1.55030166	0.051746119	0.100599607
TCGA-CJ-4902	10.39663333	26.78020875	135.6026368	38.22137391	0	0	0	3.676245956
TCGA-CJ-4886	0.997662205	56.89984688	348.3831836	19.96461638	3.993516539	0	0	3.99240083
TCGA-B8-4143	130.2500154	11.32006066	3.258560982	22.21513098	0.591964669	0	0	25.87471845
TCGA-BP-4158	8.808069761	43.75057792	157.7633604	8.071779847	1.443838755	1.394769947	2.273005205	5.867720598
TCGA-B0-5115	2.892023775	13.21269342	87.78974943	13.87957637	1.137616271	0.481486985	3.911757152	0
TCGA-B0-4841	2.972918668	12.86523613	15.40602636	10.28559664	0.183273553	0.328955976	0.139166965	172.8038115
TCGA-BP-4790	5.908704075	51.25623797	54.20341823	26.61481473	0	3.93822108	0	21.6934849
TCGA-CJ-4641	4.20401694	8.46076347	16.97242114	33.27081004	1.686550767	0	0	8.497562895
TCGA-EU-5904	0.066077339	134.4299826	639.432203	6.329492115	3.684345046	3.822823979	0.032755675	5.062930389
TCGA-6D-AA2E	0.080934247	437.2943995	229.9262368	5.328911762	0.049188228	5.301643895	0.03946623	4.008570784
TCGA-CJ-4894	0	17.12731906	4.926248612	16.46216457	0	0.626396798	0	3.49685728
TCGA-B0-5400	4.756237985	11.79589946	4.751532771	11.77646372	4.614788213	22.17587273	0.023393103	1.230115488
TCGA-BP-4781	11.72236732	15.61052608	11.74654302	7.850331426	1.340261439	5.247638936	0.037968891	12.89809408
TCGA-B0-4694	2.341573874	46.94434994	87.12382495	14.91501434	1.172056523	9.176189982	0.019804621	5.76236809
TCGA-DV-A4VZ	0	20.77488636	0.986272519	10.88081524	0.987241669	0.985969197	0.988131806	70.29297987
TCGA-B0-5690	7.595408777	6.350523519	22.63151984	34.9277635	4.877972959	2.585089072	0.033039315	3.830742359
TCGA-BP-4962	2.388493516	12.8766516	4.716572486	14.01607411	2.331843647	0.040869962	0.022367734	1.219421491
TCGA-B8-4154	3.126295542	14.53922028	1020.961396	4.163820526	2.077075522	0.009394342	0.005321621	0.009400847
TCGA-CJ-4868	128.948149	20.23255901	6.389770234	18.91614187	0.042328812	1.344953084	0.034067322	3.858808811
TCGA-A3-A8OU	4.375617317	29.13917149	130.7139222	11.45736447	4.469207201	0	0	10.60103543
TCGA-AK-3443	0.0078832	5.158270805	282.0850074	0.007792006	5.130284832	16.46200902	1.032816812	3.097929842
TCGA-B8-5553	26.84090685	18.4936146	52.48288137	7.200119145	2.796313935	0.100076017	0.051543012	2.958495342
TCGA-BP-4173	8.963789139	4.855501262	58.97676317	9.792722172	1.61861925	2.400719716	0.792276135	4.04737413
TCGA-BP-5001	31.96960375	39.30632687	386.7705936	6.691131831	1.659532549	33.10136082	17.09978646	6.168171403
TCGA-A3-3374	8.01648486	13.28989493	1650.540411	2.747441512	1.368253167	4.048436717	1.335979911	5.353750043
TCGA-CZ-5985	3.400094654	11.23404704	4.516036306	4.518596968	2.240873891	0.029554135	0.016373223	0.02957567
TCGA-B0-5121	0.926658733	6.59100971	21.70105388	8.483665062	1.884591108	0	0	3.761001123
TCGA-A3-3358	2.410784713	6.850195413	175.1490625	4.952025597	3.933924408	2.417382162	1.246446907	1.146924942
TCGA-B0-4706	7.527053839	6.926354997	5.171470804	6.35023336	0.48502656	2.813637608	5.170065769	5.20105952
TCGA-BP-4759	6.806036044	17.49190152	64.36618302	13.44454354	2.658584622	1.447729787	0.043126751	12.0186136
TCGA-A3-A8OV	8.404679136	63.93946755	52.44985035	2.113950612	0.008366218	0.012110792	0.006839607	3.161181084
TCGA-BP-4769	45.17269387	16.83441286	23.14671365	23.12193967	2.104569008	1.067833874	0.007200671	14.70509536
TCGA-BP-4770	396.2137018	1.37252339	16.76951505	408.0072492	1.327278059	24.11646199	0.036604878	2.654402398
TCGA-CJ-4874	23.82506063	39.21085389	355.7347084	1.53333122	0.062868313	0.097057856	0.050137648	0.097140244
TCGA-AK-3453	4.058713921	3.045160892	21.28827542	5.072027346	2.02769298	1.017850472	6.063026551	88.09630342
TCGA-BP-4325	8.915622826	5.030473113	117.2714418	3.098777957	0	9.000320277	1.976832115	1.814401606
TCGA-CZ-4866	0.443191859	24.06671948	1.596028957	2.724161246	3.561844243	58.38065267	0	7.405538184
TCGA-CJ-4871	4.167956969	16.28388943	103.9468028	29.55748596	5.192075362	0.084676249	0.044284983	2.807829357
TCGA-B0-4816	28.7185257	4.329699226	9.431782626	12.0282951	0	0	1.251902846	5.002012905
TCGA-BP-5176	1.268115042	44.45564844	388.2480233	7.277373127	1.237261573	1.267924157	0.026976251	1.267947603
TCGA-CZ-4856	35.94018735	20.45048798	44.48304277	12.04462306	0.033035921	1.264987224	0.026700492	1.2650103
TCGA-B0-4718	7.343152429	2.7362706	11.02652879	16.57399305	0	3.66087017	4.676655868	24.01802737
TCGA-BP-4342	53.7656312	6.990130004	3.707931324	46.09246524	0	14.41102633	1.053379063	12.14679638
TCGA-A3-3317	0.557249248	21.12906944	3.868256713	34.6318877	1.267248122	1.212162183	0	11.95595654
TCGA-BP-4165	2.7871333	24.33644986	435.5066667	3.723643247	2.815378341	0.915939869	1.878068106	10.30025242
TCGA-BP-5183	25.25333593	15.94414862	35.28676115	6.681810274	0	1.63023074	0.817867146	1.63020278
TCGA-CZ-5465	0.635797007	8.576419448	21.58300815	2.794042344	0.656551293	0.634231144	0	2.075714439
TCGA-AK-3436	0.140677042	23.16990252	0.150230892	13.92725079	0.081429378	3.239779481	0.064419121	1.710259971
TCGA-BP-4346	6.287966546	15.9249623	131.3660392	10.81309797	1.898005779	3.091131159	2.678216321	7.641036121
TCGA-CJ-5679	9.963012293	32.61735475	145.1279318	16.35623047	1.69834665	107.8600924	0.073414765	1.830718347
TCGA-BP-4977	2.630577572	23.85826764	10.14961961	9.247902595	2.358031993	0.763496579	0	9.36300651
TCGA-CZ-4862	3.812267588	42.10794891	7.64043097	9.557151078	0.947911679	0.942946166	0	12.44408023
TCGA-B2-3923	7.721134467	119.9094313	109.2075842	4.821129781	0	4.823705771	0.962367706	11.60024214
TCGA-A3-3380	21.94877643	443.0727998	109.1062688	16.91558955	1.186875696	0.509347239	0.555816956	4.922207953
TCGA-B0-5100	69.23453651	0	0.898657358	17.50685539	1.836753287	0	0.911245093	13.84022738
TCGA-DV-5566	22.67892458	10.74809962	65.14677588	1.679242508	0.077873555	1.674913677	0.06170033	1.675015642
TCGA-BP-4985	0.033679471	16.93543584	2.292160157	51.68017665	3.355110617	15.73405805	2.232510646	35.83973187
TCGA-CZ-5455	1.459674274	12.99290469	9.144320394	7.615644125	0.71464222	0	0	0.694467264
TCGA-A3-3320	16.91245166	33.30821584	242.0944589	6.164295329	1.189327708	1.132899229	4.045134006	6.846704942
TCGA-B2-4102	1.973456549	23.50721681	60.88365835	4.745827094	0	0.595152259	0	3.369444048
TCGA-BP-5004	1.117358267	76.73704162	214.9794908	28.69324059	0	0.50105725	0.547792481	7.394821248
TCGA-CJ-4900	34.58280207	13.05698486	13.05463594	6.517759653	0.920249293	4.65285776	0.925545741	6.525928156
TCGA-B8-A54E	0.081554724	27.52778214	187.1932506	2.72413554	0.049539444	45.07738462	0.039741791	1.408784292
TCGA-BP-4352	165.1192692	14.22845869	4.30174653	13.30133324	0	7.360054412	3.224829633	38.66971578
TCGA-AK-3427	10.8383831	0.141222262	2270.361493	9.305488353	5.742788596	0.126135612	0.063346241	4.721395438
TCGA-BP-5192	2.262613727	128.7739693	365.8097631	2.262659194	0.01894237	2.260800548	0.015409424	1.148368311
TCGA-BP-5196	3.369823598	1.14543074	3.365816383	18.8788965	2.222982995	0.027338885	1.120812004	11.10023842
TCGA-B8-4151	1.6504933	37.22514252	22.52741255	1.651031237	0.075035142	0.117556056	1.50035265	3.130828224
TCGA-B0-4844	22.19931131	16.67685269	1.142182768	7.801231813	2.221714057	38.63097718	0.015097933	15.50422745
TCGA-B0-5703	0.138314099	13.91976104	123.924834	10.82576051	1.593988921	3.218805784	0.063488878	3.219122217
TCGA-CJ-4644	1.764643332	20.61101356	222.068401	0.147922618	0.086339104	0.137139663	0.068160003	4.8757082
TCGA-CJ-4891	7.225406313	10.85326409	2.692350114	7.227457271	1.805825246	0.877084747	0.894402115	5.419621711
TCGA-BP-4784	18.74218948	10.21144259	14.53150994	4.46144919	9.378487095	3.0112438	0.054032203	33.82994537
TCGA-B0-4691	17.64955066	9.915572625	10.68363335	23.09215706	1.506219568	6.877957909	4.007754039	8.432515697
TCGA-CJ-4918	161.1864534	7.252084426	5.182488332	34.11388738	3.097729851	2.079819711	0.004843573	1.045349316
TCGA-B2-3924	0.167892085	136.6941348	144.8104619	18.11799249	0.095140809	0.152758704	0.074828812	30.41763149
TCGA-B0-5696	4.404360849	41.11723416	106.5678708	12.85486077	0.065387122	0.101253016	0.052088846	1.554553254
TCGA-BP-5184	1.498297943	23.45567235	317.5895202	8.362218473	1.430507875	0.090989159	0.04728677	2.869459797
TCGA-A3-3319	5.337993458	6.109701122	3.02479167	6.116670799	0	48.58802156	0	3.023205263
TCGA-B0-5692	2.914697535	22.32090846	29.33677388	2.914032518	0.061255521	0.094384812	0.048886093	0.094464484
TCGA-B8-5162	3.402723095	6.604066761	14.59606013	22.32270587	4.540321889	0.142302699	0.070385339	6.510397665
TCGA-AK-3461	14.44252257	21.67446713	60.53160032	10.82448678	0.883298458	5.400384379	1.814312948	24.49257264
TCGA-BP-4960	10.32219893	8.713247462	12.70555834	29.61413736	0.752319262	8.766230979	7.563057043	3.933074747
TCGA-CJ-5677	143.9409392	5.512161179	0.20908193	32.90192618	0.107971005	3.717465381	0.084465592	1.987186838
TCGA-A3-3365	2.487541869	29.62911457	52.45518147	30.54656209	1.67710843	0.797702649	0.824214874	3.340074076
TCGA-AK-3451	0.248479973	12.10536711	8.186914828	0.243854561	3.702409852	0.223157974	0.102731935	0.223396785
TCGA-G6-A5PC	5.137145993	5.142862347	10.05418281	1.850121165	0.094465878	0.151549316	0.074319121	5.078698525
TCGA-B0-5402	1.577224033	8.946563774	8.12947437	3.212908867	0	0	0.791173913	5.691284809
TCGA-B2-5639	7.372124786	9.707096068	76.83286882	5.062858584	2.3381466	2.715952849	0.128435604	2.716533122
TCGA-B0-4843	5.02356639	10.04556033	2.01014995	73.31253583	0.000767185	133.54421	0.000629456	16.06902646
TCGA-CZ-5988	0.254483636	6.317381407	8.292367927	39.13190502	2.048474061	0.228330727	0.104655561	0.228577125
TCGA-CJ-4643	0.553929874	31.66455229	7.805995918	7.818035296	1.959772448	0.55187256	0	5.863435134
TCGA-B0-4700	23.83903719	4.836145813	11.98699029	65.22940186	1.225252426	8.364786127	0.025668231	2.446047409
TCGA-AK-3429	0.251596444	10.22033121	32.01405238	6.246376534	2.037648597	0.225844346	0.103732942	0.226087086
TCGA-CW-6087	12.45248337	1.315619299	3.793123912	16.13344947	1.278955008	13.58764965	0.031473961	7.471992238
TCGA-BP-4999	8.216344632	30.05804112	94.6164805	7.105453895	1.023562545	1.52157438	0	4.898162074
TCGA-BP-4331	16.05692644	6.597382618	27.41097805	9.988070655	0.590956934	0.566906032	0.611067962	1.23296032
TCGA-B0-5080	19.63372789	3.75616651	27.04857791	80.36558333	2.447233196	3.743925188	0.029832553	8.602268689
TCGA-BP-4776	2.664637799	32.1017152	283.5626836	3.948052928	2.556540112	0.06920517	0.036767261	1.37509916
TCGA-B4-5834	3.421859177	316.6564436	671.9264773	7.919027845	1.148980172	0.031144818	0.017224699	2.292915672
TCGA-B8-5551	48.02076615	0.164374758	0.171740845	19.38440227	1.68347828	0.146124553	0.072019223	0.146261248
