# Supplementary material for: Comprehensive analysis of lncRNA biomarkers in kidney renal clear cell carcinoma by lncRNA-mediated ceRNA network
Source: PLoS One. 2021 Jun 8;16(6):e0252452. doi: 10.1371/journal.pone.0252452 (PMC8186793; doi:10.1371/journal.pone.0252452)
Supplement: S1 File — (ZIP) [file pone.0252452.s001.zip › original material/lncRNA_diffSig.xls]

lncRNA	logFC	logCPM	PValue	FDR
AP005432.2	-6.757905074	6.836523368	0	0	ENSG00000273335	lncRNA
AC019080.1	-3.886047663	9.832191742	0	0	ENSG00000213963	lncRNA
AL031726.1	-5.609719084	4.849010646	2.54468053385746e-315	7.48645013060865e-312	ENSG00000237707	lncRNA
LINC01762	-4.874338157	6.766847716	4.24E-307	9.35E-304	ENSG00000233154	lncRNA
AC090709.1	-7.65872183	4.492780763	3.27E-302	5.77E-299	ENSG00000257191	lncRNA
AP000696.1	-5.997594408	5.709217327	8.83E-283	1.30E-279	ENSG00000231324	lncRNA
AC009035.1	-6.713927435	3.406486827	6.55E-281	8.26E-278	ENSG00000260580	lncRNA
FAM242C	-3.661469455	4.255399313	5.56E-280	6.13E-277	ENSG00000250432	lncRNA
AC068631.1	-5.033045794	6.349220765	6.01E-278	5.90E-275	ENSG00000197099	lncRNA
AC023421.1	-6.883709775	7.918038561	8.55E-264	7.55E-261	ENSG00000266968	lncRNA
LINC01378	-6.507363007	3.981388011	1.51E-245	1.21E-242	ENSG00000236922	lncRNA
AC007993.2	-6.120512627	4.35696512	7.66E-243	5.63E-240	ENSG00000267420	lncRNA
AC073172.1	-7.080454189	5.111484485	1.02E-237	6.90E-235	ENSG00000254789	lncRNA
AC079310.1	-8.482248422	4.659490699	6.71E-232	4.23E-229	ENSG00000257634	lncRNA
AC105384.1	-4.959173524	4.622575005	4.96E-229	2.92E-226	ENSG00000249706	lncRNA
AL139280.1	-6.772062579	5.977441119	5.11E-228	2.82E-225	ENSG00000227338	lncRNA
LINC01571	-7.099142297	5.432961427	4.74E-226	2.46E-223	ENSG00000260057	lncRNA
LINC02410	-4.751856083	2.758505631	2.42E-222	1.19E-219	ENSG00000258292	lncRNA
AC124017.1	-7.440808148	7.443718416	1.14E-220	5.28E-218	ENSG00000249341	lncRNA
AC006441.4	-4.676557282	4.979164848	5.10E-218	2.25E-215	ENSG00000266588	lncRNA
LINC01020	-6.506384384	6.228198519	6.96E-218	2.93E-215	ENSG00000215231	lncRNA
WSPAR	-4.714680625	2.423626917	3.65E-217	1.47E-214	ENSG00000249073	lncRNA
AC092078.2	-7.001758772	4.55169952	1.13E-216	4.33E-214	ENSG00000259754	lncRNA
AC016526.1	-6.967584433	4.060674894	3.03E-216	1.12E-213	ENSG00000258402	lncRNA
LINC02437	-8.13939384	6.610317182	2.94E-215	1.04E-212	ENSG00000248517	lncRNA
AC008264.2	-3.259366402	5.51262276	6.45E-214	2.19E-211	ENSG00000273489	lncRNA
AC005165.1	-4.19780357	5.318528701	1.13E-204	3.69E-202	ENSG00000223561	lncRNA
AC092078.1	-5.778175499	2.855936691	8.25E-204	2.60E-201	ENSG00000259730	lncRNA
AC023154.1	-5.988389081	6.824064243	2.22E-201	6.77E-199	ENSG00000248115	lncRNA
AC079340.2	-4.820044653	3.483557108	1.86E-193	5.47E-191	ENSG00000251377	lncRNA
AL359317.2	-2.90717109	4.076361105	2.92E-189	8.30E-187	ENSG00000258957	lncRNA
LINC02778	-6.249774342	2.971447744	2.25E-185	6.22E-183	ENSG00000238242	lncRNA
PVT1	4.238882075	10.38991195	1.31E-180	3.51E-178	ENSG00000249859	lncRNA
LINC02568	-3.375804583	6.373367746	5.86E-180	1.52E-177	ENSG00000259459	lncRNA
LINC02172	-4.819215021	4.270168999	2.05E-178	5.16E-176	ENSG00000251632	lncRNA
FAM215A	-3.740506959	3.446237321	4.99E-177	1.22E-174	ENSG00000267496	lncRNA
AL049838.1	-3.729743432	7.691891367	3.10E-174	7.40E-172	ENSG00000259969	lncRNA
AC073336.1	-8.08862644	3.772790069	1.80E-165	4.19E-163	ENSG00000236408	lncRNA
LINC01555	-4.958441176	3.551276231	1.11E-163	2.51E-161	ENSG00000180869	lncRNA
LINC01055	-6.462466834	7.963056553	2.52E-163	5.56E-161	ENSG00000235366	lncRNA
LINC01543	-6.622402246	6.322891981	1.23E-161	2.65E-159	ENSG00000263862	lncRNA
AL023806.1	-2.571367325	5.114118669	4.15E-161	8.72E-159	ENSG00000270638	lncRNA
AC005616.1	-6.412672242	3.681231123	1.03E-160	2.12E-158	ENSG00000267423	lncRNA
AL158847.1	-3.828929364	3.470764981	1.48E-158	2.98E-156	ENSG00000241720	lncRNA
LINC01976	-5.649879515	3.86761506	4.04E-156	7.93E-154	ENSG00000261514	lncRNA
AC100860.1	-3.903293686	3.046716775	8.25E-156	1.58E-153	ENSG00000253266	lncRNA
AC021491.4	-3.426902129	5.013842131	9.07E-156	1.70E-153	ENSG00000275897	lncRNA
FOXCUT	-4.007583116	4.5129847	3.66E-154	6.74E-152	ENSG00000280916	lncRNA
AL022069.1	-2.83514455	4.444406194	2.40E-148	4.32E-146	ENSG00000261420	lncRNA
AC093627.7	-3.917199796	7.162738627	1.05E-147	1.85E-145	ENSG00000261795	lncRNA
LINC01983	-6.581932666	4.954037373	3.40E-147	5.88E-145	ENSG00000223783	lncRNA
SLC25A5-AS1	-2.207564865	7.630203745	1.25E-145	2.13E-143	ENSG00000224281	lncRNA
LINC00551	-4.021828509	5.658666712	2.37E-145	3.95E-143	ENSG00000272274	lncRNA
AC104667.1	-2.995450702	4.758930736	1.09E-143	1.78E-141	ENSG00000227107	lncRNA
AC027309.1	-4.264813022	3.504074255	1.23E-141	1.98E-139	ENSG00000253445	lncRNA
AC062015.1	-6.512851415	3.579069645	3.14E-141	4.94E-139	ENSG00000235070	lncRNA
PLS3-AS1	-3.030418107	5.314480024	2.11E-140	3.27E-138	ENSG00000271826	lncRNA
FAM245A	-5.589675551	5.255489351	1.13E-139	1.72E-137	ENSG00000228055	lncRNA
AC022039.1	-6.154772016	2.542557917	6.95E-139	1.04E-136	ENSG00000254575	lncRNA
PRDM16-DT	-5.422618275	10.06475451	1.62E-138	2.38E-136	ENSG00000177133	lncRNA
ANK3-DT	-3.679730049	3.446667144	6.93E-138	1.00E-135	ENSG00000254271	lncRNA
AL132780.1	-2.103361717	5.662300854	1.50E-136	2.14E-134	ENSG00000257285	lncRNA
AL160286.3	-4.786683855	3.708722247	4.19E-136	5.87E-134	ENSG00000261250	lncRNA
AC012123.1	-4.071401136	4.306313064	1.16E-134	1.60E-132	ENSG00000228835	lncRNA
TARID	-3.060705196	5.809897058	7.82E-134	1.06E-131	ENSG00000227954	lncRNA
AL121987.1	-3.433266779	2.534755147	2.17E-133	2.90E-131	ENSG00000225279	lncRNA
LYPLAL1-DT	-2.527220167	4.825054485	4.95E-130	6.42E-128	ENSG00000228063	lncRNA
AC107220.1	-6.18405591	2.745086311	2.46E-129	3.14E-127	ENSG00000248747	lncRNA
F11-AS1	-4.51285866	6.605066476	3.81E-128	4.81E-126	ENSG00000251165	lncRNA
LINC02121	-8.160310656	6.161553903	3.42E-127	4.25E-125	ENSG00000250529	lncRNA
AC006960.3	-5.133814625	3.554405591	4.65E-127	5.70E-125	ENSG00000237400	lncRNA
LINC00652	-2.367678749	4.958797327	1.04E-125	1.25E-123	ENSG00000179935	lncRNA
HNF4A-AS1	-4.760312552	5.670209676	9.95E-124	1.17E-121	ENSG00000229005	lncRNA
LINC00443	-3.407859354	3.280110246	4.77E-123	5.54E-121	ENSG00000230156	lncRNA
AC079385.3	-2.794568415	3.255906354	9.79E-122	1.12E-119	ENSG00000257918	lncRNA
AL592546.2	-3.096866313	4.054410644	2.41E-121	2.73E-119	ENSG00000234393	lncRNA
AL110505.1	-3.834947884	2.225612551	8.29E-120	9.26E-118	ENSG00000258868	lncRNA
VWA8-AS1	-2.665910534	3.428724062	1.28E-119	1.41E-117	ENSG00000278338	lncRNA
AC108749.1	-3.505624	4.316817112	1.43E-118	1.55E-116	ENSG00000239572	lncRNA
RRS1-AS1	-3.202424346	4.435422322	5.39E-118	5.80E-116	ENSG00000246145	lncRNA
LINC01159	-2.55001625	7.769266785	7.89E-117	8.39E-115	ENSG00000229743	lncRNA
AC092813.2	-5.441055715	4.759755342	1.84E-116	1.93E-114	ENSG00000230027	lncRNA
SLC16A1-AS1	2.729511989	8.752084191	1.56E-113	1.62E-111	ENSG00000226419	lncRNA
AC107057.1	-6.417483769	4.497164083	5.00E-112	5.14E-110	ENSG00000232835	lncRNA
LINC00472	-2.325297918	9.04272415	1.60E-111	1.62E-109	ENSG00000233237	lncRNA
AP001207.3	-4.965801637	2.986400983	1.40E-110	1.41E-108	ENSG00000254024	lncRNA
AC010442.1	-2.608623948	11.87629148	6.21E-110	6.16E-108	ENSG00000188242	lncRNA
AC091965.1	-2.686926007	4.013751984	2.28E-109	2.23E-107	ENSG00000249159	lncRNA
AL450313.1	-5.485100947	2.563484886	4.69E-107	4.55E-105	ENSG00000203565	lncRNA
AL110503.1	-5.725296722	2.437987833	5.95E-107	5.71E-105	ENSG00000236151	lncRNA
AC044810.2	-3.821246089	2.535142285	3.62E-105	3.44E-103	ENSG00000254951	lncRNA
BMPR1B-DT	-5.173787531	3.846568446	8.36E-105	7.77E-103	ENSG00000249599	lncRNA
AC104590.1	-2.420718681	4.070909183	4.71E-104	4.33E-102	ENSG00000259251	lncRNA
AL607028.1	-2.506034152	3.842969146	6.07E-103	5.53E-101	ENSG00000232739	lncRNA
LINC02038	-3.495087732	5.77165457	1.43E-102	1.29E-100	ENSG00000229155	lncRNA
AL163932.1	-3.672578144	2.645082643	1.50E-102	1.33E-100	ENSG00000259097	lncRNA
LINC00379	-4.561265585	6.100224373	1.16E-101	1.02E-99	ENSG00000229557	lncRNA
AP000697.1	-4.93905691	2.811800468	2.34E-99	2.00E-97	ENSG00000224269	lncRNA
LINC02381	-2.396487289	10.36357792	3.66E-99	3.10E-97	ENSG00000250742	lncRNA
CLDN10-AS1	-3.082455662	5.144700484	4.68E-98	3.93E-96	ENSG00000223392	lncRNA
AC010198.1	-3.1098854	3.046245243	1.89E-97	1.57E-95	ENSG00000246331	lncRNA
LINC02360	-3.623900286	3.169727071	2.26E-97	1.86E-95	ENSG00000248300	lncRNA
AC007255.1	-2.695215055	4.715445928	3.86E-96	3.15E-94	ENSG00000223813	lncRNA
AC010655.2	4.842063622	7.17405083	3.92E-96	3.17E-94	ENSG00000240758	lncRNA
AL391845.2	4.704856417	6.602428015	6.04E-96	4.84E-94	ENSG00000233542	lncRNA
AL035604.1	-4.637452944	2.850295122	9.13E-96	7.26E-94	ENSG00000233534	lncRNA
AC000068.1	-2.020051775	5.586883093	2.61E-95	2.02E-93	ENSG00000185065	lncRNA
AC022733.1	-3.742956328	2.58797986	2.95E-95	2.26E-93	ENSG00000254143	lncRNA
SRGAP3-AS4	-3.754160603	2.460758075	2.20E-94	1.67E-92	ENSG00000235830	lncRNA
AL158817.1	-4.66805991	2.340258192	5.01E-93	3.78E-91	ENSG00000223342	lncRNA
C5orf67	-3.043048095	5.40661849	1.50E-92	1.12E-90	ENSG00000225940	lncRNA
CDKN2B-AS1	3.856453462	5.811714384	2.86E-92	2.12E-90	ENSG00000240498	lncRNA
MIR210HG	2.956237343	11.03292255	6.64E-92	4.89E-90	ENSG00000247095	lncRNA
AC119424.1	-3.243914335	3.681829346	5.65E-90	4.02E-88	ENSG00000243384	lncRNA
AL133320.2	-3.825670897	2.553697254	1.10E-89	7.74E-88	ENSG00000275678	lncRNA
WAKMAR2	2.004757779	7.826549571	1.31E-89	9.12E-88	ENSG00000237499	lncRNA
MRPS9-AS2	-2.936895176	3.483750955	1.51E-89	1.04E-87	ENSG00000224509	lncRNA
AC078980.1	-4.163590246	2.390950453	6.09E-89	4.16E-87	ENSG00000242029	lncRNA
DARS-AS1	2.770230091	9.068550617	6.90E-89	4.68E-87	ENSG00000231890	lncRNA
TTC21B-AS1	8.176350088	11.50456555	6.94E-89	4.68E-87	ENSG00000224490	lncRNA
AL353152.1	-4.327667058	4.749675175	7.61E-88	5.09E-86	ENSG00000230631	lncRNA
FLRT1	-4.218448548	2.863166365	1.15E-87	7.64E-86	ENSG00000256824	lncRNA
AC025271.4	-2.674950353	5.488993809	1.21E-87	7.97E-86	ENSG00000276772	lncRNA
LINC02432	-3.085657538	6.910222818	4.30E-87	2.81E-85	ENSG00000248810	lncRNA
AC106772.2	-5.200826047	4.373715277	3.37E-86	2.19E-84	ENSG00000250385	lncRNA
FAM167A-AS1	-4.022853828	3.155175722	5.88E-86	3.76E-84	ENSG00000184608	lncRNA
AC144831.1	-2.721029722	7.895812993	5.40E-85	3.40E-83	ENSG00000261888	lncRNA
LINC01831	-5.006758342	2.321595417	1.07E-84	6.71E-83	ENSG00000225765	lncRNA
AP005717.1	-2.182986984	4.307514787	1.22E-84	7.60E-83	ENSG00000245330	lncRNA
LINC02048	5.09657003	7.355842278	2.15E-84	1.33E-82	ENSG00000228271	lncRNA
AC027288.3	-3.063344496	6.875436085	2.16E-84	1.33E-82	ENSG00000257894	lncRNA
AC138123.1	-2.392321302	5.827211178	4.96E-84	3.00E-82	ENSG00000257322	lncRNA
DGCR9	3.577728993	9.315212288	5.00E-84	3.00E-82	ENSG00000273032	lncRNA
LINC01819	-3.409821978	4.571779671	5.64E-84	3.37E-82	ENSG00000231826	lncRNA
GAS6-AS1	3.668197986	9.994826934	6.34E-84	3.76E-82	ENSG00000233695	lncRNA
AL157373.2	-2.42711387	6.217390135	1.34E-83	7.86E-82	ENSG00000229896	lncRNA
SAP30-DT	2.598462928	9.565100049	3.25E-83	1.89E-81	ENSG00000272870	lncRNA
LINC00845	-3.359155757	3.662315588	4.22E-83	2.43E-81	ENSG00000227244	lncRNA
AC008125.1	-3.388126794	2.2468641	5.53E-83	3.17E-81	ENSG00000257958	lncRNA
AC108860.2	-4.420380869	5.527865905	2.85E-82	1.62E-80	ENSG00000261437	lncRNA
AC005034.5	-2.017677986	4.779206115	5.90E-82	3.32E-80	ENSG00000270996	lncRNA
AC024022.1	-4.781875006	4.896824337	1.37E-81	7.67E-80	ENSG00000250781	lncRNA
AL445985.1	-2.57175943	4.412748477	3.10E-81	1.72E-79	ENSG00000228741	lncRNA
AC091965.4	-2.336715162	4.185439533	5.74E-81	3.15E-79	ENSG00000272049	lncRNA
GATA3-AS1	-4.992298862	6.073840238	6.63E-81	3.61E-79	ENSG00000197308	lncRNA
AC130371.2	-2.715429756	6.264996864	1.59E-80	8.60E-79	ENSG00000274370	lncRNA
SCHLAP1	-4.270406795	2.944572857	1.88E-80	1.01E-78	ENSG00000281131	lncRNA
GAS1RR	-2.326494346	5.006139571	1.14E-79	6.12E-78	ENSG00000226237	lncRNA
AC087762.1	-3.063672344	4.99384332	2.56E-79	1.35E-77	ENSG00000259579	lncRNA
AL031123.2	-2.121702043	6.640506837	8.46E-79	4.39E-77	ENSG00000261211	lncRNA
AC137834.2	4.833231799	4.839450293	2.41E-78	1.25E-76	ENSG00000276727	lncRNA
SIRLNT	-5.707821759	5.521688757	8.28E-78	4.25E-76	ENSG00000253802	lncRNA
AC020779.2	-2.266095938	4.274504883	1.26E-77	6.44E-76	ENSG00000260173	lncRNA
AL354863.1	-4.987859327	4.185802218	1.95E-77	9.89E-76	ENSG00000238276	lncRNA
AL161668.4	-3.949185406	4.480602104	2.50E-77	1.26E-75	ENSG00000258604	lncRNA
LYPLAL1-AS1	-3.188198078	3.788561809	4.86E-77	2.44E-75	ENSG00000228536	lncRNA
AC104794.5	-2.368216137	6.619876412	3.53E-76	1.75E-74	ENSG00000271787	lncRNA
PROX1-AS1	-4.214353948	5.174295441	5.50E-75	2.71E-73	ENSG00000230461	lncRNA
AL024508.1	-2.084654622	5.473755165	1.32E-74	6.43E-73	ENSG00000272189	lncRNA
ADCY6-DT	-2.333544861	4.828991359	1.63E-74	7.93E-73	ENSG00000257660	lncRNA
PPM1K-DT	-2.663787318	3.923077701	2.36E-74	1.14E-72	ENSG00000246375	lncRNA
HMGA2-AS1	-3.499901493	5.475726862	3.41E-74	1.63E-72	ENSG00000197301	lncRNA
AC105398.2	-4.809638938	2.515578665	1.20E-73	5.59E-72	ENSG00000229224	lncRNA
AC026369.2	3.439940746	9.063573982	1.27E-73	5.88E-72	ENSG00000256694	lncRNA
AL390760.1	-2.871885974	2.965652369	2.08E-73	9.59E-72	ENSG00000203364	lncRNA
AC093523.2	-3.27750411	2.267140406	6.18E-73	2.84E-71	ENSG00000249335	lncRNA
LINC00380	-3.413925193	2.645475274	7.12E-73	3.26E-71	ENSG00000234625	lncRNA
Z99572.1	-2.615849332	5.662944475	1.30E-72	5.90E-71	ENSG00000213062	lncRNA
AC105094.2	-3.24652939	3.987940341	5.96E-72	2.68E-70	ENSG00000267175	lncRNA
LINC00887	4.812455488	11.74595317	8.95E-72	4.01E-70	ENSG00000214145	lncRNA
AC046195.1	-3.270993697	3.47417315	1.43E-71	6.34E-70	ENSG00000253288	lncRNA
AC090001.1	-2.693543475	2.945043349	6.13E-71	2.66E-69	ENSG00000258343	lncRNA
AP000757.1	-3.053232541	8.355574252	8.47E-71	3.66E-69	ENSG00000254528	lncRNA
AC138207.5	2.110114795	7.401642526	9.00E-71	3.87E-69	ENSG00000265743	lncRNA
LINC01758	-3.643363645	3.049727125	1.72E-70	7.38E-69	ENSG00000229639	lncRNA
COL18A1-AS1	-2.742722133	6.39329405	1.94E-70	8.28E-69	ENSG00000183535	lncRNA
AC005722.3	-2.658122631	5.622809134	2.46E-70	1.04E-68	ENSG00000262681	lncRNA
FAM230I	-3.380630546	3.86718422	1.07E-69	4.44E-68	ENSG00000178248	lncRNA
LINC02332	-3.103530858	3.183135287	2.51E-69	1.04E-67	ENSG00000259054	lncRNA
LINC01991	-4.9051339	2.654156913	5.68E-69	2.32E-67	ENSG00000224187	lncRNA
AL353719.1	-2.014902068	3.603206821	1.19E-68	4.83E-67	ENSG00000260475	lncRNA
AP003071.4	-2.947965284	5.36638958	1.28E-67	5.14E-66	ENSG00000261625	lncRNA
AC015522.1	-5.038937294	3.192934156	1.34E-67	5.36E-66	ENSG00000254202	lncRNA
AC241644.2	-3.529935804	4.107243425	1.34E-67	5.36E-66	ENSG00000234190	lncRNA
AC022431.1	-2.954924965	3.601590176	2.93E-67	1.17E-65	ENSG00000234553	lncRNA
AC104237.3	-4.659802838	5.552632675	1.63E-66	6.43E-65	ENSG00000276668	lncRNA
AC079760.2	4.868343482	8.769255777	3.36E-66	1.32E-64	ENSG00000243144	lncRNA
SFTA1P	4.67347273	6.903826749	4.40E-66	1.71E-64	ENSG00000225383	lncRNA
MECOM-AS1	-2.964010241	3.55891071	1.49E-65	5.75E-64	ENSG00000241479	lncRNA
AC092325.1	-4.948092069	4.237151505	1.95E-65	7.50E-64	ENSG00000259791	lncRNA
AC019069.1	3.108894249	7.99711175	2.01E-65	7.72E-64	ENSG00000272711	lncRNA
AC069209.1	2.774934052	4.8731928	2.19E-65	8.36E-64	ENSG00000274029	lncRNA
LINC00299	3.497616287	5.68472276	2.57E-65	9.78E-64	ENSG00000236790	lncRNA
AC007406.3	3.178485923	8.481537401	5.47E-65	2.07E-63	ENSG00000256540	lncRNA
HIF1A-AS3	3.763022872	7.932051599	5.73E-65	2.16E-63	ENSG00000258667	lncRNA
AF241728.1	-2.181565641	3.525110073	8.78E-65	3.30E-63	ENSG00000235806	lncRNA
FRY-AS1	-2.171974999	3.643187408	1.44E-64	5.38E-63	ENSG00000237637	lncRNA
LINC02417	-3.777749948	4.196725312	1.98E-64	7.27E-63	ENSG00000257048	lncRNA
AL162727.1	-2.283587317	4.218966302	2.20E-64	8.06E-63	ENSG00000233817	lncRNA
LINC00487	3.476781651	5.011439111	5.43E-64	1.97E-62	ENSG00000205837	lncRNA
SNHG12	2.606758375	10.26145882	8.87E-64	3.19E-62	ENSG00000197989	lncRNA
AC078802.1	-2.09780714	3.781900178	9.55E-64	3.41E-62	ENSG00000269889	lncRNA
AC105020.1	3.10523875	7.629775693	2.59E-63	9.17E-62	ENSG00000203392	lncRNA
AL390294.1	-4.873219449	2.854044311	4.47E-63	1.56E-61	ENSG00000232638	lncRNA
AC124861.1	-3.044054521	2.528527816	7.28E-63	2.53E-61	ENSG00000227479	lncRNA
AC013460.1	-2.414260061	3.096001905	9.16E-63	3.17E-61	ENSG00000229727	lncRNA
LINC01702	-3.119330584	4.910292002	2.57E-62	8.88E-61	ENSG00000235200	lncRNA
PTCSC3	-3.688631491	5.691523884	4.13E-62	1.41E-60	ENSG00000259104	lncRNA
AC005264.1	3.448253888	5.378172748	4.45E-62	1.52E-60	ENSG00000267551	lncRNA
BVES-AS1	-2.351727147	3.703752989	4.79E-62	1.63E-60	ENSG00000203808	lncRNA
MYCNOS	-2.78413484	3.362969355	6.22E-62	2.10E-60	ENSG00000233718	lncRNA
AL161719.1	-2.13617724	3.677432951	7.16E-62	2.41E-60	ENSG00000234535	lncRNA
LINC02499	-3.975046444	4.846282339	1.48E-61	4.97E-60	ENSG00000250436	lncRNA
AC019197.1	-2.910730114	7.402311796	1.52E-61	5.08E-60	ENSG00000236283	lncRNA
AL139039.3	-3.177886189	2.899541871	4.65E-61	1.55E-59	ENSG00000237685	lncRNA
AL109976.1	-2.265223136	7.066249694	6.17E-61	2.05E-59	ENSG00000277287	lncRNA
AC018541.1	-3.683549437	5.446733208	9.84E-61	3.23E-59	ENSG00000253300	lncRNA
AC099552.1	-4.075802358	2.400369712	2.41E-60	7.83E-59	ENSG00000217825	lncRNA
AL135785.1	-3.491250883	3.342118341	3.31E-60	1.06E-58	ENSG00000223716	lncRNA
AC008892.1	-2.949822875	2.274756202	3.39E-60	1.09E-58	ENSG00000249236	lncRNA
AC103563.7	-3.204955406	5.884405341	5.00E-60	1.59E-58	ENSG00000233850	lncRNA
AP001094.2	2.341693782	6.785853783	5.92E-60	1.88E-58	ENSG00000265413	lncRNA
DLG1-AS1	-2.436437773	4.01243673	1.00E-59	3.17E-58	ENSG00000227375	lncRNA
CHRM3-AS2	-2.140364219	5.10583475	1.17E-59	3.70E-58	ENSG00000233355	lncRNA
DGCR10	3.194241204	6.250712621	1.20E-59	3.76E-58	ENSG00000273164	lncRNA
SSTR5-AS1	-3.993379259	6.131680233	1.52E-59	4.74E-58	ENSG00000261713	lncRNA
AC104237.2	-4.502990756	4.754587381	1.88E-59	5.83E-58	ENSG00000275612	lncRNA
AL392089.1	-2.869652771	2.705724763	2.56E-59	7.91E-58	ENSG00000226403	lncRNA
LINC02783	6.90761596	8.911975698	2.82E-59	8.67E-58	ENSG00000204362	lncRNA
AC005082.1	-3.115971199	8.303964273	3.13E-59	9.60E-58	ENSG00000226816	lncRNA
LMO7-AS1	-2.562057287	6.018388583	3.33E-59	1.02E-57	ENSG00000261105	lncRNA
ITGA6-AS1	2.611515995	6.763603061	4.84E-59	1.47E-57	ENSG00000232788	lncRNA
SEMA3B-AS1	-2.963518005	5.758026009	2.42E-58	7.32E-57	ENSG00000232352	lncRNA
AL109615.3	2.60843972	9.74324404	3.22E-58	9.69E-57	ENSG00000237686	lncRNA
AP003559.1	-3.261726859	3.095216281	3.58E-58	1.08E-56	ENSG00000256443	lncRNA
OSTM1-AS1	8.398724016	9.244244124	4.96E-58	1.48E-56	ENSG00000225174	lncRNA
AL109933.1	-4.029702376	2.306498219	5.93E-58	1.76E-56	ENSG00000224477	lncRNA
LINC01943	2.877976887	6.597124042	1.06E-57	3.15E-56	ENSG00000280721	lncRNA
ENO1-AS1	-2.022112284	3.54350244	2.28E-57	6.65E-56	ENSG00000230679	lncRNA
HOXB-AS3	-2.711204474	8.204370285	3.36E-57	9.74E-56	ENSG00000233101	lncRNA
AL162725.2	-4.895585924	3.677935682	6.40E-57	1.85E-55	ENSG00000237153	lncRNA
AC068473.4	-3.287058522	2.78240735	1.75E-56	5.00E-55	ENSG00000267409	lncRNA
EIPR1-IT1	-2.592708575	3.272738047	2.23E-56	6.38E-55	ENSG00000224885	lncRNA
LINC02188	3.546171114	10.47499281	3.03E-56	8.59E-55	ENSG00000261175	lncRNA
LINC00645	-4.32048525	8.98166452	4.02E-56	1.14E-54	ENSG00000258548	lncRNA
L3MBTL4-AS1	2.514142027	6.171606293	5.49E-56	1.54E-54	ENSG00000264707	lncRNA
AC108463.3	3.072977184	5.586966238	7.65E-56	2.13E-54	ENSG00000271590	lncRNA
AC079385.2	-2.405062411	2.526119846	9.34E-56	2.59E-54	ENSG00000257711	lncRNA
HCG27	2.450904581	8.018391075	1.18E-55	3.25E-54	ENSG00000206344	lncRNA
AC025580.3	3.347064563	6.294824604	1.64E-55	4.51E-54	ENSG00000275672	lncRNA
DPP9-AS1	2.643400514	5.798936264	1.96E-55	5.36E-54	ENSG00000205790	lncRNA
AC007881.3	-2.199321732	3.429613032	2.09E-55	5.72E-54	ENSG00000272735	lncRNA
PHKA2-AS1	2.392620733	6.547738521	2.47E-55	6.72E-54	ENSG00000237836	lncRNA
AL109946.1	6.044051869	7.39867678	2.51E-55	6.81E-54	ENSG00000236064	lncRNA
AC006064.3	2.287391047	5.403114503	3.61E-55	9.77E-54	ENSG00000255966	lncRNA
FAM13A-AS1	2.010574117	8.617544984	3.89E-55	1.05E-53	ENSG00000248019	lncRNA
AL162724.2	2.681462442	5.524385413	6.60E-55	1.76E-53	ENSG00000235204	lncRNA
LINC01031	-2.536572099	2.61552826	8.06E-55	2.14E-53	ENSG00000232077	lncRNA
LINC00461	-3.625946821	4.856988492	1.17E-54	3.08E-53	ENSG00000245526	lncRNA
LINC02611	2.566958795	6.897766559	1.44E-54	3.78E-53	ENSG00000226791	lncRNA
AL031123.1	-3.474869536	7.014066967	1.45E-54	3.79E-53	ENSG00000226281	lncRNA
AC026462.3	-2.56399016	6.308572636	1.48E-54	3.88E-53	ENSG00000260963	lncRNA
AC010273.3	-2.579580105	3.685047999	1.51E-54	3.94E-53	ENSG00000250237	lncRNA
AC007938.1	-2.733658401	3.45158288	4.18E-54	1.07E-52	ENSG00000259920	lncRNA
LINC02292	-2.441535096	2.873793249	7.39E-54	1.88E-52	ENSG00000258630	lncRNA
AC010329.1	-4.37747646	5.922160857	9.05E-54	2.29E-52	ENSG00000268416	lncRNA
AL031275.1	-2.213722493	3.953210299	1.09E-53	2.75E-52	ENSG00000235736	lncRNA
AC078906.1	3.72115884	4.416480818	2.07E-53	5.19E-52	ENSG00000253317	lncRNA
LINC01751	4.382211185	4.706595442	2.21E-53	5.55E-52	ENSG00000261249	lncRNA
AC108156.1	-3.060675233	2.956812898	3.10E-53	7.76E-52	ENSG00000249752	lncRNA
AC128707.1	-3.57281084	3.51980988	3.17E-53	7.90E-52	ENSG00000258084	lncRNA
AL356364.1	-3.991883773	3.073146184	3.72E-53	9.24E-52	ENSG00000238232	lncRNA
LINC02198	-2.239208221	3.746680852	4.83E-53	1.20E-51	ENSG00000249352	lncRNA
AC011239.1	-3.26972028	2.572042617	5.48E-53	1.35E-51	ENSG00000224361	lncRNA
RNF157-AS1	-2.381956938	6.734382502	7.06E-53	1.74E-51	ENSG00000267128	lncRNA
AC008105.3	3.378004041	7.691148016	9.66E-53	2.37E-51	ENSG00000267121	lncRNA
AC106892.1	-4.614498227	2.454435163	3.47E-52	8.37E-51	ENSG00000250791	lncRNA
AC079015.1	2.901003768	5.154974644	4.15E-52	9.95E-51	ENSG00000253988	lncRNA
LINC02138	-3.98782174	2.365645832	4.43E-52	1.06E-50	ENSG00000205015	lncRNA
AL683807.1	3.87007066	5.047983328	1.35E-51	3.21E-50	ENSG00000223511	lncRNA
YEATS2-AS1	2.012092226	6.768703578	1.48E-51	3.51E-50	ENSG00000233885	lncRNA
LINC02343	-4.763467206	4.424373193	1.58E-51	3.73E-50	ENSG00000271850	lncRNA
AL121957.1	-2.68367997	2.708247101	2.03E-51	4.77E-50	ENSG00000234206	lncRNA
TRG-AS1	2.288567712	7.907656535	2.95E-51	6.90E-50	ENSG00000281103	lncRNA
LINC01224	-2.846960572	4.897506072	3.11E-51	7.25E-50	ENSG00000269416	lncRNA
AL353801.1	-2.369201445	6.278756724	3.30E-51	7.67E-50	ENSG00000223462	lncRNA
ERVE-1	-5.182726597	7.153867775	4.10E-51	9.50E-50	ENSG00000267259	lncRNA
LINC00410	-3.627051727	2.661356662	5.45E-51	1.26E-49	ENSG00000231674	lncRNA
AC009123.1	-2.823077917	2.295912689	6.52E-51	1.50E-49	ENSG00000250685	lncRNA
AC135050.3	2.636799548	5.585695981	1.31E-50	3.01E-49	ENSG00000260911	lncRNA
LINC02685	5.400149568	5.159658626	1.38E-50	3.16E-49	ENSG00000254654	lncRNA
AC011297.1	-3.781741459	6.662849063	1.47E-50	3.35E-49	ENSG00000273906	lncRNA
AL121796.1	-3.338618565	3.167713402	2.24E-50	5.10E-49	ENSG00000250681	lncRNA
AL118508.1	-2.927505548	4.802974945	2.39E-50	5.43E-49	ENSG00000230387	lncRNA
C15orf56	-3.261521331	5.625080142	3.21E-50	7.25E-49	ENSG00000176753	lncRNA
AC008555.2	2.064581161	6.733315432	3.32E-50	7.48E-49	ENSG00000269086	lncRNA
AP003555.1	3.372168097	4.576200722	3.56E-50	7.99E-49	ENSG00000254605	lncRNA
LINC02061	-3.433741311	5.741914257	4.69E-50	1.04E-48	ENSG00000250885	lncRNA
NAV2-AS3	-3.325678194	3.1525645	6.94E-50	1.53E-48	ENSG00000254542	lncRNA
AC026469.1	-2.025324741	5.118553111	7.21E-50	1.59E-48	ENSG00000275088	lncRNA
AC073115.2	6.095421744	6.799295415	1.28E-49	2.81E-48	ENSG00000237471	lncRNA
FAM3D-AS1	-2.747615469	4.488003441	2.42E-49	5.28E-48	ENSG00000244383	lncRNA
TTLL11-IT1	-2.074366231	2.896313403	3.61E-49	7.80E-48	ENSG00000237548	lncRNA
PCED1B-AS1	2.35787291	9.68032131	5.38E-49	1.16E-47	ENSG00000247774	lncRNA
LHX1-DT	-4.317903985	8.138970994	5.79E-49	1.25E-47	ENSG00000277268	lncRNA
LINP1	3.342948658	7.412802522	8.44E-49	1.81E-47	ENSG00000223784	lncRNA
LINC01589	-2.726269406	4.324523983	1.17E-48	2.50E-47	ENSG00000238120	lncRNA
AP003469.2	2.989395985	4.866057009	1.25E-48	2.66E-47	ENSG00000253395	lncRNA
LINC02678	2.795480404	5.373624356	1.42E-48	3.02E-47	ENSG00000231483	lncRNA
LINC02012	-2.47865288	4.639376175	2.02E-48	4.28E-47	ENSG00000272989	lncRNA
LINC01649	-2.548233881	2.508233504	2.51E-48	5.31E-47	ENSG00000228127	lncRNA
AC025265.1	3.417781431	6.581402489	3.36E-48	7.06E-47	ENSG00000257681	lncRNA
LINC00943	3.460330746	5.366173745	4.50E-48	9.38E-47	ENSG00000189238	lncRNA
C20orf197	2.256246006	5.575815905	6.19E-48	1.28E-46	ENSG00000176659	lncRNA
CEP250-AS1	2.023481916	4.901671	6.42E-48	1.33E-46	ENSG00000230155	lncRNA
AC083841.1	-3.394123388	3.362792702	8.05E-48	1.66E-46	ENSG00000253196	lncRNA
PRR7-AS1	2.694160223	5.53960376	9.18E-48	1.89E-46	ENSG00000246334	lncRNA
AC022509.1	4.397128034	6.995907192	1.47E-47	3.00E-46	ENSG00000255750	lncRNA
LINC01094	2.557929143	9.058681289	2.52E-47	5.10E-46	ENSG00000251442	lncRNA
MIR155HG	2.871702373	8.28620187	5.82E-47	1.17E-45	ENSG00000234883	lncRNA
MPPED2-AS1	-3.674858847	4.324518566	3.06E-46	6.07E-45	ENSG00000254489	lncRNA
AC012593.2	2.754524147	7.597588004	3.58E-46	7.08E-45	ENSG00000232153	lncRNA
AC093496.1	-3.477558747	5.664025951	4.34E-46	8.56E-45	ENSG00000255021	lncRNA
AP005229.1	-3.833960501	2.691048572	5.15E-46	1.01E-44	ENSG00000267051	lncRNA
AC073115.1	5.273016137	6.585232662	5.30E-46	1.04E-44	ENSG00000229628	lncRNA
AL162419.1	-2.162880823	2.924461108	5.40E-46	1.05E-44	ENSG00000228322	lncRNA
AC092809.5	2.143171344	5.235000104	5.60E-46	1.09E-44	ENSG00000237101	lncRNA
AP006333.3	-3.639558712	2.956093144	6.49E-46	1.26E-44	ENSG00000256481	lncRNA
FAM153CP	4.704826846	8.371991129	7.68E-46	1.49E-44	ENSG00000204677	lncRNA
AL109615.2	4.252257387	5.539361925	1.25E-45	2.41E-44	ENSG00000231881	lncRNA
LUCAT1	4.896364084	8.339217383	1.34E-45	2.57E-44	ENSG00000248323	lncRNA
AL117335.1	2.432189821	8.070367881	1.40E-45	2.67E-44	ENSG00000276649	lncRNA
AC145098.1	2.176263172	5.491205658	1.51E-45	2.89E-44	ENSG00000248996	lncRNA
MESTIT1	-2.633344725	4.500406493	1.61E-45	3.06E-44	ENSG00000272701	lncRNA
AC015977.2	5.131667608	5.254761007	1.61E-45	3.06E-44	ENSG00000225378	lncRNA
AC016026.1	2.315601353	6.241120913	1.76E-45	3.34E-44	ENSG00000093100	lncRNA
MIAT	3.949904918	9.267562413	1.97E-45	3.72E-44	ENSG00000225783	lncRNA
AP001033.3	-2.111758818	4.267053428	2.55E-45	4.80E-44	ENSG00000264964	lncRNA
AL021328.1	3.469039352	8.099029928	4.66E-45	8.70E-44	ENSG00000269985	lncRNA
AC114803.1	4.364413271	6.181718046	1.20E-44	2.21E-43	ENSG00000230432	lncRNA
AC107021.2	2.550804706	8.810841844	1.32E-44	2.43E-43	ENSG00000261051	lncRNA
CALML3-AS1	-2.543735495	5.085385377	1.50E-44	2.75E-43	ENSG00000205488	lncRNA
AL133415.1	2.345356527	5.765423993	1.92E-44	3.52E-43	ENSG00000234961	lncRNA
AC122134.1	4.217790333	6.3264732	1.93E-44	3.52E-43	ENSG00000261298	lncRNA
LINC00944	3.514347471	7.491452869	2.62E-44	4.77E-43	ENSG00000256128	lncRNA
KCNMA1-AS1	3.564934541	4.774624027	2.68E-44	4.86E-43	ENSG00000236467	lncRNA
ARHGEF26-AS1	-2.433048611	4.182172159	2.79E-44	5.05E-43	ENSG00000243069	lncRNA
AC026471.3	-2.558249874	4.301661727	3.02E-44	5.45E-43	ENSG00000260740	lncRNA
AC008659.1	4.036150997	4.454600256	3.69E-44	6.64E-43	ENSG00000245688	lncRNA
AC243829.4	4.270208119	5.262123011	7.39E-44	1.32E-42	ENSG00000277089	lncRNA
AC005281.1	-2.91121002	5.435614954	8.09E-44	1.44E-42	ENSG00000225606	lncRNA
LINC01704	2.926264602	4.654526868	1.05E-43	1.87E-42	ENSG00000231666	lncRNA
AC073218.1	4.504416303	7.950086578	1.28E-43	2.27E-42	ENSG00000272027	lncRNA
AL662844.3	2.497189385	5.19245959	1.62E-43	2.86E-42	ENSG00000271821	lncRNA
LINC00955	-3.264712732	5.020325539	1.68E-43	2.95E-42	ENSG00000216560	lncRNA
AL096799.1	4.116028019	7.506260891	2.08E-43	3.63E-42	ENSG00000232271	lncRNA
AC104984.5	-3.29525733	4.473122297	2.62E-43	4.55E-42	ENSG00000266120	lncRNA
AL590666.2	2.618141552	7.854984927	4.66E-43	8.05E-42	ENSG00000229953	lncRNA
AP004247.2	3.586790771	5.219031507	4.85E-43	8.35E-42	ENSG00000255146	lncRNA
LINC02747	5.879678721	9.579644418	6.39E-43	1.09E-41	ENSG00000255774	lncRNA
AC026495.1	-2.728443707	4.256439578	7.27E-43	1.24E-41	ENSG00000258654	lncRNA
LINC01738	3.556525581	6.731245799	7.43E-43	1.27E-41	ENSG00000227947	lncRNA
AP005233.2	6.43655355	6.717238626	8.56E-43	1.46E-41	ENSG00000260877	lncRNA
LINC00861	2.425177562	8.241405732	1.39E-42	2.34E-41	ENSG00000245164	lncRNA
AC156455.1	2.657224145	8.17859095	1.62E-42	2.73E-41	ENSG00000256546	lncRNA
MCF2L-AS1	-2.461168264	5.817257564	3.04E-42	5.13E-41	ENSG00000235280	lncRNA
AL162274.1	2.401256619	5.257369927	3.25E-42	5.47E-41	ENSG00000273521	lncRNA
AC009084.1	4.336648161	5.618660149	3.93E-42	6.58E-41	ENSG00000265408	lncRNA
AC002401.1	-2.717499578	6.053458161	4.18E-42	6.96E-41	ENSG00000236472	lncRNA
Z99289.1	2.712931887	5.192696503	4.45E-42	7.40E-41	ENSG00000237234	lncRNA
AL031595.2	2.767115202	4.658692494	6.78E-42	1.12E-40	ENSG00000280011	lncRNA
LINC01928	-3.777518504	3.354562325	6.93E-42	1.15E-40	ENSG00000267425	lncRNA
AP003721.3	-2.571316414	2.263730886	8.35E-42	1.38E-40	ENSG00000256944	lncRNA
AC008750.1	3.366809968	3.809881032	1.30E-41	2.14E-40	ENSG00000254760	lncRNA
AC011899.2	2.473328203	8.031245245	1.34E-41	2.20E-40	ENSG00000233038	lncRNA
AL137025.1	-2.081731382	4.157877475	1.83E-41	2.99E-40	ENSG00000228484	lncRNA
AC015911.3	2.512383224	5.743129136	2.18E-41	3.56E-40	ENSG00000267074	lncRNA
AC243964.3	-2.035134794	7.087635817	2.26E-41	3.69E-40	ENSG00000266903	lncRNA
WT1-AS	-2.95380877	5.964652304	3.39E-41	5.47E-40	ENSG00000183242	lncRNA
AC010336.2	-2.03872668	4.183589527	3.43E-41	5.53E-40	ENSG00000260500	lncRNA
AC092296.1	-2.139473907	4.158648074	3.75E-41	6.03E-40	ENSG00000266973	lncRNA
MMP2-AS1	4.189308723	6.035879361	4.28E-41	6.88E-40	ENSG00000260135	lncRNA
MIR122HG	2.547978611	5.610364736	4.52E-41	7.26E-40	ENSG00000267391	lncRNA
AC004921.1	2.050144989	5.563957419	5.68E-41	9.07E-40	ENSG00000273341	lncRNA
AC073257.2	2.970914843	5.826746705	5.70E-41	9.08E-40	ENSG00000237614	lncRNA
Z93403.1	-3.209106756	4.367904858	5.94E-41	9.45E-40	ENSG00000231772	lncRNA
IFT74-AS1	-2.141822801	2.407881491	7.46E-41	1.18E-39	ENSG00000234676	lncRNA
LINC00462	5.03034165	10.37166415	7.73E-41	1.22E-39	ENSG00000233610	lncRNA
LINC02762	2.246796983	10.06177578	8.24E-41	1.30E-39	ENSG00000250303	lncRNA
AC018553.1	2.362313101	8.944139509	8.97E-41	1.42E-39	ENSG00000277559	lncRNA
AC004494.1	2.413958588	5.159076647	1.01E-40	1.58E-39	ENSG00000262312	lncRNA
LINC00158	3.895787494	4.84251355	1.06E-40	1.67E-39	ENSG00000185433	lncRNA
LINC02675	-3.168622724	6.35613883	1.17E-40	1.82E-39	ENSG00000264404	lncRNA
LINC02310	4.183591005	3.919890854	1.17E-40	1.82E-39	ENSG00000258808	lncRNA
AC008760.2	4.759290458	9.625016803	1.33E-40	2.05E-39	ENSG00000276980	lncRNA
AC026458.2	-2.026435838	2.539188935	1.38E-40	2.14E-39	ENSG00000267070	lncRNA
PRKAR1B-AS1	2.159751021	7.570989809	1.72E-40	2.63E-39	ENSG00000237181	lncRNA
AL023653.1	2.135947718	4.052463433	1.81E-40	2.76E-39	ENSG00000240143	lncRNA
LMNTD2-AS1	3.162988311	9.325577566	2.45E-40	3.74E-39	ENSG00000254815	lncRNA
AC004870.4	-3.237480951	3.573488681	2.60E-40	3.95E-39	ENSG00000232072	lncRNA
Z94721.1	2.3125884	4.757170817	2.79E-40	4.23E-39	ENSG00000227598	lncRNA
AC020907.4	2.504894246	5.409024896	2.81E-40	4.25E-39	ENSG00000271032	lncRNA
GACAT2	4.951334969	7.663427324	3.84E-40	5.80E-39	ENSG00000265962	lncRNA
AC084117.1	2.68092592	5.455491994	6.54E-40	9.74E-39	ENSG00000256006	lncRNA
AP002518.1	3.344829469	4.668884721	1.31E-39	1.94E-38	ENSG00000256195	lncRNA
AC108174.1	-2.896614447	3.334512804	1.34E-39	1.97E-38	ENSG00000248112	lncRNA
PCAT18	-2.104540815	4.195607789	1.35E-39	1.99E-38	ENSG00000265369	lncRNA
AC012645.3	2.673094074	4.811902643	1.49E-39	2.19E-38	ENSG00000261416	lncRNA
LINC01561	-3.143603811	4.454214111	1.64E-39	2.41E-38	ENSG00000177234	lncRNA
LINC00051	-3.149062612	2.519654694	1.76E-39	2.57E-38	ENSG00000254008	lncRNA
AC137932.2	2.04672711	5.456714336	1.84E-39	2.68E-38	ENSG00000261253	lncRNA
LINC00173	2.742986446	8.093039551	2.26E-39	3.29E-38	ENSG00000196668	lncRNA
AC093849.1	3.178449722	3.984936472	2.44E-39	3.54E-38	ENSG00000261646	lncRNA
AC069120.1	-2.902596387	3.73833085	2.68E-39	3.88E-38	ENSG00000253361	lncRNA
AP001029.2	2.123512366	5.479839914	4.78E-39	6.87E-38	ENSG00000267199	lncRNA
AC025171.4	2.037201799	6.222255805	5.26E-39	7.55E-38	ENSG00000272144	lncRNA
AP000864.2	3.844840534	5.147427592	5.87E-39	8.40E-38	ENSG00000272788	lncRNA
AP003110.1	-2.207882842	4.368483316	6.28E-39	8.94E-38	ENSG00000255084	lncRNA
AL391261.2	-2.061625155	3.799583089	6.83E-39	9.69E-38	ENSG00000258847	lncRNA
AC093802.1	-2.836204343	2.97433956	7.13E-39	1.01E-37	ENSG00000220256	lncRNA
AL117382.2	-3.328598875	3.36980299	9.39E-39	1.33E-37	ENSG00000226812	lncRNA
AL356740.1	-2.775766536	5.115923147	1.03E-38	1.46E-37	ENSG00000267868	lncRNA
AC007342.4	-3.220885164	5.28781104	1.51E-38	2.12E-37	ENSG00000261804	lncRNA
AL359853.1	3.070481778	4.394644561	1.54E-38	2.15E-37	ENSG00000229407	lncRNA
PSORS1C3	2.760745434	9.319937265	1.54E-38	2.16E-37	ENSG00000204528	lncRNA
LINC01182	-2.220588444	3.227501759	1.82E-38	2.54E-37	ENSG00000250634	lncRNA
AC011700.1	-3.570116425	3.273334272	3.16E-38	4.39E-37	ENSG00000274895	lncRNA
AP003717.1	4.40510468	5.931410288	3.92E-38	5.43E-37	ENSG00000255847	lncRNA
AC023302.1	-2.004984018	3.065370312	3.93E-38	5.43E-37	ENSG00000271983	lncRNA
BX255923.1	-2.860985061	2.986548149	4.01E-38	5.54E-37	ENSG00000225655	lncRNA
AC125618.2	-2.053388294	2.925758877	4.19E-38	5.77E-37	ENSG00000239774	lncRNA
AC012613.2	3.977788408	4.260810865	9.20E-38	1.26E-36	ENSG00000253406	lncRNA
AC004080.4	-2.197113485	3.069158935	1.08E-37	1.47E-36	ENSG00000270182	lncRNA
AC110619.1	-2.16818615	4.567353745	1.27E-37	1.72E-36	ENSG00000218416	lncRNA
AC009159.2	2.479219849	5.09949598	1.31E-37	1.77E-36	ENSG00000277214	lncRNA
AC078864.1	2.409843183	8.455196477	1.32E-37	1.78E-36	ENSG00000257989	lncRNA
AC092683.1	2.241717996	5.238438097	1.39E-37	1.87E-36	ENSG00000230606	lncRNA
AF111169.3	2.088751875	5.080345309	1.50E-37	2.01E-36	ENSG00000259081	lncRNA
AC023024.1	2.621837575	8.691115569	1.78E-37	2.37E-36	ENSG00000259172	lncRNA
AC084880.3	3.148143964	6.205478434	2.06E-37	2.73E-36	ENSG00000256609	lncRNA
LINC02041	3.24701687	6.493027366	2.28E-37	3.02E-36	ENSG00000228952	lncRNA
LINC01480	2.282884076	6.527752692	2.44E-37	3.24E-36	ENSG00000270164	lncRNA
LINC01428	3.380656003	7.630829047	3.12E-37	4.11E-36	ENSG00000228888	lncRNA
AC011313.1	2.831237543	6.907942902	4.12E-37	5.42E-36	ENSG00000257642	lncRNA
LINC01727	-2.318989188	3.377544597	4.21E-37	5.52E-36	ENSG00000279082	lncRNA
LINC01780	-2.065955117	4.766254516	4.38E-37	5.73E-36	ENSG00000232650	lncRNA
AC004585.1	2.904838847	6.508249436	4.52E-37	5.91E-36	ENSG00000266088	lncRNA
AC011899.3	2.593586537	4.310804318	4.82E-37	6.29E-36	ENSG00000272839	lncRNA
AC120042.1	-2.730554239	2.287943598	5.16E-37	6.71E-36	ENSG00000240915	lncRNA
AC004687.1	2.879026145	6.820720711	5.46E-37	7.09E-36	ENSG00000265206	lncRNA
AC105105.1	2.860171603	6.207690473	7.09E-37	9.18E-36	ENSG00000267257	lncRNA
AC105411.1	2.127013981	5.640069148	7.58E-37	9.77E-36	ENSG00000259867	lncRNA
LINC01546	2.722159821	4.012921936	7.84E-37	1.01E-35	ENSG00000228459	lncRNA
LINC00871	-3.95216729	4.404457776	1.02E-36	1.31E-35	ENSG00000258700	lncRNA
AL162724.1	3.316954259	3.73442696	1.35E-36	1.72E-35	ENSG00000227200	lncRNA
GLIS3-AS1	-2.144703883	3.455082984	1.44E-36	1.83E-35	ENSG00000237009	lncRNA
AC131097.2	-2.007977606	4.799494544	1.86E-36	2.37E-35	ENSG00000224272	lncRNA
AC061975.6	-3.667101618	2.858142277	2.30E-36	2.92E-35	ENSG00000266830	lncRNA
AL022322.1	2.210810403	7.089608233	2.95E-36	3.72E-35	ENSG00000272720	lncRNA
AC007342.5	-2.917071341	5.797494655	3.04E-36	3.83E-35	ENSG00000262714	lncRNA
PWRN1	-2.880325343	5.197852183	3.77E-36	4.72E-35	ENSG00000259905	lncRNA
CFLAR-AS1	2.002112138	7.115402838	3.79E-36	4.75E-35	ENSG00000226312	lncRNA
LINC02526	3.674812215	5.213294383	4.46E-36	5.57E-35	ENSG00000229654	lncRNA
AC099684.1	-3.065993442	4.111438598	4.79E-36	5.96E-35	ENSG00000228133	lncRNA
LNX1-AS2	-2.142023589	3.686940743	4.96E-36	6.16E-35	ENSG00000248494	lncRNA
LINC01357	2.911805169	4.170316144	5.04E-36	6.24E-35	ENSG00000224167	lncRNA
LINC02099	3.541605999	4.031698091	5.35E-36	6.62E-35	ENSG00000253490	lncRNA
AC004847.1	2.596964135	7.225362511	5.40E-36	6.68E-35	ENSG00000260997	lncRNA
AC005387.2	2.144275227	4.181786992	5.50E-36	6.79E-35	ENSG00000269191	lncRNA
LINC02521	2.560973036	4.292496636	5.75E-36	7.08E-35	ENSG00000228718	lncRNA
AL049629.1	-2.54171917	5.393799562	8.75E-36	1.07E-34	ENSG00000255202	lncRNA
ITGB2-AS1	2.390371545	8.19589676	8.84E-36	1.08E-34	ENSG00000227039	lncRNA
AL365181.2	2.702297791	8.070555033	1.15E-35	1.40E-34	ENSG00000272068	lncRNA
PDYN-AS1	-2.437517358	3.547531745	1.20E-35	1.46E-34	ENSG00000233896	lncRNA
LINC00602	-3.149706214	3.065662975	1.33E-35	1.62E-34	ENSG00000281832	lncRNA
AC090337.1	2.930368673	4.162747396	1.75E-35	2.12E-34	ENSG00000264705	lncRNA
PCAT14	-3.238279124	3.955046132	1.89E-35	2.28E-34	ENSG00000280623	lncRNA
LINC00343	-2.685345297	2.634918735	2.04E-35	2.45E-34	ENSG00000226620	lncRNA
TCL6	-2.833753936	8.799441879	2.18E-35	2.63E-34	ENSG00000187621	lncRNA
AL596442.2	2.368672456	6.318760193	2.20E-35	2.65E-34	ENSG00000273100	lncRNA
LINC02814	-2.706053349	2.56858684	2.21E-35	2.66E-34	ENSG00000236975	lncRNA
AC000067.1	2.930229488	3.940979589	2.61E-35	3.12E-34	ENSG00000225007	lncRNA
ELDR	4.581023943	5.140639112	2.98E-35	3.55E-34	ENSG00000280890	lncRNA
AL049555.1	-3.454710958	7.239999041	3.27E-35	3.89E-34	ENSG00000261116	lncRNA
AL365181.3	2.382547401	9.576786977	4.48E-35	5.32E-34	ENSG00000272405	lncRNA
AC004832.6	2.761931483	3.82745206	5.40E-35	6.38E-34	ENSG00000273428	lncRNA
LINC01271	2.613857946	4.425313965	5.78E-35	6.82E-34	ENSG00000233077	lncRNA
LINC01621	-2.440453533	2.375470914	6.27E-35	7.37E-34	ENSG00000235357	lncRNA
IDH2-DT	-3.268693026	3.83642404	6.67E-35	7.81E-34	ENSG00000259685	lncRNA
SIRPG-AS1	4.240023806	4.471915185	9.09E-35	1.06E-33	ENSG00000237914	lncRNA
AL078604.2	2.878146291	5.81022696	9.70E-35	1.13E-33	ENSG00000237927	lncRNA
LINC01659	-2.418554762	4.762401292	1.02E-34	1.19E-33	ENSG00000234928	lncRNA
SLC12A5-AS1	3.030026028	4.411500928	1.16E-34	1.34E-33	ENSG00000204044	lncRNA
LINC01706	3.987992563	2.942173146	1.43E-34	1.65E-33	ENSG00000224711	lncRNA
AC103563.2	-2.723713123	4.792434156	1.79E-34	2.06E-33	ENSG00000231062	lncRNA
FABP6-AS1	4.145146911	4.51211316	2.48E-34	2.83E-33	ENSG00000247699	lncRNA
AC244035.1	2.718438009	5.109871488	2.61E-34	2.97E-33	ENSG00000226780	lncRNA
AC068492.1	4.427314415	3.155329687	2.77E-34	3.15E-33	ENSG00000237262	lncRNA
LINC00881	3.418950914	4.610964276	2.84E-34	3.22E-33	ENSG00000241135	lncRNA
AC105105.2	4.098940608	3.277816854	3.15E-34	3.56E-33	ENSG00000267675	lncRNA
LINC01275	2.369878003	5.167221754	3.22E-34	3.64E-33	ENSG00000237595	lncRNA
LINC01517	-2.641801692	3.326535646	4.63E-34	5.22E-33	ENSG00000232624	lncRNA
AC026369.3	3.415169195	4.538652809	4.74E-34	5.33E-33	ENSG00000256948	lncRNA
AL445471.1	3.003752501	3.492052658	5.14E-34	5.77E-33	ENSG00000229162	lncRNA
AL450322.2	3.563259303	3.488229204	5.51E-34	6.16E-33	ENSG00000229672	lncRNA
AC023825.2	3.180439331	3.75454188	7.40E-34	8.20E-33	ENSG00000260145	lncRNA
AL035661.1	-3.51099273	9.484775081	8.32E-34	9.19E-33	ENSG00000274173	lncRNA
AC009102.2	-2.151552621	2.838622176	1.16E-33	1.28E-32	ENSG00000272372	lncRNA
CASC11	2.086418057	3.754385392	3.26E-33	3.57E-32	ENSG00000249375	lncRNA
LINC02076	2.523281362	4.969856419	3.42E-33	3.73E-32	ENSG00000220161	lncRNA
AL031665.1	2.523805058	3.20684422	3.43E-33	3.73E-32	ENSG00000274269	lncRNA
AP007216.2	3.044338333	3.786680075	3.43E-33	3.73E-32	ENSG00000260679	lncRNA
AC137770.1	3.056248813	3.302879097	3.95E-33	4.27E-32	ENSG00000250842	lncRNA
AC067945.2	2.199787207	3.852975949	4.02E-33	4.33E-32	ENSG00000231858	lncRNA
AC007991.4	3.94381321	4.133238836	4.07E-33	4.38E-32	ENSG00000254287	lncRNA
LINC01968	-2.488423438	2.946358434	4.50E-33	4.83E-32	ENSG00000237222	lncRNA
LINC00426	2.185193463	7.001641935	4.55E-33	4.87E-32	ENSG00000238121	lncRNA
LINC02236	2.740568692	3.80735463	5.06E-33	5.41E-32	ENSG00000251365	lncRNA
AL355102.4	-2.805723442	5.783063565	6.27E-33	6.68E-32	ENSG00000258793	lncRNA
LINC01833	-2.935011816	4.79951365	7.12E-33	7.58E-32	ENSG00000259439	lncRNA
AC008875.1	2.182831308	4.364382816	9.05E-33	9.62E-32	ENSG00000271788	lncRNA
SMIM25	2.36345679	8.442874044	1.00E-32	1.06E-31	ENSG00000224397	lncRNA
AL161935.1	2.219707657	3.564675277	1.05E-32	1.12E-31	ENSG00000223834	lncRNA
GRPEL2-AS1	2.465660688	4.096600746	1.09E-32	1.15E-31	ENSG00000253618	lncRNA
AC084876.1	2.206022256	4.820152506	1.26E-32	1.33E-31	ENSG00000277299	lncRNA
AL360182.2	3.278553184	2.976458799	1.48E-32	1.55E-31	ENSG00000228417	lncRNA
PAQR9-AS1	3.851701823	4.568212747	1.62E-32	1.70E-31	ENSG00000241570	lncRNA
TRPC7-AS2	-2.73655626	2.297691933	1.68E-32	1.75E-31	ENSG00000250947	lncRNA
AC007278.1	2.545877234	4.272997815	2.01E-32	2.10E-31	ENSG00000234389	lncRNA
AC022509.2	2.554231103	8.488464186	2.45E-32	2.55E-31	ENSG00000256234	lncRNA
AC008742.1	3.231632337	3.741315475	2.70E-32	2.81E-31	ENSG00000267650	lncRNA
AC006272.1	2.304257836	3.716302027	2.97E-32	3.08E-31	ENSG00000268316	lncRNA
LAMA5-AS1	2.594995525	5.906372809	3.14E-32	3.25E-31	ENSG00000228812	lncRNA
AC034238.2	3.151458319	4.508865491	3.54E-32	3.67E-31	ENSG00000240535	lncRNA
Z97192.3	2.490323145	4.319157722	3.66E-32	3.78E-31	ENSG00000235111	lncRNA
AC132872.3	2.000275604	6.560092053	3.79E-32	3.90E-31	ENSG00000275888	lncRNA
AL358334.3	2.928656838	3.202665945	4.46E-32	4.59E-31	ENSG00000258745	lncRNA
LINC02473	3.908940141	4.986072705	4.74E-32	4.87E-31	ENSG00000261121	lncRNA
COMETT	-2.262676785	8.211051264	7.03E-32	7.21E-31	ENSG00000231210	lncRNA
AC025154.2	-4.10693248	5.177370136	8.59E-32	8.77E-31	ENSG00000257588	lncRNA
LINC01447	-2.302985375	2.997240297	9.10E-32	9.27E-31	ENSG00000236078	lncRNA
U62317.1	2.253775635	5.803888518	9.18E-32	9.34E-31	ENSG00000272666	lncRNA
AC099552.3	-4.293423019	3.095826007	1.12E-31	1.14E-30	ENSG00000228521	lncRNA
AC026316.3	-2.696734285	3.284498049	1.13E-31	1.14E-30	ENSG00000244738	lncRNA
AP001010.1	2.460552269	3.882734277	1.17E-31	1.18E-30	ENSG00000266954	lncRNA
AC104072.1	-4.291043772	4.811343255	1.21E-31	1.23E-30	ENSG00000260878	lncRNA
Z82246.1	-2.043741248	2.821268605	1.34E-31	1.35E-30	ENSG00000236054	lncRNA
AL606519.1	-3.425188288	2.404710616	1.36E-31	1.37E-30	ENSG00000225598	lncRNA
AC010729.2	4.881083941	3.09092974	1.46E-31	1.47E-30	ENSG00000242540	lncRNA
LINC01744	3.426926859	3.207222397	1.50E-31	1.50E-30	ENSG00000236497	lncRNA
AC007336.2	3.950090284	3.485805021	1.71E-31	1.71E-30	ENSG00000274508	lncRNA
AC004221.1	-2.060098359	2.532696174	1.71E-31	1.72E-30	ENSG00000267778	lncRNA
LINC01783	-2.348451242	4.600143717	2.68E-31	2.68E-30	ENSG00000233421	lncRNA
AC114757.1	3.00916469	3.807409821	4.16E-31	4.11E-30	ENSG00000250863	lncRNA
AC010519.1	2.227990382	3.659984659	4.91E-31	4.83E-30	ENSG00000268746	lncRNA
AC007834.1	-2.325312718	2.258751752	5.77E-31	5.65E-30	ENSG00000249094	lncRNA
AC105105.3	2.835064456	4.139202052	6.82E-31	6.64E-30	ENSG00000274354	lncRNA
AL122125.1	2.328154501	4.290325372	7.29E-31	7.09E-30	ENSG00000277050	lncRNA
LINC02280	2.461113975	3.71278793	7.89E-31	7.66E-30	ENSG00000260792	lncRNA
AL118505.1	-2.215971081	4.473526909	8.34E-31	8.07E-30	ENSG00000278192	lncRNA
AC060234.2	2.098104378	4.160642179	8.82E-31	8.51E-30	ENSG00000233665	lncRNA
AC083967.1	5.25829418	4.910728684	8.89E-31	8.58E-30	ENSG00000254337	lncRNA
EGFR-AS1	4.73451451	10.45914101	1.00E-30	9.67E-30	ENSG00000224057	lncRNA
LINC01150	2.064416722	5.159123247	1.04E-30	1.00E-29	ENSG00000229671	lncRNA
LINC01871	2.12874659	5.753618412	1.41E-30	1.35E-29	ENSG00000235576	lncRNA
LINC01615	3.412626389	6.328790371	1.41E-30	1.35E-29	ENSG00000223485	lncRNA
LINC02073	3.026345449	5.738842384	1.53E-30	1.46E-29	ENSG00000267452	lncRNA
AC004817.3	4.189802808	5.241010902	1.57E-30	1.50E-29	ENSG00000269927	lncRNA
C15orf54	2.452464909	4.425042733	1.94E-30	1.84E-29	ENSG00000175746	lncRNA
AL731567.1	2.464243997	4.94531745	2.36E-30	2.24E-29	ENSG00000231964	lncRNA
AC020978.4	-2.244388808	4.041534433	3.20E-30	3.02E-29	ENSG00000261469	lncRNA
LINC01077	4.459600357	7.837495855	3.49E-30	3.28E-29	ENSG00000233456	lncRNA
AC099568.1	2.539225832	3.230833675	4.39E-30	4.12E-29	ENSG00000231613	lncRNA
AL138930.1	2.872279612	2.934867277	4.74E-30	4.43E-29	ENSG00000234425	lncRNA
AC007991.2	3.797715246	3.518491301	5.06E-30	4.73E-29	ENSG00000253838	lncRNA
USP30-AS1	2.124032155	6.939885523	5.17E-30	4.82E-29	ENSG00000256262	lncRNA
AL139275.2	-2.647456026	3.941591034	5.28E-30	4.92E-29	ENSG00000227131	lncRNA
AC016773.2	2.112988439	5.344515809	6.31E-30	5.86E-29	ENSG00000270195	lncRNA
AC005064.1	-2.235546786	2.432139791	7.19E-30	6.66E-29	ENSG00000234715	lncRNA
NPSR1-AS1	-3.326142423	5.367504417	7.79E-30	7.20E-29	ENSG00000197085	lncRNA
LINC01152	2.645384049	7.680380827	9.96E-30	9.15E-29	ENSG00000256124	lncRNA
AC005920.3	-2.310551039	2.669526156	1.05E-29	9.66E-29	ENSG00000251665	lncRNA
AC006369.1	2.142080142	4.393672376	1.09E-29	9.97E-29	ENSG00000236213	lncRNA
AC136475.3	3.453620527	9.577856267	1.14E-29	1.05E-28	ENSG00000255026	lncRNA
AC009549.1	2.157982035	7.740376786	1.23E-29	1.13E-28	ENSG00000270607	lncRNA
ARAP1-AS2	2.157939174	4.983185906	1.32E-29	1.20E-28	ENSG00000245148	lncRNA
AC087222.1	2.108263613	4.684098896	1.40E-29	1.27E-28	ENSG00000262663	lncRNA
AC103957.2	-2.881265532	2.704030247	1.82E-29	1.65E-28	ENSG00000254153	lncRNA
AC005220.1	-2.091404242	2.652748463	1.85E-29	1.68E-28	ENSG00000236352	lncRNA
CHL1-AS1	-2.131380059	3.120067267	2.19E-29	1.98E-28	ENSG00000234661	lncRNA
AC079341.1	4.356950813	3.630389655	2.22E-29	2.00E-28	ENSG00000226757	lncRNA
AC243829.2	3.749724672	3.205038264	2.45E-29	2.20E-28	ENSG00000276241	lncRNA
DUXAP8	2.486067935	7.935062796	3.02E-29	2.71E-28	ENSG00000206195	lncRNA
AC136601.1	3.906417956	3.289230464	3.34E-29	2.99E-28	ENSG00000253698	lncRNA
AC011383.1	2.856255839	4.434303124	3.41E-29	3.05E-28	ENSG00000253852	lncRNA
ADAMTSL4-AS2	2.081157608	5.346397169	3.52E-29	3.15E-28	ENSG00000237781	lncRNA
AC079584.2	2.757325461	2.870567666	3.54E-29	3.15E-28	ENSG00000257226	lncRNA
LINC02446	3.152680709	5.667314614	3.87E-29	3.44E-28	ENSG00000256039	lncRNA
AL031710.1	-2.581053312	7.134073858	4.20E-29	3.72E-28	ENSG00000261399	lncRNA
AL031429.2	-2.162600503	7.509792626	4.45E-29	3.94E-28	ENSG00000269933	lncRNA
ASAP1-IT2	2.30840647	4.799490527	4.65E-29	4.10E-28	ENSG00000280543	lncRNA
AP000525.1	2.913475858	4.294274167	4.81E-29	4.24E-28	ENSG00000272872	lncRNA
LINC01497	-3.000776873	2.727913264	4.97E-29	4.38E-28	ENSG00000237560	lncRNA
AC010463.2	3.013057547	4.239270226	5.78E-29	5.07E-28	ENSG00000269350	lncRNA
AL356417.1	-2.155345724	2.7682279	6.81E-29	5.94E-28	ENSG00000224478	lncRNA
LINC02609	2.015596537	8.318276903	7.74E-29	6.74E-28	ENSG00000233593	lncRNA
AC254629.1	3.655924355	4.644130549	8.51E-29	7.40E-28	ENSG00000274993	lncRNA
NRAD1	-2.779873202	8.119621063	1.02E-28	8.82E-28	ENSG00000233725	lncRNA
EGLN3-AS1	3.936399485	3.393962889	1.03E-28	8.90E-28	ENSG00000258897	lncRNA
AC093915.1	3.036577825	5.789970436	1.05E-28	9.09E-28	ENSG00000270540	lncRNA
LINC02084	2.112373179	6.24122574	1.16E-28	9.99E-28	ENSG00000272282	lncRNA
AC138207.1	2.170151958	3.465853806	1.36E-28	1.17E-27	ENSG00000230113	lncRNA
AL357514.1	5.056761975	3.105805022	1.37E-28	1.18E-27	ENSG00000232299	lncRNA
AL499616.1	2.36215949	4.032499764	1.66E-28	1.42E-27	ENSG00000232892	lncRNA
AC099684.2	-2.339629141	5.93757274	1.69E-28	1.44E-27	ENSG00000262445	lncRNA
LINC02159	-2.175761497	4.643670581	1.75E-28	1.49E-27	ENSG00000253417	lncRNA
AP001893.3	2.755775667	3.089272473	2.03E-28	1.73E-27	ENSG00000254833	lncRNA
AL121999.1	-2.288843694	3.126097984	2.81E-28	2.38E-27	ENSG00000232895	lncRNA
LINC01544	-3.182984512	4.722884229	2.84E-28	2.41E-27	ENSG00000260440	lncRNA
AL450311.1	3.150970442	4.515977859	3.31E-28	2.80E-27	ENSG00000236154	lncRNA
AC069281.1	-2.286791001	2.234897742	3.72E-28	3.14E-27	ENSG00000225807	lncRNA
AC012613.1	3.505447074	3.278365745	3.99E-28	3.36E-27	ENSG00000248647	lncRNA
AL161716.1	-3.263315296	2.363433222	5.48E-28	4.58E-27	ENSG00000271901	lncRNA
AC009159.1	3.095734323	4.020872229	6.71E-28	5.58E-27	ENSG00000275040	lncRNA
AC125603.4	3.15324637	4.013585877	8.61E-28	7.15E-27	ENSG00000275898	lncRNA
AC105105.4	3.808448196	3.685038555	8.67E-28	7.19E-27	ENSG00000276403	lncRNA
AC079313.1	2.303539935	4.121810785	1.04E-27	8.61E-27	ENSG00000258086	lncRNA
LINC02100	3.226657795	4.245756122	1.12E-27	9.22E-27	ENSG00000248693	lncRNA
AC022424.1	-2.357957804	4.920811711	1.29E-27	1.06E-26	ENSG00000250579	lncRNA
AC110015.1	2.08645716	3.554763937	1.51E-27	1.23E-26	ENSG00000227279	lncRNA
AC002059.1	2.012470469	4.346519338	1.60E-27	1.30E-26	ENSG00000273216	lncRNA
CHL1-AS2	-3.487750756	4.597981559	1.80E-27	1.47E-26	ENSG00000224318	lncRNA
SLC9A3-AS1	2.597397865	12.12630991	2.03E-27	1.65E-26	ENSG00000225138	lncRNA
PLA2G4C-AS1	2.047538131	3.788071925	2.15E-27	1.74E-26	ENSG00000269420	lncRNA
AC018695.6	3.61669022	4.783081412	2.21E-27	1.79E-26	ENSG00000275393	lncRNA
AC092667.1	2.420808868	5.967346843	3.06E-27	2.46E-26	ENSG00000230393	lncRNA
AC005306.1	2.028004273	4.71131447	3.69E-27	2.96E-26	ENSG00000267283	lncRNA
AC024361.3	2.332843066	3.487909793	3.98E-27	3.19E-26	ENSG00000263321	lncRNA
AC093281.2	4.475066477	3.731797325	4.30E-27	3.44E-26	ENSG00000251093	lncRNA
AL356652.1	2.291413533	3.58292286	4.61E-27	3.67E-26	ENSG00000278367	lncRNA
AC008735.1	2.039943934	4.562587887	4.62E-27	3.68E-26	ENSG00000267096	lncRNA
LINC01684	2.064627246	5.384889834	4.67E-27	3.71E-26	ENSG00000237484	lncRNA
AP003774.2	2.148206392	4.251962559	4.93E-27	3.92E-26	ENSG00000236935	lncRNA
AC011747.1	-2.076453749	2.659663183	5.34E-27	4.23E-26	ENSG00000231083	lncRNA
LINC01732	3.009289027	2.686924789	5.51E-27	4.36E-26	ENSG00000237292	lncRNA
AC093583.1	-2.04705107	9.349247892	6.29E-27	4.96E-26	ENSG00000242048	lncRNA
AP002954.1	2.65123047	5.041352595	7.36E-27	5.77E-26	ENSG00000255422	lncRNA
AL450322.1	3.437863392	2.966371455	9.81E-27	7.67E-26	ENSG00000228353	lncRNA
AC012593.1	2.860759606	4.804281689	9.84E-27	7.69E-26	ENSG00000226994	lncRNA
SCAT1	3.541157877	4.412574404	9.89E-27	7.72E-26	ENSG00000267123	lncRNA
AC004066.1	-2.319538616	2.464453052	1.14E-26	8.87E-26	ENSG00000250522	lncRNA
LINC01033	2.96572951	4.427573012	1.22E-26	9.49E-26	ENSG00000249069	lncRNA
AC079209.1	2.632050585	4.722313914	1.71E-26	1.32E-25	ENSG00000253214	lncRNA
AC019257.1	2.036510787	7.16127006	1.72E-26	1.32E-25	ENSG00000253764	lncRNA
TMEM246-AS1	-2.156147332	6.985602356	1.89E-26	1.46E-25	ENSG00000225376	lncRNA
LINC01146	2.161494524	5.724425299	1.99E-26	1.53E-25	ENSG00000258867	lncRNA
DCXR-DT	-2.770661254	4.007436277	2.03E-26	1.56E-25	ENSG00000264569	lncRNA
FAM230C	-3.405458801	2.765707849	2.63E-26	2.00E-25	ENSG00000279516	lncRNA
AC016405.3	2.193402867	6.880005167	3.63E-26	2.75E-25	ENSG00000272384	lncRNA
PIK3CD-AS1	2.120950455	3.644932667	3.72E-26	2.82E-25	ENSG00000179840	lncRNA
AC148477.2	-2.270738496	5.977234565	3.84E-26	2.90E-25	ENSG00000256542	lncRNA
TRPC7-AS1	-2.104654631	5.104822573	4.44E-26	3.34E-25	ENSG00000248211	lncRNA
LINC01929	3.357561487	7.191586844	6.40E-26	4.79E-25	ENSG00000267013	lncRNA
AC011586.2	-2.131342114	2.461740141	7.63E-26	5.69E-25	ENSG00000253496	lncRNA
AC011510.1	2.464259104	3.502023124	7.83E-26	5.84E-25	ENSG00000269652	lncRNA
AC004988.1	3.131961637	4.825172026	7.95E-26	5.92E-25	ENSG00000203446	lncRNA
C2-AS1	3.459176573	3.557671247	8.55E-26	6.36E-25	ENSG00000281756	lncRNA
BX640515.1	4.255330908	2.895644259	9.03E-26	6.72E-25	ENSG00000276786	lncRNA
AC084116.3	-2.19799174	2.222518456	1.10E-25	8.13E-25	ENSG00000253530	lncRNA
LINC01460	-2.07901355	4.083412855	1.11E-25	8.22E-25	ENSG00000205334	lncRNA
AL031733.2	2.103967072	4.647742952	1.18E-25	8.69E-25	ENSG00000241666	lncRNA
AL645939.5	2.571203293	3.545043401	1.22E-25	8.94E-25	ENSG00000272236	lncRNA
LY86-AS1	-2.140090481	4.520377498	1.27E-25	9.31E-25	ENSG00000216863	lncRNA
LINC02528	3.90304306	4.077910069	1.28E-25	9.38E-25	ENSG00000226004	lncRNA
AL772337.2	-2.086951108	3.572187357	1.32E-25	9.65E-25	ENSG00000233884	lncRNA
AC090164.2	3.50835216	3.689863651	1.61E-25	1.17E-24	ENSG00000274139	lncRNA
LINC01857	2.682674186	5.790748697	1.66E-25	1.21E-24	ENSG00000224137	lncRNA
MANCR	3.586620376	5.143698168	1.71E-25	1.24E-24	ENSG00000231298	lncRNA
AL592431.1	3.128081326	3.598501213	2.02E-25	1.46E-24	ENSG00000235215	lncRNA
LINC01678	2.03758368	4.212299245	2.26E-25	1.62E-24	ENSG00000225331	lncRNA
AC100803.4	2.443941546	6.689748606	2.44E-25	1.75E-24	ENSG00000271959	lncRNA
AC013724.1	2.689963065	3.736705279	2.65E-25	1.90E-24	ENSG00000251459	lncRNA
ASMTL-AS1	2.166532634	8.20500009	2.98E-25	2.13E-24	ENSG00000236017	lncRNA
AL122058.1	-2.716657888	2.313439606	3.44E-25	2.45E-24	ENSG00000226308	lncRNA
LINC00707	2.553496869	8.214777347	3.44E-25	2.45E-24	ENSG00000238266	lncRNA
MRGPRF-AS1	-2.086389356	2.939247554	3.51E-25	2.50E-24	ENSG00000256508	lncRNA
AC108676.1	2.05941462	6.698842191	3.65E-25	2.59E-24	ENSG00000244675	lncRNA
LINC02664	2.200881691	4.040682314	3.77E-25	2.67E-24	ENSG00000272381	lncRNA
AC016027.2	2.608108575	4.061498324	3.78E-25	2.68E-24	ENSG00000234913	lncRNA
LINC02642	2.200018021	3.206244204	3.87E-25	2.74E-24	ENSG00000232591	lncRNA
AC011466.3	2.020700054	3.427010486	4.75E-25	3.35E-24	ENSG00000269534	lncRNA
LINC01879	-2.38685718	2.422084121	4.99E-25	3.51E-24	ENSG00000276397	lncRNA
AC044781.1	3.272251391	3.2517593	5.24E-25	3.67E-24	ENSG00000229751	lncRNA
AF064858.1	2.552145001	7.47283832	5.29E-25	3.71E-24	ENSG00000235888	lncRNA
AC130469.1	2.526965579	4.048048227	6.66E-25	4.64E-24	ENSG00000267986	lncRNA
AC133961.1	2.183846699	3.032247005	7.20E-25	5.01E-24	ENSG00000251009	lncRNA
AC092535.5	2.345050633	7.212730531	8.09E-25	5.62E-24	ENSG00000273179	lncRNA
SLC14A2-AS1	-2.089566901	3.711024141	9.28E-25	6.42E-24	ENSG00000267097	lncRNA
LNCSRLR	2.138295985	6.539159922	9.72E-25	6.73E-24	ENSG00000240032	lncRNA
LINC01638	3.872241361	6.611999716	1.10E-24	7.60E-24	ENSG00000233521	lncRNA
LINC00237	-2.327526272	2.46350879	1.10E-24	7.60E-24	ENSG00000225127	lncRNA
AC068196.1	2.611915301	3.694697888	1.19E-24	8.18E-24	ENSG00000238171	lncRNA
AL035665.1	2.689397336	4.247837159	1.31E-24	9.00E-24	ENSG00000229771	lncRNA
IGF2BP2-AS1	-2.274767008	3.343366296	1.75E-24	1.20E-23	ENSG00000163915	lncRNA
AC005899.2	2.12019132	3.343303731	1.83E-24	1.25E-23	ENSG00000264083	lncRNA
AC104316.2	3.29733332	4.094277681	1.87E-24	1.28E-23	ENSG00000259631	lncRNA
CDKN2A-DT	3.432611983	2.509521728	2.30E-24	1.56E-23	ENSG00000224854	lncRNA
Z99289.2	2.835888592	4.217573532	2.81E-24	1.90E-23	ENSG00000270661	lncRNA
AC011352.1	4.782585924	6.971650554	2.98E-24	2.01E-23	ENSG00000248362	lncRNA
LINC01235	2.747096789	9.915744109	3.10E-24	2.09E-23	ENSG00000270547	lncRNA
AC107021.1	2.135131907	6.437085204	3.19E-24	2.14E-23	ENSG00000243415	lncRNA
AL136234.1	-2.086551658	2.456331935	3.35E-24	2.25E-23	ENSG00000224326	lncRNA
AC093520.1	3.248286997	3.487421604	3.64E-24	2.44E-23	ENSG00000260757	lncRNA
AC097713.1	3.943501851	2.967900843	3.95E-24	2.64E-23	ENSG00000228162	lncRNA
AL158151.4	2.483359592	3.823276381	4.34E-24	2.88E-23	ENSG00000268707	lncRNA
LINC02703	4.172073166	4.037737664	4.63E-24	3.07E-23	ENSG00000257067	lncRNA
AC011352.3	4.674843364	7.530234597	5.28E-24	3.49E-23	ENSG00000251320	lncRNA
AC009093.1	2.107149646	4.795881528	6.04E-24	3.99E-23	ENSG00000259807	lncRNA
MIR924HG	2.10396084	5.744240445	7.35E-24	4.83E-23	ENSG00000267374	lncRNA
AC015819.2	2.323346934	4.862421756	7.43E-24	4.89E-23	ENSG00000278607	lncRNA
AC011824.2	-2.03387557	2.510675102	7.64E-24	5.01E-23	ENSG00000265125	lncRNA
LINC00544	2.85027802	3.054049207	8.50E-24	5.57E-23	ENSG00000122043	lncRNA
AL096865.1	2.034730917	4.88955417	8.95E-24	5.85E-23	ENSG00000271857	lncRNA
LINC00298	2.744435759	3.678499596	9.48E-24	6.19E-23	ENSG00000235665	lncRNA
AC092143.3	2.285621974	3.525745649	9.51E-24	6.20E-23	ENSG00000267048	lncRNA
LINC01934	2.302659902	5.582383736	1.01E-23	6.57E-23	ENSG00000234663	lncRNA
LINC02705	2.571589154	2.970465112	1.33E-23	8.64E-23	ENSG00000254952	lncRNA
AC099786.2	5.817082612	4.708342468	1.41E-23	9.12E-23	ENSG00000224149	lncRNA
AC073130.1	2.571126866	3.667018955	1.49E-23	9.64E-23	ENSG00000237870	lncRNA
CR559946.2	2.062273339	3.958393452	1.69E-23	1.09E-22	ENSG00000279182	lncRNA
AC093904.4	-3.315524911	5.077954028	2.52E-23	1.61E-22	ENSG00000261104	lncRNA
AL139349.1	2.018211845	6.104739544	2.55E-23	1.63E-22	ENSG00000254419	lncRNA
AC098828.1	-2.27059977	3.59670991	2.73E-23	1.74E-22	ENSG00000234378	lncRNA
Z97056.1	2.998443718	5.217193508	3.78E-23	2.39E-22	ENSG00000228620	lncRNA
ARHGAP26-AS1	2.620395256	3.592802281	3.86E-23	2.43E-22	ENSG00000226272	lncRNA
AC010267.1	4.349515959	3.098674027	3.90E-23	2.46E-22	ENSG00000249150	lncRNA
AC087379.2	-2.580634128	6.658920702	3.99E-23	2.52E-22	ENSG00000254695	lncRNA
AC008033.3	2.402145425	6.756944635	5.27E-23	3.31E-22	ENSG00000273824	lncRNA
PDE6B-AS1	2.704834499	4.15286748	7.80E-23	4.87E-22	ENSG00000242686	lncRNA
AC024592.2	-2.413420794	4.433551728	7.98E-23	4.97E-22	ENSG00000267709	lncRNA
AF067845.1	-2.281742155	2.380847765	8.02E-23	4.99E-22	ENSG00000260721	lncRNA
AP001029.1	2.556019169	3.182973509	8.50E-23	5.28E-22	ENSG00000267108	lncRNA
AC103719.1	2.531986226	2.996426256	8.77E-23	5.44E-22	ENSG00000254040	lncRNA
AC005757.1	3.091540537	2.530194617	9.93E-23	6.14E-22	ENSG00000267044	lncRNA
LINC01163	3.135401874	3.395585826	1.06E-22	6.56E-22	ENSG00000280953	lncRNA
AC243829.1	2.845244002	5.059466677	1.19E-22	7.31E-22	ENSG00000274767	lncRNA
LINC02036	2.198807168	5.348108113	1.31E-22	8.03E-22	ENSG00000225742	lncRNA
LINC01587	2.710273741	7.932800653	1.75E-22	1.07E-21	ENSG00000082929	lncRNA
AL139352.1	2.101821478	4.722330735	2.17E-22	1.33E-21	ENSG00000132832	lncRNA
AC148477.4	-2.909116491	8.097040315	2.23E-22	1.37E-21	ENSG00000277011	lncRNA
F10-AS1	-2.036011869	2.703066362	2.23E-22	1.37E-21	ENSG00000231882	lncRNA
AC007750.1	2.201778122	4.146492019	2.37E-22	1.44E-21	ENSG00000236841	lncRNA
AC114316.1	2.722644738	6.190146711	2.43E-22	1.48E-21	ENSG00000250049	lncRNA
AL359399.1	2.853107421	4.170355399	2.44E-22	1.49E-21	ENSG00000258748	lncRNA
LINC01700	2.898966368	3.253980533	2.52E-22	1.54E-21	ENSG00000232837	lncRNA
AC008750.2	2.45941076	2.7648833	2.54E-22	1.54E-21	ENSG00000255441	lncRNA
LINC02694	2.621271567	2.978319768	2.96E-22	1.80E-21	ENSG00000175779	lncRNA
LINC02652	-2.118824608	2.264814727	3.51E-22	2.12E-21	ENSG00000237128	lncRNA
MUC12-AS1	2.370874354	5.77962863	3.59E-22	2.16E-21	ENSG00000227053	lncRNA
AC004263.1	2.052320207	3.87390576	4.01E-22	2.41E-21	ENSG00000275936	lncRNA
CLEC12A-AS1	2.273463017	3.533746558	4.09E-22	2.46E-21	ENSG00000231560	lncRNA
LINC01614	2.530716541	5.519277898	4.43E-22	2.65E-21	ENSG00000230838	lncRNA
AP003465.3	3.235062927	2.725841926	4.66E-22	2.79E-21	ENSG00000270131	lncRNA
DAAM2-AS1	2.254715856	8.439377534	8.32E-22	4.92E-21	ENSG00000235033	lncRNA
Z98257.1	4.210387815	5.707496255	9.85E-22	5.81E-21	ENSG00000227066	lncRNA
AC025811.1	-2.486698273	3.133572222	1.01E-21	5.95E-21	ENSG00000270947	lncRNA
AC099786.1	5.339370583	4.005945895	1.41E-21	8.27E-21	ENSG00000224127	lncRNA
AP000897.2	2.39978016	6.153081051	1.43E-21	8.35E-21	ENSG00000266767	lncRNA
AC007639.1	2.568213327	5.229476439	1.64E-21	9.55E-21	ENSG00000263680	lncRNA
NCMAP-DT	-2.100561347	2.393544511	1.71E-21	9.99E-21	ENSG00000264443	lncRNA
AC093732.2	3.005199524	2.453559885	1.87E-21	1.09E-20	ENSG00000272814	lncRNA
AC004485.1	-2.065909679	5.712673025	1.94E-21	1.13E-20	ENSG00000228944	lncRNA
LINC02641	2.505004983	3.578604209	1.98E-21	1.15E-20	ENSG00000230131	lncRNA
LINC01788	-2.155447452	7.002104472	2.05E-21	1.19E-20	ENSG00000229051	lncRNA
AP001605.1	2.813026319	3.809887038	2.18E-21	1.26E-20	ENSG00000231236	lncRNA
AC092436.3	2.744695458	2.783529142	2.26E-21	1.31E-20	ENSG00000250541	lncRNA
LINC01874	-2.938087271	6.526607113	2.30E-21	1.33E-20	ENSG00000223985	lncRNA
LINC01606	-3.472839639	7.6040624	2.32E-21	1.34E-20	ENSG00000253301	lncRNA
SLC6A1-AS1	2.070211438	4.257073499	2.41E-21	1.39E-20	ENSG00000232287	lncRNA
LINC02390	2.265582461	2.826414254	2.64E-21	1.52E-20	ENSG00000256582	lncRNA
PCSK6-AS1	3.986590518	2.942180234	2.76E-21	1.59E-20	ENSG00000259764	lncRNA
AC104031.1	2.065619943	7.705569594	4.02E-21	2.30E-20	ENSG00000255462	lncRNA
RAPGEF4-AS1	2.515810432	3.141617832	4.61E-21	2.62E-20	ENSG00000228016	lncRNA
LINC00664	2.308193118	6.112290798	4.90E-21	2.78E-20	ENSG00000268658	lncRNA
INHBA-AS1	2.691770116	6.866997283	4.91E-21	2.79E-20	ENSG00000224116	lncRNA
AL033543.1	2.637227184	4.305609459	5.95E-21	3.37E-20	ENSG00000279175	lncRNA
AFAP1-AS1	3.822915838	8.078567938	6.88E-21	3.88E-20	ENSG00000272620	lncRNA
AL391840.1	-2.103393528	3.505695795	8.17E-21	4.58E-20	ENSG00000231533	lncRNA
LINC01501	2.780682039	2.804346218	8.73E-21	4.89E-20	ENSG00000229613	lncRNA
AC006148.2	3.832351771	4.41532179	1.09E-20	6.06E-20	ENSG00000243574	lncRNA
AC008649.1	3.041726946	2.510182539	1.09E-20	6.07E-20	ENSG00000267291	lncRNA
AC140125.2	2.45448251	3.988739938	1.21E-20	6.75E-20	ENSG00000249109	lncRNA
AC034236.3	2.366186169	2.815588875	1.80E-20	9.91E-20	ENSG00000272265	lncRNA
LINC02015	2.366382722	9.229365245	1.94E-20	1.07E-19	ENSG00000231574	lncRNA
CARD11-AS1	2.905835788	2.815297332	2.17E-20	1.19E-19	ENSG00000237286	lncRNA
LINC02362	2.484989157	5.795635507	2.26E-20	1.24E-19	ENSG00000249096	lncRNA
AL353746.1	-2.323837718	4.212674265	2.44E-20	1.33E-19	ENSG00000260412	lncRNA
LINC01736	2.420289156	4.730483479	2.52E-20	1.37E-19	ENSG00000228058	lncRNA
LINC00160	3.889858638	4.178914539	2.94E-20	1.60E-19	ENSG00000230978	lncRNA
AC090877.2	-2.540396892	2.444817815	3.02E-20	1.64E-19	ENSG00000259721	lncRNA
AC068051.1	2.285054159	4.52498216	3.28E-20	1.78E-19	ENSG00000197585	lncRNA
AC138512.1	-2.22076814	2.396152545	3.34E-20	1.81E-19	ENSG00000261273	lncRNA
LINC02067	2.45724516	3.450893613	3.44E-20	1.86E-19	ENSG00000240567	lncRNA
LINC01358	3.203034703	7.451065692	3.52E-20	1.90E-19	ENSG00000237352	lncRNA
AC122719.1	3.250730994	4.053186471	3.57E-20	1.93E-19	ENSG00000248949	lncRNA
AC093627.2	-2.671144557	2.388536521	3.66E-20	1.97E-19	ENSG00000239715	lncRNA
LINC02195	3.014980142	3.363988446	3.92E-20	2.11E-19	ENSG00000236481	lncRNA
AC133644.1	3.015865586	6.289611867	3.96E-20	2.13E-19	ENSG00000273445	lncRNA
NLGN1-AS1	4.216387667	3.4775237	4.01E-20	2.16E-19	ENSG00000228213	lncRNA
LINC00460	4.842808714	6.733728449	5.45E-20	2.92E-19	ENSG00000233532	lncRNA
AC006262.1	3.01328311	5.155293679	6.83E-20	3.63E-19	ENSG00000268460	lncRNA
AL596087.2	3.720573753	3.056281432	7.27E-20	3.86E-19	ENSG00000229588	lncRNA
AP001341.1	3.816670764	2.84790806	7.37E-20	3.90E-19	ENSG00000222042	lncRNA
AC079793.1	2.604458335	3.489151104	7.48E-20	3.95E-19	ENSG00000228655	lncRNA
AC245884.10	2.178078492	3.003290301	7.95E-20	4.19E-19	ENSG00000269873	lncRNA
AC117383.1	2.024505727	3.849309211	8.15E-20	4.29E-19	ENSG00000249417	lncRNA
AL355578.1	4.008614459	2.867442759	8.42E-20	4.43E-19	ENSG00000272515	lncRNA
AC122710.2	2.514066287	2.907892034	9.48E-20	4.98E-19	ENSG00000272071	lncRNA
AC087284.1	2.650281191	3.933161598	1.04E-19	5.42E-19	ENSG00000273691	lncRNA
AC022893.2	-2.519255072	2.61252519	1.14E-19	5.96E-19	ENSG00000260838	lncRNA
AC004000.1	2.300553011	3.61642826	1.17E-19	6.08E-19	ENSG00000237903	lncRNA
AL162400.2	-3.772122965	2.542983813	1.18E-19	6.15E-19	ENSG00000229225	lncRNA
AC048383.1	3.276415467	2.252602151	1.48E-19	7.66E-19	ENSG00000259503	lncRNA
AC026167.1	-2.729253754	2.291774464	1.89E-19	9.75E-19	ENSG00000226022	lncRNA
AP003100.1	4.196576895	3.44479274	2.11E-19	1.08E-18	ENSG00000254626	lncRNA
AP005131.4	2.684169205	3.54608191	3.34E-19	1.70E-18	ENSG00000267529	lncRNA
LINC00896	2.72296526	4.227852684	4.74E-19	2.39E-18	ENSG00000236499	lncRNA
LINC01433	2.062969697	2.881348025	5.30E-19	2.66E-18	ENSG00000230176	lncRNA
AL162457.1	2.52399514	3.17034424	5.30E-19	2.66E-18	ENSG00000179253	lncRNA
Z97200.1	2.704137691	4.569851361	5.40E-19	2.71E-18	ENSG00000271811	lncRNA
LINC01018	-2.169817218	7.265116105	5.84E-19	2.92E-18	ENSG00000250056	lncRNA
ELOVL2-AS1	2.960316805	2.781025341	6.14E-19	3.07E-18	ENSG00000230314	lncRNA
AC126121.2	5.818589097	3.795354033	6.77E-19	3.37E-18	ENSG00000242545	lncRNA
C3orf67-AS1	3.390695147	2.806581099	7.65E-19	3.79E-18	ENSG00000242428	lncRNA
AC036108.2	2.27627125	5.23748081	7.99E-19	3.95E-18	ENSG00000261054	lncRNA
LINC00626	3.726126244	7.534594639	1.01E-18	4.94E-18	ENSG00000225826	lncRNA
AC148477.3	-2.059515494	4.574616145	1.06E-18	5.21E-18	ENSG00000256943	lncRNA
AL445070.1	-2.05468085	2.563566419	1.10E-18	5.38E-18	ENSG00000230121	lncRNA
AC099066.2	2.929145082	4.243247994	1.19E-18	5.84E-18	ENSG00000227496	lncRNA
AL590004.3	2.428326946	7.589835197	1.26E-18	6.18E-18	ENSG00000260604	lncRNA
AC079466.1	6.2007285	11.24789008	1.28E-18	6.26E-18	ENSG00000266976	lncRNA
AL353681.1	2.021698677	2.995981322	1.36E-18	6.62E-18	ENSG00000235612	lncRNA
AC013391.3	4.144277138	3.646481864	1.42E-18	6.92E-18	ENSG00000261478	lncRNA
LINC01827	2.559087746	3.266967999	1.71E-18	8.31E-18	ENSG00000234919	lncRNA
AC090282.1	2.759936701	2.434640786	1.81E-18	8.77E-18	ENSG00000261848	lncRNA
AC025434.1	3.196461003	2.824103896	1.99E-18	9.63E-18	ENSG00000254163	lncRNA
AC019117.3	3.842842907	10.79912789	2.00E-18	9.66E-18	ENSG00000236318	lncRNA
AC000036.1	2.074541425	3.165890976	2.14E-18	1.03E-17	ENSG00000225929	lncRNA
IL21-AS1	3.849373086	5.227707212	2.31E-18	1.11E-17	ENSG00000227145	lncRNA
LINC00838	3.305619865	2.330609994	2.34E-18	1.13E-17	ENSG00000261683	lncRNA
AC021087.4	3.749273532	6.573268713	2.38E-18	1.14E-17	ENSG00000261434	lncRNA
AP001180.4	2.858904264	2.476626869	2.44E-18	1.17E-17	ENSG00000264843	lncRNA
LINC02541	2.276394927	4.137118219	2.70E-18	1.29E-17	ENSG00000230943	lncRNA
APCDD1L-DT	-2.030851554	7.663359616	2.82E-18	1.35E-17	ENSG00000231290	lncRNA
AC007362.1	2.479702487	3.4428013	2.94E-18	1.40E-17	ENSG00000225216	lncRNA
AC012236.1	2.300379632	5.741118807	3.53E-18	1.67E-17	ENSG00000259772	lncRNA
AC004862.1	-2.544920002	2.305511603	4.34E-18	2.05E-17	ENSG00000232667	lncRNA
AC079384.1	2.519546687	3.228973947	4.52E-18	2.12E-17	ENSG00000258346	lncRNA
VCAN-AS1	2.36656903	3.768847332	4.55E-18	2.14E-17	ENSG00000249835	lncRNA
FGF12-AS2	2.052909913	3.268088406	4.77E-18	2.23E-17	ENSG00000230126	lncRNA
LINC02555	2.276952209	6.00806986	5.12E-18	2.39E-17	ENSG00000260943	lncRNA
AC093001.1	5.226997983	5.017257118	6.10E-18	2.84E-17	ENSG00000244468	lncRNA
AC087379.1	-2.334756541	2.587540108	6.30E-18	2.92E-17	ENSG00000254645	lncRNA
AL589743.5	3.030648979	2.881040689	6.37E-18	2.95E-17	ENSG00000277128	lncRNA
U62317.4	2.230299428	3.747850561	6.47E-18	2.99E-17	ENSG00000273272	lncRNA
AC087318.1	4.108056834	2.645548765	6.59E-18	3.05E-17	ENSG00000256714	lncRNA
LINC01611	4.08085667	3.486551356	6.64E-18	3.07E-17	ENSG00000231776	lncRNA
TMEM92-AS1	2.409055433	4.9718551	6.81E-18	3.15E-17	ENSG00000251179	lncRNA
AC008060.1	6.187241961	5.346400029	7.19E-18	3.31E-17	ENSG00000218672	lncRNA
PCBP3-AS1	4.049292994	4.561739487	7.44E-18	3.43E-17	ENSG00000205424	lncRNA
AP000844.2	4.005211945	4.841936234	8.04E-18	3.69E-17	ENSG00000238117	lncRNA
AL137026.1	2.708810428	6.011049725	8.54E-18	3.91E-17	ENSG00000229116	lncRNA
AP003043.1	2.110912422	2.944917177	9.62E-18	4.39E-17	ENSG00000255548	lncRNA
AL353804.2	2.014401026	3.128616155	9.68E-18	4.41E-17	ENSG00000271199	lncRNA
AL590822.1	2.449967973	4.258878186	1.01E-17	4.61E-17	ENSG00000234396	lncRNA
ATP11A-AS1	3.100818147	3.437733404	1.17E-17	5.31E-17	ENSG00000232684	lncRNA
LINC02294	-2.304906989	7.371390437	1.24E-17	5.62E-17	ENSG00000257845	lncRNA
AL022323.2	2.330204809	3.401102145	1.26E-17	5.69E-17	ENSG00000279085	lncRNA
AP000439.2	4.6046075	4.524327795	1.27E-17	5.74E-17	ENSG00000255980	lncRNA
AC018742.1	3.220169924	7.127361093	1.34E-17	6.04E-17	ENSG00000233005	lncRNA
AL356752.1	2.537134789	3.19541527	1.37E-17	6.20E-17	ENSG00000277545	lncRNA
AP001107.6	2.082561733	2.863054722	1.38E-17	6.24E-17	ENSG00000254756	lncRNA
AC022101.1	-2.305526593	2.706062951	1.46E-17	6.58E-17	ENSG00000250328	lncRNA
AC021744.1	2.86041896	9.588394426	1.56E-17	7.02E-17	ENSG00000253574	lncRNA
AC007216.1	2.528747116	4.40730541	1.68E-17	7.53E-17	ENSG00000260488	lncRNA
AL450003.1	-2.256843445	2.294437437	1.97E-17	8.79E-17	ENSG00000230694	lncRNA
LINC01583	4.386629882	3.743260023	2.00E-17	8.93E-17	ENSG00000259518	lncRNA
AC011933.2	2.905947008	3.333610355	2.13E-17	9.47E-17	ENSG00000264853	lncRNA
AC015722.2	3.246656424	8.003792577	2.70E-17	1.19E-16	ENSG00000274312	lncRNA
CERS3-AS1	2.026895399	4.066242447	2.75E-17	1.22E-16	ENSG00000259430	lncRNA
LINC00906	3.069596355	5.493187008	2.76E-17	1.22E-16	ENSG00000267339	lncRNA
LINC00885	-2.395304284	5.519079899	2.99E-17	1.32E-16	ENSG00000224652	lncRNA
NCF4-AS1	2.674799251	2.215142867	3.12E-17	1.38E-16	ENSG00000183822	lncRNA
LINC02416	2.780052405	3.4216786	3.58E-17	1.57E-16	ENSG00000257924	lncRNA
AC087627.1	2.167981499	3.596043325	3.91E-17	1.71E-16	ENSG00000253983	lncRNA
AP000919.2	2.343743309	3.105893286	4.04E-17	1.77E-16	ENSG00000266397	lncRNA
AC007728.3	2.240239076	3.155675391	4.26E-17	1.86E-16	ENSG00000270120	lncRNA
LINC01426	2.255444463	10.2463486	4.58E-17	2.00E-16	ENSG00000234380	lncRNA
AC147067.2	2.066894987	5.115952139	4.73E-17	2.06E-16	ENSG00000272783	lncRNA
AL662789.1	-3.231281911	2.400399283	4.78E-17	2.08E-16	ENSG00000232080	lncRNA
AL050327.1	-2.06440566	2.887825203	5.01E-17	2.18E-16	ENSG00000254620	lncRNA
AC074366.1	2.770877605	2.77449179	5.17E-17	2.25E-16	ENSG00000232518	lncRNA
LINC01281	3.030777943	3.286580545	5.47E-17	2.37E-16	ENSG00000235304	lncRNA
AL445471.2	3.170613491	2.433319085	6.61E-17	2.86E-16	ENSG00000261025	lncRNA
LINC02539	3.495116676	2.424436469	6.72E-17	2.91E-16	ENSG00000234956	lncRNA
LINC01891	2.451095425	2.463356166	7.06E-17	3.05E-16	ENSG00000231682	lncRNA
AC074124.1	2.296833342	4.504812384	7.16E-17	3.09E-16	ENSG00000249049	lncRNA
AC090578.1	6.18639363	6.215955468	7.51E-17	3.23E-16	ENSG00000253553	lncRNA
AL355612.1	-2.901012222	2.818255145	7.85E-17	3.38E-16	ENSG00000271945	lncRNA
AC008060.4	7.174534544	5.595051005	8.33E-17	3.58E-16	ENSG00000260426	lncRNA
LINC02384	2.14697221	10.20574488	9.29E-17	3.97E-16	ENSG00000251301	lncRNA
LINC02577	5.521889894	7.25733437	9.78E-17	4.18E-16	ENSG00000228742	lncRNA
TRBV11-2	2.287360447	5.063957972	1.02E-16	4.36E-16	ENSG00000241657	lncRNA
AC006058.3	-2.577048503	3.898475563	1.06E-16	4.50E-16	ENSG00000272121	lncRNA
AL035446.1	2.075197493	4.983491615	1.14E-16	4.86E-16	ENSG00000234147	lncRNA
AP001107.8	2.047723665	4.0185307	1.20E-16	5.11E-16	ENSG00000254855	lncRNA
AC008991.1	3.630204215	4.185883111	1.30E-16	5.51E-16	ENSG00000267683	lncRNA
AC006065.4	3.629437454	2.863454794	1.80E-16	7.55E-16	ENSG00000256732	lncRNA
AC010457.1	2.143134873	4.933201802	1.84E-16	7.72E-16	ENSG00000251257	lncRNA
LINC02515	3.578642842	3.399310606	1.85E-16	7.74E-16	ENSG00000250620	lncRNA
AC243773.1	-2.695264115	2.643993996	1.87E-16	7.84E-16	ENSG00000276707	lncRNA
AL583722.3	2.447506233	2.577125441	2.02E-16	8.45E-16	ENSG00000258736	lncRNA
AL513164.1	4.084210116	3.717082071	2.09E-16	8.73E-16	ENSG00000224658	lncRNA
IL20RB-AS1	4.10437798	3.131123923	2.14E-16	8.93E-16	ENSG00000249407	lncRNA
AC073370.1	2.102217484	3.023246855	2.32E-16	9.67E-16	ENSG00000230526	lncRNA
AP005131.5	2.798856061	3.391426819	2.51E-16	1.04E-15	ENSG00000267694	lncRNA
LINC01485	-2.080817833	6.044011215	2.55E-16	1.06E-15	ENSG00000254211	lncRNA
AC079907.2	2.131373124	2.917520144	2.63E-16	1.09E-15	ENSG00000258308	lncRNA
AC005912.2	2.030445582	3.610905521	2.68E-16	1.11E-15	ENSG00000275850	lncRNA
AC025431.1	-2.1466665	3.196991197	2.89E-16	1.20E-15	ENSG00000259285	lncRNA
LINC01785	-3.027432278	3.674234051	3.18E-16	1.32E-15	ENSG00000268038	lncRNA
AC007496.2	2.32461477	2.969528814	3.22E-16	1.33E-15	ENSG00000261630	lncRNA
AL512347.1	-2.171625461	2.642909882	3.60E-16	1.49E-15	ENSG00000261745	lncRNA
AC104365.3	2.314992751	3.215711184	3.83E-16	1.58E-15	ENSG00000267501	lncRNA
AC023301.1	2.438984029	5.094807945	4.43E-16	1.82E-15	ENSG00000265579	lncRNA
AC087286.4	2.139574528	3.256685709	4.49E-16	1.84E-15	ENSG00000259453	lncRNA
LINC00942	3.643237897	6.837213629	4.61E-16	1.89E-15	ENSG00000249628	lncRNA
AC011611.3	2.004039191	3.642110311	5.18E-16	2.12E-15	ENSG00000257453	lncRNA
LINC01901	2.651545822	2.382371021	5.32E-16	2.18E-15	ENSG00000267413	lncRNA
AC092127.1	2.552908819	3.416353586	5.97E-16	2.43E-15	ENSG00000260417	lncRNA
LINC02154	3.575864767	5.619402899	6.46E-16	2.63E-15	ENSG00000235385	lncRNA
AL157912.1	2.515678458	2.349535886	6.55E-16	2.66E-15	ENSG00000258560	lncRNA
AL121892.1	3.358658185	2.2846879	8.13E-16	3.29E-15	ENSG00000236985	lncRNA
AL132657.2	2.715314922	2.447681967	9.09E-16	3.66E-15	ENSG00000260137	lncRNA
LINC00705	3.108406626	2.837072608	9.58E-16	3.84E-15	ENSG00000225269	lncRNA
AP001046.1	-2.081318907	3.485778454	9.87E-16	3.95E-15	ENSG00000225637	lncRNA
LINC01789	2.808987673	7.847820015	1.01E-15	4.04E-15	ENSG00000229457	lncRNA
AC004930.1	3.183702351	3.366555216	1.09E-15	4.36E-15	ENSG00000241324	lncRNA
AC126365.1	2.296025175	2.372419453	1.15E-15	4.58E-15	ENSG00000264215	lncRNA
LINC01675	2.331611369	2.909813453	1.16E-15	4.62E-15	ENSG00000234142	lncRNA
AC084026.1	3.18156004	2.584345602	1.21E-15	4.80E-15	ENSG00000253182	lncRNA
LINC00313	2.58187961	3.018603972	1.25E-15	4.96E-15	ENSG00000185186	lncRNA
AC006262.2	3.826210051	3.978179531	1.35E-15	5.34E-15	ENSG00000269729	lncRNA
AL139351.1	2.360222813	4.317851436	1.43E-15	5.63E-15	ENSG00000276923	lncRNA
LINC01612	-3.042387979	5.286908882	1.65E-15	6.49E-15	ENSG00000250266	lncRNA
SRGAP3-AS2	-2.193772136	2.269512549	1.83E-15	7.16E-15	ENSG00000228723	lncRNA
LINC00589	2.270430796	2.951454609	1.91E-15	7.47E-15	ENSG00000251191	lncRNA
LINC01280	2.99483912	2.457848719	2.26E-15	8.78E-15	ENSG00000224391	lncRNA
NFE4	3.577690894	5.293500672	2.28E-15	8.84E-15	ENSG00000230257	lncRNA
LINC01832	2.58419797	2.640093287	2.66E-15	1.03E-14	ENSG00000224231	lncRNA
LINC02351	2.938622321	7.122627239	2.70E-15	1.04E-14	ENSG00000277987	lncRNA
AC003965.2	-2.180687926	2.29644702	3.11E-15	1.20E-14	ENSG00000263325	lncRNA
AC008667.3	2.10096996	2.882123499	3.13E-15	1.20E-14	ENSG00000251387	lncRNA
AC011752.1	3.375566036	3.321672062	3.16E-15	1.22E-14	ENSG00000231204	lncRNA
AC005342.2	2.13837837	2.536211656	3.20E-15	1.23E-14	ENSG00000256706	lncRNA
AC007326.2	2.90071127	2.538817732	3.44E-15	1.32E-14	ENSG00000280418	lncRNA
AC021818.1	2.835469277	2.433319577	4.05E-15	1.55E-14	ENSG00000259309	lncRNA
AC148476.1	2.534072357	6.717244762	4.32E-15	1.65E-14	ENSG00000274373	lncRNA
AC087857.1	-2.542446631	2.582007649	4.37E-15	1.67E-14	ENSG00000229642	lncRNA
AC096669.1	2.649927911	3.460729177	4.59E-15	1.75E-14	ENSG00000225588	lncRNA
LINC01526	2.404458727	2.440181181	5.88E-15	2.22E-14	ENSG00000224995	lncRNA
AL032821.1	2.349237638	2.542764831	6.03E-15	2.27E-14	ENSG00000234484	lncRNA
AC017104.3	2.295182734	2.576585874	6.81E-15	2.56E-14	ENSG00000233538	lncRNA
AC012404.2	2.377543064	3.644627641	7.16E-15	2.69E-14	ENSG00000259575	lncRNA
AC025278.1	2.76581379	2.271995053	7.53E-15	2.83E-14	ENSG00000268845	lncRNA
AC026355.3	4.511142398	3.334202288	7.99E-15	2.99E-14	ENSG00000236385	lncRNA
AL359851.1	2.163101961	2.966648238	8.54E-15	3.19E-14	ENSG00000260585	lncRNA
AC044840.1	2.064893857	3.397384081	9.48E-15	3.53E-14	ENSG00000266696	lncRNA
AC007953.1	2.116513308	6.921476479	9.56E-15	3.56E-14	ENSG00000225790	lncRNA
AC011462.3	3.042372386	2.803176268	9.63E-15	3.58E-14	ENSG00000268987	lncRNA
LINC02406	-2.278773927	2.281364614	9.68E-15	3.60E-14	ENSG00000258144	lncRNA
AL355303.1	2.769891484	2.567141982	9.93E-15	3.69E-14	ENSG00000231039	lncRNA
LINC00632	2.082211839	4.380241493	1.00E-14	3.72E-14	ENSG00000203930	lncRNA
AC090578.2	2.133364991	4.285884159	1.07E-14	3.96E-14	ENSG00000271156	lncRNA
PICSAR	2.633525417	3.704413988	1.08E-14	3.98E-14	ENSG00000275874	lncRNA
FAM242F	-2.086807148	2.284923887	1.16E-14	4.27E-14	ENSG00000275239	lncRNA
AC015909.1	2.141564813	2.7835201	1.16E-14	4.28E-14	ENSG00000249406	lncRNA
LINC02698	2.893461196	2.538109941	1.21E-14	4.46E-14	ENSG00000256717	lncRNA
AL807752.4	2.630877189	2.595821563	1.27E-14	4.68E-14	ENSG00000236394	lncRNA
AC124854.1	2.151299039	8.606924461	1.37E-14	5.02E-14	ENSG00000249776	lncRNA
DIAPH1-AS1	2.732461651	3.509169402	1.38E-14	5.05E-14	ENSG00000246422	lncRNA
LINC02150	2.454654654	2.54969308	1.42E-14	5.20E-14	ENSG00000248150	lncRNA
LINC02078	2.170990427	3.424157885	1.42E-14	5.22E-14	ENSG00000267719	lncRNA
AC008700.1	2.632926412	2.960983316	1.43E-14	5.23E-14	ENSG00000248125	lncRNA
AL592431.2	2.259142848	2.411493218	1.47E-14	5.38E-14	ENSG00000241042	lncRNA
SOX21-AS1	2.367994956	3.549794419	1.47E-14	5.38E-14	ENSG00000227640	lncRNA
AC105219.1	2.23706838	2.644502889	1.66E-14	6.05E-14	ENSG00000254548	lncRNA
AL031587.1	2.044123675	2.786490277	1.75E-14	6.38E-14	ENSG00000222044	lncRNA
LINC01886	2.056998717	7.859667683	1.98E-14	7.17E-14	ENSG00000224568	lncRNA
AC006487.1	2.070587952	2.914978349	2.19E-14	7.91E-14	ENSG00000249906	lncRNA
AL590385.2	2.17792398	2.717950611	2.27E-14	8.18E-14	ENSG00000273112	lncRNA
AL109924.1	4.136814518	3.218989623	2.47E-14	8.89E-14	ENSG00000229720	lncRNA
NKAIN3-IT1	-2.333247808	4.689006984	2.47E-14	8.90E-14	ENSG00000274956	lncRNA
AC015818.2	2.689472212	3.251672747	2.59E-14	9.33E-14	ENSG00000260907	lncRNA
AC019117.2	2.128983051	5.899626268	2.74E-14	9.83E-14	ENSG00000236039	lncRNA
AC104971.2	2.540774604	2.638073594	2.83E-14	1.01E-13	ENSG00000267579	lncRNA
AL157931.1	2.103066266	8.675657225	2.92E-14	1.04E-13	ENSG00000262198	lncRNA
LINC02582	2.869733687	2.54154607	2.92E-14	1.05E-13	ENSG00000261780	lncRNA
AL512785.1	-2.310238664	2.574084697	3.01E-14	1.08E-13	ENSG00000227094	lncRNA
AC003984.1	2.053856509	8.757531897	3.11E-14	1.11E-13	ENSG00000235139	lncRNA
AC136475.8	2.042891056	2.38807856	3.15E-14	1.12E-13	ENSG00000270105	lncRNA
AL133553.1	2.03055339	2.561225597	3.16E-14	1.13E-13	ENSG00000224691	lncRNA
LINC00272	2.460297733	2.279014933	3.16E-14	1.13E-13	ENSG00000203729	lncRNA
LINC01665	-2.930280212	2.878377336	3.51E-14	1.25E-13	ENSG00000235343	lncRNA
AC092691.1	-2.747861224	2.630304143	3.65E-14	1.30E-13	ENSG00000239268	lncRNA
IGFL2-AS1	4.995634466	6.917224499	3.94E-14	1.40E-13	ENSG00000268621	lncRNA
AP001381.1	2.101107207	3.246786972	4.13E-14	1.46E-13	ENSG00000266541	lncRNA
AC010894.4	2.097214409	2.527761896	4.25E-14	1.50E-13	ENSG00000237798	lncRNA
AL512363.1	-2.787851652	3.574637208	4.44E-14	1.57E-13	ENSG00000224984	lncRNA
AL445433.2	3.111747342	2.26210989	4.89E-14	1.72E-13	ENSG00000232825	lncRNA
AC005550.2	4.174310415	4.7191115	4.99E-14	1.75E-13	ENSG00000237070	lncRNA
AC022898.1	2.118487716	3.771549046	6.08E-14	2.13E-13	ENSG00000259591	lncRNA
AC020908.3	2.119853374	2.431605244	6.33E-14	2.21E-13	ENSG00000269066	lncRNA
AC007496.1	2.487222441	3.186386276	6.68E-14	2.33E-13	ENSG00000260194	lncRNA
AC090559.2	2.66768573	2.536826259	6.84E-14	2.38E-13	ENSG00000270072	lncRNA
LINC01924	-2.812389312	3.303862172	6.97E-14	2.43E-13	ENSG00000267134	lncRNA
AC116021.1	2.369251165	2.911357861	7.42E-14	2.58E-13	ENSG00000254639	lncRNA
AC116345.1	2.346178894	8.078736126	8.39E-14	2.91E-13	ENSG00000249743	lncRNA
AC097382.1	2.217096934	3.00297769	8.58E-14	2.97E-13	ENSG00000187904	lncRNA
AC104758.3	2.480754165	2.341169467	8.60E-14	2.97E-13	ENSG00000261244	lncRNA
LINC01541	-2.34800268	2.322890646	9.21E-14	3.17E-13	ENSG00000260676	lncRNA
AC002044.1	2.159953415	3.164746144	9.55E-14	3.29E-13	ENSG00000272330	lncRNA
CASC6	4.191218954	3.225504718	9.70E-14	3.34E-13	ENSG00000224944	lncRNA
AC109439.1	-2.751085109	2.479436661	1.00E-13	3.44E-13	ENSG00000250284	lncRNA
AC139491.1	2.053103788	3.059660065	1.01E-13	3.47E-13	ENSG00000248469	lncRNA
FOXN3-AS2	3.837086527	2.528071424	1.18E-13	4.03E-13	ENSG00000259073	lncRNA
AC093904.2	-2.755973468	3.828516953	1.23E-13	4.20E-13	ENSG00000242136	lncRNA
AC004551.1	2.439663523	2.376347009	1.41E-13	4.79E-13	ENSG00000257452	lncRNA
AL592494.1	2.717424711	2.578679361	1.45E-13	4.91E-13	ENSG00000228826	lncRNA
AC004832.1	2.479243717	2.831664242	1.47E-13	4.97E-13	ENSG00000181123	lncRNA
FOXC2-AS1	2.448952876	4.49286209	1.57E-13	5.30E-13	ENSG00000260944	lncRNA
AC091153.2	2.255726584	2.392773805	1.88E-13	6.35E-13	ENSG00000235085	lncRNA
AC026746.1	2.403238416	2.372691581	1.93E-13	6.49E-13	ENSG00000248529	lncRNA
AC020907.1	3.569620275	3.521608749	1.96E-13	6.61E-13	ENSG00000179066	lncRNA
AC092100.1	2.569359486	2.331411746	2.17E-13	7.29E-13	ENSG00000225718	lncRNA
AC035139.1	2.182355054	2.503739532	2.45E-13	8.20E-13	ENSG00000228403	lncRNA
AC023490.6	-2.048944594	2.367697353	2.64E-13	8.81E-13	ENSG00000278044	lncRNA
LZTS1-AS1	2.978100422	2.421515961	2.78E-13	9.25E-13	ENSG00000253733	lncRNA
LINC01705	4.182951075	4.832437305	2.83E-13	9.41E-13	ENSG00000232679	lncRNA
AL035404.2	2.152671306	3.062651248	2.86E-13	9.49E-13	ENSG00000225903	lncRNA
AC104257.1	3.213333604	3.328929996	2.95E-13	9.80E-13	ENSG00000253507	lncRNA
AL358394.1	3.599139145	3.737439072	3.32E-13	1.10E-12	ENSG00000227683	lncRNA
AC116348.5	2.220769837	2.663019403	3.36E-13	1.11E-12	ENSG00000261346	lncRNA
AC105118.1	3.074035188	3.810778033	3.47E-13	1.15E-12	ENSG00000253931	lncRNA
AL355075.4	5.407996185	6.977597198	3.69E-13	1.21E-12	ENSG00000259001	lncRNA
AC011498.3	2.402283316	2.300219339	3.70E-13	1.22E-12	ENSG00000267255	lncRNA
AL132655.2	2.163109526	3.07093847	3.90E-13	1.28E-12	ENSG00000268649	lncRNA
AC005837.4	2.079518671	3.216788868	3.97E-13	1.30E-12	ENSG00000277382	lncRNA
LINC00200	-2.264971147	2.477976163	3.98E-13	1.31E-12	ENSG00000229205	lncRNA
AC091946.2	2.034978329	2.58262499	4.04E-13	1.33E-12	ENSG00000272130	lncRNA
SALRNA1	2.509791719	2.776605429	4.10E-13	1.35E-12	ENSG00000258952	lncRNA
AC011471.2	3.099730694	2.609936514	4.11E-13	1.35E-12	ENSG00000267563	lncRNA
AC104984.6	2.471100595	2.586133778	4.58E-13	1.50E-12	ENSG00000266987	lncRNA
AP001180.1	2.340207291	3.291158825	4.83E-13	1.58E-12	ENSG00000260779	lncRNA
AC105450.1	2.520109136	2.465301841	5.03E-13	1.64E-12	ENSG00000231482	lncRNA
UCA1	-2.199870405	5.332188565	5.16E-13	1.68E-12	ENSG00000214049	lncRNA
AC010307.4	-2.651103281	3.601012817	5.38E-13	1.75E-12	ENSG00000250244	lncRNA
AC106895.1	4.430132487	2.806515576	5.64E-13	1.83E-12	ENSG00000250043	lncRNA
LINC02511	3.507261471	6.802035068	5.82E-13	1.88E-12	ENSG00000248869	lncRNA
AC012668.3	2.570574892	2.383922224	6.48E-13	2.09E-12	ENSG00000237525	lncRNA
AC099681.3	2.088671297	2.339550286	6.61E-13	2.13E-12	ENSG00000233977	lncRNA
AC246793.1	3.090720557	2.900457053	6.61E-13	2.13E-12	ENSG00000220891	lncRNA
AP000897.1	2.924070141	2.891033166	7.39E-13	2.38E-12	ENSG00000264596	lncRNA
AC020917.2	2.404780709	2.469348778	7.99E-13	2.57E-12	ENSG00000267703	lncRNA
AC005632.5	3.747923193	2.517214651	8.44E-13	2.71E-12	ENSG00000273956	lncRNA
AC114737.2	2.713833886	2.242559781	8.76E-13	2.81E-12	ENSG00000225703	lncRNA
AC019064.1	2.664316972	2.307252216	9.12E-13	2.92E-12	ENSG00000237320	lncRNA
AL022334.2	2.243731149	2.695113135	9.25E-13	2.96E-12	ENSG00000273044	lncRNA
AC093281.1	2.942572587	2.436682049	9.65E-13	3.08E-12	ENSG00000212930	lncRNA
AC018695.2	2.486995489	2.372196769	9.76E-13	3.11E-12	ENSG00000269898	lncRNA
ANKRD44-IT1	2.096138085	3.486944808	9.87E-13	3.15E-12	ENSG00000236977	lncRNA
DOCK4-AS1	2.428512141	3.470298876	1.02E-12	3.24E-12	ENSG00000225572	lncRNA
AL445647.1	3.834226524	3.865736054	1.17E-12	3.71E-12	ENSG00000272046	lncRNA
AC008957.2	2.769234808	2.566761606	1.19E-12	3.77E-12	ENSG00000274441	lncRNA
AC016700.2	2.082452351	2.311760347	1.26E-12	3.98E-12	ENSG00000233060	lncRNA
LINC02225	2.25998496	2.855367886	1.52E-12	4.78E-12	ENSG00000249584	lncRNA
AC099681.2	2.156653382	2.375372474	1.62E-12	5.09E-12	ENSG00000231394	lncRNA
AC073114.1	2.332192644	2.658111006	1.74E-12	5.47E-12	ENSG00000226965	lncRNA
AC135012.1	2.789956839	2.644561932	1.78E-12	5.58E-12	ENSG00000261177	lncRNA
AL162457.2	3.608062554	2.774546854	2.02E-12	6.30E-12	ENSG00000225106	lncRNA
AC011939.2	2.695218804	2.691392863	2.04E-12	6.39E-12	ENSG00000261544	lncRNA
MIR4527HG	3.19239174	2.411330426	2.06E-12	6.43E-12	ENSG00000267761	lncRNA
AL449403.3	2.649676974	2.63906134	2.08E-12	6.48E-12	ENSG00000275465	lncRNA
AL022323.1	2.016824008	3.42312644	2.33E-12	7.27E-12	ENSG00000279006	lncRNA
AC091946.1	2.874432265	3.758183196	2.49E-12	7.74E-12	ENSG00000253766	lncRNA
AL022724.2	2.159358998	3.529663201	2.50E-12	7.77E-12	ENSG00000234427	lncRNA
KCNH1-IT1	-2.07698987	2.21085387	2.54E-12	7.90E-12	ENSG00000234233	lncRNA
LINC01405	3.439453197	2.590387259	2.62E-12	8.13E-12	ENSG00000185847	lncRNA
LINC00862	2.114817977	4.666384896	2.71E-12	8.39E-12	ENSG00000203721	lncRNA
HOTTIP	3.299376642	3.996126212	3.73E-12	1.15E-11	ENSG00000243766	lncRNA
AL513008.1	2.070866786	2.693416353	4.26E-12	1.31E-11	ENSG00000223946	lncRNA
P4HA3-AS1	2.045084871	2.303172119	4.30E-12	1.32E-11	ENSG00000246211	lncRNA
LINC02720	2.923860428	2.329449361	4.98E-12	1.52E-11	ENSG00000255178	lncRNA
PURPL	2.393608283	6.501872182	5.08E-12	1.55E-11	ENSG00000250337	lncRNA
AL358216.1	2.123527623	6.10661507	6.03E-12	1.83E-11	ENSG00000225140	lncRNA
TBX5-AS1	3.536242878	3.351487692	6.16E-12	1.87E-11	ENSG00000255399	lncRNA
AC112715.1	2.427471485	2.792181643	6.18E-12	1.88E-11	ENSG00000224132	lncRNA
AC009468.1	2.875689323	2.173371123	6.38E-12	1.94E-11	ENSG00000228627	lncRNA
AC113410.3	7.343993659	5.220815713	6.40E-12	1.94E-11	ENSG00000251616	lncRNA
AP005203.1	2.848893896	2.543151218	6.60E-12	2.00E-11	ENSG00000266268	lncRNA
DNAH8-AS1	2.689999298	2.604974496	6.77E-12	2.05E-11	ENSG00000231150	lncRNA
AC010501.2	-2.487082914	5.951437153	7.05E-12	2.13E-11	ENSG00000271714	lncRNA
AL731563.3	2.126314782	2.566162142	7.49E-12	2.26E-11	ENSG00000237768	lncRNA
LINC02312	2.956537081	2.255418706	7.70E-12	2.32E-11	ENSG00000258869	lncRNA
AP005262.1	3.335139921	2.526872421	7.86E-12	2.37E-11	ENSG00000266602	lncRNA
AC006270.1	2.178104706	3.51452591	8.13E-12	2.44E-11	ENSG00000264513	lncRNA
AL021937.3	2.309566838	2.637301437	8.55E-12	2.57E-11	ENSG00000234626	lncRNA
AC012462.1	2.38266119	2.555513539	8.77E-12	2.63E-11	ENSG00000225166	lncRNA
LINC01880	2.598370195	3.062151225	9.07E-12	2.72E-11	ENSG00000232002	lncRNA
AL162414.1	2.1488072	2.810395857	9.28E-12	2.78E-11	ENSG00000227531	lncRNA
LINC01975	-2.034724212	2.984769955	9.36E-12	2.80E-11	ENSG00000263312	lncRNA
LINC00928	2.862260976	2.735986985	1.06E-11	3.15E-11	ENSG00000259218	lncRNA
AC078845.1	2.060615489	4.280146511	1.07E-11	3.18E-11	ENSG00000232053	lncRNA
AC008680.1	2.496759667	2.196256677	1.07E-11	3.18E-11	ENSG00000253269	lncRNA
AC009154.1	2.38827011	4.07775961	1.09E-11	3.23E-11	ENSG00000261161	lncRNA
AC091179.1	4.302053761	2.814696186	1.09E-11	3.23E-11	ENSG00000242407	lncRNA
AC012404.1	2.798551287	3.306501359	1.11E-11	3.29E-11	ENSG00000259481	lncRNA
LINC00507	-2.374981664	2.284655714	1.14E-11	3.38E-11	ENSG00000256193	lncRNA
LINC01739	-2.735248387	2.759207644	1.16E-11	3.44E-11	ENSG00000229537	lncRNA
LINC01206	2.531653449	2.527880794	1.19E-11	3.51E-11	ENSG00000242512	lncRNA
LINC01863	-2.09580116	2.62896764	1.22E-11	3.59E-11	ENSG00000253959	lncRNA
AL683807.2	2.259870854	2.258711592	1.27E-11	3.76E-11	ENSG00000234622	lncRNA
AF121898.1	3.780553267	2.76811421	1.28E-11	3.78E-11	ENSG00000253500	lncRNA
AL161908.1	-2.170384524	2.563724224	1.31E-11	3.86E-11	ENSG00000224842	lncRNA
LINC02377	3.06084122	4.325938464	1.37E-11	4.04E-11	ENSG00000250102	lncRNA
AC105206.1	2.158640815	2.40433825	1.43E-11	4.20E-11	ENSG00000177725	lncRNA
AC116914.1	2.453779245	2.308366725	1.56E-11	4.58E-11	ENSG00000262358	lncRNA
ARHGAP26-IT1	2.39495527	2.494439712	1.60E-11	4.70E-11	ENSG00000230789	lncRNA
AC106873.1	2.691316311	2.535436341	1.68E-11	4.91E-11	ENSG00000228368	lncRNA
AL136320.1	3.323101954	2.903706337	1.70E-11	4.97E-11	ENSG00000230322	lncRNA
LINC02257	3.462006273	3.71082054	1.94E-11	5.65E-11	ENSG00000238042	lncRNA
AL049536.1	2.551183655	2.323553091	2.01E-11	5.85E-11	ENSG00000280445	lncRNA
AL023802.1	3.086053574	3.185314669	2.01E-11	5.86E-11	ENSG00000226954	lncRNA
LINC01956	3.430038161	3.857355798	2.02E-11	5.88E-11	ENSG00000258910	lncRNA
AC016831.4	2.305727927	4.520184331	2.19E-11	6.36E-11	ENSG00000271204	lncRNA
AC104129.1	3.527558833	4.502161199	2.20E-11	6.38E-11	ENSG00000176349	lncRNA
TRIM36-IT1	2.950663371	2.247553207	2.42E-11	6.99E-11	ENSG00000250472	lncRNA
RMRP	6.127583281	5.382465622	2.62E-11	7.57E-11	ENSG00000269900	lncRNA
AC087749.2	2.163300798	2.413310146	2.74E-11	7.89E-11	ENSG00000264829	lncRNA
TSPEAR-AS2	2.123536253	5.3320053	2.79E-11	8.03E-11	ENSG00000182912	lncRNA
AP006259.1	2.694140575	2.356528815	3.11E-11	8.91E-11	ENSG00000255097	lncRNA
Z99289.3	2.197385265	2.339236639	3.20E-11	9.17E-11	ENSG00000271208	lncRNA
AP001972.4	2.777684198	3.011557368	3.48E-11	9.94E-11	ENSG00000255395	lncRNA
AL359095.1	2.034875353	3.60610008	3.51E-11	1.00E-10	ENSG00000230001	lncRNA
AC079915.1	2.026886763	3.279462297	3.56E-11	1.01E-10	ENSG00000266371	lncRNA
BX255923.2	2.02531153	2.344593382	3.58E-11	1.02E-10	ENSG00000276462	lncRNA
LINC01620	2.087573369	2.220753195	3.60E-11	1.02E-10	ENSG00000168746	lncRNA
AC004852.2	3.863917012	2.616198388	3.63E-11	1.03E-10	ENSG00000278254	lncRNA
AL136528.1	2.749068498	4.756811677	3.67E-11	1.04E-10	ENSG00000227589	lncRNA
LINC01305	2.544960371	2.676882229	3.81E-11	1.08E-10	ENSG00000231453	lncRNA
LINC02269	4.894409914	3.833511417	3.97E-11	1.13E-10	ENSG00000250708	lncRNA
AL691403.1	-2.184812264	2.506727204	4.03E-11	1.14E-10	ENSG00000258740	lncRNA
LINC02064	3.089294861	2.192985992	4.07E-11	1.15E-10	ENSG00000248391	lncRNA
AC108136.1	4.187254473	3.090947913	4.14E-11	1.17E-10	ENSG00000255325	lncRNA
LINC01822	2.900120639	2.661353241	4.37E-11	1.24E-10	ENSG00000229621	lncRNA
AP004147.1	2.359413208	2.779582909	4.38E-11	1.24E-10	ENSG00000250493	lncRNA
MTUS2-AS1	2.452177956	2.727944333	4.65E-11	1.31E-10	ENSG00000179141	lncRNA
LIF-AS1	2.181971752	3.23357083	4.85E-11	1.37E-10	ENSG00000232530	lncRNA
AL139420.1	2.264527054	2.614845334	4.92E-11	1.38E-10	ENSG00000226172	lncRNA
AC022784.2	2.001813907	2.248897339	4.97E-11	1.40E-10	ENSG00000253252	lncRNA
LINC02441	3.366098056	2.364214608	5.39E-11	1.51E-10	ENSG00000256643	lncRNA
LINC02167	4.752826168	6.444891424	6.53E-11	1.82E-10	ENSG00000261122	lncRNA
AC139792.1	2.459458689	2.338943073	7.01E-11	1.95E-10	ENSG00000271771	lncRNA
BPESC1	3.000701664	2.219875513	7.02E-11	1.95E-10	ENSG00000232416	lncRNA
AC012150.2	2.246973113	2.609217847	7.19E-11	2.00E-10	ENSG00000275278	lncRNA
PCAT5	2.309852721	3.975529554	7.64E-11	2.12E-10	ENSG00000280719	lncRNA
GRID1-AS1	2.230670911	2.459999509	7.70E-11	2.13E-10	ENSG00000234942	lncRNA
AC019270.1	2.556727421	2.468709098	8.17E-11	2.26E-10	ENSG00000253932	lncRNA
AC002378.1	2.493600641	2.601309739	8.21E-11	2.27E-10	ENSG00000225676	lncRNA
KCNMA1-AS3	2.551063972	2.692828314	8.58E-11	2.37E-10	ENSG00000225652	lncRNA
AL139246.4	2.100250974	3.001759547	8.93E-11	2.46E-10	ENSG00000229393	lncRNA
AC120498.2	2.042940121	2.916566235	9.12E-11	2.51E-10	ENSG00000260182	lncRNA
AC021074.3	4.809850604	3.118185051	9.56E-11	2.63E-10	ENSG00000243818	lncRNA
AC074135.2	3.297967481	2.334035473	9.62E-11	2.64E-10	ENSG00000269543	lncRNA
AC099482.1	-2.113753577	2.851735492	9.89E-11	2.71E-10	ENSG00000260741	lncRNA
LINC01505	2.488791901	4.155469904	9.98E-11	2.74E-10	ENSG00000234323	lncRNA
AL513210.1	4.160560325	2.989029925	1.03E-10	2.82E-10	ENSG00000225879	lncRNA
AC093536.2	3.081892206	2.351723293	1.03E-10	2.82E-10	ENSG00000260715	lncRNA
AP001453.3	2.444106351	3.483057571	1.04E-10	2.85E-10	ENSG00000257069	lncRNA
AP001972.3	2.220972155	3.039190463	1.11E-10	3.02E-10	ENSG00000255136	lncRNA
LINC02152	2.943541367	2.613462744	1.13E-10	3.07E-10	ENSG00000261319	lncRNA
LINC01234	3.355976873	7.799767017	1.13E-10	3.07E-10	ENSG00000249550	lncRNA
AF131215.2	2.493595032	2.99525335	1.19E-10	3.23E-10	ENSG00000254556	lncRNA
AC078842.2	2.516602254	2.959564046	1.21E-10	3.30E-10	ENSG00000228031	lncRNA
AC131956.2	2.418457193	2.333408446	1.25E-10	3.38E-10	ENSG00000250777	lncRNA
LINC02843	2.421607914	2.406577988	1.43E-10	3.87E-10	ENSG00000228189	lncRNA
LINC01304	2.942892362	2.280460238	1.44E-10	3.89E-10	ENSG00000237401	lncRNA
AL359313.1	3.036380822	3.532452447	1.45E-10	3.91E-10	ENSG00000236366	lncRNA
AC005522.1	2.336568636	2.210547606	1.47E-10	3.97E-10	ENSG00000250614	lncRNA
AC007785.1	3.822823179	3.642769906	1.54E-10	4.15E-10	ENSG00000267922	lncRNA
AL358394.2	2.69116462	3.292496242	1.60E-10	4.31E-10	ENSG00000243349	lncRNA
AC130895.1	2.736618754	2.679262082	1.61E-10	4.34E-10	ENSG00000258337	lncRNA
WASF3-AS1	2.863880392	2.70785282	1.66E-10	4.46E-10	ENSG00000237001	lncRNA
LINC02160	2.286591447	2.350266634	1.94E-10	5.21E-10	ENSG00000251443	lncRNA
EML2-AS1	2.177503401	2.234494837	2.04E-10	5.44E-10	ENSG00000267757	lncRNA
AC078788.1	2.462382672	3.559605485	2.12E-10	5.65E-10	ENSG00000241220	lncRNA
Z97192.1	2.046283866	2.676167201	2.14E-10	5.71E-10	ENSG00000212939	lncRNA
AC104066.4	2.062002764	2.485489277	2.21E-10	5.89E-10	ENSG00000260120	lncRNA
LINC01192	2.885063911	2.324811998	2.24E-10	5.96E-10	ENSG00000241369	lncRNA
GPC6-AS2	2.028211773	2.768210517	2.31E-10	6.15E-10	ENSG00000224394	lncRNA
AP002439.1	2.871300085	2.124921737	2.49E-10	6.59E-10	ENSG00000267393	lncRNA
LINC01655	3.182329047	2.928909732	2.64E-10	6.98E-10	ENSG00000227925	lncRNA
AC022092.1	2.389632109	2.833802996	2.72E-10	7.18E-10	ENSG00000249639	lncRNA
AC078962.2	2.110697104	2.428597625	2.81E-10	7.42E-10	ENSG00000225195	lncRNA
ZNF114-AS1	2.769581679	3.018334436	3.10E-10	8.14E-10	ENSG00000268186	lncRNA
AL357507.1	3.987181405	4.024457609	3.24E-10	8.49E-10	ENSG00000223786	lncRNA
LINC02554	-2.191957792	5.280017499	3.32E-10	8.68E-10	ENSG00000226741	lncRNA
AC136424.2	2.653853849	2.630945106	3.42E-10	8.94E-10	ENSG00000253811	lncRNA
AC106822.1	2.764478133	2.256124973	3.61E-10	9.43E-10	ENSG00000249198	lncRNA
AC114321.1	3.019197691	2.260298433	3.92E-10	1.02E-09	ENSG00000254171	lncRNA
AC055758.2	2.523075375	2.3175577	3.94E-10	1.03E-09	ENSG00000244358	lncRNA
LINC00879	4.054720148	2.581559329	4.02E-10	1.05E-09	ENSG00000239589	lncRNA
TTLL7-IT1	2.002374846	2.599655043	4.06E-10	1.06E-09	ENSG00000233061	lncRNA
LINC01910	2.162248741	2.526600482	4.31E-10	1.12E-09	ENSG00000266278	lncRNA
AC063947.1	3.014412469	2.275864892	4.50E-10	1.17E-09	ENSG00000258007	lncRNA
AC006372.2	2.638257186	2.965285326	4.70E-10	1.22E-09	ENSG00000233191	lncRNA
LINC01551	2.871172956	2.885582948	4.91E-10	1.27E-09	ENSG00000186960	lncRNA
AC120498.6	2.678689809	2.6072866	5.17E-10	1.33E-09	ENSG00000261294	lncRNA
ZBTB20-AS5	2.21708828	3.281806134	5.25E-10	1.35E-09	ENSG00000242290	lncRNA
AC009264.1	2.652886233	2.61890763	5.25E-10	1.35E-09	ENSG00000234352	lncRNA
AC113346.1	3.695206845	3.760543689	5.27E-10	1.35E-09	ENSG00000251144	lncRNA
AC103925.1	4.115901164	2.806605089	5.42E-10	1.39E-09	ENSG00000229821	lncRNA
LINC01522	2.221659522	3.960108656	5.67E-10	1.46E-09	ENSG00000237423	lncRNA
LINC02212	2.553435638	9.207543803	5.68E-10	1.46E-09	ENSG00000249396	lncRNA
NALCN-AS1	2.362330145	3.365489891	6.04E-10	1.55E-09	ENSG00000233009	lncRNA
AC093866.1	2.731224895	6.078048281	6.57E-10	1.68E-09	ENSG00000251095	lncRNA
AC024084.2	2.009503144	2.388739751	7.05E-10	1.80E-09	ENSG00000230649	lncRNA
MIR200CHG	-2.325001264	5.049208345	7.83E-10	1.99E-09	ENSG00000257084	lncRNA
AC092979.1	2.66721484	2.368544157	7.97E-10	2.02E-09	ENSG00000240521	lncRNA
AC091729.2	2.006149256	3.972348662	8.65E-10	2.19E-09	ENSG00000226291	lncRNA
AC104063.1	2.096787515	3.98361942	9.22E-10	2.32E-09	ENSG00000248749	lncRNA
AC066612.2	4.770355668	3.530439123	9.37E-10	2.36E-09	ENSG00000259385	lncRNA
LINC02223	4.514709695	3.521123193	1.02E-09	2.55E-09	ENSG00000249937	lncRNA
LINC02241	3.015039957	2.488932796	1.05E-09	2.63E-09	ENSG00000251629	lncRNA
AC006148.1	2.062227524	2.366009059	1.05E-09	2.64E-09	ENSG00000242593	lncRNA
TGFA-IT1	2.260268105	2.268213478	1.06E-09	2.65E-09	ENSG00000224606	lncRNA
AC139769.2	2.887047732	4.810307179	1.09E-09	2.73E-09	ENSG00000267924	lncRNA
AL353699.1	-2.157058516	3.824027692	1.09E-09	2.73E-09	ENSG00000255480	lncRNA
DAPK1-IT1	2.214626639	2.727935763	1.14E-09	2.86E-09	ENSG00000236709	lncRNA
AJ239318.1	4.186448777	2.584523341	1.16E-09	2.89E-09	ENSG00000280108	lncRNA
AL133325.3	2.673945892	3.594319296	1.27E-09	3.16E-09	ENSG00000278041	lncRNA
LINC01630	2.398022453	2.507973403	1.30E-09	3.23E-09	ENSG00000227115	lncRNA
AL591770.1	2.121872487	2.420014244	1.31E-09	3.27E-09	ENSG00000259055	lncRNA
AC243967.3	2.597830354	2.604997058	1.34E-09	3.33E-09	ENSG00000278239	lncRNA
AC089983.1	2.051211121	2.568498535	1.48E-09	3.67E-09	ENSG00000257732	lncRNA
LINC01748	2.129091361	3.062423261	1.51E-09	3.74E-09	ENSG00000226476	lncRNA
AC008438.2	2.305827029	2.371569784	1.63E-09	4.02E-09	ENSG00000253965	lncRNA
AL031593.1	3.385492342	2.561650907	1.67E-09	4.12E-09	ENSG00000279597	lncRNA
C17orf77	3.489966195	2.881449701	1.69E-09	4.16E-09	ENSG00000182352	lncRNA
AC112196.1	2.06116875	2.932090709	1.71E-09	4.21E-09	ENSG00000249112	lncRNA
AC010531.4	2.492100428	2.24431751	1.80E-09	4.41E-09	ENSG00000261697	lncRNA
AC008663.1	2.694175895	2.886871164	1.87E-09	4.59E-09	ENSG00000253768	lncRNA
AP003472.2	2.071758266	2.366999211	2.00E-09	4.91E-09	ENSG00000253842	lncRNA
AC106895.2	3.337065984	2.553917541	2.02E-09	4.96E-09	ENSG00000251216	lncRNA
LINC02109	2.309880393	2.445746724	2.20E-09	5.38E-09	ENSG00000259786	lncRNA
AC068506.1	2.398102209	2.401017027	2.29E-09	5.57E-09	ENSG00000278464	lncRNA
AL162293.1	2.390017594	2.503230972	2.70E-09	6.53E-09	ENSG00000204117	lncRNA
AL049747.1	2.345895492	2.429676655	2.72E-09	6.58E-09	ENSG00000268818	lncRNA
AC131009.2	2.254261327	2.387722779	2.82E-09	6.82E-09	ENSG00000256955	lncRNA
AC020892.1	3.73458551	2.644986588	2.92E-09	7.04E-09	ENSG00000259241	lncRNA
AL158832.1	2.577191113	2.334099502	3.18E-09	7.66E-09	ENSG00000235880	lncRNA
CASC22	-2.064098435	2.527103265	3.55E-09	8.48E-09	ENSG00000260887	lncRNA
AC090403.1	2.488352408	3.127369245	3.72E-09	8.87E-09	ENSG00000264151	lncRNA
AC097375.3	2.33335349	2.222783932	3.78E-09	9.01E-09	ENSG00000251249	lncRNA
AC022424.2	-2.117609306	2.576064307	4.10E-09	9.75E-09	ENSG00000250866	lncRNA
AC005291.1	3.456363428	3.030357109	4.50E-09	1.07E-08	ENSG00000264067	lncRNA
LINC02681	2.613548252	2.504390897	4.70E-09	1.11E-08	ENSG00000229649	lncRNA
NRG3-AS1	3.46058523	2.417248112	4.91E-09	1.16E-08	ENSG00000225738	lncRNA
AC008534.1	2.179493609	2.255618059	5.01E-09	1.18E-08	ENSG00000249175	lncRNA
AP002852.1	2.192733152	3.311686166	5.07E-09	1.20E-08	ENSG00000253633	lncRNA
AC016493.1	2.873855371	2.348815756	5.37E-09	1.27E-08	ENSG00000267039	lncRNA
AC113615.1	2.075378543	2.479580206	5.49E-09	1.29E-08	ENSG00000251408	lncRNA
AC126696.1	2.2852823	2.203030967	6.08E-09	1.43E-08	ENSG00000260177	lncRNA
LINC02492	2.726590324	4.72025336	6.38E-09	1.50E-08	ENSG00000250590	lncRNA
MNX1-AS1	2.577822954	3.29763835	6.71E-09	1.57E-08	ENSG00000243479	lncRNA
LINC00971	2.427409452	2.263708725	6.81E-09	1.59E-08	ENSG00000242641	lncRNA
AC007731.4	2.068745951	2.474691164	7.36E-09	1.72E-08	ENSG00000236003	lncRNA
AC004801.4	2.100673128	2.266683359	7.81E-09	1.82E-08	ENSG00000257985	lncRNA
LINC02303	-2.403062503	6.673893742	8.04E-09	1.87E-08	ENSG00000258616	lncRNA
AC020661.4	2.220097855	2.283418592	8.51E-09	1.98E-08	ENSG00000280036	lncRNA
AC110772.2	2.005112803	3.600154154	9.17E-09	2.13E-08	ENSG00000250971	lncRNA
AL499627.1	2.716490479	2.428395213	9.71E-09	2.25E-08	ENSG00000260542	lncRNA
AC079154.1	3.094764419	2.299029087	1.10E-08	2.55E-08	ENSG00000228400	lncRNA
PHACTR3-AS1	2.901335174	2.326688968	1.12E-08	2.57E-08	ENSG00000238194	lncRNA
MLIP-AS1	2.075972659	2.415682259	1.13E-08	2.61E-08	ENSG00000235050	lncRNA
AC037487.2	2.139657271	2.773139998	1.16E-08	2.68E-08	ENSG00000266598	lncRNA
LINC02465	2.453551035	2.717344355	1.20E-08	2.76E-08	ENSG00000249618	lncRNA
AL391097.2	2.161213279	2.387759884	1.22E-08	2.80E-08	ENSG00000227705	lncRNA
LINC01151	2.992973925	4.849152273	1.23E-08	2.82E-08	ENSG00000253819	lncRNA
Z94160.1	2.267572706	2.728243537	1.23E-08	2.83E-08	ENSG00000237862	lncRNA
AC087286.1	2.79546748	2.575581623	1.28E-08	2.94E-08	ENSG00000259276	lncRNA
LINC02438	2.613728059	2.370334663	1.40E-08	3.20E-08	ENSG00000248238	lncRNA
AC022778.1	2.552251761	2.239632011	1.43E-08	3.26E-08	ENSG00000254060	lncRNA
AC138360.1	2.437760895	2.30268983	1.46E-08	3.33E-08	ENSG00000257325	lncRNA
RPS6KA2-AS1	2.00956454	2.255665769	1.57E-08	3.56E-08	ENSG00000231654	lncRNA
AC023669.2	2.633131088	5.40592701	1.58E-08	3.60E-08	ENSG00000237760	lncRNA
RC3H1-IT1	2.417201304	2.264740808	1.59E-08	3.61E-08	ENSG00000236535	lncRNA
AC092336.1	2.438824366	7.666744273	1.65E-08	3.74E-08	ENSG00000249166	lncRNA
AL360091.2	2.238653664	2.439474117	1.71E-08	3.88E-08	ENSG00000230063	lncRNA
ASTN2-AS1	2.061406407	3.155741027	1.71E-08	3.89E-08	ENSG00000229105	lncRNA
MAFA-AS1	2.34217772	3.53025427	1.79E-08	4.06E-08	ENSG00000254338	lncRNA
LINC02513	2.417060047	2.841576351	1.85E-08	4.17E-08	ENSG00000248227	lncRNA
LINC00922	3.724604893	5.210187294	1.96E-08	4.43E-08	ENSG00000261742	lncRNA
ETS1-AS1	2.015895103	2.527623689	2.18E-08	4.90E-08	ENSG00000254588	lncRNA
AC243829.5	3.461512514	2.340238479	2.26E-08	5.07E-08	ENSG00000278097	lncRNA
AC068389.3	2.078228029	2.239805217	2.26E-08	5.08E-08	ENSG00000255321	lncRNA
LINC01804	2.391305216	2.306844056	2.30E-08	5.16E-08	ENSG00000231031	lncRNA
AC107029.2	2.260644826	2.318554168	2.48E-08	5.54E-08	ENSG00000244464	lncRNA
AC005291.2	3.564298155	3.144546385	2.67E-08	5.95E-08	ENSG00000273388	lncRNA
AL079303.1	3.747806599	4.417800768	2.67E-08	5.95E-08	ENSG00000258661	lncRNA
AC136424.1	2.526051082	2.409951271	2.94E-08	6.55E-08	ENSG00000253456	lncRNA
AC092813.1	2.271409529	2.225659576	3.24E-08	7.20E-08	ENSG00000225605	lncRNA
AC007344.1	2.158807474	3.80965998	3.64E-08	8.05E-08	ENSG00000260850	lncRNA
LINC00710	2.346868301	2.295868103	3.83E-08	8.46E-08	ENSG00000229240	lncRNA
AC073651.1	2.547696601	3.046503667	3.91E-08	8.62E-08	ENSG00000255565	lncRNA
AC092675.1	2.049401703	2.89771322	3.92E-08	8.64E-08	ENSG00000222000	lncRNA
CACNA2D1-AS1	2.404377589	2.975992358	4.40E-08	9.64E-08	ENSG00000223770	lncRNA
AC023669.1	2.41987148	6.373409045	4.50E-08	9.85E-08	ENSG00000229459	lncRNA
LINC00895	2.089978806	2.250088031	4.75E-08	1.04E-07	ENSG00000281548	lncRNA
AC078955.1	2.930926671	2.721519761	4.82E-08	1.05E-07	ENSG00000258026	lncRNA
AC007333.2	-2.137488449	2.325021409	4.89E-08	1.07E-07	ENSG00000260975	lncRNA
AP006295.1	3.519172843	2.370948918	5.02E-08	1.09E-07	ENSG00000254434	lncRNA
AC131182.1	2.517848168	2.663386048	5.57E-08	1.21E-07	ENSG00000250698	lncRNA
AC018685.2	2.235327944	3.306132548	5.94E-08	1.29E-07	ENSG00000234929	lncRNA
AP001783.1	2.627917888	2.873271515	6.00E-08	1.30E-07	ENSG00000254607	lncRNA
AC007953.2	2.385935847	2.401166798	6.44E-08	1.39E-07	ENSG00000270321	lncRNA
LINC01492	2.111402743	2.425317484	6.53E-08	1.41E-07	ENSG00000225564	lncRNA
AC079763.1	3.748834815	2.464005683	6.69E-08	1.44E-07	ENSG00000233960	lncRNA
SMILR	3.001997511	2.947348067	6.71E-08	1.45E-07	ENSG00000255364	lncRNA
AC108159.1	2.40146116	2.696895112	7.40E-08	1.59E-07	ENSG00000251523	lncRNA
AC091043.1	2.34056619	2.463529404	7.62E-08	1.64E-07	ENSG00000263588	lncRNA
AC079298.1	2.227799269	3.511583704	8.07E-08	1.73E-07	ENSG00000278981	lncRNA
AC027688.1	2.01213818	2.433255763	8.39E-08	1.80E-07	ENSG00000260605	lncRNA
LINC01896	-2.301083939	6.326875359	9.41E-08	2.00E-07	ENSG00000263146	lncRNA
IRX4-AS1	3.935537174	2.642198826	9.60E-08	2.04E-07	ENSG00000249116	lncRNA
LINC01429	2.241488003	2.514731611	9.61E-08	2.04E-07	ENSG00000227964	lncRNA
AC004990.1	2.198537924	2.399766164	1.00E-07	2.13E-07	ENSG00000232756	lncRNA
CASC20	2.29159297	2.443467124	1.04E-07	2.21E-07	ENSG00000229876	lncRNA
ESRG	-2.197648232	3.514527232	1.05E-07	2.22E-07	ENSG00000265992	lncRNA
FGF14-AS1	2.082658403	2.671633039	1.14E-07	2.40E-07	ENSG00000234445	lncRNA
AC131649.1	2.118822387	2.20453647	1.16E-07	2.44E-07	ENSG00000260756	lncRNA
GPC6-AS1	2.019699467	2.391641586	1.18E-07	2.49E-07	ENSG00000236520	lncRNA
AC090192.2	2.29900672	2.596007189	1.28E-07	2.69E-07	ENSG00000253227	lncRNA
AC021192.2	3.001065849	3.245427367	1.28E-07	2.70E-07	ENSG00000249171	lncRNA
KCNIP4-IT1	2.802606437	2.599375971	1.32E-07	2.77E-07	ENSG00000280650	lncRNA
AC006450.2	2.200693694	2.204772073	1.48E-07	3.10E-07	ENSG00000234921	lncRNA
LINC01419	4.364394257	3.178066421	1.64E-07	3.43E-07	ENSG00000253898	lncRNA
PTPRJ-AS1	2.187546116	2.981087383	1.74E-07	3.63E-07	ENSG00000254879	lncRNA
PLCB1-IT1	3.106014351	2.343627866	1.78E-07	3.71E-07	ENSG00000225479	lncRNA
AC093791.1	3.469144918	2.643245904	1.79E-07	3.72E-07	ENSG00000250038	lncRNA
AP000997.3	2.007215585	2.302828023	1.86E-07	3.86E-07	ENSG00000260254	lncRNA
AC103855.2	2.530576793	2.227435826	1.87E-07	3.87E-07	ENSG00000254746	lncRNA
LINC00678	3.144505817	2.93208561	1.97E-07	4.07E-07	ENSG00000254934	lncRNA
AL157402.2	2.57285533	2.344839982	2.06E-07	4.26E-07	ENSG00000261573	lncRNA
LINC01559	2.339721935	9.68330302	2.26E-07	4.65E-07	ENSG00000180861	lncRNA
AC114763.2	2.146739683	2.181643563	2.28E-07	4.69E-07	ENSG00000230569	lncRNA
AL391095.3	3.564745483	4.487812011	2.33E-07	4.78E-07	ENSG00000275285	lncRNA
LINC02434	3.226122301	2.315920421	2.54E-07	5.20E-07	ENSG00000248370	lncRNA
AL035401.1	2.365165169	2.334830781	2.56E-07	5.25E-07	ENSG00000233358	lncRNA
AC113398.2	2.792497004	2.264194298	2.76E-07	5.63E-07	ENSG00000251456	lncRNA
AC020934.1	2.847175647	2.354446445	2.78E-07	5.67E-07	ENSG00000267424	lncRNA
C12orf77	2.45513652	3.537478716	3.11E-07	6.34E-07	ENSG00000226397	lncRNA
AC090220.1	2.338238474	2.441609093	3.25E-07	6.59E-07	ENSG00000266965	lncRNA
AC100863.1	2.789848883	2.675585201	3.34E-07	6.77E-07	ENSG00000265844	lncRNA
AJ239322.1	2.062147591	2.305381072	3.45E-07	6.99E-07	ENSG00000235615	lncRNA
AC097478.2	2.530965218	2.282174616	3.54E-07	7.15E-07	ENSG00000276542	lncRNA
LINC02806	2.623813074	3.037824528	3.57E-07	7.21E-07	ENSG00000238107	lncRNA
AC133785.1	2.437838343	2.695979477	3.62E-07	7.31E-07	ENSG00000233221	lncRNA
LINC02810	3.493315294	2.815553448	3.77E-07	7.60E-07	ENSG00000236648	lncRNA
LATS2-AS1	2.071336462	2.255618003	4.00E-07	8.04E-07	ENSG00000233851	lncRNA
AC064874.1	2.077588735	2.227729953	4.00E-07	8.05E-07	ENSG00000222007	lncRNA
AC092484.1	3.109070788	2.851631527	4.05E-07	8.14E-07	ENSG00000225107	lncRNA
PSG8-AS1	2.336488447	2.404582111	4.13E-07	8.30E-07	ENSG00000225877	lncRNA
SLC9A9-AS1	2.118979829	2.217716208	4.35E-07	8.73E-07	ENSG00000240012	lncRNA
LINC00706	2.715135665	5.265810129	4.80E-07	9.58E-07	ENSG00000281186	lncRNA
LINC02570	2.159351713	3.499199994	4.83E-07	9.65E-07	ENSG00000237923	lncRNA
LINC01776	3.024986147	2.278446153	5.09E-07	1.01E-06	ENSG00000226053	lncRNA
AC090774.2	2.0572161	2.311378939	5.56E-07	1.10E-06	ENSG00000266369	lncRNA
AC110296.1	2.292017016	2.496412841	5.75E-07	1.14E-06	ENSG00000250243	lncRNA
MYO16-AS1	2.183651344	2.389149918	5.77E-07	1.14E-06	ENSG00000236242	lncRNA
AC007848.2	3.781490789	2.96797668	6.12E-07	1.21E-06	ENSG00000256218	lncRNA
AC244205.1	2.07836258	3.386984468	6.17E-07	1.22E-06	ENSG00000240040	lncRNA
AC010157.1	3.111343794	2.379505092	6.19E-07	1.22E-06	ENSG00000229458	lncRNA
TCF4-AS2	2.259201856	2.280598246	6.61E-07	1.30E-06	ENSG00000267402	lncRNA
AL589863.1	2.892477129	2.585321602	6.72E-07	1.32E-06	ENSG00000268659	lncRNA
LINC00307	-2.104518591	2.540608838	7.40E-07	1.45E-06	ENSG00000227342	lncRNA
LINC00836	2.995422683	3.482014334	7.45E-07	1.46E-06	ENSG00000280809	lncRNA
AC013652.2	2.077693327	2.215133118	8.24E-07	1.61E-06	ENSG00000259447	lncRNA
LINC00524	2.646550888	3.305464116	8.80E-07	1.72E-06	ENSG00000259023	lncRNA
ERVMER61-1	3.435293593	2.943768417	9.08E-07	1.77E-06	ENSG00000230426	lncRNA
SNTG2-AS1	2.324242209	5.867046575	9.49E-07	1.85E-06	ENSG00000235688	lncRNA
AC022537.1	2.757396035	2.15796858	9.91E-07	1.93E-06	ENSG00000231132	lncRNA
AC124290.2	3.142184678	2.534015131	1.04E-06	2.01E-06	ENSG00000253524	lncRNA
AC103770.1	2.017079646	3.41233556	1.04E-06	2.03E-06	ENSG00000254251	lncRNA
LINC01713	2.08934564	2.785486069	1.10E-06	2.13E-06	ENSG00000228482	lncRNA
AC112721.1	2.206058082	2.974441011	1.10E-06	2.14E-06	ENSG00000222022	lncRNA
AC084048.1	2.256916128	3.152028757	1.21E-06	2.34E-06	ENSG00000249334	lncRNA
LINC01440	2.120128434	2.66547	1.24E-06	2.39E-06	ENSG00000235166	lncRNA
AC078905.1	2.922948572	2.656405926	1.36E-06	2.62E-06	ENSG00000259761	lncRNA
AC008268.1	2.42786622	2.347707185	1.50E-06	2.87E-06	ENSG00000235584	lncRNA
AC078950.1	2.932986147	3.577663156	1.77E-06	3.38E-06	ENSG00000255790	lncRNA
AC084030.1	2.261351807	2.496973372	2.21E-06	4.19E-06	ENSG00000232328	lncRNA
LINC02008	2.256086976	2.306284711	2.37E-06	4.47E-06	ENSG00000239440	lncRNA
LINC01067	2.246752941	2.296966932	2.41E-06	4.54E-06	ENSG00000236053	lncRNA
AC021242.2	2.190574925	2.312514424	2.56E-06	4.82E-06	ENSG00000254237	lncRNA
AC079160.1	2.205794587	2.663422692	2.57E-06	4.82E-06	ENSG00000250546	lncRNA
LINC00588	4.051343117	4.59473362	2.60E-06	4.89E-06	ENSG00000215117	lncRNA
CACNA1C-AS4	2.130244522	2.478998493	2.75E-06	5.16E-06	ENSG00000256025	lncRNA
FP236383.5	3.402251348	3.439617221	2.76E-06	5.17E-06	ENSG00000281181	lncRNA
PCGEM1	2.32111718	6.05888724	3.76E-06	6.95E-06	ENSG00000227418	lncRNA
AC106799.3	2.007102044	2.255428187	4.25E-06	7.83E-06	ENSG00000260763	lncRNA
AC100763.1	2.327453231	2.418021672	4.58E-06	8.41E-06	ENSG00000254865	lncRNA
AC099786.3	3.479265633	2.686202272	5.08E-06	9.29E-06	ENSG00000261213	lncRNA
AC107980.1	2.088187443	2.274826796	5.48E-06	1.00E-05	ENSG00000259690	lncRNA
AL136181.1	2.657310862	2.415714514	5.59E-06	1.02E-05	ENSG00000229418	lncRNA
LINC01502	2.162849404	3.115743261	6.19E-06	1.12E-05	ENSG00000237339	lncRNA
AL356488.2	2.334341559	2.240568061	7.21E-06	1.30E-05	ENSG00000270066	lncRNA
AC003092.1	2.146446398	6.850727644	7.35E-06	1.32E-05	ENSG00000236453	lncRNA
AL034346.1	2.018077526	2.301209273	7.51E-06	1.35E-05	ENSG00000261730	lncRNA
AL136987.1	2.379261564	2.764735663	7.77E-06	1.40E-05	ENSG00000236069	lncRNA
C8orf49	2.565312858	2.273126512	7.83E-06	1.41E-05	ENSG00000255394	lncRNA
AL356805.1	2.052135453	2.177402341	8.05E-06	1.45E-05	ENSG00000258380	lncRNA
KCNQ5-IT1	2.592749422	2.247006934	8.41E-06	1.51E-05	ENSG00000233844	lncRNA
AC093627.1	2.543151183	2.444378051	8.50E-06	1.52E-05	ENSG00000232325	lncRNA
LINC01950	2.140296945	2.812435369	9.30E-06	1.66E-05	ENSG00000251027	lncRNA
LINC00686	3.831063439	3.354224976	9.84E-06	1.75E-05	ENSG00000237687	lncRNA
LINC01518	2.018837199	2.350185728	1.25E-05	2.20E-05	ENSG00000233515	lncRNA
AC021534.1	3.457020494	2.49422254	1.31E-05	2.30E-05	ENSG00000266711	lncRNA
FP236383.4	3.000901204	2.582800394	1.40E-05	2.45E-05	ENSG00000280614	lncRNA
VSTM2A-OT1	2.662095071	2.304394842	1.63E-05	2.83E-05	ENSG00000224223	lncRNA
AC004080.1	2.046001475	2.232258989	1.71E-05	2.96E-05	ENSG00000253308	lncRNA
AC073062.1	2.335623726	2.212559428	1.87E-05	3.24E-05	ENSG00000229370	lncRNA
AC097478.1	2.130890659	2.343466757	2.00E-05	3.45E-05	ENSG00000274238	lncRNA
AL035425.4	3.282461514	6.815099427	2.20E-05	3.77E-05	ENSG00000261409	lncRNA
AC024230.1	2.541448414	2.962848039	2.57E-05	4.38E-05	ENSG00000248515	lncRNA
AC068985.2	2.359257461	2.322377278	2.86E-05	4.85E-05	ENSG00000243486	lncRNA
AC064802.1	2.162762292	2.879179446	3.02E-05	5.12E-05	ENSG00000254339	lncRNA
AL132709.7	2.663177438	2.661618257	3.72E-05	6.25E-05	ENSG00000230805	lncRNA
AL049836.2	2.190094322	2.481201155	4.20E-05	7.00E-05	ENSG00000259166	lncRNA
AC005906.2	2.015930139	2.298962758	5.63E-05	9.29E-05	ENSG00000256654	lncRNA
SILC1	2.126450386	3.142491569	7.10E-05	0.000115916	ENSG00000232044	lncRNA
LINC00421	2.605427745	2.288340626	8.83E-05	0.00014292	ENSG00000236834	lncRNA
FP671120.7	2.12590813	3.749193082	0.00010797	0.000173358	ENSG00000280800	lncRNA
SOX5-AS1	2.097783152	2.210893171	0.000149654	0.000236583	ENSG00000256120	lncRNA
AC013286.1	2.12074655	2.094442383	0.000304166	0.00046737	ENSG00000230575	lncRNA
AC010776.3	2.810599256	5.488598741	0.000694467	0.001030665	ENSG00000273664	lncRNA
