# Supplementary material for: Comprehensive analysis of lncRNA biomarkers in kidney renal clear cell carcinoma by lncRNA-mediated ceRNA network
Source: PLoS One. 2021 Jun 8;16(6):e0252452. doi: 10.1371/journal.pone.0252452 (PMC8186793; doi:10.1371/journal.pone.0252452)
Supplement: S1 File — (ZIP) [file pone.0252452.s001.zip › original material/lncRNA_miRNA.txt]

lncRNA	miRNA
FLRT1	hsa-mir-508
C20orf197	hsa-mir-508
C20orf197	hsa-mir-122
C15orf56	hsa-mir-155
C15orf56	hsa-mir-216b
C15orf56	hsa-mir-122
C15orf56	hsa-mir-506
AC105206.1	hsa-mir-216b
AC105206.1	hsa-mir-122
AC020907.1	hsa-mir-155
AC020907.1	hsa-mir-216b
AC007362.1	hsa-mir-141
AC007362.1	hsa-mir-122
AC007362.1	hsa-mir-506
C17orf77	hsa-mir-506
WT1-AS	hsa-mir-141
WT1-AS	hsa-mir-155
WT1-AS	hsa-mir-216b
COL18A1-AS1	hsa-mir-210
LINC00313	hsa-mir-122
TCL6	hsa-mir-210
TCL6	hsa-mir-216b
TCL6	hsa-mir-122
BX255923.1	hsa-mir-216b
BX255923.1	hsa-mir-506
LINC00173	hsa-mir-506
AC009093.1	hsa-mir-155
AC009093.1	hsa-mir-122
SNHG12	hsa-mir-508
SNHG12	hsa-mir-122
RMRP	hsa-mir-122
AL590822.1	hsa-mir-122
AC105020.1	hsa-mir-122
AC004832.1	hsa-mir-508
AC025278.1	hsa-mir-122
LINC00487	hsa-mir-216b
LINC00487	hsa-mir-506
HCG27	hsa-mir-21
HCG27	hsa-mir-508
UCA1	hsa-mir-184
UCA1	hsa-mir-122
UCA1	hsa-mir-506
AC010336.2	hsa-mir-141
AC010336.2	hsa-mir-122
AC005082.1	hsa-mir-508
LY86-AS1	hsa-mir-141
LY86-AS1	hsa-mir-155
LY86-AS1	hsa-mir-184
LY86-AS1	hsa-mir-216b
LY86-AS1	hsa-mir-506
CLDN10-AS1	hsa-mir-508
SLC25A5-AS1	hsa-mir-122
SFTA1P	hsa-mir-216b
SFTA1P	hsa-mir-122
MIAT	hsa-mir-141
MIAT	hsa-mir-155
MIAT	hsa-mir-184
MIAT	hsa-mir-216b
MIAT	hsa-mir-508
ARHGAP26-AS1	hsa-mir-122
CFLAR-AS1	hsa-mir-506
C12orf77	hsa-mir-141
C12orf77	hsa-mir-216b
LINC00343	hsa-mir-122
LINC00343	hsa-mir-506
AC079341.1	hsa-mir-141
AC079341.1	hsa-mir-155
AC079341.1	hsa-mir-122
PCGEM1	hsa-mir-155
PCGEM1	hsa-mir-506
NLGN1-AS1	hsa-mir-141
NLGN1-AS1	hsa-mir-155
NLGN1-AS1	hsa-mir-122
LMO7-AS1	hsa-mir-122
LINC00200	hsa-mir-216b
LINC00200	hsa-mir-506
FGF12-AS2	hsa-mir-506
LINC00443	hsa-mir-141
ERVMER61-1	hsa-mir-21
ERVMER61-1	hsa-mir-506
ENO1-AS1	hsa-mir-122
LINC00410	hsa-mir-216b
LINC00410	hsa-mir-122
AC107021.1	hsa-mir-141
AC107021.1	hsa-mir-155
SLC6A1-AS1	hsa-mir-508
BPESC1	hsa-mir-141
BPESC1	hsa-mir-216b
BPESC1	hsa-mir-508
BPESC1	hsa-mir-506
ATP11A-AS1	hsa-mir-122
NALCN-AS1	hsa-mir-155
NALCN-AS1	hsa-mir-21
NALCN-AS1	hsa-mir-508
NALCN-AS1	hsa-mir-506
LINC00472	hsa-mir-141
LINC00472	hsa-mir-155
LINC00472	hsa-mir-184
LINC00472	hsa-mir-216b
LINC00472	hsa-mir-506
GAS6-AS1	hsa-mir-506
MYCNOS	hsa-mir-122
LATS2-AS1	hsa-mir-141
FGF14-AS1	hsa-mir-141
AL356740.1	hsa-mir-210
MIR155HG	hsa-mir-155
SRGAP3-AS4	hsa-mir-21
GPC6-AS1	hsa-mir-21
LINC00299	hsa-mir-21
LINC00299	hsa-mir-210
GLIS3-AS1	hsa-mir-506
FRY-AS1	hsa-mir-122
LINC00426	hsa-mir-141
LINC00426	hsa-mir-184
LINC00426	hsa-mir-210
LINC00426	hsa-mir-216b
LINC00426	hsa-mir-122
LINC00426	hsa-mir-506
AC011383.1	hsa-mir-122
AL158817.1	hsa-mir-122
AC007834.1	hsa-mir-122
ARHGEF26-AS1	hsa-mir-141
ARHGEF26-AS1	hsa-mir-155
ARHGEF26-AS1	hsa-mir-21
ARHGEF26-AS1	hsa-mir-508
AC025431.1	hsa-mir-21
HOTTIP	hsa-mir-141
HOTTIP	hsa-mir-184
HOTTIP	hsa-mir-506
AP005717.1	hsa-mir-155
ARAP1-AS2	hsa-mir-122
LINC00461	hsa-mir-141
LINC00461	hsa-mir-210
LINC00461	hsa-mir-216b
LINC00461	hsa-mir-508
LINC00461	hsa-mir-122
MIR210HG	hsa-mir-216b
MIR210HG	hsa-mir-122
FAM13A-AS1	hsa-mir-141
FAM13A-AS1	hsa-mir-122
LNX1-AS2	hsa-mir-21
LNX1-AS2	hsa-mir-216b
LNX1-AS2	hsa-mir-506
VCAN-AS1	hsa-mir-141
PVT1	hsa-mir-21
PVT1	hsa-mir-216b
PVT1	hsa-mir-506
TRIM36-IT1	hsa-mir-155
TRIM36-IT1	hsa-mir-216b
C8orf49	hsa-mir-184
C8orf49	hsa-mir-508
C8orf49	hsa-mir-122
AC110619.1	hsa-mir-184
AC110619.1	hsa-mir-122
LINC00507	hsa-mir-216b
PWRN1	hsa-mir-184
PWRN1	hsa-mir-21
PWRN1	hsa-mir-216b
PWRN1	hsa-mir-508
PWRN1	hsa-mir-122
PWRN1	hsa-mir-506
