# Supplementary material for: Comprehensive analysis of lncRNA biomarkers in kidney renal clear cell carcinoma by lncRNA-mediated ceRNA network
Source: PLoS One. 2021 Jun 8;16(6):e0252452. doi: 10.1371/journal.pone.0252452 (PMC8186793; doi:10.1371/journal.pone.0252452)
Supplement: S1 File — (ZIP) [file pone.0252452.s001.zip › original material/mRNA_diffSig.xls]

mRNA	logFC	logCPM	PValue	FDR
TMEM238L	-7.078308523	0.394089936	0	0	ENSG00000263429	protein_coding
ACP3	-5.566157769	2.878325452	0	0	ENSG00000014257	protein_coding
MFSD4A	-5.237894745	6.020982907	0	0	ENSG00000174514	protein_coding
SIM2	-4.49889604	2.675086457	0	0	ENSG00000159263	protein_coding
ESRRB	-5.931973314	2.984523686	1.65101916870769e-318	5.94994288018879e-315	ENSG00000119715	protein_coding
GPC5	-5.82678567	0.999958756	5.90E-299	1.77E-295	ENSG00000179399	protein_coding
KCNJ10	-6.175499235	4.175513586	6.69E-290	1.72E-286	ENSG00000177807	protein_coding
ELF5	-7.853566134	2.614694377	7.87E-281	1.77E-277	ENSG00000135374	protein_coding
ADGRF3	-3.527227811	0.772786365	2.91E-279	5.83E-276	ENSG00000173567	protein_coding
DDN	-6.340093857	2.089187479	1.57E-275	2.83E-272	ENSG00000181418	protein_coding
ATP1A1	-2.749741864	10.25348391	3.95E-275	6.16E-272	ENSG00000163399	protein_coding
MYLK3	-4.024276299	0.706990046	4.10E-275	6.16E-272	ENSG00000140795	protein_coding
CALB1	-7.504477557	5.584839723	4.96E-273	6.88E-270	ENSG00000104327	protein_coding
HSPA2	-3.886122862	5.697176598	1.02E-268	1.32E-265	ENSG00000126803	protein_coding
IRX2	-5.021990125	2.055983377	1.66E-268	1.99E-265	ENSG00000170561	protein_coding
ENPP6	-5.01847797	2.264259742	1.34E-262	1.51E-259	ENSG00000164303	protein_coding
SLC12A1	-8.26530607	8.567332446	8.10E-238	8.58E-235	ENSG00000074803	protein_coding
MTURN	-3.027205604	5.996942893	2.49E-237	2.49E-234	ENSG00000180354	protein_coding
SLC4A11	-4.437954149	3.062784177	5.85E-236	5.54E-233	ENSG00000088836	protein_coding
TRPV6	-4.864989485	1.198553382	2.91E-230	2.50E-227	ENSG00000165125	protein_coding
FGF1	-4.201610742	4.552067427	5.05E-228	4.13E-225	ENSG00000113578	protein_coding
GSTM3	-3.298296387	5.852082912	8.98E-225	7.03E-222	ENSG00000134202	protein_coding
HS6ST2	-6.247077033	2.765825831	2.69E-222	2.02E-219	ENSG00000171004	protein_coding
DUSP9	-6.83266982	4.013453252	1.13E-221	8.14E-219	ENSG00000130829	protein_coding
CLDN16	-5.840570625	3.847999659	3.23E-220	2.24E-217	ENSG00000113946	protein_coding
UNCX	-7.014417503	-2.188566282	1.29E-212	8.64E-210	ENSG00000164853	protein_coding
ARMH4	-3.543041511	3.439117791	1.19E-206	7.64E-204	ENSG00000139971	protein_coding
ATP12A	-7.212242827	1.256356791	3.28E-206	2.04E-203	ENSG00000075673	protein_coding
WNK4	-4.070475851	4.066653455	2.26E-203	1.35E-200	ENSG00000126562	protein_coding
EGF	-5.420462348	5.969150208	1.53E-201	8.90E-199	ENSG00000138798	protein_coding
HS6ST1	-2.144958074	5.572818988	2.10E-200	1.18E-197	ENSG00000136720	protein_coding
ACSF2	-3.264508535	5.015826117	2.61E-200	1.42E-197	ENSG00000167107	protein_coding
CLUL1	-3.44115742	0.600292414	3.80E-199	2.01E-196	ENSG00000079101	protein_coding
SLC14A2	-6.45206752	3.007548873	9.19E-197	4.73E-194	ENSG00000132874	protein_coding
CPNE6	-6.503021898	0.624166526	7.24E-192	3.62E-189	ENSG00000100884	protein_coding
RANBP3L	-5.203129408	3.16627522	2.02E-191	9.82E-189	ENSG00000164188	protein_coding
SLC4A8	-2.703133997	1.888747093	1.06E-190	5.02E-188	ENSG00000050438	protein_coding
PLA2R1	-3.081209156	4.559286159	2.90E-186	1.34E-183	ENSG00000153246	protein_coding
CNTD2	-4.800801329	0.215827351	1.63E-185	7.33E-183	ENSG00000105219	protein_coding
SFRP1	-5.263631271	6.051460612	1.88E-185	8.25E-183	ENSG00000104332	protein_coding
RBP2	-3.954428681	-1.600850897	1.56E-184	6.70E-182	ENSG00000114113	protein_coding
ERMP1	-2.441602299	6.337013917	4.92E-184	2.06E-181	ENSG00000099219	protein_coding
SIAH3	-5.216256178	0.304830748	8.14E-184	3.33E-181	ENSG00000215475	protein_coding
KLHL14	-3.818453583	2.171379704	4.41E-183	1.77E-180	ENSG00000197705	protein_coding
WNT8B	-3.878301972	-1.848846728	2.06E-182	8.09E-180	ENSG00000075290	protein_coding
NOS1	-4.419441964	1.754304755	1.09E-180	4.18E-178	ENSG00000089250	protein_coding
WNT9B	-4.134915481	0.722213954	1.87E-176	6.87E-174	ENSG00000158955	protein_coding
SOST	-6.800837318	1.322599262	2.92E-176	1.05E-173	ENSG00000167941	protein_coding
SH3GL3	-5.633277698	-0.139131361	2.30E-174	8.12E-172	ENSG00000140600	protein_coding
GP2	-6.918592247	0.629421534	1.02E-172	3.53E-170	ENSG00000169347	protein_coding
NHLRC4	-3.206790437	1.550770233	2.67E-171	9.09E-169	ENSG00000257108	protein_coding
KCNJ1	-6.266663501	5.940596323	2.93E-171	9.78E-169	ENSG00000151704	protein_coding
CLDN19	-5.673966068	3.925954642	3.26E-171	1.07E-168	ENSG00000164007	protein_coding
TMEM45B	-3.897018698	3.284070579	7.47E-171	2.40E-168	ENSG00000151715	protein_coding
ALDH6A1	-3.007130727	6.871578525	1.63E-169	5.15E-167	ENSG00000119711	protein_coding
PROX1	-4.329248814	3.221999573	1.35E-168	4.19E-166	ENSG00000117707	protein_coding
C13orf42	-5.168429797	-3.150905905	3.04E-168	9.29E-166	ENSG00000226792	protein_coding
AC007906.2	-3.974831363	2.303248187	3.66E-167	1.10E-164	ENSG00000277639	protein_coding
LGI2	-3.266216933	3.083457375	2.07E-166	6.13E-164	ENSG00000153012	protein_coding
USP44	-3.000714569	-0.221856269	1.13E-165	3.29E-163	ENSG00000136014	protein_coding
CLIC5	-3.781683361	5.240020815	2.87E-165	8.22E-163	ENSG00000112782	protein_coding
TCF21	-3.505391031	3.188360491	7.76E-164	2.18E-161	ENSG00000118526	protein_coding
NPHS1	-5.939426568	3.35686177	6.15E-163	1.71E-160	ENSG00000161270	protein_coding
UPP2	-4.295333186	2.21535738	2.26E-162	6.16E-160	ENSG00000007001	protein_coding
CHP2	-5.23806091	-1.469939621	5.12E-161	1.38E-158	ENSG00000166869	protein_coding
NT5C1A	-4.109092086	-2.949872115	1.74E-160	4.60E-158	ENSG00000116981	protein_coding
RNF212B	-4.10153482	-0.210966206	8.31E-160	2.17E-157	ENSG00000215277	protein_coding
ERVMER34-1	-4.670480038	1.479854552	4.34E-159	1.12E-156	ENSG00000226887	protein_coding
PRR15	-3.936678417	2.306276325	4.01E-156	1.00E-153	ENSG00000176532	protein_coding
AKAP3	-2.309715296	0.770293848	2.14E-155	5.27E-153	ENSG00000111254	protein_coding
HCRTR2	-5.589740766	-3.134194536	4.38E-155	1.07E-152	ENSG00000137252	protein_coding
COBLL1	-2.368180732	6.709100514	4.12E-154	9.76E-152	ENSG00000082438	protein_coding
ABCA4	-4.615245908	2.784017813	1.97E-151	4.60E-149	ENSG00000198691	protein_coding
XPNPEP2	-5.369348666	4.925113845	6.82E-151	1.56E-148	ENSG00000122121	protein_coding
KCNE1B	-5.0658311	-2.330838177	7.97E-151	1.79E-148	ENSG00000276289	protein_coding
CASR	-5.495229195	4.178601696	1.93E-149	4.30E-147	ENSG00000036828	protein_coding
ABAT	-3.021251827	5.529488553	8.44E-148	1.85E-145	ENSG00000183044	protein_coding
CRHBP	-4.040058499	2.763936506	2.85E-147	6.18E-145	ENSG00000145708	protein_coding
FAM171A1	-2.15092627	5.39647946	2.55E-146	5.48E-144	ENSG00000148468	protein_coding
SRGAP3	-2.44276721	3.070166123	7.94E-146	1.68E-143	ENSG00000196220	protein_coding
PRDM16	-3.675745993	3.060255185	1.55E-145	3.25E-143	ENSG00000142611	protein_coding
SFXN2	-2.339635316	4.449887193	8.65E-145	1.79E-142	ENSG00000156398	protein_coding
PRKAR2B	-2.223762724	3.261230684	1.93E-143	3.94E-141	ENSG00000005249	protein_coding
TMEM52B	-5.003006771	5.072045893	4.16E-143	8.43E-141	ENSG00000165685	protein_coding
SLC16A5	-3.007870297	3.901952317	1.19E-142	2.39E-140	ENSG00000170190	protein_coding
SLC7A8	-3.562243805	6.072865587	2.44E-142	4.83E-140	ENSG00000092068	protein_coding
IRX1	-4.569307618	1.417393748	2.76E-142	5.41E-140	ENSG00000170549	protein_coding
PTPRO	-3.172708074	4.287799986	7.36E-142	1.43E-139	ENSG00000151490	protein_coding
TPPP2	-4.07363431	-2.068430379	1.83E-141	3.52E-139	ENSG00000179636	protein_coding
DDB2	2.049347708	5.629700611	3.57E-141	6.77E-139	ENSG00000134574	protein_coding
SEMG2	-7.293934334	-1.999993482	1.01E-140	1.89E-138	ENSG00000124157	protein_coding
CCNI2	-2.931586366	0.24434663	1.83E-140	3.41E-138	ENSG00000205089	protein_coding
TCF24	-4.979108929	-2.226653704	1.07E-139	1.97E-137	ENSG00000261787	protein_coding
EFHD1	-2.60879355	6.276847934	1.14E-139	2.08E-137	ENSG00000115468	protein_coding
C4orf54	-6.751928469	0.350533584	3.06E-139	5.51E-137	ENSG00000248713	protein_coding
CPAMD8	-2.769815115	3.855798435	1.82E-138	3.22E-136	ENSG00000160111	protein_coding
SEMA6D	-2.913640373	4.241417554	3.44E-138	6.01E-136	ENSG00000137872	protein_coding
CYFIP2	-2.23872876	8.126433875	1.09E-137	1.89E-135	ENSG00000055163	protein_coding
CACNA2D2	-2.274178267	1.636794907	1.22E-137	2.09E-135	ENSG00000007402	protein_coding
TRPV5	-5.092471675	-0.656027591	1.48E-137	2.51E-135	ENSG00000127412	protein_coding
EYA4	-3.474686687	2.244067421	2.07E-137	3.49E-135	ENSG00000112319	protein_coding
KCNK13	-2.620755611	1.749124612	3.10E-137	5.17E-135	ENSG00000152315	protein_coding
AP006333.1	-4.096571024	0.597546948	2.22E-136	3.67E-134	ENSG00000126500	protein_coding
TMEM178A	-3.199625778	2.530816986	6.34E-136	1.04E-133	ENSG00000152154	protein_coding
AQP2	-8.935021262	8.633189197	1.32E-135	2.14E-133	ENSG00000167580	protein_coding
EHF	-5.211877269	3.573337296	2.38E-135	3.84E-133	ENSG00000135373	protein_coding
RASL11B	-4.268476054	2.677125897	6.72E-135	1.07E-132	ENSG00000128045	protein_coding
AIF1L	-3.194233238	8.0280247	4.86E-134	7.68E-132	ENSG00000126878	protein_coding
PRR35	-7.014994304	0.685003994	1.06E-133	1.64E-131	ENSG00000161992	protein_coding
FAM81A	-2.552337058	2.427525861	1.08E-133	1.67E-131	ENSG00000157470	protein_coding
SLC5A2	-4.681521703	2.520301139	2.38E-133	3.63E-131	ENSG00000140675	protein_coding
SLC28A2	-3.503076421	-0.256209411	4.10E-133	6.21E-131	ENSG00000137860	protein_coding
TNNT2	-4.842221345	1.339176547	4.99E-133	7.50E-131	ENSG00000118194	protein_coding
SLC5A7	-4.277624177	-2.166508697	5.81E-133	8.65E-131	ENSG00000115665	protein_coding
CALML3	-5.653161395	0.448467826	3.64E-132	5.34E-130	ENSG00000178363	protein_coding
PLCL1	-2.624259196	5.076768747	4.74E-131	6.88E-129	ENSG00000115896	protein_coding
CYP27B1	-3.587765627	2.015277696	3.98E-130	5.74E-128	ENSG00000111012	protein_coding
UMOD	-8.568274684	10.1247234	1.33E-129	1.91E-127	ENSG00000169344	protein_coding
EMX1	-2.596051338	4.341661129	3.49E-129	4.95E-127	ENSG00000135638	protein_coding
MUC15	-7.223685967	3.506242753	2.31E-128	3.20E-126	ENSG00000169550	protein_coding
RNF150	-3.093558016	4.357822937	3.49E-128	4.80E-126	ENSG00000170153	protein_coding
COL4A6	-4.359554229	1.911975218	8.60E-128	1.17E-125	ENSG00000197565	protein_coding
FOXC1	-2.158606269	4.672826074	1.17E-127	1.58E-125	ENSG00000054598	protein_coding
NOL3	3.444266195	6.700979294	1.49E-127	2.01E-125	ENSG00000140939	protein_coding
EDDM3A	-4.788144115	-2.74812519	2.03E-127	2.71E-125	ENSG00000181562	protein_coding
MECOM	-2.531337104	5.975835649	1.33E-126	1.77E-124	ENSG00000085276	protein_coding
SERPINA5	-4.887484446	5.703291553	1.53E-125	2.00E-123	ENSG00000188488	protein_coding
IYD	-4.245828706	2.975050135	9.90E-125	1.27E-122	ENSG00000009765	protein_coding
SLC15A2	-3.04295717	3.086474583	1.19E-124	1.52E-122	ENSG00000163406	protein_coding
ABHD17C	-2.030940899	3.512678427	2.42E-124	3.05E-122	ENSG00000136379	protein_coding
TMEM207	-8.135872546	0.905841299	6.00E-124	7.51E-122	ENSG00000198398	protein_coding
FAM167A	-3.49101892	2.78555485	7.85E-124	9.76E-122	ENSG00000154319	protein_coding
PCARE	-5.686428792	-1.946296183	7.96E-124	9.82E-122	ENSG00000179270	protein_coding
MRO	-2.959997322	3.162641986	1.65E-123	2.01E-121	ENSG00000134042	protein_coding
LMO3	-3.363857475	1.606415969	1.65E-123	2.01E-121	ENSG00000048540	protein_coding
ASS1	-2.690469379	7.886014831	2.35E-123	2.84E-121	ENSG00000130707	protein_coding
SLC22A8	-6.095122264	5.408886255	2.73E-123	3.28E-121	ENSG00000149452	protein_coding
SPAG4	3.90578212	5.45525941	4.21E-123	5.02E-121	ENSG00000061656	protein_coding
ERICH4	-3.571901686	0.035519433	1.14E-122	1.35E-120	ENSG00000204978	protein_coding
CCDC181	-3.036936806	0.910676337	4.73E-122	5.54E-120	ENSG00000117477	protein_coding
SAP30	2.503406987	4.126032812	7.80E-122	9.07E-120	ENSG00000164105	protein_coding
HPD	-4.855101914	5.316080397	7.80E-121	9.01E-119	ENSG00000158104	protein_coding
GADL1	-4.392981941	-0.777393915	5.45E-120	6.17E-118	ENSG00000144644	protein_coding
AGBL4	-2.442069474	0.070260766	1.71E-118	1.91E-116	ENSG00000186094	protein_coding
AVPR2	-3.406389741	1.798185023	2.12E-118	2.36E-116	ENSG00000126895	protein_coding
DIO1	-4.769935624	3.271410582	6.74E-118	7.40E-116	ENSG00000211452	protein_coding
EGLN3	4.276239797	9.008096422	9.80E-118	1.07E-115	ENSG00000129521	protein_coding
BTG2	-2.090015226	7.410214322	1.90E-117	2.06E-115	ENSG00000159388	protein_coding
KCNK10	-3.301661027	0.336891181	1.99E-117	2.15E-115	ENSG00000100433	protein_coding
PCK2	-2.265064657	6.070476289	5.91E-117	6.30E-115	ENSG00000100889	protein_coding
MYOZ2	-3.09319843	-1.832038527	9.38E-117	9.89E-115	ENSG00000172399	protein_coding
TAFA4	-4.304254219	-3.284184927	7.06E-116	7.35E-114	ENSG00000163377	protein_coding
SLC47A2	-3.891519619	3.259898962	7.76E-116	8.03E-114	ENSG00000180638	protein_coding
TFAP2B	-5.73822635	2.415693925	2.37E-115	2.45E-113	ENSG00000008196	protein_coding
KLRG2	-5.065642425	0.8311669	4.05E-115	4.13E-113	ENSG00000188883	protein_coding
PTGER1	-4.932414182	0.90822488	2.35E-114	2.37E-112	ENSG00000160951	protein_coding
PTH1R	-3.218267132	5.471162691	4.09E-114	4.09E-112	ENSG00000160801	protein_coding
COL26A1	-4.680288489	0.98393554	1.75E-113	1.73E-111	ENSG00000160963	protein_coding
C1orf226	-2.759528508	2.641408307	7.10E-113	6.99E-111	ENSG00000239887	protein_coding
PPP2R2B	-2.273700581	1.896696339	1.68E-112	1.65E-110	ENSG00000156475	protein_coding
NIPAL1	-3.190317267	2.578354174	3.20E-112	3.11E-110	ENSG00000163293	protein_coding
REEP6	-2.966748988	2.435789431	7.79E-112	7.54E-110	ENSG00000115255	protein_coding
TRPM6	-2.973292666	1.294098108	1.24E-111	1.20E-109	ENSG00000119121	protein_coding
NAT8L	-4.601479273	3.292127408	2.18E-111	2.09E-109	ENSG00000185818	protein_coding
PAPPA	-3.123723298	3.513689223	1.84E-110	1.74E-108	ENSG00000182752	protein_coding
ACY1	-2.160564781	3.212859353	4.53E-110	4.25E-108	ENSG00000243989	protein_coding
HELT	-5.23058683	-3.152695943	5.38E-110	5.03E-108	ENSG00000187821	protein_coding
STRA6	-4.030181805	1.740113967	5.77E-110	5.36E-108	ENSG00000137868	protein_coding
EPCAM	-2.836198041	6.456411447	7.79E-110	7.20E-108	ENSG00000119888	protein_coding
VIM	2.593518266	11.49362524	1.77E-109	1.63E-107	ENSG00000026025	protein_coding
TNNI1	-4.023099824	1.310877327	1.93E-109	1.76E-107	ENSG00000159173	protein_coding
NRK	-4.783965822	2.973664049	3.51E-109	3.17E-107	ENSG00000123572	protein_coding
GPC3	-3.648194623	4.607498944	6.02E-109	5.42E-107	ENSG00000147257	protein_coding
TYRO3	-2.228557382	3.608304414	2.45E-108	2.19E-106	ENSG00000092445	protein_coding
ARHGEF39	2.742244652	2.547129107	2.85E-108	2.54E-106	ENSG00000137135	protein_coding
NOS1AP	-2.770012416	0.553066406	3.62E-108	3.22E-106	ENSG00000198929	protein_coding
DEGS2	-2.991770614	2.736571099	8.57E-108	7.50E-106	ENSG00000168350	protein_coding
ASB15	-5.225065447	0.185012941	9.65E-108	8.40E-106	ENSG00000146809	protein_coding
PCDH9	-3.247437427	2.465428294	1.75E-107	1.52E-105	ENSG00000184226	protein_coding
SPTB	-2.634035211	1.78959415	4.38E-107	3.76E-105	ENSG00000070182	protein_coding
MPP7	-2.782286711	3.938732461	4.83E-107	4.12E-105	ENSG00000150054	protein_coding
S100A2	-3.491075558	3.769037126	6.57E-106	5.50E-104	ENSG00000196754	protein_coding
SUSD4	-3.649331108	3.152788624	8.39E-106	7.00E-104	ENSG00000143502	protein_coding
DPEP1	-4.333036515	5.282323954	2.24E-105	1.86E-103	ENSG00000015413	protein_coding
KLHL13	-2.149199454	4.051705259	3.97E-105	3.28E-103	ENSG00000003096	protein_coding
CASZ1	-2.006917679	2.778823096	2.16E-104	1.77E-102	ENSG00000130940	protein_coding
AMPH	-3.14845387	1.104508976	4.54E-104	3.70E-102	ENSG00000078053	protein_coding
SLC14A1	-2.973010872	4.213803987	1.27E-103	1.02E-101	ENSG00000141469	protein_coding
CST9	-5.039120727	-3.643847709	1.57E-103	1.26E-101	ENSG00000173335	protein_coding
HILPDA	4.690335522	7.688325188	3.29E-103	2.63E-101	ENSG00000135245	protein_coding
HECW1	-3.689410881	2.035568893	4.10E-103	3.25E-101	ENSG00000002746	protein_coding
GABRD	5.150018388	3.883925834	4.66E-103	3.68E-101	ENSG00000187730	protein_coding
NETO2	3.327264726	6.077861652	1.16E-102	9.11E-101	ENSG00000171208	protein_coding
FAM222A	-2.739581153	2.32297953	1.27E-102	9.90E-101	ENSG00000139438	protein_coding
VEGFA	3.503766201	10.62823838	2.35E-102	1.83E-100	ENSG00000112715	protein_coding
SPTBN2	-4.326729562	5.563639035	2.86E-102	2.21E-100	ENSG00000173898	protein_coding
SLC16A3	3.061709145	8.009961743	4.47E-102	3.44E-100	ENSG00000141526	protein_coding
DTX1	-2.443571885	2.834889131	1.50E-101	1.15E-99	ENSG00000135144	protein_coding
SLC26A4	-3.2500715	1.977081213	1.06E-100	8.03E-99	ENSG00000091137	protein_coding
LILRB1	2.942896587	3.872236173	1.38E-100	1.05E-98	ENSG00000104972	protein_coding
MAP6	-2.377361561	2.611237633	1.67E-100	1.26E-98	ENSG00000171533	protein_coding
CLDN14	-2.938907057	1.251908188	2.20E-100	1.65E-98	ENSG00000159261	protein_coding
SORD	-2.153832179	4.785702954	5.47E-100	4.09E-98	ENSG00000140263	protein_coding
KCTD8	-4.022287878	-1.872745619	4.97E-99	3.69E-97	ENSG00000183783	protein_coding
LZTS3	-2.282133948	4.551624489	5.93E-99	4.38E-97	ENSG00000088899	protein_coding
MRLN	-4.447342506	-1.559195486	7.24E-99	5.33E-97	ENSG00000227877	protein_coding
AFM	-4.640121692	2.29216596	2.11E-98	1.53E-96	ENSG00000079557	protein_coding
OLFM3	-5.303814486	-2.423297123	3.69E-98	2.66E-96	ENSG00000118733	protein_coding
PDE1A	-2.801313141	5.282255555	5.10E-98	3.66E-96	ENSG00000115252	protein_coding
ZNF488	-3.496745409	-0.73047648	6.68E-98	4.77E-96	ENSG00000265763	protein_coding
NKD1	-2.902491499	0.996250924	1.47E-97	1.05E-95	ENSG00000140807	protein_coding
RAG2	-3.77714164	-3.176391308	4.41E-97	3.10E-95	ENSG00000175097	protein_coding
PEG3	-2.341910826	2.943734182	6.51E-97	4.55E-95	ENSG00000198300	protein_coding
CDKN2A	4.947667844	2.914724958	7.98E-97	5.55E-95	ENSG00000147889	protein_coding
ARHGAP22	2.776844532	2.906426176	9.79E-97	6.79E-95	ENSG00000128805	protein_coding
AGAP2	2.717081495	2.773952052	1.43E-96	9.84E-95	ENSG00000135439	protein_coding
CXCR4	2.800644677	7.56607491	7.02E-96	4.81E-94	ENSG00000121966	protein_coding
ST8SIA4	3.592159173	5.842774125	7.67E-96	5.23E-94	ENSG00000113532	protein_coding
FAM151A	-3.92872424	4.406552881	1.35E-95	9.15E-94	ENSG00000162391	protein_coding
VSIG8	-2.826367687	-0.995143498	2.47E-95	1.66E-93	ENSG00000243284	protein_coding
MT1G	-4.428375016	6.03930142	2.66E-95	1.79E-93	ENSG00000125144	protein_coding
NPHS2	-7.082070425	4.057470482	4.48E-95	3.00E-93	ENSG00000116218	protein_coding
NYAP1	-2.597223097	-0.819411049	1.26E-94	8.41E-93	ENSG00000166924	protein_coding
HOMER1	-2.1859514	3.11730998	1.74E-94	1.16E-92	ENSG00000152413	protein_coding
GATA3	-3.120190696	4.149913077	3.02E-94	1.99E-92	ENSG00000107485	protein_coding
COL5A3	3.566548436	5.23567813	3.06E-94	2.01E-92	ENSG00000080573	protein_coding
RNF43	-2.524901062	2.87879312	3.69E-94	2.42E-92	ENSG00000108375	protein_coding
ST6GAL1	-2.16070481	7.456617362	4.04E-94	2.64E-92	ENSG00000073849	protein_coding
P2RX7	2.699430547	4.19275907	5.84E-94	3.79E-92	ENSG00000089041	protein_coding
SLC9A4	-6.091724076	2.882575188	7.17E-94	4.63E-92	ENSG00000180251	protein_coding
F11	-4.227426758	2.354035704	8.91E-94	5.73E-92	ENSG00000088926	protein_coding
CA8	-3.246995599	2.568990822	1.64E-93	1.05E-91	ENSG00000178538	protein_coding
KLK7	-5.789984632	0.441093454	3.39E-93	2.16E-91	ENSG00000169035	protein_coding
EDA2R	2.318983623	4.125505094	3.68E-93	2.33E-91	ENSG00000131080	protein_coding
ZNF395	2.659488987	8.327139409	3.99E-93	2.51E-91	ENSG00000186918	protein_coding
SCARB1	3.817497662	7.904172686	1.39E-92	8.70E-91	ENSG00000073060	protein_coding
PROZ	-4.146706501	0.353918982	2.19E-92	1.36E-90	ENSG00000126231	protein_coding
STAMBPL1	2.499028307	3.857991914	2.93E-92	1.82E-90	ENSG00000138134	protein_coding
NDUFA4L2	5.464631964	10.52133186	9.03E-92	5.55E-90	ENSG00000185633	protein_coding
SLC52A3	-2.970772988	2.61393475	1.09E-91	6.69E-90	ENSG00000101276	protein_coding
CLCNKA	-4.980885011	5.141264007	1.12E-91	6.84E-90	ENSG00000186510	protein_coding
AL590560.2	-3.816526391	-3.385513065	1.94E-91	1.18E-89	ENSG00000256029	protein_coding
CACNA2D3	-2.086622048	1.505483255	3.34E-91	2.02E-89	ENSG00000157445	protein_coding
FMO5	-2.420510097	3.625573279	3.99E-91	2.40E-89	ENSG00000131781	protein_coding
SLC13A3	-4.676786027	6.121186015	2.59E-90	1.55E-88	ENSG00000158296	protein_coding
TYRP1	-5.228817739	1.498108491	4.50E-90	2.68E-88	ENSG00000107165	protein_coding
CFAP74	4.001846543	0.124919757	4.88E-90	2.89E-88	ENSG00000142609	protein_coding
MARVELD2	-2.356460943	4.032071212	6.66E-90	3.94E-88	ENSG00000152939	protein_coding
RALYL	-5.722532466	1.199305693	1.77E-89	1.04E-87	ENSG00000184672	protein_coding
ENTPD3	-3.223480808	-0.38661612	3.34E-89	1.95E-87	ENSG00000168032	protein_coding
ANGPTL4	4.967186196	9.580591628	3.80E-89	2.21E-87	ENSG00000167772	protein_coding
FAM78A	2.39074866	3.88843907	6.20E-89	3.59E-87	ENSG00000126882	protein_coding
NELL1	-5.79701679	2.644939001	8.04E-89	4.63E-87	ENSG00000165973	protein_coding
DOK3	2.647214588	3.7491717	9.36E-89	5.37E-87	ENSG00000146094	protein_coding
TREM2	4.080138458	4.535821453	2.01E-88	1.15E-86	ENSG00000095970	protein_coding
CDH16	-2.348714419	8.503242177	2.05E-88	1.17E-86	ENSG00000166589	protein_coding
HPCAL4	-3.964157938	1.275612419	2.60E-88	1.48E-86	ENSG00000116983	protein_coding
MTCP1	3.276082876	3.093505018	6.05E-88	3.43E-86	ENSG00000214827	protein_coding
PHKA2	2.210123696	7.087372786	1.38E-87	7.77E-86	ENSG00000044446	protein_coding
ALDOB	-4.699142795	9.318931147	1.55E-87	8.67E-86	ENSG00000136872	protein_coding
TNNC1	-3.331882466	0.46644358	1.55E-87	8.67E-86	ENSG00000114854	protein_coding
KNG1	-6.19231584	7.118790296	2.84E-87	1.58E-85	ENSG00000113889	protein_coding
HSF4	5.741563647	6.189448095	8.24E-87	4.54E-85	ENSG00000102878	protein_coding
ITLN1	-3.640182203	-0.474446751	1.06E-86	5.81E-85	ENSG00000179914	protein_coding
PRDM1	2.301734046	5.142726993	2.85E-86	1.55E-84	ENSG00000057657	protein_coding
STC2	3.941849378	6.998618279	2.97E-86	1.61E-84	ENSG00000113739	protein_coding
HK2	3.461340661	6.528595647	5.17E-86	2.78E-84	ENSG00000159399	protein_coding
RASAL3	2.68961712	4.057966248	5.53E-86	2.96E-84	ENSG00000105122	protein_coding
TMEM74B	3.737093942	2.543620318	1.95E-85	1.04E-83	ENSG00000125895	protein_coding
OVCH2	-4.40502734	0.440460251	1.97E-85	1.04E-83	ENSG00000183378	protein_coding
HLA-F	2.474130835	7.195488466	2.24E-85	1.19E-83	ENSG00000204642	protein_coding
ACOT12	-4.259771116	-1.179489853	3.67E-85	1.93E-83	ENSG00000172497	protein_coding
GGT6	-4.724654606	3.813391677	4.86E-85	2.55E-83	ENSG00000167741	protein_coding
PRRG2	-2.808830527	1.597364705	5.88E-85	3.07E-83	ENSG00000126460	protein_coding
ODF3B	3.554151342	4.600314144	5.97E-85	3.11E-83	ENSG00000177989	protein_coding
SEMG1	-4.731383813	-4.081657256	7.31E-85	3.80E-83	ENSG00000124233	protein_coding
ADGRV1	-2.725437101	2.280704501	8.29E-85	4.29E-83	ENSG00000164199	protein_coding
SHBG	-2.300046398	-0.690543671	8.51E-85	4.39E-83	ENSG00000129214	protein_coding
SEMA5B	3.722520684	7.251539503	1.32E-84	6.79E-83	ENSG00000082684	protein_coding
CAV2	2.020191538	7.281110111	1.84E-84	9.42E-83	ENSG00000105971	protein_coding
DGKD	2.137012536	5.554375066	1.86E-84	9.48E-83	ENSG00000077044	protein_coding
FAM3B	-3.885144503	2.120572442	2.22E-84	1.13E-82	ENSG00000183844	protein_coding
CD1D	2.299127473	3.087095455	2.34E-84	1.18E-82	ENSG00000158473	protein_coding
VGLL1	-6.166373149	0.191532166	6.79E-84	3.41E-82	ENSG00000102243	protein_coding
NTNG1	-4.478759986	1.521860497	8.81E-84	4.41E-82	ENSG00000162631	protein_coding
KSR2	-3.206058764	1.800025352	1.36E-83	6.79E-82	ENSG00000171435	protein_coding
KRBA1	2.822018039	5.927115824	1.81E-83	8.96E-82	ENSG00000133619	protein_coding
PIK3R5	2.82670312	4.098267665	2.25E-83	1.11E-81	ENSG00000141506	protein_coding
ESRRG	-3.044181946	4.603442099	2.35E-83	1.16E-81	ENSG00000196482	protein_coding
PARVG	2.892312211	4.279703151	6.79E-83	3.32E-81	ENSG00000138964	protein_coding
CLDN10	-2.270682366	5.259701193	1.33E-82	6.44E-81	ENSG00000134873	protein_coding
NUAK2	-2.09524962	4.994521707	1.65E-82	7.96E-81	ENSG00000163545	protein_coding
ENO2	3.219034352	7.517093052	1.67E-82	8.02E-81	ENSG00000111674	protein_coding
C10orf55	-2.267008707	-0.462306321	1.68E-82	8.05E-81	ENSG00000222047	protein_coding
MYBPH	-3.189598402	-1.627140287	2.58E-82	1.23E-80	ENSG00000133055	protein_coding
LCP2	2.237724082	5.620885605	3.71E-82	1.75E-80	ENSG00000043462	protein_coding
TYMS	2.093673102	4.778021471	3.98E-82	1.87E-80	ENSG00000176890	protein_coding
SLC2A12	-3.298175777	1.731342255	4.10E-82	1.92E-80	ENSG00000146411	protein_coding
GAL3ST3	-4.337814996	0.363556072	7.22E-82	3.38E-80	ENSG00000175229	protein_coding
LAMA4	2.683515286	7.403653339	1.80E-81	8.37E-80	ENSG00000112769	protein_coding
LRRC2	-3.409264803	2.004590728	1.89E-81	8.80E-80	ENSG00000163827	protein_coding
COL23A1	4.876273133	7.617691277	3.09E-81	1.43E-79	ENSG00000050767	protein_coding
MRAP2	-3.336863916	0.395523746	5.57E-81	2.57E-79	ENSG00000135324	protein_coding
FXYD4	-6.309797764	4.888479115	5.65E-81	2.60E-79	ENSG00000150201	protein_coding
AL359736.1	-2.830233922	-4.086875225	5.92E-81	2.71E-79	ENSG00000273167	protein_coding
RELT	2.106602818	3.01110603	7.04E-81	3.22E-79	ENSG00000054967	protein_coding
TNFAIP6	5.942296832	5.609916132	1.52E-80	6.92E-79	ENSG00000123610	protein_coding
CCSER1	-2.452154176	1.762017718	2.53E-80	1.15E-78	ENSG00000184305	protein_coding
CA9	5.925294335	7.665811421	4.14E-80	1.87E-78	ENSG00000107159	protein_coding
DACH1	-2.340891658	3.362074071	4.46E-80	2.01E-78	ENSG00000276644	protein_coding
CYP4F2	-4.921000658	2.614625823	8.41E-80	3.77E-78	ENSG00000186115	protein_coding
SLC9A3	-3.464054953	4.967891544	9.53E-80	4.26E-78	ENSG00000066230	protein_coding
SPTSSB	-3.450568139	-0.694415165	1.27E-79	5.65E-78	ENSG00000196542	protein_coding
TYMP	2.965971176	6.637196011	1.27E-79	5.65E-78	ENSG00000025708	protein_coding
MYO3B	-3.743178493	2.910674487	1.75E-79	7.77E-78	ENSG00000071909	protein_coding
CD300A	3.004843239	4.417189383	1.77E-79	7.85E-78	ENSG00000167851	protein_coding
BHLHE41	2.778851676	7.073761881	4.90E-79	2.16E-77	ENSG00000123095	protein_coding
CDCA2	4.295273905	4.353847905	5.86E-79	2.57E-77	ENSG00000184661	protein_coding
KLK6	-5.413624113	0.974557728	8.63E-79	3.77E-77	ENSG00000167755	protein_coding
ITGAX	3.306688273	5.036579001	1.24E-78	5.39E-77	ENSG00000140678	protein_coding
GAL3ST4	2.910901933	4.06143688	1.59E-78	6.89E-77	ENSG00000197093	protein_coding
KCNJ12	-2.31349479	1.693474804	2.79E-78	1.20E-76	ENSG00000184185	protein_coding
ESM1	3.608671123	7.947754393	2.80E-78	1.21E-76	ENSG00000164283	protein_coding
COL4A4	-2.098652961	5.149301013	3.27E-78	1.40E-76	ENSG00000081052	protein_coding
CD300LF	3.032957619	2.35165201	3.39E-78	1.45E-76	ENSG00000186074	protein_coding
TMEM72	-2.995501683	5.470366152	5.65E-78	2.41E-76	ENSG00000187783	protein_coding
RASD1	-2.52180486	5.833678993	5.94E-78	2.53E-76	ENSG00000108551	protein_coding
CTSV	-2.842832229	1.608028755	6.73E-78	2.86E-76	ENSG00000136943	protein_coding
RIPPLY1	-2.816291409	-1.038160623	1.13E-77	4.79E-76	ENSG00000147223	protein_coding
ANKRD34B	-3.891477296	-1.45186329	1.41E-77	5.96E-76	ENSG00000189127	protein_coding
GRIK2	-2.793259712	-0.571647343	1.46E-77	6.16E-76	ENSG00000164418	protein_coding
PLK2	2.244611037	6.754766066	2.50E-77	1.05E-75	ENSG00000145632	protein_coding
SSC4D	-2.234169888	1.401410478	2.59E-77	1.08E-75	ENSG00000146700	protein_coding
SLFN13	2.192007642	5.399636911	3.60E-77	1.50E-75	ENSG00000154760	protein_coding
STAC3	2.297460869	2.042020812	4.65E-77	1.92E-75	ENSG00000185482	protein_coding
VASH1	2.200917947	5.732125408	4.79E-77	1.97E-75	ENSG00000071246	protein_coding
MYO1F	2.525906999	5.156161968	8.00E-77	3.28E-75	ENSG00000142347	protein_coding
TNFRSF4	3.316183361	3.107854591	1.14E-76	4.60E-75	ENSG00000186827	protein_coding
GJC1	2.770734871	5.247184246	1.69E-76	6.83E-75	ENSG00000182963	protein_coding
GRIK3	5.050489643	4.787195782	1.75E-76	7.01E-75	ENSG00000163873	protein_coding
DCXR	-2.067811188	5.370733849	2.06E-76	8.24E-75	ENSG00000169738	protein_coding
PIPOX	-2.947967333	4.727006782	2.53E-76	1.01E-74	ENSG00000179761	protein_coding
SCN7A	-3.977883185	-0.062968306	3.00E-76	1.19E-74	ENSG00000136546	protein_coding
NCCRP1	-2.945043711	-0.269402656	4.68E-76	1.86E-74	ENSG00000188505	protein_coding
PLXDC1	2.892975331	5.589757505	5.22E-76	2.07E-74	ENSG00000161381	protein_coding
PADI2	-2.473302181	4.531354401	5.70E-76	2.25E-74	ENSG00000117115	protein_coding
LIPH	-3.575979989	2.926517856	1.45E-75	5.65E-74	ENSG00000163898	protein_coding
AQP3	-2.188980164	7.338126524	2.34E-75	9.09E-74	ENSG00000165272	protein_coding
IGSF10	-2.724912664	0.020224767	2.58E-75	1.00E-73	ENSG00000152580	protein_coding
RASSF10	-3.07870563	1.01014621	2.71E-75	1.05E-73	ENSG00000189431	protein_coding
NLRC5	2.269955038	5.752074877	3.26E-75	1.26E-73	ENSG00000140853	protein_coding
TMEM91	3.751894666	5.447479615	3.75E-75	1.44E-73	ENSG00000142046	protein_coding
DOC2A	6.149615423	4.943069014	4.30E-75	1.65E-73	ENSG00000149927	protein_coding
LGALS9	2.199234573	5.631462861	5.32E-75	2.04E-73	ENSG00000168961	protein_coding
MOGAT2	-4.244813224	-1.224853227	6.54E-75	2.50E-73	ENSG00000166391	protein_coding
IGFBP3	3.512032361	11.18197272	7.14E-75	2.73E-73	ENSG00000146674	protein_coding
PDILT	-2.979820899	-3.197133575	1.10E-74	4.20E-73	ENSG00000169340	protein_coding
BMP6	-2.103484736	3.652260541	1.63E-74	6.21E-73	ENSG00000153162	protein_coding
TNFRSF14	2.164428913	7.030894074	2.40E-74	9.12E-73	ENSG00000157873	protein_coding
HSPB7	-3.254229515	3.544582476	2.97E-74	1.13E-72	ENSG00000173641	protein_coding
NUDT10	-2.662605793	-0.210509735	3.40E-74	1.28E-72	ENSG00000122824	protein_coding
TRPM2	2.777789296	3.8447122	5.47E-74	2.05E-72	ENSG00000142185	protein_coding
LPCAT1	2.563917104	7.957537738	5.72E-74	2.14E-72	ENSG00000153395	protein_coding
NUSAP1	2.170449431	4.222899634	5.87E-74	2.20E-72	ENSG00000137804	protein_coding
GGACT	-2.335248352	3.58639018	6.92E-74	2.58E-72	ENSG00000134864	protein_coding
GAS2L3	3.142734326	5.31653646	8.40E-74	3.13E-72	ENSG00000139354	protein_coding
NR1I3	-2.452432643	0.225838416	8.68E-74	3.22E-72	ENSG00000143257	protein_coding
APOC1	5.089901296	6.653803175	9.50E-74	3.52E-72	ENSG00000130208	protein_coding
ADM	2.739460507	7.635250948	1.05E-73	3.87E-72	ENSG00000148926	protein_coding
TTC36	-2.760891803	-0.258334382	1.10E-73	4.06E-72	ENSG00000172425	protein_coding
SLC5A11	-3.051159117	0.345710967	1.36E-73	4.97E-72	ENSG00000158865	protein_coding
LAPTM5	2.556770112	8.228335309	1.38E-73	5.07E-72	ENSG00000162511	protein_coding
HOXB9	-3.269168535	3.66955861	3.23E-73	1.17E-71	ENSG00000170689	protein_coding
HOXB6	-2.062669669	3.814019052	3.45E-73	1.25E-71	ENSG00000108511	protein_coding
CHL1	-3.302886719	3.939611895	4.71E-73	1.70E-71	ENSG00000134121	protein_coding
CKM	-2.886671206	-1.403787025	4.92E-73	1.77E-71	ENSG00000104879	protein_coding
DPEP2	2.302390962	2.503128549	5.55E-73	1.99E-71	ENSG00000167261	protein_coding
GALNT3	-2.538767541	3.370169851	6.25E-73	2.24E-71	ENSG00000115339	protein_coding
TMIGD3	2.945454129	3.95484127	9.65E-73	3.45E-71	ENSG00000121933	protein_coding
ARL4D	-2.681267969	3.744299351	1.27E-72	4.52E-71	ENSG00000175906	protein_coding
FCGR3A	3.356176577	7.117286329	1.41E-72	5.00E-71	ENSG00000203747	protein_coding
IGSF6	2.705864671	4.313977296	1.51E-72	5.36E-71	ENSG00000140749	protein_coding
RAP1GAP	-2.550421653	6.36320433	1.55E-72	5.48E-71	ENSG00000076864	protein_coding
INHBB	3.844134493	6.169045455	1.77E-72	6.26E-71	ENSG00000163083	protein_coding
TSPAN8	-3.905281761	3.460989347	3.66E-72	1.29E-70	ENSG00000127324	protein_coding
FBP1	-2.308227867	5.970870239	3.85E-72	1.35E-70	ENSG00000165140	protein_coding
SLC34A3	-3.369046491	1.901169567	6.05E-72	2.11E-70	ENSG00000198569	protein_coding
PSMB9	2.247010561	6.10984633	6.14E-72	2.14E-70	ENSG00000240065	protein_coding
IL2RB	3.023536872	4.700296309	8.06E-72	2.80E-70	ENSG00000100385	protein_coding
NDST3	-3.034620514	-1.086440139	8.95E-72	3.10E-70	ENSG00000164100	protein_coding
FABP1	-4.409072938	3.453134686	1.16E-71	3.99E-70	ENSG00000163586	protein_coding
PFKFB4	2.442221555	4.81082075	2.19E-71	7.50E-70	ENSG00000114268	protein_coding
SLC34A1	-4.386008765	4.873955775	2.28E-71	7.80E-70	ENSG00000131183	protein_coding
EHD2	2.269646438	8.337240887	2.29E-71	7.81E-70	ENSG00000024422	protein_coding
PLAU	-2.163006951	6.037565879	3.89E-71	1.32E-69	ENSG00000122861	protein_coding
ERBB4	-3.862050816	3.55465767	4.85E-71	1.64E-69	ENSG00000178568	protein_coding
CCDC160	-2.36139749	1.329604386	5.77E-71	1.95E-69	ENSG00000203952	protein_coding
SYT7	-3.367947159	3.003607299	7.28E-71	2.45E-69	ENSG00000011347	protein_coding
MAL2	-2.716978053	6.308462324	7.91E-71	2.66E-69	ENSG00000147676	protein_coding
CGN	-2.407158882	4.661944309	8.12E-71	2.72E-69	ENSG00000143375	protein_coding
P2RX2	-3.461459175	-3.456804269	8.28E-71	2.77E-69	ENSG00000187848	protein_coding
LAIR1	2.663245033	5.344155733	1.15E-70	3.82E-69	ENSG00000167613	protein_coding
AHNAK2	4.111941374	6.974818056	1.30E-70	4.29E-69	ENSG00000185567	protein_coding
TYROBP	2.67702174	6.308999124	1.35E-70	4.46E-69	ENSG00000011600	protein_coding
FATE1	3.546097269	0.914406826	1.72E-70	5.65E-69	ENSG00000147378	protein_coding
LAT2	2.177549019	4.002414268	2.41E-70	7.93E-69	ENSG00000086730	protein_coding
SULT2B1	-3.170163214	0.879272412	5.07E-70	1.66E-68	ENSG00000088002	protein_coding
TENT5B	-2.571733788	1.904241796	1.30E-69	4.22E-68	ENSG00000158246	protein_coding
TMEM155	5.107236199	0.782201254	1.35E-69	4.35E-68	ENSG00000164112	protein_coding
TACSTD2	-3.464875342	6.319697607	1.90E-69	6.09E-68	ENSG00000184292	protein_coding
SCNN1B	-3.9966242	4.237130173	2.85E-69	9.06E-68	ENSG00000168447	protein_coding
SLC13A2	-4.665623409	3.253978533	4.32E-69	1.37E-67	ENSG00000007216	protein_coding
CYP2B6	-4.508881644	1.437559653	4.80E-69	1.52E-67	ENSG00000197408	protein_coding
FMN2	-3.778831848	0.230187658	6.56E-69	2.07E-67	ENSG00000155816	protein_coding
ADAMTS7	2.468232247	3.704075415	6.93E-69	2.17E-67	ENSG00000136378	protein_coding
FMNL1	2.259946177	5.068765203	1.10E-68	3.42E-67	ENSG00000184922	protein_coding
PYGL	2.036786487	6.133938366	1.46E-68	4.54E-67	ENSG00000100504	protein_coding
LILRB2	2.308841989	3.829952911	2.00E-68	6.22E-67	ENSG00000131042	protein_coding
ENPP3	4.605758486	8.06457351	2.19E-68	6.77E-67	ENSG00000154269	protein_coding
COL4A5	-2.295237361	3.989097456	2.27E-68	7.00E-67	ENSG00000188153	protein_coding
PSORS1C1	2.984530578	2.640531168	2.44E-68	7.51E-67	ENSG00000204540	protein_coding
SCD	3.03677458	8.772930857	4.54E-68	1.39E-66	ENSG00000099194	protein_coding
CHGB	-3.631097328	2.661130437	5.69E-68	1.74E-66	ENSG00000089199	protein_coding
SLC6A17	-2.743480511	1.1502744	6.47E-68	1.98E-66	ENSG00000197106	protein_coding
CSPG4	2.759370847	7.171267951	6.68E-68	2.04E-66	ENSG00000173546	protein_coding
SLC37A2	2.763958314	4.222698049	8.88E-68	2.69E-66	ENSG00000134955	protein_coding
C1orf127	3.12115595	-0.903285346	1.36E-67	4.11E-66	ENSG00000175262	protein_coding
NNMT	3.939299748	9.483835207	2.17E-67	6.52E-66	ENSG00000166741	protein_coding
CAV1	2.253011704	7.981064498	2.32E-67	6.95E-66	ENSG00000105974	protein_coding
RPS6KA6	-2.955685345	3.280366427	3.07E-67	9.17E-66	ENSG00000072133	protein_coding
FCER1G	2.553726804	5.529777843	3.41E-67	1.02E-65	ENSG00000158869	protein_coding
BTN3A2	2.014056296	6.89641228	3.93E-67	1.17E-65	ENSG00000186470	protein_coding
ACKR2	-2.252102056	0.599986293	4.58E-67	1.36E-65	ENSG00000144648	protein_coding
ANGPT2	3.135235263	6.868139635	6.81E-67	2.01E-65	ENSG00000091879	protein_coding
C7	-3.293316176	7.732027736	7.31E-67	2.16E-65	ENSG00000112936	protein_coding
C1QTNF6	2.299157513	4.436967508	7.39E-67	2.18E-65	ENSG00000133466	protein_coding
PRELID2	2.097039483	3.115720531	1.77E-66	5.19E-65	ENSG00000186314	protein_coding
CLEC2D	2.575330484	3.900717416	1.79E-66	5.23E-65	ENSG00000069493	protein_coding
DLX5	3.432357014	1.331499932	2.20E-66	6.41E-65	ENSG00000105880	protein_coding
AP1M2	-2.458003453	4.477738103	2.46E-66	7.16E-65	ENSG00000129354	protein_coding
SPI1	2.375362234	4.960268956	2.46E-66	7.16E-65	ENSG00000066336	protein_coding
GPR182	-2.406877856	-0.283743373	3.17E-66	9.21E-65	ENSG00000166856	protein_coding
FREM1	-3.295034273	3.404893087	3.81E-66	1.10E-64	ENSG00000164946	protein_coding
SLC36A2	-4.643977544	3.542086263	4.72E-66	1.36E-64	ENSG00000186335	protein_coding
CLDN11	-2.468734672	1.882667888	5.08E-66	1.46E-64	ENSG00000013297	protein_coding
KLRD1	2.353449324	2.76944336	5.42E-66	1.55E-64	ENSG00000134539	protein_coding
SIGLEC8	4.350182733	2.992741606	6.67E-66	1.91E-64	ENSG00000105366	protein_coding
SIGLEC10	2.992160875	3.93851232	7.02E-66	2.01E-64	ENSG00000142512	protein_coding
APOBEC3G	2.350240007	4.798418523	7.86E-66	2.24E-64	ENSG00000239713	protein_coding
TCIM	-2.153324318	6.105667614	1.31E-65	3.72E-64	ENSG00000176907	protein_coding
GJA3	-2.973092601	-0.222258747	1.36E-65	3.86E-64	ENSG00000121743	protein_coding
OSCAR	2.595954485	2.267792038	1.45E-65	4.10E-64	ENSG00000170909	protein_coding
BIN2	2.029482934	4.025418911	1.50E-65	4.24E-64	ENSG00000110934	protein_coding
LTB4R	2.553562932	3.601734847	1.55E-65	4.38E-64	ENSG00000213903	protein_coding
CGNL1	-2.093047447	7.170095394	1.56E-65	4.39E-64	ENSG00000128849	protein_coding
ABCA13	-3.48636283	-0.219633582	1.67E-65	4.71E-64	ENSG00000179869	protein_coding
SASH3	2.498992713	4.600259749	1.73E-65	4.86E-64	ENSG00000122122	protein_coding
C9orf135	-3.459454737	-1.832569474	2.53E-65	7.08E-64	ENSG00000204711	protein_coding
DACH2	-3.149299864	-1.343234616	3.69E-65	1.03E-63	ENSG00000126733	protein_coding
RASSF2	2.217960076	5.707646437	4.40E-65	1.22E-63	ENSG00000101265	protein_coding
PIK3R6	3.394611582	2.194834954	5.66E-65	1.57E-63	ENSG00000276231	protein_coding
OR2A4	6.681215097	0.221206587	9.23E-65	2.55E-63	ENSG00000180658	protein_coding
ALDH3B2	-3.900510382	-1.117910986	1.01E-64	2.77E-63	ENSG00000132746	protein_coding
KLHL6	2.635706871	3.69128593	1.06E-64	2.91E-63	ENSG00000172578	protein_coding
ISG20	2.373739237	3.832752163	1.12E-64	3.07E-63	ENSG00000172183	protein_coding
NFAM1	2.134968869	3.932080176	1.14E-64	3.13E-63	ENSG00000235568	protein_coding
P2RY1	2.463881152	3.87865605	1.58E-64	4.32E-63	ENSG00000169860	protein_coding
PTPRQ	-3.946832113	-1.199313408	1.59E-64	4.33E-63	ENSG00000139304	protein_coding
MT1H	-4.328314103	3.50639251	1.61E-64	4.38E-63	ENSG00000205358	protein_coding
IL12RB1	2.607557781	2.728025714	1.76E-64	4.78E-63	ENSG00000096996	protein_coding
CDK18	2.394265218	8.223922941	2.44E-64	6.60E-63	ENSG00000117266	protein_coding
CD68	3.175226146	1.980140181	2.70E-64	7.30E-63	ENSG00000129226	protein_coding
CCND1	2.32838293	9.623351203	2.80E-64	7.56E-63	ENSG00000110092	protein_coding
C1orf162	2.364104479	4.894308212	3.26E-64	8.78E-63	ENSG00000143110	protein_coding
GRM1	-3.368128064	0.613088664	3.29E-64	8.84E-63	ENSG00000152822	protein_coding
TUBB2B	-2.586823976	1.960546282	3.77E-64	1.01E-62	ENSG00000137285	protein_coding
RASD2	2.912171094	3.808678806	3.88E-64	1.04E-62	ENSG00000100302	protein_coding
SOX11	5.408653434	2.508257594	5.07E-64	1.35E-62	ENSG00000176887	protein_coding
NPY5R	-2.400747048	0.488027897	5.71E-64	1.52E-62	ENSG00000164129	protein_coding
TMSB10	2.14736772	10.20822834	5.93E-64	1.57E-62	ENSG00000034510	protein_coding
FAM169A	-3.087451159	1.94811839	6.02E-64	1.60E-62	ENSG00000198780	protein_coding
ITGAD	4.773839738	1.21190854	6.21E-64	1.64E-62	ENSG00000156886	protein_coding
MPPED2	-2.444313852	2.901645868	6.53E-64	1.72E-62	ENSG00000066382	protein_coding
CNTN1	-3.669168882	2.883227646	6.73E-64	1.78E-62	ENSG00000018236	protein_coding
SLC16A1	2.070382097	6.462322773	6.76E-64	1.78E-62	ENSG00000155380	protein_coding
ARRDC2	2.000689058	6.388134348	7.51E-64	1.97E-62	ENSG00000105643	protein_coding
LILRB4	3.139661726	4.48274263	1.05E-63	2.75E-62	ENSG00000186818	protein_coding
SDS	4.494804933	3.948071541	1.68E-63	4.38E-62	ENSG00000135094	protein_coding
CCDC88B	2.592967475	4.08822309	2.16E-63	5.61E-62	ENSG00000168071	protein_coding
LY86	2.502515502	3.601069384	2.33E-63	6.07E-62	ENSG00000112799	protein_coding
FAM217A	-2.326620946	-2.399627596	2.54E-63	6.60E-62	ENSG00000145975	protein_coding
INSRR	-3.594944793	0.101397934	3.31E-63	8.56E-62	ENSG00000027644	protein_coding
HLX	2.562496357	4.483402592	3.67E-63	9.47E-62	ENSG00000136630	protein_coding
ADAMTS16	-2.638166828	2.34293048	5.95E-63	1.53E-61	ENSG00000145536	protein_coding
VWA2	-2.899626668	-0.195984578	7.98E-63	2.04E-61	ENSG00000165816	protein_coding
FCGR1B	2.861940595	0.639977032	8.07E-63	2.06E-61	ENSG00000198019	protein_coding
CYP2J2	5.164456038	7.115415498	9.52E-63	2.43E-61	ENSG00000134716	protein_coding
FABP6	5.673567671	4.406708955	9.78E-63	2.49E-61	ENSG00000170231	protein_coding
CSF3R	2.77483618	4.223553027	1.01E-62	2.56E-61	ENSG00000119535	protein_coding
RAB42	4.884640968	4.827069928	1.19E-62	3.01E-61	ENSG00000188060	protein_coding
FRG2C	-4.115151413	-0.465664605	1.23E-62	3.11E-61	ENSG00000172969	protein_coding
SCNN1G	-4.754723504	5.038794105	1.41E-62	3.56E-61	ENSG00000166828	protein_coding
PM20D1	-2.819529141	0.42368819	1.45E-62	3.64E-61	ENSG00000162877	protein_coding
SCN1B	2.022561552	4.194498583	2.56E-62	6.39E-61	ENSG00000105711	protein_coding
OLFML2A	2.709847517	7.225582724	4.36E-62	1.08E-60	ENSG00000185585	protein_coding
MS4A7	2.446356921	5.899273919	4.62E-62	1.15E-60	ENSG00000166927	protein_coding
EPN3	-3.766083393	2.114860362	5.37E-62	1.32E-60	ENSG00000049283	protein_coding
OTOGL	-2.457556416	1.654122112	5.89E-62	1.45E-60	ENSG00000165899	protein_coding
APOBEC3H	2.910094019	0.860511789	7.51E-62	1.85E-60	ENSG00000100298	protein_coding
SIGLEC9	2.332149658	2.298817602	9.29E-62	2.28E-60	ENSG00000129450	protein_coding
RUNX3	2.702950745	4.572750282	1.03E-61	2.52E-60	ENSG00000020633	protein_coding
MAGEE2	-2.669687831	-3.012603647	1.04E-61	2.55E-60	ENSG00000186675	protein_coding
E2F1	2.209636607	2.639611418	1.16E-61	2.82E-60	ENSG00000101412	protein_coding
C1QB	2.947927164	7.996802829	1.18E-61	2.87E-60	ENSG00000173369	protein_coding
ITGB2	2.411052417	7.202517529	1.24E-61	3.01E-60	ENSG00000160255	protein_coding
POU5F1	3.439974562	4.984279892	1.32E-61	3.20E-60	ENSG00000204531	protein_coding
FCGR1A	3.106599303	3.037315614	1.37E-61	3.32E-60	ENSG00000150337	protein_coding
MYO3A	3.341358363	3.418106062	1.49E-61	3.61E-60	ENSG00000095777	protein_coding
HTRA4	4.806553397	0.540712118	1.86E-61	4.47E-60	ENSG00000169495	protein_coding
LZTS1	2.413339593	5.405699869	2.00E-61	4.81E-60	ENSG00000061337	protein_coding
ARHGAP9	2.573558111	3.764800731	2.27E-61	5.45E-60	ENSG00000123329	protein_coding
LILRB3	2.473257948	1.832879622	2.44E-61	5.84E-60	ENSG00000204577	protein_coding
SLC12A3	-4.700796116	6.138575953	2.79E-61	6.66E-60	ENSG00000070915	protein_coding
PPP1R1B	-3.735737802	0.425891939	2.85E-61	6.78E-60	ENSG00000131771	protein_coding
FERMT3	2.125379086	4.870578526	5.16E-61	1.23E-59	ENSG00000149781	protein_coding
C4orf47	2.540825159	2.701859759	5.21E-61	1.24E-59	ENSG00000205129	protein_coding
GPM6B	-2.080503256	2.75443429	5.36E-61	1.27E-59	ENSG00000046653	protein_coding
RGS6	-2.301428427	-0.074661793	9.87E-61	2.33E-59	ENSG00000182732	protein_coding
SSTR5	-3.754815156	-1.237808506	1.07E-60	2.53E-59	ENSG00000162009	protein_coding
MAL	-3.282987721	6.61712727	1.08E-60	2.55E-59	ENSG00000172005	protein_coding
MBOAT4	2.377302824	-1.059089078	1.17E-60	2.76E-59	ENSG00000177669	protein_coding
MYH7	-3.055214569	-3.007218826	1.20E-60	2.82E-59	ENSG00000092054	protein_coding
PPP1R3G	2.16215573	3.166313693	1.32E-60	3.10E-59	ENSG00000219607	protein_coding
GMPR	-2.278016514	3.640741221	1.39E-60	3.24E-59	ENSG00000137198	protein_coding
GBP2	2.007228248	7.131472027	1.54E-60	3.60E-59	ENSG00000162645	protein_coding
ETV7	2.717474694	3.175118404	1.77E-60	4.13E-59	ENSG00000010030	protein_coding
TMC8	2.539732041	4.203145061	1.83E-60	4.26E-59	ENSG00000167895	protein_coding
CD247	2.60345353	3.460973545	1.99E-60	4.62E-59	ENSG00000198821	protein_coding
FGD2	2.531912663	3.824536237	2.26E-60	5.24E-59	ENSG00000146192	protein_coding
PLPPR1	-4.190829161	2.344140772	2.37E-60	5.48E-59	ENSG00000148123	protein_coding
YPEL4	2.677487353	1.286537837	2.39E-60	5.53E-59	ENSG00000166793	protein_coding
TBX21	2.485495045	1.265991483	2.89E-60	6.66E-59	ENSG00000073861	protein_coding
PRF1	2.6616232	4.599215165	3.02E-60	6.93E-59	ENSG00000180644	protein_coding
LST1	2.272792065	4.157749828	3.09E-60	7.08E-59	ENSG00000204482	protein_coding
GNLY	3.142897093	3.565081018	3.46E-60	7.91E-59	ENSG00000115523	protein_coding
MS4A14	3.216300106	1.984219908	3.78E-60	8.64E-59	ENSG00000166928	protein_coding
RNASET2	3.366847947	7.867693181	4.89E-60	1.11E-58	ENSG00000026297	protein_coding
TINCR	-2.320609222	-0.606322421	8.93E-60	2.03E-58	ENSG00000223573	protein_coding
AL512785.2	-2.757863579	-3.599776583	9.23E-60	2.09E-58	ENSG00000254706	protein_coding
MFSD6L	-3.390754356	0.193313358	9.29E-60	2.10E-58	ENSG00000185156	protein_coding
DAO	-3.20840026	3.445427726	9.72E-60	2.20E-58	ENSG00000110887	protein_coding
VAV1	2.331085541	3.779578247	1.11E-59	2.50E-58	ENSG00000141968	protein_coding
PRAM1	2.476842331	2.121546373	1.11E-59	2.51E-58	ENSG00000133246	protein_coding
C1QC	2.772217226	7.694069697	1.49E-59	3.34E-58	ENSG00000159189	protein_coding
BTK	2.208861147	3.368404423	1.59E-59	3.55E-58	ENSG00000010671	protein_coding
CR2	-3.858258197	1.217183317	1.84E-59	4.11E-58	ENSG00000117322	protein_coding
CNGA1	-2.47230284	1.601415909	3.40E-59	7.56E-58	ENSG00000198515	protein_coding
TNFSF9	3.491134662	3.192965129	4.10E-59	9.08E-58	ENSG00000125657	protein_coding
NXPH4	4.230025581	4.508500886	6.48E-59	1.43E-57	ENSG00000182379	protein_coding
B4GALNT2	-3.600206712	3.305353974	7.46E-59	1.64E-57	ENSG00000167080	protein_coding
THEMIS2	2.087053822	5.20520314	7.83E-59	1.72E-57	ENSG00000130775	protein_coding
TNFAIP8L2	2.274244372	2.776251267	8.15E-59	1.79E-57	ENSG00000163154	protein_coding
BICDL1	-2.001746746	5.758269045	9.05E-59	1.98E-57	ENSG00000135127	protein_coding
SMIM5	-3.143304088	3.117800106	9.50E-59	2.08E-57	ENSG00000204323	protein_coding
TRIM9	2.86727534	4.000776297	1.01E-58	2.20E-57	ENSG00000100505	protein_coding
HCK	2.066403551	4.580600262	1.35E-58	2.93E-57	ENSG00000101336	protein_coding
VSIG1	3.971073425	1.941029392	2.24E-58	4.88E-57	ENSG00000101842	protein_coding
OTOA	2.928391066	-0.253942216	2.75E-58	5.95E-57	ENSG00000155719	protein_coding
CA10	-4.795408748	1.315786383	3.28E-58	7.09E-57	ENSG00000154975	protein_coding
EPB41L4B	-3.379582629	2.554349206	3.42E-58	7.39E-57	ENSG00000095203	protein_coding
MAN1C1	-2.180287781	4.459543121	3.96E-58	8.54E-57	ENSG00000117643	protein_coding
MCAM	2.094414298	8.728603126	6.45E-58	1.39E-56	ENSG00000076706	protein_coding
ITGB6	-2.57203382	5.220227079	6.53E-58	1.40E-56	ENSG00000115221	protein_coding
SELPLG	2.07123945	4.889820786	7.01E-58	1.50E-56	ENSG00000110876	protein_coding
ASPDH	-2.716292615	2.451982292	9.02E-58	1.93E-56	ENSG00000204653	protein_coding
NKG7	3.504964782	4.807628352	1.14E-57	2.45E-56	ENSG00000105374	protein_coding
OLFML2B	2.700101857	5.975491885	1.18E-57	2.51E-56	ENSG00000162745	protein_coding
GLDC	-2.32805781	4.540383728	1.71E-57	3.64E-56	ENSG00000178445	protein_coding
AGMAT	-2.412965794	5.664212233	1.85E-57	3.94E-56	ENSG00000116771	protein_coding
DEPP1	2.281046758	8.455657419	2.20E-57	4.67E-56	ENSG00000165507	protein_coding
APOBEC3D	2.037388413	2.773660772	2.55E-57	5.40E-56	ENSG00000243811	protein_coding
WNT7B	-3.875522255	1.769555808	2.58E-57	5.47E-56	ENSG00000188064	protein_coding
CD72	2.729815533	2.855278488	2.62E-57	5.56E-56	ENSG00000137101	protein_coding
RGS1	3.129945717	6.883420321	3.22E-57	6.81E-56	ENSG00000090104	protein_coding
FAM163A	3.241575372	0.582379044	3.58E-57	7.55E-56	ENSG00000143340	protein_coding
KCNE3	2.161872814	6.38591847	3.59E-57	7.56E-56	ENSG00000175538	protein_coding
PLEKHB1	-2.30744007	3.27362476	5.20E-57	1.09E-55	ENSG00000021300	protein_coding
CD37	2.158528473	4.772870425	5.35E-57	1.12E-55	ENSG00000104894	protein_coding
APOBEC3C	2.122084884	5.973471455	6.42E-57	1.34E-55	ENSG00000244509	protein_coding
CORO1A	2.4494222	6.00611558	6.47E-57	1.35E-55	ENSG00000102879	protein_coding
PAK6	-3.339122937	-1.968558877	6.57E-57	1.37E-55	ENSG00000137843	protein_coding
MYO1G	2.662089656	4.082601586	7.98E-57	1.66E-55	ENSG00000136286	protein_coding
PROM2	-3.501000728	5.084380113	8.99E-57	1.87E-55	ENSG00000155066	protein_coding
GATM	-2.147004713	8.843404671	9.36E-57	1.94E-55	ENSG00000171766	protein_coding
DEF6	2.288809022	3.725179701	1.24E-56	2.57E-55	ENSG00000023892	protein_coding
BPI	-2.398797407	-0.420258917	1.32E-56	2.72E-55	ENSG00000101425	protein_coding
DLL4	2.453779633	6.4721235	1.77E-56	3.61E-55	ENSG00000128917	protein_coding
HSD11B2	-2.773073279	7.085048835	2.04E-56	4.16E-55	ENSG00000176387	protein_coding
SOWAHA	-3.059267308	1.940975881	2.16E-56	4.40E-55	ENSG00000198944	protein_coding
HK3	2.608918322	2.435278126	2.40E-56	4.89E-55	ENSG00000160883	protein_coding
ADH6	-2.589915104	3.531463208	2.49E-56	5.06E-55	ENSG00000172955	protein_coding
PLA2G7	3.689672844	3.098114791	3.00E-56	6.10E-55	ENSG00000146070	protein_coding
GZMH	3.003375206	2.753848178	4.75E-56	9.59E-55	ENSG00000100450	protein_coding
NME8	2.800408621	-0.589709116	4.77E-56	9.62E-55	ENSG00000086288	protein_coding
EFNA3	2.419532929	2.182165502	6.90E-56	1.38E-54	ENSG00000143590	protein_coding
TMC1	-2.085349286	-1.067135041	7.41E-56	1.48E-54	ENSG00000165091	protein_coding
LMX1B	-4.095897805	0.853143562	7.92E-56	1.59E-54	ENSG00000136944	protein_coding
MYEOV	7.119569746	4.634009622	8.31E-56	1.66E-54	ENSG00000172927	protein_coding
CRACR2A	2.187661779	2.163801793	9.29E-56	1.86E-54	ENSG00000130038	protein_coding
PATL2	2.862880651	1.562848511	1.67E-55	3.31E-54	ENSG00000229474	protein_coding
KIF21B	2.156309903	3.159456136	1.68E-55	3.32E-54	ENSG00000116852	protein_coding
MAPK4	-4.048463884	1.81696795	1.74E-55	3.42E-54	ENSG00000141639	protein_coding
ITGAL	2.538917112	5.35773868	2.62E-55	5.14E-54	ENSG00000005844	protein_coding
SLA2	2.928868442	2.384829085	2.71E-55	5.29E-54	ENSG00000101082	protein_coding
CLEC2B	2.313408606	4.186092103	2.73E-55	5.33E-54	ENSG00000110852	protein_coding
DNASE1L3	-2.15133567	3.362102921	3.40E-55	6.62E-54	ENSG00000163687	protein_coding
CHSY3	2.23088878	2.437528701	4.66E-55	9.02E-54	ENSG00000198108	protein_coding
JAK3	2.447419131	4.925152727	5.21E-55	1.01E-53	ENSG00000105639	protein_coding
CYS1	-2.06002144	6.891046521	6.00E-55	1.16E-53	ENSG00000205795	protein_coding
WAS	2.195714713	4.117861658	6.07E-55	1.17E-53	ENSG00000015285	protein_coding
COL9A2	-2.178933978	3.128046146	7.29E-55	1.40E-53	ENSG00000049089	protein_coding
MAP3K15	-2.846271671	0.97313986	9.27E-55	1.77E-53	ENSG00000180815	protein_coding
CAVIN3	2.31845475	5.609821504	1.38E-54	2.62E-53	ENSG00000170955	protein_coding
GPAT3	-2.444180673	4.983471446	1.57E-54	2.96E-53	ENSG00000138678	protein_coding
SCN2A	-3.008564562	1.47831009	1.87E-54	3.53E-53	ENSG00000136531	protein_coding
DNAH11	4.652508659	5.258114673	2.38E-54	4.48E-53	ENSG00000105877	protein_coding
C1QA	2.628648259	7.755691157	2.39E-54	4.50E-53	ENSG00000173372	protein_coding
ADAMTS19	-4.298489597	-1.82039581	2.43E-54	4.57E-53	ENSG00000145808	protein_coding
BARX2	2.669385874	5.47870973	2.96E-54	5.54E-53	ENSG00000043039	protein_coding
ARHGAP30	2.048573182	5.164116223	3.01E-54	5.62E-53	ENSG00000186517	protein_coding
UNC13D	2.193298256	3.832150149	3.01E-54	5.62E-53	ENSG00000092929	protein_coding
ZAP70	2.914117712	3.053647561	3.71E-54	6.93E-53	ENSG00000115085	protein_coding
MS4A6A	2.270799909	6.26746527	4.43E-54	8.23E-53	ENSG00000110077	protein_coding
NEK6	2.012889372	6.937542379	4.90E-54	9.11E-53	ENSG00000119408	protein_coding
CAMK2A	-2.745205212	-0.692038915	5.11E-54	9.48E-53	ENSG00000070808	protein_coding
TMPRSS4	-3.694057444	2.534248326	5.45E-54	1.01E-52	ENSG00000137648	protein_coding
MAB21L4	-3.785450611	1.472778226	6.58E-54	1.21E-52	ENSG00000172478	protein_coding
LILRA6	2.536557586	1.134365195	8.02E-54	1.48E-52	ENSG00000244482	protein_coding
C10orf82	-2.781104301	-1.431655431	1.10E-53	2.01E-52	ENSG00000165863	protein_coding
HSPB8	2.189101349	7.831331002	1.23E-53	2.25E-52	ENSG00000152137	protein_coding
RAB7B	2.075462127	2.56360331	1.24E-53	2.27E-52	ENSG00000276600	protein_coding
E2F2	2.380854103	1.009781935	1.40E-53	2.55E-52	ENSG00000007968	protein_coding
SLC30A2	-3.36635143	2.617633377	1.49E-53	2.72E-52	ENSG00000158014	protein_coding
NDC80	2.07136227	2.083903233	1.67E-53	3.04E-52	ENSG00000080986	protein_coding
TREML1	2.942619549	-0.634414591	1.71E-53	3.11E-52	ENSG00000161911	protein_coding
FASLG	3.501153884	1.436561032	1.96E-53	3.56E-52	ENSG00000117560	protein_coding
PLIN2	2.952032212	9.889743251	2.30E-53	4.17E-52	ENSG00000147872	protein_coding
S1PR5	2.423724734	2.021774145	2.80E-53	5.06E-52	ENSG00000180739	protein_coding
DDIT4	2.189402827	8.078683805	3.15E-53	5.69E-52	ENSG00000168209	protein_coding
MCCD1	-4.254726321	1.805025189	3.36E-53	6.07E-52	ENSG00000204511	protein_coding
MXD3	2.576498727	2.214893077	3.44E-53	6.20E-52	ENSG00000213347	protein_coding
FKBP10	2.811302563	7.650507342	4.00E-53	7.19E-52	ENSG00000141756	protein_coding
HMX2	-5.322618353	-2.35375282	4.43E-53	7.95E-52	ENSG00000188816	protein_coding
GOLGA7B	3.862821075	2.254901865	5.61E-53	1.00E-51	ENSG00000155265	protein_coding
CRB2	-2.87926686	2.403637829	5.76E-53	1.03E-51	ENSG00000148204	protein_coding
ASF1B	2.183729505	2.729961777	6.46E-53	1.15E-51	ENSG00000105011	protein_coding
CDT1	2.304237985	2.476292557	7.40E-53	1.32E-51	ENSG00000167513	protein_coding
DNAJC5B	3.749009313	0.475367692	7.68E-53	1.36E-51	ENSG00000147570	protein_coding
TJP3	-2.763380565	2.302181613	8.10E-53	1.44E-51	ENSG00000105289	protein_coding
AJM1	2.100193264	2.874311085	8.61E-53	1.53E-51	ENSG00000232434	protein_coding
GZMA	3.148577099	4.117192526	9.83E-53	1.74E-51	ENSG00000145649	protein_coding
TACR3	-3.866263698	-2.388811535	1.05E-52	1.86E-51	ENSG00000169836	protein_coding
NCKAP1L	2.335059884	5.650126106	1.15E-52	2.02E-51	ENSG00000123338	protein_coding
TMEM30B	-2.832111481	4.164951249	1.24E-52	2.18E-51	ENSG00000182107	protein_coding
BTBD16	3.58599277	1.757036886	1.31E-52	2.30E-51	ENSG00000138152	protein_coding
AP000781.2	3.044657708	-1.67630113	1.32E-52	2.32E-51	ENSG00000254979	protein_coding
SIRPB2	2.153850045	2.599410122	1.34E-52	2.34E-51	ENSG00000196209	protein_coding
APBB1IP	2.448136547	5.781067103	1.55E-52	2.69E-51	ENSG00000077420	protein_coding
SLC7A13	-4.923297222	1.418353729	1.58E-52	2.74E-51	ENSG00000164893	protein_coding
LTB4R2	2.21970761	1.21100458	1.62E-52	2.81E-51	ENSG00000213906	protein_coding
CLEC7A	2.376030551	3.849245721	1.74E-52	3.02E-51	ENSG00000172243	protein_coding
IL10RA	2.253431051	5.63095473	1.86E-52	3.22E-51	ENSG00000110324	protein_coding
MTCL1	2.27528111	5.175268368	1.93E-52	3.34E-51	ENSG00000168502	protein_coding
GDF3	-2.132041183	-0.228333364	2.02E-52	3.49E-51	ENSG00000184344	protein_coding
PSTPIP1	2.797265961	2.891716971	2.11E-52	3.63E-51	ENSG00000140368	protein_coding
CD244	2.330482452	1.4712579	2.33E-52	4.00E-51	ENSG00000122223	protein_coding
GABRA2	-4.792587805	2.011233609	2.53E-52	4.34E-51	ENSG00000151834	protein_coding
CCL5	3.241286566	6.12295338	2.93E-52	5.01E-51	ENSG00000271503	protein_coding
SAMD3	2.353089567	1.403926411	3.71E-52	6.34E-51	ENSG00000164483	protein_coding
GRIK5	-3.003087139	2.163448859	4.07E-52	6.95E-51	ENSG00000105737	protein_coding
HLA-DPB1	2.088271229	8.877316042	4.43E-52	7.55E-51	ENSG00000223865	protein_coding
RFX8	3.44971672	0.53538252	6.14E-52	1.04E-50	ENSG00000196460	protein_coding
TBC1D10C	2.555609057	3.391981259	7.34E-52	1.25E-50	ENSG00000175463	protein_coding
APLN	2.490645996	6.620688412	8.16E-52	1.38E-50	ENSG00000171388	protein_coding
SLCO1C1	2.521641139	0.83667923	8.72E-52	1.48E-50	ENSG00000139155	protein_coding
GAL3ST1	2.951027653	7.194685375	1.15E-51	1.94E-50	ENSG00000128242	protein_coding
IGSF11	-2.870938689	0.91036264	1.23E-51	2.07E-50	ENSG00000144847	protein_coding
NCF4	2.034892152	3.495100157	1.45E-51	2.44E-50	ENSG00000100365	protein_coding
SLC1A3	2.754694733	4.446049738	1.52E-51	2.57E-50	ENSG00000079215	protein_coding
DTL	2.171944062	2.59671664	1.70E-51	2.85E-50	ENSG00000143476	protein_coding
ACKR3	2.305118338	6.441950092	1.74E-51	2.92E-50	ENSG00000144476	protein_coding
NMUR2	-3.355337871	-2.539371904	1.97E-51	3.29E-50	ENSG00000132911	protein_coding
DPP6	-3.362097176	1.872453049	1.99E-51	3.33E-50	ENSG00000130226	protein_coding
PNPLA1	-2.445495137	0.400974189	2.19E-51	3.65E-50	ENSG00000180316	protein_coding
PCLAF	2.249433691	2.395280725	2.29E-51	3.81E-50	ENSG00000166803	protein_coding
CTSW	3.043537993	3.793468525	2.40E-51	3.99E-50	ENSG00000172543	protein_coding
RIMBP2	-2.915946227	0.618340093	3.05E-51	5.06E-50	ENSG00000060709	protein_coding
LSP1	2.269994332	5.636306924	3.20E-51	5.30E-50	ENSG00000130592	protein_coding
FAM111B	2.243554574	2.065142951	4.48E-51	7.39E-50	ENSG00000189057	protein_coding
ANKRD2	-3.219150466	1.689372665	4.64E-51	7.66E-50	ENSG00000165887	protein_coding
AC009779.4	2.038386666	1.848484781	4.78E-51	7.87E-50	ENSG00000258311	protein_coding
G6PC	-3.467864328	4.363844506	4.81E-51	7.90E-50	ENSG00000131482	protein_coding
LHFPL2	2.031303771	5.842516751	6.33E-51	1.04E-49	ENSG00000145685	protein_coding
TTPA	-3.291996592	-1.594991186	7.12E-51	1.16E-49	ENSG00000137561	protein_coding
CD84	2.809775714	4.958957221	7.68E-51	1.25E-49	ENSG00000066294	protein_coding
CAPN12	3.174161249	4.780121351	8.87E-51	1.44E-49	ENSG00000182472	protein_coding
FCRL6	2.518216792	1.43673135	1.35E-50	2.19E-49	ENSG00000181036	protein_coding
PKMYT1	2.635696482	1.269076107	1.44E-50	2.33E-49	ENSG00000127564	protein_coding
HS3ST2	4.902989893	2.602213965	1.60E-50	2.59E-49	ENSG00000122254	protein_coding
LPAR5	2.184037088	2.862694421	1.63E-50	2.64E-49	ENSG00000184574	protein_coding
SPATA16	-3.276832357	-4.153640238	1.63E-50	2.64E-49	ENSG00000144962	protein_coding
PYHIN1	2.986460531	2.09981996	2.00E-50	3.23E-49	ENSG00000163564	protein_coding
C11orf21	2.6619116	1.148246553	2.11E-50	3.39E-49	ENSG00000110665	protein_coding
FBXO2	-2.496447836	3.003570162	2.14E-50	3.44E-49	ENSG00000116661	protein_coding
C6orf223	3.53394039	5.686793449	2.38E-50	3.82E-49	ENSG00000181577	protein_coding
HAPLN3	2.404656197	3.316108011	2.91E-50	4.66E-49	ENSG00000140511	protein_coding
JAKMIP1	3.571067109	0.891862814	3.00E-50	4.79E-49	ENSG00000152969	protein_coding
CST7	3.140570219	3.954115544	3.15E-50	5.03E-49	ENSG00000077984	protein_coding
LDHD	-2.236168012	4.344643125	3.16E-50	5.04E-49	ENSG00000166816	protein_coding
UTS2R	-4.034383756	-2.698042141	3.21E-50	5.12E-49	ENSG00000181408	protein_coding
CPA1	-2.856861482	-2.471618712	4.80E-50	7.62E-49	ENSG00000091704	protein_coding
CALHM6	2.981839019	3.687521399	5.16E-50	8.18E-49	ENSG00000188820	protein_coding
RXFP4	-2.354011053	-3.246251251	5.40E-50	8.55E-49	ENSG00000173080	protein_coding
MATK	2.27580122	2.454759231	6.93E-50	1.09E-48	ENSG00000007264	protein_coding
PLCB2	2.150096841	4.557262572	8.32E-50	1.31E-48	ENSG00000137841	protein_coding
ARRDC5	3.714395989	-0.949217111	8.43E-50	1.33E-48	ENSG00000205784	protein_coding
PTCRA	2.886187962	-1.879031969	8.73E-50	1.37E-48	ENSG00000171611	protein_coding
DLGAP2	-2.622599163	-0.679581906	8.90E-50	1.40E-48	ENSG00000198010	protein_coding
BATF	3.031459576	1.766869894	9.21E-50	1.44E-48	ENSG00000156127	protein_coding
GLOD5	-2.378000065	0.072136784	1.02E-49	1.59E-48	ENSG00000171433	protein_coding
MYMK	-3.169783344	-2.916595836	1.39E-49	2.16E-48	ENSG00000187616	protein_coding
SLC6A3	6.094592501	7.362982664	1.49E-49	2.31E-48	ENSG00000142319	protein_coding
TRIB3	3.138519992	5.838880486	1.72E-49	2.66E-48	ENSG00000101255	protein_coding
DCLK3	3.309656172	-0.013171745	1.73E-49	2.67E-48	ENSG00000163673	protein_coding
GBP5	3.526425906	5.059348836	1.79E-49	2.76E-48	ENSG00000154451	protein_coding
LGALS1	2.162037791	8.01681025	1.85E-49	2.85E-48	ENSG00000100097	protein_coding
PRSS53	3.53544658	1.657546886	2.67E-49	4.09E-48	ENSG00000151006	protein_coding
GAS1	-2.082948245	2.576937641	2.75E-49	4.21E-48	ENSG00000180447	protein_coding
ATG16L2	2.345943973	4.718900997	2.89E-49	4.41E-48	ENSG00000168010	protein_coding
CD300C	2.309076146	1.597539268	2.97E-49	4.54E-48	ENSG00000167850	protein_coding
GPR12	-3.349554555	-3.933937183	3.05E-49	4.66E-48	ENSG00000132975	protein_coding
APOL5	3.841703598	-2.004401484	3.12E-49	4.75E-48	ENSG00000128313	protein_coding
ALDH4A1	-2.042458769	6.434867952	3.16E-49	4.82E-48	ENSG00000159423	protein_coding
SNX20	2.46865434	3.284033046	3.53E-49	5.37E-48	ENSG00000167208	protein_coding
EBI3	2.316346944	2.511501243	4.06E-49	6.16E-48	ENSG00000105246	protein_coding
UHRF1	2.542944072	2.18793352	4.57E-49	6.90E-48	ENSG00000276043	protein_coding
CCR5	2.9120406	4.258338201	5.01E-49	7.55E-48	ENSG00000160791	protein_coding
EOMES	3.526251999	2.750599987	5.39E-49	8.11E-48	ENSG00000163508	protein_coding
DUSP26	-2.669834701	-0.29992137	5.70E-49	8.56E-48	ENSG00000133878	protein_coding
RUFY4	4.885561276	0.093580761	6.43E-49	9.66E-48	ENSG00000188282	protein_coding
IL21R	2.623995088	2.454637688	6.49E-49	9.73E-48	ENSG00000103522	protein_coding
LAD1	-2.656859341	4.368631409	6.67E-49	9.98E-48	ENSG00000159166	protein_coding
IL11	-3.316999743	-0.380738057	7.31E-49	1.09E-47	ENSG00000095752	protein_coding
CBLN2	-3.061275155	-0.499818766	7.47E-49	1.12E-47	ENSG00000141668	protein_coding
CD2	3.0343467	4.479173283	1.27E-48	1.89E-47	ENSG00000116824	protein_coding
CD6	2.377818316	3.399416122	1.38E-48	2.05E-47	ENSG00000013725	protein_coding
MILR1	2.00857146	2.28140073	1.44E-48	2.13E-47	ENSG00000271605	protein_coding
GMNC	-3.526544307	0.23552929	1.60E-48	2.36E-47	ENSG00000205835	protein_coding
FAM181B	-2.208299726	-0.784479563	1.73E-48	2.56E-47	ENSG00000182103	protein_coding
PPP1R36	-2.417245386	0.356991112	1.99E-48	2.93E-47	ENSG00000165807	protein_coding
OVOL1	-2.309026977	2.012109099	1.99E-48	2.93E-47	ENSG00000172818	protein_coding
SYN2	-2.28539077	0.251665507	2.19E-48	3.21E-47	ENSG00000157152	protein_coding
GNRH1	2.831148143	1.013173795	2.88E-48	4.19E-47	ENSG00000147437	protein_coding
CLEC12A	2.831025926	2.034503888	3.00E-48	4.36E-47	ENSG00000172322	protein_coding
DLX1	3.208109478	-0.151556391	3.71E-48	5.39E-47	ENSG00000144355	protein_coding
CD86	2.163082553	4.07371438	4.08E-48	5.92E-47	ENSG00000114013	protein_coding
HMOX1	2.357170772	8.145034529	4.18E-48	6.05E-47	ENSG00000100292	protein_coding
MAP4K1	2.406416495	3.272658867	4.35E-48	6.30E-47	ENSG00000104814	protein_coding
FGF10	-3.405665038	-2.084943004	4.65E-48	6.72E-47	ENSG00000070193	protein_coding
ANXA2R	2.052283993	2.079192011	4.73E-48	6.84E-47	ENSG00000177721	protein_coding
DLX3	-2.219080009	-1.341225894	5.16E-48	7.45E-47	ENSG00000064195	protein_coding
FOXJ1	-3.160043958	0.547590361	5.33E-48	7.67E-47	ENSG00000129654	protein_coding
IDO1	3.306529246	5.166013952	5.34E-48	7.68E-47	ENSG00000131203	protein_coding
CAPSL	-2.807401408	-2.355193968	6.85E-48	9.81E-47	ENSG00000152611	protein_coding
ALX1	-3.076172071	-0.886189548	8.12E-48	1.16E-46	ENSG00000180318	protein_coding
SLC25A47	-2.378374004	-2.392551471	9.44E-48	1.35E-46	ENSG00000140107	protein_coding
ZNF469	2.089172832	2.42781236	1.01E-47	1.44E-46	ENSG00000225614	protein_coding
PLEKHN1	2.48752915	1.605721239	1.09E-47	1.55E-46	ENSG00000187583	protein_coding
DDX25	-2.430135401	-0.251462078	1.12E-47	1.59E-46	ENSG00000109832	protein_coding
CGREF1	3.075118091	4.827771844	1.24E-47	1.76E-46	ENSG00000138028	protein_coding
NCF1	2.310665964	1.974355995	1.44E-47	2.03E-46	ENSG00000158517	protein_coding
SKA3	2.11409702	1.162546784	1.45E-47	2.04E-46	ENSG00000165480	protein_coding
CSTA	2.350503717	1.843965903	1.49E-47	2.09E-46	ENSG00000121552	protein_coding
KCNK9	4.568409626	2.131682199	1.65E-47	2.32E-46	ENSG00000169427	protein_coding
MICALL2	2.07384427	4.725147848	1.78E-47	2.50E-46	ENSG00000164877	protein_coding
ABCC3	2.343597519	7.483571841	1.88E-47	2.64E-46	ENSG00000108846	protein_coding
MUC3A	3.438785225	4.428889854	1.93E-47	2.70E-46	ENSG00000169894	protein_coding
KDF1	-2.019042832	2.352160491	1.98E-47	2.77E-46	ENSG00000175707	protein_coding
DIRAS2	3.028869551	4.833811994	2.10E-47	2.92E-46	ENSG00000165023	protein_coding
NEXMIF	-2.925377865	1.18189866	2.42E-47	3.37E-46	ENSG00000050030	protein_coding
ZNF683	3.385355473	1.375788734	2.51E-47	3.49E-46	ENSG00000176083	protein_coding
NKX6-2	-2.806502264	-4.222868042	2.66E-47	3.69E-46	ENSG00000148826	protein_coding
CDH8	3.487751464	1.107935299	3.08E-47	4.27E-46	ENSG00000150394	protein_coding
CCL4	2.669870953	3.975323113	3.14E-47	4.35E-46	ENSG00000275302	protein_coding
VWA3B	-2.24984897	-2.036956716	3.45E-47	4.78E-46	ENSG00000168658	protein_coding
VWF	2.662394988	10.07325082	3.77E-47	5.19E-46	ENSG00000110799	protein_coding
FCHO1	2.643182358	2.535552257	3.78E-47	5.21E-46	ENSG00000130475	protein_coding
EBF2	2.784999158	3.767439052	5.36E-47	7.37E-46	ENSG00000221818	protein_coding
AOAH	2.203667014	4.404611381	6.57E-47	8.98E-46	ENSG00000136250	protein_coding
LRIT3	-2.074304886	-0.322943017	7.67E-47	1.05E-45	ENSG00000183423	protein_coding
CXCR6	2.723168441	2.786800548	7.82E-47	1.07E-45	ENSG00000172215	protein_coding
NOD2	2.471293524	2.239704457	8.39E-47	1.14E-45	ENSG00000167207	protein_coding
AXDND1	-2.079638215	-1.360408966	9.28E-47	1.26E-45	ENSG00000162779	protein_coding
SUCNR1	-2.114405541	4.541231098	1.11E-46	1.51E-45	ENSG00000198829	protein_coding
MUC6	-2.627134565	0.476088148	1.16E-46	1.57E-45	ENSG00000184956	protein_coding
TNFSF13B	2.527367272	3.971501642	1.16E-46	1.58E-45	ENSG00000102524	protein_coding
CENPM	2.217261712	1.547190026	1.52E-46	2.05E-45	ENSG00000100162	protein_coding
CDON	2.269052433	4.830983315	1.81E-46	2.44E-45	ENSG00000064309	protein_coding
C5orf58	2.927093297	-0.921908222	1.83E-46	2.46E-45	ENSG00000234511	protein_coding
GZMB	2.582864071	2.534369425	1.91E-46	2.57E-45	ENSG00000100453	protein_coding
PLEK	2.27078368	5.16210509	2.01E-46	2.70E-45	ENSG00000115956	protein_coding
BIRC7	7.055224481	3.69719638	2.03E-46	2.72E-45	ENSG00000101197	protein_coding
TNFRSF9	4.085529756	3.150705615	2.47E-46	3.31E-45	ENSG00000049249	protein_coding
CNKSR1	-2.556472122	1.598687692	2.58E-46	3.44E-45	ENSG00000142675	protein_coding
IL36B	-4.923370988	-2.664071857	2.68E-46	3.57E-45	ENSG00000136696	protein_coding
ALOX15B	4.292343846	2.042365406	2.69E-46	3.59E-45	ENSG00000179593	protein_coding
CRTAM	3.054368454	1.499434856	2.88E-46	3.83E-45	ENSG00000109943	protein_coding
FSTL4	-2.51205547	1.057529468	3.08E-46	4.09E-45	ENSG00000053108	protein_coding
ADGRF1	-4.000534762	4.49772548	3.09E-46	4.09E-45	ENSG00000153292	protein_coding
CASP5	2.929123885	-1.142801697	3.20E-46	4.24E-45	ENSG00000137757	protein_coding
HOXB8	-2.205848909	3.445449389	3.28E-46	4.34E-45	ENSG00000120068	protein_coding
PARP15	2.691754543	1.610440523	3.40E-46	4.50E-45	ENSG00000173200	protein_coding
NCR1	2.615968712	-0.841319975	3.69E-46	4.88E-45	ENSG00000189430	protein_coding
PAPPA2	-3.366660554	3.977751375	3.72E-46	4.91E-45	ENSG00000116183	protein_coding
GPRIN1	2.195974299	2.401480145	3.77E-46	4.97E-45	ENSG00000169258	protein_coding
CD8A	3.60981718	5.159221343	4.31E-46	5.67E-45	ENSG00000153563	protein_coding
OR51E1	2.518358081	3.01510159	5.05E-46	6.63E-45	ENSG00000180785	protein_coding
STRA8	3.351537142	1.371389222	5.27E-46	6.91E-45	ENSG00000146857	protein_coding
ACSL6	-2.124486994	1.897191696	5.52E-46	7.23E-45	ENSG00000164398	protein_coding
SIGLEC1	2.558405672	4.526667913	5.94E-46	7.78E-45	ENSG00000088827	protein_coding
GPR19	2.218924745	-0.813662073	6.12E-46	8.00E-45	ENSG00000183150	protein_coding
CYGB	2.046101699	5.441547113	6.12E-46	8.00E-45	ENSG00000161544	protein_coding
BATF3	2.148624339	1.897802511	6.72E-46	8.78E-45	ENSG00000123685	protein_coding
KCNE4	2.072408517	5.145052189	8.01E-46	1.04E-44	ENSG00000152049	protein_coding
GTSE1	2.362320816	1.77200204	8.55E-46	1.11E-44	ENSG00000075218	protein_coding
LYPD6	-2.654818154	0.621405461	9.38E-46	1.22E-44	ENSG00000187123	protein_coding
CXCL10	3.42421697	5.183134653	1.01E-45	1.31E-44	ENSG00000169245	protein_coding
ANK2	-2.111781527	6.661073416	1.20E-45	1.55E-44	ENSG00000145362	protein_coding
MCM10	2.289307401	0.989238603	1.23E-45	1.59E-44	ENSG00000065328	protein_coding
PHYHD1	-2.216322108	3.584595984	1.28E-45	1.65E-44	ENSG00000175287	protein_coding
DOCK2	2.27747882	5.152518286	1.48E-45	1.91E-44	ENSG00000134516	protein_coding
IQGAP3	2.507378884	3.140814139	1.66E-45	2.14E-44	ENSG00000183856	protein_coding
C3orf85	-3.28891682	-0.054494219	1.84E-45	2.36E-44	ENSG00000241224	protein_coding
PTGDR	2.228464947	0.711417776	1.86E-45	2.39E-44	ENSG00000168229	protein_coding
HPCA	2.808335567	0.645662337	2.08E-45	2.66E-44	ENSG00000121905	protein_coding
PSORS1C2	3.687691047	-1.22611804	2.21E-45	2.82E-44	ENSG00000204538	protein_coding
KIF4A	2.245510426	2.323260638	2.65E-45	3.38E-44	ENSG00000090889	protein_coding
HLA-DQB1	2.319742876	8.305036163	2.78E-45	3.55E-44	ENSG00000179344	protein_coding
UCN	2.599953084	-0.028385106	2.97E-45	3.78E-44	ENSG00000163794	protein_coding
CDC45	2.314661381	1.3455634	3.31E-45	4.19E-44	ENSG00000093009	protein_coding
MS4A4E	3.155086466	0.067919233	3.36E-45	4.26E-44	ENSG00000214787	protein_coding
RGS5	2.622161288	11.08389795	3.46E-45	4.38E-44	ENSG00000143248	protein_coding
KIAA0895L	2.082160156	4.715966684	3.73E-45	4.71E-44	ENSG00000196123	protein_coding
CD96	2.491495439	3.515326098	5.20E-45	6.53E-44	ENSG00000153283	protein_coding
GRHL2	-3.703398383	2.346471986	5.28E-45	6.62E-44	ENSG00000083307	protein_coding
NT5DC3	2.287685547	5.396738621	5.39E-45	6.76E-44	ENSG00000111696	protein_coding
RIMKLA	2.367414539	4.927070772	5.60E-45	7.02E-44	ENSG00000177181	protein_coding
MRGPRF	-2.197260565	2.262839613	5.62E-45	7.04E-44	ENSG00000172935	protein_coding
MMP25	2.239870861	1.508807032	5.68E-45	7.12E-44	ENSG00000008516	protein_coding
HLA-G	3.872502771	5.263658074	7.01E-45	8.74E-44	ENSG00000204632	protein_coding
ADA	2.241530919	3.639648634	8.40E-45	1.04E-43	ENSG00000196839	protein_coding
SLAMF8	2.714573721	4.25348746	8.43E-45	1.05E-43	ENSG00000158714	protein_coding
NAP1L2	-2.213555159	2.607056261	8.73E-45	1.08E-43	ENSG00000186462	protein_coding
SLC17A9	3.366827785	3.356565173	1.07E-44	1.33E-43	ENSG00000101194	protein_coding
CES4A	3.689677574	4.941602981	1.12E-44	1.39E-43	ENSG00000172824	protein_coding
TENT5D	-2.941683404	-4.043018704	1.18E-44	1.45E-43	ENSG00000174016	protein_coding
HS3ST6	-3.797834757	-2.981590044	1.33E-44	1.64E-43	ENSG00000162040	protein_coding
LOXL2	2.703886772	6.889560938	1.37E-44	1.68E-43	ENSG00000134013	protein_coding
SCNN1A	-2.869324238	6.590567935	1.52E-44	1.87E-43	ENSG00000111319	protein_coding
TCEAL6	-3.094088875	-3.310657523	1.57E-44	1.93E-43	ENSG00000204071	protein_coding
FFAR4	2.783635894	0.802849149	1.81E-44	2.22E-43	ENSG00000186188	protein_coding
CXCL9	3.604571915	6.2828033	1.86E-44	2.27E-43	ENSG00000138755	protein_coding
DOK7	-2.368740583	0.552080661	2.20E-44	2.68E-43	ENSG00000175920	protein_coding
SLC12A5	2.421252986	0.318036769	2.24E-44	2.73E-43	ENSG00000124140	protein_coding
KCNN1	4.310923966	1.768551019	2.38E-44	2.89E-43	ENSG00000105642	protein_coding
UBASH3A	2.807579004	1.597702206	2.40E-44	2.92E-43	ENSG00000160185	protein_coding
EME1	2.110464986	0.599659117	2.94E-44	3.56E-43	ENSG00000154920	protein_coding
CHST6	-2.683939458	-0.318847506	2.99E-44	3.62E-43	ENSG00000183196	protein_coding
SLC11A1	2.405430464	3.649345569	3.05E-44	3.68E-43	ENSG00000018280	protein_coding
MLC1	2.224504328	0.00587757	3.31E-44	3.99E-43	ENSG00000100427	protein_coding
PLPPR5	6.391595108	2.756580922	3.91E-44	4.71E-43	ENSG00000117598	protein_coding
LAT	3.363896071	0.115800048	3.96E-44	4.76E-43	ENSG00000213658	protein_coding
TNFSF14	3.793121563	2.754843859	4.26E-44	5.11E-43	ENSG00000125735	protein_coding
OCLN	-2.038750559	3.480937039	5.15E-44	6.18E-43	ENSG00000197822	protein_coding
PPFIA4	3.191309187	4.891503259	5.51E-44	6.60E-43	ENSG00000143847	protein_coding
IKZF1	2.095424389	4.630162915	5.59E-44	6.68E-43	ENSG00000185811	protein_coding
ICOS	3.373796407	0.758967204	6.10E-44	7.29E-43	ENSG00000163600	protein_coding
TSPAN32	2.033480524	1.12222053	6.38E-44	7.61E-43	ENSG00000064201	protein_coding
DNASE1	-2.200241928	4.856531886	6.68E-44	7.96E-43	ENSG00000213918	protein_coding
LIMD2	2.017689592	4.445526384	8.34E-44	9.92E-43	ENSG00000136490	protein_coding
SLC2A1	2.017042085	8.157548802	9.27E-44	1.10E-42	ENSG00000117394	protein_coding
AVPR1B	3.762168285	1.869116102	1.00E-43	1.19E-42	ENSG00000198049	protein_coding
TNFRSF18	2.932807853	0.555996355	1.04E-43	1.24E-42	ENSG00000186891	protein_coding
CXCR3	3.179560754	2.488766656	1.05E-43	1.24E-42	ENSG00000186810	protein_coding
SH2D2A	2.746140851	2.550559254	1.08E-43	1.28E-42	ENSG00000027869	protein_coding
MT1F	-2.139673675	4.884540939	1.16E-43	1.38E-42	ENSG00000198417	protein_coding
KRT36	3.509989846	-2.697873134	1.22E-43	1.44E-42	ENSG00000126337	protein_coding
SPN	2.155379494	4.332544042	1.23E-43	1.45E-42	ENSG00000197471	protein_coding
MSC	3.098797403	5.249146444	1.55E-43	1.83E-42	ENSG00000178860	protein_coding
OVOL2	-3.447200209	-0.835712572	1.79E-43	2.11E-42	ENSG00000125850	protein_coding
CDC6	2.028976334	2.32263914	1.98E-43	2.32E-42	ENSG00000094804	protein_coding
GFI1	2.493387885	1.466715908	2.17E-43	2.54E-42	ENSG00000162676	protein_coding
PTTG1	2.386115793	2.792018188	2.23E-43	2.61E-42	ENSG00000164611	protein_coding
PCDHB1	-2.839133631	-0.930068179	2.43E-43	2.84E-42	ENSG00000171815	protein_coding
ADGRE1	2.744487291	1.926169115	2.54E-43	2.95E-42	ENSG00000174837	protein_coding
C3	3.388952569	10.79232965	2.64E-43	3.07E-42	ENSG00000125730	protein_coding
KRT40	-3.20254342	-3.289718198	2.68E-43	3.11E-42	ENSG00000204889	protein_coding
ACOT6	-2.178203075	-2.051882365	2.72E-43	3.16E-42	ENSG00000205669	protein_coding
AC040162.1	2.125664506	1.424686197	2.80E-43	3.24E-42	ENSG00000261884	protein_coding
CCNA2	2.019570529	2.602194312	2.82E-43	3.26E-42	ENSG00000145386	protein_coding
MELK	2.414801278	1.880516766	2.84E-43	3.29E-42	ENSG00000165304	protein_coding
UGT2A1	-4.633631747	-0.137457837	3.39E-43	3.91E-42	ENSG00000173610	protein_coding
WNT7A	-2.994740798	-1.183181415	3.47E-43	4.00E-42	ENSG00000154764	protein_coding
SLFN12L	2.704752966	1.280373874	3.48E-43	4.00E-42	ENSG00000205045	protein_coding
IL19	-2.765895449	-3.956356663	3.64E-43	4.18E-42	ENSG00000142224	protein_coding
ASPHD1	2.683004027	3.592592964	4.08E-43	4.69E-42	ENSG00000174939	protein_coding
SPC24	2.326857176	1.891392732	4.26E-43	4.88E-42	ENSG00000161888	protein_coding
CDC25C	2.741984418	0.355227236	4.69E-43	5.37E-42	ENSG00000158402	protein_coding
AICDA	4.830119123	0.078537643	5.77E-43	6.57E-42	ENSG00000111732	protein_coding
RTEL1-TNFRSF6B	2.500163867	1.791808585	6.56E-43	7.45E-42	ENSG00000026036	protein_coding
FOLR3	-3.208979189	0.249719853	6.64E-43	7.54E-42	ENSG00000110203	protein_coding
PLAAT2	-2.026413631	0.473772037	6.80E-43	7.71E-42	ENSG00000133328	protein_coding
S100Z	2.262113935	-1.509743922	8.11E-43	9.17E-42	ENSG00000171643	protein_coding
TP73	3.06954257	0.587137706	8.30E-43	9.37E-42	ENSG00000078900	protein_coding
PCDH15	-3.930112134	-1.54334642	8.54E-43	9.63E-42	ENSG00000150275	protein_coding
PGF	3.947352883	7.29585269	8.54E-43	9.63E-42	ENSG00000119630	protein_coding
C20orf204	2.140337224	0.152125477	9.26E-43	1.04E-41	ENSG00000196421	protein_coding
SLC30A8	-3.296260837	0.00772718	9.38E-43	1.06E-41	ENSG00000164756	protein_coding
ITGAM	2.024592621	4.635358626	1.08E-42	1.22E-41	ENSG00000169896	protein_coding
FAM193B	2.124445544	5.48318849	1.11E-42	1.24E-41	ENSG00000146067	protein_coding
C11orf16	-2.014036897	-2.127724378	1.20E-42	1.35E-41	ENSG00000176029	protein_coding
PIEZO2	2.185737471	4.947814512	1.28E-42	1.43E-41	ENSG00000154864	protein_coding
SGCZ	-4.16482505	-3.143695901	1.35E-42	1.51E-41	ENSG00000185053	protein_coding
BRINP3	-4.298248461	-0.786839502	1.39E-42	1.55E-41	ENSG00000162670	protein_coding
EIF4EBP1	2.135128157	5.376699052	1.47E-42	1.65E-41	ENSG00000187840	protein_coding
BIRC3	2.34274749	7.437703929	1.53E-42	1.70E-41	ENSG00000023445	protein_coding
CXCL11	3.526951656	3.087246549	1.59E-42	1.77E-41	ENSG00000169248	protein_coding
ARC	-2.077392699	1.954983292	1.65E-42	1.85E-41	ENSG00000198576	protein_coding
PRSS35	-2.16770004	1.750650625	1.66E-42	1.85E-41	ENSG00000146250	protein_coding
RNF175	2.42071994	0.829536011	1.73E-42	1.92E-41	ENSG00000145428	protein_coding
TMEM233	2.105527321	2.892333283	1.83E-42	2.03E-41	ENSG00000224982	protein_coding
SLC10A6	2.634721205	0.292172791	2.12E-42	2.35E-41	ENSG00000145283	protein_coding
LBX2	2.06692403	0.17017434	2.19E-42	2.41E-41	ENSG00000179528	protein_coding
IL36RN	-3.965191987	-3.725068991	2.39E-42	2.64E-41	ENSG00000136695	protein_coding
LGI4	4.606204864	6.475977072	2.41E-42	2.66E-41	ENSG00000153902	protein_coding
HSD3B7	2.244175051	6.189597629	2.45E-42	2.70E-41	ENSG00000099377	protein_coding
VTCN1	-3.403335698	3.341759564	2.48E-42	2.73E-41	ENSG00000134258	protein_coding
L1CAM	-3.153755062	5.088660006	2.65E-42	2.92E-41	ENSG00000198910	protein_coding
PKHD1L1	-2.453975883	-0.8655238	2.92E-42	3.21E-41	ENSG00000205038	protein_coding
GJA8	-3.025031206	-3.477775947	2.95E-42	3.24E-41	ENSG00000121634	protein_coding
PLXNA4	-2.427959103	2.198090519	3.16E-42	3.47E-41	ENSG00000221866	protein_coding
FPR3	2.229828642	5.1362996	3.31E-42	3.62E-41	ENSG00000187474	protein_coding
HLA-DQA1	2.228213067	8.025363346	3.42E-42	3.74E-41	ENSG00000196735	protein_coding
HES4	2.329900075	3.207276479	3.45E-42	3.78E-41	ENSG00000188290	protein_coding
QRFPR	2.960183084	3.700351752	3.80E-42	4.15E-41	ENSG00000186867	protein_coding
TROAP	2.83674436	1.602489572	5.46E-42	5.94E-41	ENSG00000135451	protein_coding
TBL1Y	-3.339350812	-1.349412885	6.66E-42	7.21E-41	ENSG00000092377	protein_coding
ZBP1	2.869682312	1.324203659	7.09E-42	7.67E-41	ENSG00000124256	protein_coding
GDF6	3.554572389	3.895821572	8.43E-42	9.11E-41	ENSG00000156466	protein_coding
CD3D	2.900550254	3.327667848	1.04E-41	1.12E-40	ENSG00000167286	protein_coding
NPY2R	-3.400170722	-4.315164357	1.07E-41	1.16E-40	ENSG00000185149	protein_coding
FOXM1	2.456827283	3.364867869	1.12E-41	1.20E-40	ENSG00000111206	protein_coding
S100A14	-2.090094417	2.386483217	1.15E-41	1.23E-40	ENSG00000189334	protein_coding
PCK1	-2.80141844	8.030221573	1.45E-41	1.55E-40	ENSG00000124253	protein_coding
PGGHG	3.59603867	6.809749019	1.86E-41	1.98E-40	ENSG00000142102	protein_coding
SIRPG	3.382730599	2.111160144	1.89E-41	2.02E-40	ENSG00000089012	protein_coding
ANGPTL1	-2.497011512	2.776884396	1.97E-41	2.09E-40	ENSG00000116194	protein_coding
MARCHF4	2.794554017	0.570562245	2.05E-41	2.18E-40	ENSG00000144583	protein_coding
TESPA1	2.465598127	2.298800012	2.89E-41	3.06E-40	ENSG00000135426	protein_coding
SLC22A13	-2.850455493	1.476783637	2.98E-41	3.15E-40	ENSG00000172940	protein_coding
AC011462.1	2.711667019	-2.424253662	3.17E-41	3.34E-40	ENSG00000255730	protein_coding
MUC12	4.322007915	1.379711083	3.39E-41	3.55E-40	ENSG00000205277	protein_coding
CTAGE9	4.041765526	-0.444059891	3.54E-41	3.72E-40	ENSG00000236761	protein_coding
C1orf116	-2.849304147	3.091208592	3.61E-41	3.78E-40	ENSG00000182795	protein_coding
C16orf89	-2.853351638	3.057367033	3.78E-41	3.96E-40	ENSG00000153446	protein_coding
RAC2	2.1004751	5.306001276	3.95E-41	4.13E-40	ENSG00000128340	protein_coding
MMP11	2.046243872	4.119473363	4.74E-41	4.94E-40	ENSG00000099953	protein_coding
PYCARD	2.074891475	3.944905679	5.98E-41	6.22E-40	ENSG00000103490	protein_coding
PCSK6	2.995165852	6.515873994	7.19E-41	7.46E-40	ENSG00000140479	protein_coding
RAD54L	2.522097126	1.506507329	7.32E-41	7.59E-40	ENSG00000085999	protein_coding
ELOVL2	3.216688439	2.30367821	7.73E-41	8.01E-40	ENSG00000197977	protein_coding
PTPN22	2.090633861	2.490834279	8.56E-41	8.85E-40	ENSG00000134242	protein_coding
MAPK8IP3	2.115886388	6.05672199	9.63E-41	9.91E-40	ENSG00000138834	protein_coding
SIM1	-2.990060045	4.39382178	1.00E-40	1.03E-39	ENSG00000112246	protein_coding
LRRC25	2.323181236	4.161531137	1.16E-40	1.19E-39	ENSG00000175489	protein_coding
E2F8	2.682828069	1.000256595	1.35E-40	1.38E-39	ENSG00000129173	protein_coding
RIN1	2.05823313	3.25722203	1.77E-40	1.81E-39	ENSG00000174791	protein_coding
CEP55	2.390659453	2.370201748	2.00E-40	2.03E-39	ENSG00000138180	protein_coding
MOXD1	-2.276903258	4.4253447	2.15E-40	2.19E-39	ENSG00000079931	protein_coding
CD8B	3.427724656	2.794991041	2.23E-40	2.26E-39	ENSG00000172116	protein_coding
TNNI2	2.448406028	-0.449446867	2.55E-40	2.57E-39	ENSG00000130598	protein_coding
SLC6A1	2.305702746	3.003622525	2.92E-40	2.94E-39	ENSG00000157103	protein_coding
HAPLN1	3.565417511	4.119221548	3.30E-40	3.32E-39	ENSG00000145681	protein_coding
ANO4	3.760653381	3.180901939	4.09E-40	4.10E-39	ENSG00000151572	protein_coding
AKAP4	-2.202634852	-3.949489926	4.36E-40	4.36E-39	ENSG00000147081	protein_coding
KLRK1	3.388124958	-0.191705379	5.00E-40	5.00E-39	ENSG00000213809	protein_coding
SLAMF6	2.54158157	3.16995346	5.36E-40	5.35E-39	ENSG00000162739	protein_coding
EPGN	-3.053228498	-2.500055243	5.37E-40	5.36E-39	ENSG00000182585	protein_coding
ZPBP	-2.79239784	-3.672400606	5.64E-40	5.62E-39	ENSG00000042813	protein_coding
CHRNA1	5.363251773	0.13506271	5.81E-40	5.79E-39	ENSG00000138435	protein_coding
TMPRSS2	-3.508338272	4.641947631	5.96E-40	5.93E-39	ENSG00000184012	protein_coding
AANAT	2.606605819	-1.47278604	6.02E-40	5.99E-39	ENSG00000129673	protein_coding
CD80	2.475273186	-0.027501739	6.21E-40	6.17E-39	ENSG00000121594	protein_coding
SLC29A4	2.213453598	5.489420508	6.36E-40	6.32E-39	ENSG00000164638	protein_coding
MCHR1	5.730159992	3.586303061	6.81E-40	6.76E-39	ENSG00000128285	protein_coding
SIRPD	3.025641867	-2.528441965	7.95E-40	7.87E-39	ENSG00000125900	protein_coding
TFCP2L1	-3.097998859	6.303491846	8.02E-40	7.93E-39	ENSG00000115112	protein_coding
TAGLN3	-3.159691501	-0.089664345	8.04E-40	7.94E-39	ENSG00000144834	protein_coding
CD3E	2.665534722	4.82837071	8.09E-40	7.98E-39	ENSG00000198851	protein_coding
CCL18	5.709042128	3.944028366	8.12E-40	8.00E-39	ENSG00000275385	protein_coding
SLC22A7	-3.122042888	3.16660639	8.83E-40	8.70E-39	ENSG00000137204	protein_coding
OR2I1P	3.846965192	4.904915597	1.08E-39	1.06E-38	ENSG00000237988	protein_coding
IFNG	4.421136253	-0.266368309	1.10E-39	1.08E-38	ENSG00000111537	protein_coding
CD27	3.315784968	3.197329556	1.14E-39	1.12E-38	ENSG00000139193	protein_coding
MAP3K7CL	2.128585016	4.944387652	1.32E-39	1.30E-38	ENSG00000156265	protein_coding
RHOH	2.240218662	2.71353618	1.37E-39	1.34E-38	ENSG00000168421	protein_coding
SLAMF7	2.832405614	4.324978835	1.43E-39	1.40E-38	ENSG00000026751	protein_coding
PIMREG	2.328809048	1.008696344	1.55E-39	1.51E-38	ENSG00000129195	protein_coding
OPN4	5.45193763	-1.238807951	1.75E-39	1.71E-38	ENSG00000122375	protein_coding
COX4I2	2.87843817	3.615333402	1.80E-39	1.75E-38	ENSG00000131055	protein_coding
HPSE2	-2.357431537	0.184668613	1.80E-39	1.76E-38	ENSG00000172987	protein_coding
PSAT1	-2.489982351	4.81595177	2.10E-39	2.05E-38	ENSG00000135069	protein_coding
AMZ1	3.963493854	1.256202815	2.17E-39	2.11E-38	ENSG00000174945	protein_coding
MTNR1A	-2.948148797	-2.062465635	2.46E-39	2.38E-38	ENSG00000168412	protein_coding
AURKB	2.686345205	1.585444295	2.83E-39	2.74E-38	ENSG00000178999	protein_coding
KISS1R	5.158890274	3.191169339	3.05E-39	2.94E-38	ENSG00000116014	protein_coding
DLX6	2.580216942	-1.046878424	3.16E-39	3.04E-38	ENSG00000006377	protein_coding
UBD	3.204233242	4.65499402	3.72E-39	3.58E-38	ENSG00000213886	protein_coding
GZMM	2.096803226	1.155011022	3.73E-39	3.59E-38	ENSG00000197540	protein_coding
HJURP	2.629167372	1.838047544	3.77E-39	3.63E-38	ENSG00000123485	protein_coding
PCDH17	2.026844766	5.59077014	3.79E-39	3.64E-38	ENSG00000118946	protein_coding
CD52	2.120475027	4.490702136	3.86E-39	3.70E-38	ENSG00000169442	protein_coding
DNMT3L	-2.913877473	-3.160868134	4.01E-39	3.84E-38	ENSG00000142182	protein_coding
BIRC5	2.502668991	2.909028556	4.01E-39	3.84E-38	ENSG00000089685	protein_coding
NCAPG	2.163431895	2.051717573	4.02E-39	3.85E-38	ENSG00000109805	protein_coding
CPA6	2.529628202	-0.009913665	4.24E-39	4.05E-38	ENSG00000165078	protein_coding
PLAC8L1	2.626895501	-1.517436644	4.32E-39	4.13E-38	ENSG00000173261	protein_coding
PRR7	2.396040827	1.530864914	4.49E-39	4.29E-38	ENSG00000131188	protein_coding
ADAMTSL4	2.136218913	4.249445844	4.61E-39	4.40E-38	ENSG00000143382	protein_coding
PNMA2	2.49643974	6.265734963	4.73E-39	4.51E-38	ENSG00000240694	protein_coding
KIF5A	-2.126673615	-0.151065499	5.32E-39	5.06E-38	ENSG00000155980	protein_coding
ADAMTS10	2.190663733	4.07373581	5.37E-39	5.11E-38	ENSG00000142303	protein_coding
PNCK	5.123422173	6.820058855	5.38E-39	5.11E-38	ENSG00000130822	protein_coding
COL5A2	2.088106742	6.762183264	6.93E-39	6.56E-38	ENSG00000204262	protein_coding
TPX2	2.306698422	3.82150343	7.70E-39	7.28E-38	ENSG00000088325	protein_coding
IKZF3	2.585682274	4.143660677	8.28E-39	7.82E-38	ENSG00000161405	protein_coding
TIGIT	2.899403161	2.71737821	9.50E-39	8.96E-38	ENSG00000181847	protein_coding
LAG3	3.556152694	3.335175296	9.54E-39	8.99E-38	ENSG00000089692	protein_coding
TUBAL3	-3.79674405	-0.261198543	1.17E-38	1.10E-37	ENSG00000178462	protein_coding
SIGLEC7	2.139744565	1.684146149	1.28E-38	1.20E-37	ENSG00000168995	protein_coding
FOXN1	-2.52703191	-2.393650951	1.30E-38	1.21E-37	ENSG00000109101	protein_coding
MSR1	2.101185174	5.890124182	1.45E-38	1.35E-37	ENSG00000038945	protein_coding
KIF18B	2.765454862	1.540219206	1.47E-38	1.37E-37	ENSG00000186185	protein_coding
HS3ST5	-3.160619085	-2.189566892	1.47E-38	1.37E-37	ENSG00000249853	protein_coding
ZP2	-2.687461529	-3.565695917	1.48E-38	1.38E-37	ENSG00000103310	protein_coding
RTP2	5.01718987	-1.536452756	1.57E-38	1.47E-37	ENSG00000198471	protein_coding
CLEC12B	3.640160724	-1.913329611	1.61E-38	1.50E-37	ENSG00000256660	protein_coding
CD3G	2.571639511	2.856598696	1.69E-38	1.58E-37	ENSG00000160654	protein_coding
ATP2B2	3.460747655	3.956345377	1.75E-38	1.63E-37	ENSG00000157087	protein_coding
RAB25	-3.450207427	3.020980622	1.80E-38	1.68E-37	ENSG00000132698	protein_coding
NEIL3	2.759234591	0.169832869	1.82E-38	1.69E-37	ENSG00000109674	protein_coding
POLQ	2.1759342	0.862917058	1.93E-38	1.79E-37	ENSG00000051341	protein_coding
PLEKHD1	-2.490213428	0.128584142	1.94E-38	1.80E-37	ENSG00000175985	protein_coding
SH2D5	2.495672949	1.132789531	2.13E-38	1.98E-37	ENSG00000189410	protein_coding
SIRPB1	2.681920396	2.600557828	2.43E-38	2.25E-37	ENSG00000101307	protein_coding
B4GALNT3	-2.212075721	3.359047377	2.45E-38	2.26E-37	ENSG00000139044	protein_coding
PTHLH	5.517011833	5.447899537	3.02E-38	2.78E-37	ENSG00000087494	protein_coding
TRPA1	3.196233218	2.729990369	3.23E-38	2.97E-37	ENSG00000104321	protein_coding
DCN	-2.534005377	7.010460627	3.31E-38	3.05E-37	ENSG00000011465	protein_coding
EIF4A1	2.156874271	3.180641433	3.59E-38	3.30E-37	ENSG00000161960	protein_coding
CLEC1B	2.761106342	-2.097145871	4.42E-38	4.05E-37	ENSG00000165682	protein_coding
PSKH2	-3.934871967	-3.602014803	5.02E-38	4.59E-37	ENSG00000147613	protein_coding
ALDOC	2.310705405	6.446804665	5.41E-38	4.94E-37	ENSG00000109107	protein_coding
TBX15	3.119816474	2.626208473	5.51E-38	5.02E-37	ENSG00000092607	protein_coding
TNIP3	3.741867474	0.578528078	8.06E-38	7.30E-37	ENSG00000050730	protein_coding
NTRK2	-2.052308777	5.667131779	8.26E-38	7.48E-37	ENSG00000148053	protein_coding
GABRE	2.963483557	4.683269205	8.55E-38	7.73E-37	ENSG00000102287	protein_coding
HES5	3.765929463	-1.36188331	8.93E-38	8.07E-37	ENSG00000197921	protein_coding
ADAMDEC1	4.290629403	2.524741612	1.23E-37	1.10E-36	ENSG00000134028	protein_coding
CD180	2.149854804	2.873061465	1.26E-37	1.13E-36	ENSG00000134061	protein_coding
LTA	2.641448056	-0.119717247	1.32E-37	1.18E-36	ENSG00000226979	protein_coding
GPR141	2.328961437	0.442364576	1.38E-37	1.23E-36	ENSG00000187037	protein_coding
TENM1	2.494629182	4.574253685	1.67E-37	1.50E-36	ENSG00000009694	protein_coding
GZMK	3.355494635	4.009092761	1.68E-37	1.50E-36	ENSG00000113088	protein_coding
MELTF	-2.516023677	3.982269315	1.76E-37	1.57E-36	ENSG00000163975	protein_coding
ADAMTS14	3.398425157	1.691950361	1.90E-37	1.69E-36	ENSG00000138316	protein_coding
KHDRBS2	-2.253854899	-2.264453375	1.97E-37	1.76E-36	ENSG00000112232	protein_coding
PLD4	2.28700348	3.532609778	2.03E-37	1.81E-36	ENSG00000166428	protein_coding
BCL2A1	2.579693128	2.093617298	2.16E-37	1.92E-36	ENSG00000140379	protein_coding
UBAP1L	2.204049866	2.466936118	2.34E-37	2.08E-36	ENSG00000246922	protein_coding
SIT1	2.721118013	2.074379202	3.50E-37	3.09E-36	ENSG00000137078	protein_coding
AL159163.1	2.214867685	-1.900309532	4.80E-37	4.24E-36	ENSG00000249141	protein_coding
CXorf65	3.387869343	-1.374565322	6.06E-37	5.32E-36	ENSG00000204165	protein_coding
LINGO3	2.499158847	-1.176039564	6.47E-37	5.66E-36	ENSG00000220008	protein_coding
CD7	3.090675069	3.309868702	6.72E-37	5.88E-36	ENSG00000173762	protein_coding
LOX	3.446694318	8.31600407	8.24E-37	7.20E-36	ENSG00000113083	protein_coding
SEZ6L2	2.312996223	6.265758391	9.52E-37	8.28E-36	ENSG00000174938	protein_coding
STMN3	2.169965886	6.145010752	1.02E-36	8.83E-36	ENSG00000197457	protein_coding
DTHD1	3.238061554	0.31208079	1.04E-36	9.02E-36	ENSG00000197057	protein_coding
NLGN1	2.056504552	5.044737226	1.10E-36	9.55E-36	ENSG00000169760	protein_coding
NPTX2	5.060957374	7.518325793	1.13E-36	9.80E-36	ENSG00000106236	protein_coding
SLC7A14	-2.956253067	-2.246770043	1.50E-36	1.30E-35	ENSG00000013293	protein_coding
PRRT2	2.44671547	1.898617806	1.56E-36	1.35E-35	ENSG00000167371	protein_coding
TTC29	-2.351453792	-2.798075388	1.57E-36	1.35E-35	ENSG00000137473	protein_coding
SKA1	2.156661438	0.639618478	1.60E-36	1.38E-35	ENSG00000154839	protein_coding
MKI67	2.255694424	4.424062614	1.76E-36	1.51E-35	ENSG00000148773	protein_coding
AGER	2.106854394	2.577881391	2.10E-36	1.80E-35	ENSG00000204305	protein_coding
PDGFRA	-2.358876778	4.373167926	2.20E-36	1.89E-35	ENSG00000134853	protein_coding
RPRM	-3.275302744	-1.115165031	2.23E-36	1.91E-35	ENSG00000177519	protein_coding
ATF7-NPFF	2.33374835	0.865905623	2.45E-36	2.09E-35	ENSG00000267281	protein_coding
CLECL1	2.312806434	-0.127165406	2.73E-36	2.32E-35	ENSG00000184293	protein_coding
KIF20A	2.384660502	2.804993618	2.81E-36	2.39E-35	ENSG00000112984	protein_coding
SOSTDC1	-2.876245792	3.20677664	3.17E-36	2.69E-35	ENSG00000171243	protein_coding
HLA-DQB2	2.8337897	4.960653006	3.41E-36	2.90E-35	ENSG00000232629	protein_coding
CDH4	4.099669992	4.805330738	3.70E-36	3.14E-35	ENSG00000179242	protein_coding
HAMP	3.770225167	0.643589524	3.77E-36	3.19E-35	ENSG00000105697	protein_coding
SIX1	2.471674884	1.194707373	5.02E-36	4.23E-35	ENSG00000126778	protein_coding
NPIPB4	2.010212291	1.560784641	5.15E-36	4.33E-35	ENSG00000185864	protein_coding
CD5	2.124385353	2.98187964	5.49E-36	4.62E-35	ENSG00000110448	protein_coding
TDRD5	-2.817162706	-0.4639466	5.52E-36	4.64E-35	ENSG00000162782	protein_coding
CATSPER1	2.006667073	-0.651324353	5.97E-36	5.00E-35	ENSG00000175294	protein_coding
TMEM45A	3.08082326	5.456120507	6.38E-36	5.34E-35	ENSG00000181458	protein_coding
CTLA4	2.964911503	0.768304549	6.39E-36	5.34E-35	ENSG00000163599	protein_coding
SCGN	4.718587706	5.276644315	6.45E-36	5.39E-35	ENSG00000079689	protein_coding
ATP4B	-2.703390548	-2.249989981	6.77E-36	5.64E-35	ENSG00000186009	protein_coding
XCL2	2.570296436	0.051234415	7.67E-36	6.39E-35	ENSG00000143185	protein_coding
NFKBID	2.20685719	2.99081462	7.84E-36	6.52E-35	ENSG00000167604	protein_coding
NMB	2.592602119	4.624767272	7.87E-36	6.55E-35	ENSG00000197696	protein_coding
HSPA6	2.091683	2.571329385	9.58E-36	7.95E-35	ENSG00000173110	protein_coding
MYH15	2.411019535	0.414513342	9.90E-36	8.21E-35	ENSG00000144821	protein_coding
UBE2C	2.961668917	2.809506406	1.20E-35	9.92E-35	ENSG00000175063	protein_coding
PLEKHG4	2.146214407	4.02023299	1.21E-35	1.00E-34	ENSG00000196155	protein_coding
C2orf92	2.070588328	1.451690195	1.25E-35	1.03E-34	ENSG00000228486	protein_coding
TEN1-CDK3	2.038872124	0.679614921	1.31E-35	1.08E-34	ENSG00000261408	protein_coding
C21orf62	-2.206251797	2.843920901	1.31E-35	1.08E-34	ENSG00000205929	protein_coding
KIR2DL3	2.531208193	-2.088995538	1.59E-35	1.30E-34	ENSG00000243772	protein_coding
POU2F3	-2.093120653	-0.26764243	1.67E-35	1.37E-34	ENSG00000137709	protein_coding
SLC2A3	2.05041258	6.998132938	1.84E-35	1.50E-34	ENSG00000059804	protein_coding
SH2D1A	2.489894937	2.229695071	1.90E-35	1.56E-34	ENSG00000183918	protein_coding
SHISA2	-2.333063623	1.734809239	2.16E-35	1.76E-34	ENSG00000180730	protein_coding
IL4I1	2.13554105	3.969434884	2.25E-35	1.84E-34	ENSG00000104951	protein_coding
KIR2DL4	2.403231697	-0.667772873	2.31E-35	1.89E-34	ENSG00000189013	protein_coding
CD70	4.314145465	5.666238167	2.47E-35	2.01E-34	ENSG00000125726	protein_coding
LRRC71	2.983327528	-1.145916095	2.60E-35	2.12E-34	ENSG00000160838	protein_coding
AIM2	3.05902722	1.230570072	2.80E-35	2.27E-34	ENSG00000163568	protein_coding
RBM11	-2.495343961	-0.537420351	2.88E-35	2.33E-34	ENSG00000185272	protein_coding
CARMIL2	2.523279475	1.815422133	2.99E-35	2.42E-34	ENSG00000159753	protein_coding
ABLIM3	2.006854848	6.894303376	3.12E-35	2.52E-34	ENSG00000173210	protein_coding
ITK	2.123429953	3.146206274	3.16E-35	2.56E-34	ENSG00000113263	protein_coding
ADH1B	-2.609356421	5.087205459	3.23E-35	2.61E-34	ENSG00000196616	protein_coding
DNAJB13	3.74945863	1.876851687	3.31E-35	2.68E-34	ENSG00000187726	protein_coding
IFI30	2.325053789	1.123054661	3.45E-35	2.79E-34	ENSG00000216490	protein_coding
PMCH	4.572638102	-1.992308611	3.97E-35	3.20E-34	ENSG00000183395	protein_coding
TTC24	3.700006456	-1.252255239	4.12E-35	3.32E-34	ENSG00000187862	protein_coding
FUT3	-2.271663088	1.500417672	4.12E-35	3.32E-34	ENSG00000171124	protein_coding
OLFM4	-3.730968249	1.89476738	4.64E-35	3.73E-34	ENSG00000102837	protein_coding
CENPA	2.473974401	0.361219104	4.96E-35	3.98E-34	ENSG00000115163	protein_coding
ARHGAP33	2.132719131	3.475861698	5.15E-35	4.13E-34	ENSG00000004777	protein_coding
BSPRY	-2.053983904	3.169069906	6.20E-35	4.96E-34	ENSG00000119411	protein_coding
LRRN2	-2.316939781	3.409976687	6.28E-35	5.03E-34	ENSG00000170382	protein_coding
PIF1	2.279164907	0.451674051	6.42E-35	5.13E-34	ENSG00000140451	protein_coding
NGF	2.148869622	2.855341343	6.67E-35	5.32E-34	ENSG00000134259	protein_coding
OTOF	2.577383848	-1.369922026	7.51E-35	5.98E-34	ENSG00000115155	protein_coding
SLFNL1	2.222073602	-0.39493549	8.18E-35	6.50E-34	ENSG00000171790	protein_coding
PDCD1	3.332541936	2.30279973	1.06E-34	8.37E-34	ENSG00000188389	protein_coding
HAO2	-2.444678229	5.146785968	1.12E-34	8.86E-34	ENSG00000116882	protein_coding
RBM46	3.592664983	-1.147996974	1.33E-34	1.04E-33	ENSG00000151962	protein_coding
SCG2	4.046717142	3.029568628	1.37E-34	1.08E-33	ENSG00000171951	protein_coding
MEF2B	2.022680982	-1.016069061	1.39E-34	1.09E-33	ENSG00000213999	protein_coding
TMC4	-2.06316509	4.73793062	1.64E-34	1.28E-33	ENSG00000167608	protein_coding
BUB1	2.16412933	2.54476844	1.65E-34	1.29E-33	ENSG00000169679	protein_coding
C5orf38	-2.565299069	0.649865634	1.85E-34	1.44E-33	ENSG00000186493	protein_coding
PIK3C2G	-3.856009034	1.749665372	1.88E-34	1.46E-33	ENSG00000139144	protein_coding
MMP16	2.886904432	2.637591147	2.09E-34	1.62E-33	ENSG00000156103	protein_coding
TREH	-2.288918148	2.19411566	2.52E-34	1.95E-33	ENSG00000118094	protein_coding
KIAA1549L	-2.065364917	1.293265256	2.68E-34	2.07E-33	ENSG00000110427	protein_coding
DLK2	2.354485113	1.049610418	2.87E-34	2.22E-33	ENSG00000171462	protein_coding
GABRG3	-2.680522968	-2.253449269	3.04E-34	2.35E-33	ENSG00000182256	protein_coding
P4HA3	2.849462238	2.938910324	3.05E-34	2.36E-33	ENSG00000149380	protein_coding
SYNE4	-2.20030634	0.933572741	3.36E-34	2.59E-33	ENSG00000181392	protein_coding
TMPRSS9	2.714513252	-0.722290277	3.93E-34	3.02E-33	ENSG00000178297	protein_coding
NPIPB5	2.961592781	2.201025823	4.00E-34	3.07E-33	ENSG00000243716	protein_coding
HCST	2.021307241	2.495837816	4.08E-34	3.12E-33	ENSG00000126264	protein_coding
KIAA1210	-2.132293284	-1.781924572	4.75E-34	3.64E-33	ENSG00000250423	protein_coding
ADSS1	2.499695925	6.185642299	5.44E-34	4.15E-33	ENSG00000185100	protein_coding
ERFL	2.792270249	-2.53426462	5.59E-34	4.26E-33	ENSG00000268041	protein_coding
LY6G5B	2.396721765	1.368344162	5.79E-34	4.41E-33	ENSG00000240053	protein_coding
RAB33A	2.164773062	0.862399531	6.04E-34	4.60E-33	ENSG00000134594	protein_coding
ATP8B3	3.412676911	3.454581637	6.51E-34	4.95E-33	ENSG00000130270	protein_coding
PLPP4	-2.482863551	0.95337236	7.78E-34	5.89E-33	ENSG00000203805	protein_coding
FOXA3	-2.827146556	-0.116338705	8.77E-34	6.62E-33	ENSG00000170608	protein_coding
UNC5A	3.425875003	1.239548192	9.19E-34	6.93E-33	ENSG00000113763	protein_coding
PRSS22	-3.20546289	0.309332804	1.02E-33	7.67E-33	ENSG00000005001	protein_coding
LRP1B	-2.54443859	0.100741329	1.22E-33	9.14E-33	ENSG00000168702	protein_coding
PAQR6	2.62600726	1.686467013	1.23E-33	9.25E-33	ENSG00000160781	protein_coding
ZNF831	2.272157401	1.587716919	1.33E-33	9.94E-33	ENSG00000124203	protein_coding
FRG2B	-4.075066355	-3.188888085	1.46E-33	1.09E-32	ENSG00000225899	protein_coding
RRM2	2.196065064	3.700531898	1.52E-33	1.13E-32	ENSG00000171848	protein_coding
TSHR	2.392694278	0.295719176	1.63E-33	1.22E-32	ENSG00000165409	protein_coding
TCEAL2	-3.092258113	1.312367213	2.00E-33	1.49E-32	ENSG00000184905	protein_coding
MSH5	2.216647308	2.087397178	2.03E-33	1.51E-32	ENSG00000204410	protein_coding
ADAM8	2.146895824	3.471082653	2.24E-33	1.66E-32	ENSG00000151651	protein_coding
GAPT	2.112924839	2.602963476	2.41E-33	1.79E-32	ENSG00000175857	protein_coding
LY9	2.111385501	1.648681366	2.61E-33	1.93E-32	ENSG00000122224	protein_coding
TMIGD2	2.174608252	-0.874144921	2.82E-33	2.08E-32	ENSG00000167664	protein_coding
TEX15	5.785060751	2.619718056	3.10E-33	2.28E-32	ENSG00000133863	protein_coding
SYT1	-2.234040101	1.03664238	3.11E-33	2.29E-32	ENSG00000067715	protein_coding
TNS4	-2.266014882	0.647488005	3.22E-33	2.37E-32	ENSG00000131746	protein_coding
MSH4	2.906028664	-0.983129594	3.28E-33	2.41E-32	ENSG00000057468	protein_coding
CCDC141	2.14399295	1.063450386	3.34E-33	2.46E-32	ENSG00000163492	protein_coding
ASPM	2.302189082	2.668994281	3.74E-33	2.74E-32	ENSG00000066279	protein_coding
TIMP1	2.073499269	8.714993417	4.49E-33	3.28E-32	ENSG00000102265	protein_coding
CLSTN2	-2.274610797	4.277866925	4.79E-33	3.50E-32	ENSG00000158258	protein_coding
LYZ	2.471477377	7.489056981	4.90E-33	3.58E-32	ENSG00000090382	protein_coding
RASL10A	2.053348823	-0.344721501	4.96E-33	3.62E-32	ENSG00000100276	protein_coding
LMNTD2	2.018054625	2.695522367	5.19E-33	3.79E-32	ENSG00000185522	protein_coding
NPIPB3	2.175061427	0.953525773	5.49E-33	4.00E-32	ENSG00000169246	protein_coding
KIR2DL1	2.41723846	-2.131345462	5.61E-33	4.08E-32	ENSG00000125498	protein_coding
ECRG4	-2.022315851	2.500366554	5.91E-33	4.30E-32	ENSG00000119147	protein_coding
PADI1	5.845876611	3.906613489	5.93E-33	4.31E-32	ENSG00000142623	protein_coding
CEL	-2.679299012	1.47963285	6.27E-33	4.55E-32	ENSG00000170835	protein_coding
ADAM11	2.103336012	0.053521574	6.52E-33	4.73E-32	ENSG00000073670	protein_coding
IL27	2.395146777	-2.199011874	6.64E-33	4.81E-32	ENSG00000197272	protein_coding
DCSTAMP	3.178993695	-0.47597616	7.32E-33	5.30E-32	ENSG00000164935	protein_coding
NHLH1	2.062513255	-1.899666152	8.43E-33	6.09E-32	ENSG00000171786	protein_coding
NUF2	2.004137166	1.192769977	8.50E-33	6.14E-32	ENSG00000143228	protein_coding
OR10Q1	4.916022076	-2.917150969	8.80E-33	6.35E-32	ENSG00000180475	protein_coding
FBXO39	2.304633779	-1.33725451	8.81E-33	6.36E-32	ENSG00000177294	protein_coding
KLK5	-3.508236965	-2.227787447	9.31E-33	6.71E-32	ENSG00000167754	protein_coding
IGSF5	-2.225387785	-1.951549026	9.47E-33	6.81E-32	ENSG00000183067	protein_coding
KCNMA1	2.318560699	5.915205027	1.67E-32	1.19E-31	ENSG00000156113	protein_coding
PRODH2	-2.228412675	4.943121126	1.70E-32	1.21E-31	ENSG00000250799	protein_coding
PMFBP1	2.116203418	-0.006402255	1.83E-32	1.30E-31	ENSG00000118557	protein_coding
CTHRC1	3.166780015	4.728137798	1.88E-32	1.34E-31	ENSG00000164932	protein_coding
HEATR9	3.33980637	-2.037023814	1.89E-32	1.35E-31	ENSG00000270379	protein_coding
CDK3	2.419513494	-0.730269391	2.04E-32	1.45E-31	ENSG00000250506	protein_coding
GUCA2B	5.892839234	0.964168455	2.23E-32	1.58E-31	ENSG00000044012	protein_coding
KIAA0319	2.875870492	1.285549626	2.38E-32	1.68E-31	ENSG00000137261	protein_coding
COL8A1	2.003118665	6.734259673	2.83E-32	2.00E-31	ENSG00000144810	protein_coding
ALOX5	2.113864025	5.410026378	3.19E-32	2.25E-31	ENSG00000012779	protein_coding
RPA4	2.748026493	-2.674033431	3.66E-32	2.57E-31	ENSG00000204086	protein_coding
MYBL2	2.7503136	2.707111355	3.78E-32	2.66E-31	ENSG00000101057	protein_coding
KPNA7	3.225159107	-2.503783372	3.88E-32	2.73E-31	ENSG00000185467	protein_coding
NKAIN1	3.357948985	1.300137468	3.90E-32	2.73E-31	ENSG00000084628	protein_coding
NKPD1	2.932122004	-1.674323247	5.12E-32	3.58E-31	ENSG00000179846	protein_coding
HSD17B3	3.056535088	0.459235072	5.90E-32	4.12E-31	ENSG00000130948	protein_coding
PLK1	2.067414981	2.427797079	6.03E-32	4.20E-31	ENSG00000166851	protein_coding
TMEM145	4.304196878	1.043337549	6.23E-32	4.34E-31	ENSG00000167619	protein_coding
PKD2L1	3.222247132	-0.0054089	7.00E-32	4.87E-31	ENSG00000107593	protein_coding
ATG9B	3.02349727	2.372706464	7.21E-32	5.01E-31	ENSG00000181652	protein_coding
CKAP2L	2.003439521	1.553081942	8.65E-32	5.99E-31	ENSG00000169607	protein_coding
LHX1	-3.379450576	1.58226443	9.66E-32	6.67E-31	ENSG00000273706	protein_coding
CPNE4	-2.587000291	-0.847553353	9.97E-32	6.88E-31	ENSG00000196353	protein_coding
TFR2	4.080374516	1.877128807	1.12E-31	7.73E-31	ENSG00000106327	protein_coding
ACAN	2.635670831	5.437550722	1.40E-31	9.63E-31	ENSG00000157766	protein_coding
AADACL4	-2.541518105	-3.904574397	1.57E-31	1.07E-30	ENSG00000204518	protein_coding
RSPO1	-2.953921378	-2.383835571	1.61E-31	1.10E-30	ENSG00000169218	protein_coding
MMP9	4.160666292	4.927497588	1.82E-31	1.24E-30	ENSG00000100985	protein_coding
HTR6	5.042970321	0.911887512	1.85E-31	1.26E-30	ENSG00000158748	protein_coding
CD36	2.210885381	7.218414939	2.06E-31	1.40E-30	ENSG00000135218	protein_coding
TLR7	2.111362343	3.726730504	2.50E-31	1.69E-30	ENSG00000196664	protein_coding
PTGER3	-2.078884639	6.824238507	2.71E-31	1.83E-30	ENSG00000050628	protein_coding
ANKLE1	2.061937396	-0.76349069	2.83E-31	1.91E-30	ENSG00000160117	protein_coding
ATP2A1	2.393059626	0.847283133	2.84E-31	1.92E-30	ENSG00000196296	protein_coding
FAM83B	-3.457391914	0.927074709	3.12E-31	2.11E-30	ENSG00000168143	protein_coding
CRYGS	2.369082764	1.590910106	3.21E-31	2.16E-30	ENSG00000213139	protein_coding
CDHR1	4.225532882	4.754456774	3.40E-31	2.29E-30	ENSG00000148600	protein_coding
ITPKA	3.969181642	1.517292323	4.83E-31	3.24E-30	ENSG00000137825	protein_coding
PPEF1	2.673359331	-0.086059129	5.23E-31	3.50E-30	ENSG00000086717	protein_coding
SCGB3A2	5.268833585	-0.529519794	6.43E-31	4.29E-30	ENSG00000164265	protein_coding
SCNN1D	2.416609351	2.010565802	6.51E-31	4.33E-30	ENSG00000162572	protein_coding
RNASE2	2.445984765	0.5008969	6.64E-31	4.42E-30	ENSG00000169385	protein_coding
NPAP1	-2.572600947	-2.254680598	8.03E-31	5.34E-30	ENSG00000185823	protein_coding
C16orf74	3.077251738	3.058934246	8.47E-31	5.63E-30	ENSG00000154102	protein_coding
RNASE10	2.289688253	-2.404896959	8.57E-31	5.69E-30	ENSG00000182545	protein_coding
SPEM2	3.472068148	-3.609204462	8.73E-31	5.79E-30	ENSG00000184560	protein_coding
MIOX	-2.27590236	6.8487721	9.02E-31	5.98E-30	ENSG00000100253	protein_coding
FRG2	-3.725164644	-4.039992841	9.29E-31	6.16E-30	ENSG00000205097	protein_coding
SMTNL1	2.928774337	-0.669013294	9.91E-31	6.56E-30	ENSG00000214872	protein_coding
DCLK1	2.1634773	4.846347623	1.10E-30	7.28E-30	ENSG00000133083	protein_coding
XCL1	2.37732887	0.351815	1.29E-30	8.53E-30	ENSG00000143184	protein_coding
ANKK1	2.204987771	-0.495255349	1.75E-30	1.14E-29	ENSG00000170209	protein_coding
TDGF1	-3.230436179	2.348093007	1.75E-30	1.14E-29	ENSG00000241186	protein_coding
WDR49	-2.003929608	-2.584790278	1.76E-30	1.15E-29	ENSG00000174776	protein_coding
GATA5	-2.127140657	-0.416884914	2.21E-30	1.44E-29	ENSG00000130700	protein_coding
LAIR2	4.017052335	-0.337798427	2.34E-30	1.52E-29	ENSG00000167618	protein_coding
APELA	-3.214003004	-0.931499071	2.57E-30	1.67E-29	ENSG00000248329	protein_coding
FCRL3	2.832444505	1.661736439	2.96E-30	1.91E-29	ENSG00000160856	protein_coding
CACNA1S	-2.041624132	-1.462823401	3.23E-30	2.09E-29	ENSG00000081248	protein_coding
HRH2	2.886438372	3.996567813	3.84E-30	2.47E-29	ENSG00000113749	protein_coding
GPR18	2.178291855	0.225426438	4.01E-30	2.58E-29	ENSG00000125245	protein_coding
PLA2G5	2.791020849	-0.255165744	4.16E-30	2.67E-29	ENSG00000127472	protein_coding
BTNL9	2.203570776	5.871604622	4.23E-30	2.72E-29	ENSG00000165810	protein_coding
MT1HL1	-2.348099382	-4.225589837	4.46E-30	2.87E-29	ENSG00000244020	protein_coding
FABP7	5.8611921	7.66534813	4.66E-30	2.99E-29	ENSG00000164434	protein_coding
ESRP1	-3.087466229	3.015234313	4.68E-30	3.00E-29	ENSG00000104413	protein_coding
HHLA2	3.159995766	5.996515923	4.73E-30	3.03E-29	ENSG00000114455	protein_coding
DLX4	2.668873812	0.009785809	5.15E-30	3.29E-29	ENSG00000108813	protein_coding
TRAT1	2.37482741	1.359545499	5.22E-30	3.34E-29	ENSG00000163519	protein_coding
SLC17A4	3.649397049	5.645979541	5.26E-30	3.36E-29	ENSG00000146039	protein_coding
DRD4	2.006972972	-0.141725358	5.49E-30	3.50E-29	ENSG00000069696	protein_coding
EFCAB3	3.376414508	-3.246290752	6.13E-30	3.90E-29	ENSG00000172421	protein_coding
GPR82	2.075048357	0.66505304	6.49E-30	4.13E-29	ENSG00000171657	protein_coding
HOXD13	3.321818216	-0.873332544	6.52E-30	4.14E-29	ENSG00000128714	protein_coding
CHIT1	5.0826321	4.139883845	6.97E-30	4.43E-29	ENSG00000133063	protein_coding
CD200R1	2.280100734	1.973796929	7.23E-30	4.58E-29	ENSG00000163606	protein_coding
SLC9A2	-2.995167751	2.508883097	8.31E-30	5.25E-29	ENSG00000115616	protein_coding
SLC16A8	2.086767914	-0.211251985	1.03E-29	6.48E-29	ENSG00000100156	protein_coding
OR52N4	2.534815061	-1.274233248	1.03E-29	6.49E-29	ENSG00000181074	protein_coding
CACNG8	2.208472564	-0.105144531	1.15E-29	7.20E-29	ENSG00000142408	protein_coding
HORMAD1	3.10464237	-2.522693898	1.17E-29	7.35E-29	ENSG00000143452	protein_coding
ADAMTS20	5.09550821	-1.730781743	1.51E-29	9.42E-29	ENSG00000173157	protein_coding
CER1	-2.590755101	-4.059213522	1.61E-29	1.00E-28	ENSG00000147869	protein_coding
F2RL3	2.380953864	4.93131734	1.85E-29	1.15E-28	ENSG00000127533	protein_coding
ARSH	-2.729274149	-4.307607738	1.91E-29	1.18E-28	ENSG00000205667	protein_coding
TLR8	2.15420021	2.79171219	1.92E-29	1.19E-28	ENSG00000101916	protein_coding
PAQR9	3.588753526	-1.421842167	1.95E-29	1.21E-28	ENSG00000188582	protein_coding
SAPCD1	2.993038036	-0.237599275	2.06E-29	1.27E-28	ENSG00000228727	protein_coding
PCDHGC5	2.170606174	-0.569864118	2.10E-29	1.30E-28	ENSG00000240764	protein_coding
PLEKHG4B	-2.12801501	1.686489606	2.20E-29	1.36E-28	ENSG00000153404	protein_coding
CTXN3	-3.34613245	2.470774961	2.52E-29	1.55E-28	ENSG00000205279	protein_coding
IBSP	5.205865083	0.230912825	2.53E-29	1.56E-28	ENSG00000029559	protein_coding
KIRREL2	-2.420648855	-1.323344743	2.54E-29	1.56E-28	ENSG00000126259	protein_coding
RNF223	-2.758501345	-2.281307396	2.56E-29	1.58E-28	ENSG00000237330	protein_coding
CP	3.684126652	8.789905402	2.92E-29	1.79E-28	ENSG00000047457	protein_coding
BMP7	-3.10803575	2.004874307	3.05E-29	1.87E-28	ENSG00000101144	protein_coding
BGLAP	2.319722377	-0.509781338	3.61E-29	2.20E-28	ENSG00000242252	protein_coding
CHRNA6	2.991177735	-0.734924825	4.17E-29	2.54E-28	ENSG00000147434	protein_coding
CDCA7	2.04739799	1.92095689	4.28E-29	2.61E-28	ENSG00000144354	protein_coding
FBLN7	2.218045314	3.168865689	4.66E-29	2.83E-28	ENSG00000144152	protein_coding
DPT	-2.181763822	2.440314163	5.47E-29	3.32E-28	ENSG00000143196	protein_coding
PAH	-2.858870444	6.06646517	5.65E-29	3.43E-28	ENSG00000171759	protein_coding
KCTD19	2.448854155	-0.816506919	5.68E-29	3.44E-28	ENSG00000168676	protein_coding
OR51E2	2.232738737	1.665254627	5.74E-29	3.48E-28	ENSG00000167332	protein_coding
PERM1	3.112554694	2.815864391	6.47E-29	3.91E-28	ENSG00000187642	protein_coding
MLIP	2.173116179	1.088998045	7.45E-29	4.49E-28	ENSG00000146147	protein_coding
GOLGA8A	2.870718055	4.505201372	7.81E-29	4.71E-28	ENSG00000175265	protein_coding
C3orf22	2.869891876	-3.191695858	8.01E-29	4.83E-28	ENSG00000180697	protein_coding
TPRG1	2.647336902	1.79168525	8.21E-29	4.95E-28	ENSG00000188001	protein_coding
CSF3	-3.204008442	-1.18427291	8.96E-29	5.39E-28	ENSG00000108342	protein_coding
KRT81	3.531118648	-0.379318927	9.05E-29	5.44E-28	ENSG00000205426	protein_coding
CDH23	2.385188393	3.187631148	1.03E-28	6.19E-28	ENSG00000107736	protein_coding
TLCD3B	5.122001604	0.075116442	1.08E-28	6.50E-28	ENSG00000149926	protein_coding
FCGR2B	2.010335496	3.321461087	1.18E-28	7.08E-28	ENSG00000072694	protein_coding
THEMIS	2.241805055	2.151565979	1.38E-28	8.26E-28	ENSG00000172673	protein_coding
CLEC5A	2.092253627	2.400387806	1.42E-28	8.49E-28	ENSG00000258227	protein_coding
FAM72C	2.291642812	-2.765520661	1.73E-28	1.03E-27	ENSG00000263513	protein_coding
GABRA4	-2.865831854	-2.378860648	1.74E-28	1.03E-27	ENSG00000109158	protein_coding
ADH1C	-3.014210559	2.682371756	1.77E-28	1.05E-27	ENSG00000248144	protein_coding
SLC17A2	3.325225425	2.072101718	1.88E-28	1.12E-27	ENSG00000112337	protein_coding
PNMT	-2.444437189	-1.685531145	2.01E-28	1.19E-27	ENSG00000141744	protein_coding
WDR97	2.453064623	0.660058876	2.03E-28	1.20E-27	ENSG00000179698	protein_coding
WT1	-2.494378016	2.699655127	2.21E-28	1.31E-27	ENSG00000184937	protein_coding
HMGCS2	-2.613143849	6.188059588	2.25E-28	1.33E-27	ENSG00000134240	protein_coding
P2RX3	2.835622101	-2.095409989	2.25E-28	1.33E-27	ENSG00000109991	protein_coding
PSD2	2.434835186	0.233751568	2.42E-28	1.42E-27	ENSG00000146005	protein_coding
LGSN	-2.034687325	-0.298955724	2.74E-28	1.61E-27	ENSG00000146166	protein_coding
SLC22A6	-2.856519795	5.765129585	2.76E-28	1.62E-27	ENSG00000197901	protein_coding
AL157935.3	2.155576993	-1.122408094	2.87E-28	1.69E-27	ENSG00000257524	protein_coding
VWCE	2.779017455	3.826004959	3.12E-28	1.83E-27	ENSG00000167992	protein_coding
CARD17	2.847868056	-3.154128967	3.32E-28	1.94E-27	ENSG00000255221	protein_coding
DLGAP5	2.064725083	1.718532705	3.41E-28	2.00E-27	ENSG00000126787	protein_coding
KRTAP5-10	2.705180785	-1.681901798	3.82E-28	2.23E-27	ENSG00000204572	protein_coding
CCL4L2	2.580491353	2.937320399	4.32E-28	2.52E-27	ENSG00000276070	protein_coding
EXOC3L4	2.086117975	3.662662687	4.63E-28	2.70E-27	ENSG00000205436	protein_coding
SCART1	2.266076982	1.308663869	5.01E-28	2.91E-27	ENSG00000214279	protein_coding
CARD11	2.125521217	4.098822351	5.20E-28	3.02E-27	ENSG00000198286	protein_coding
CNTN5	-2.511986221	-1.046079224	6.43E-28	3.72E-27	ENSG00000149972	protein_coding
SLC4A9	-3.090750561	2.101469724	6.83E-28	3.94E-27	ENSG00000113073	protein_coding
CHRNA4	-3.15029616	-0.200157002	7.24E-28	4.17E-27	ENSG00000101204	protein_coding
TRPM5	-2.066278575	-2.689426221	8.39E-28	4.82E-27	ENSG00000070985	protein_coding
COL1A1	2.817875825	9.980866099	9.05E-28	5.20E-27	ENSG00000108821	protein_coding
LY6H	3.475990101	1.103081059	9.21E-28	5.29E-27	ENSG00000176956	protein_coding
MUC13	-2.519078165	2.884069628	1.06E-27	6.09E-27	ENSG00000173702	protein_coding
DLX2	2.568897774	-2.037931694	1.16E-27	6.64E-27	ENSG00000115844	protein_coding
KIR3DL1	2.200408914	-1.67300025	1.22E-27	6.97E-27	ENSG00000167633	protein_coding
KCNQ2	-2.56174972	-2.988323838	1.26E-27	7.18E-27	ENSG00000075043	protein_coding
PRG2	2.936512679	-2.874124246	1.32E-27	7.49E-27	ENSG00000186652	protein_coding
AFP	-2.297478708	-0.406666352	1.41E-27	8.03E-27	ENSG00000081051	protein_coding
ANLN	2.081486554	3.519907393	1.50E-27	8.49E-27	ENSG00000011426	protein_coding
KCNT1	2.369795205	-1.414822519	1.50E-27	8.49E-27	ENSG00000107147	protein_coding
FER1L6	-2.686060336	0.865341047	1.79E-27	1.01E-26	ENSG00000214814	protein_coding
IL9R	2.127350247	-1.414862338	1.88E-27	1.06E-26	ENSG00000124334	protein_coding
CXCL13	4.187185261	2.647910154	2.28E-27	1.28E-26	ENSG00000156234	protein_coding
DCST2	2.009773875	-0.425829836	2.33E-27	1.31E-26	ENSG00000163354	protein_coding
MYO1A	2.812269842	-0.746756674	2.37E-27	1.33E-26	ENSG00000166866	protein_coding
COL21A1	2.253839473	3.700703623	2.49E-27	1.40E-26	ENSG00000124749	protein_coding
CDH3	-2.236358062	3.006965426	2.92E-27	1.64E-26	ENSG00000062038	protein_coding
DNASE2B	2.910486856	-1.276029964	3.60E-27	2.01E-26	ENSG00000137976	protein_coding
KCNV2	2.355915232	-2.46028608	3.87E-27	2.16E-26	ENSG00000168263	protein_coding
SPINK13	4.011422	2.640497508	3.93E-27	2.20E-26	ENSG00000214510	protein_coding
KRT32	3.547949519	-2.717007174	4.66E-27	2.59E-26	ENSG00000108759	protein_coding
DEPDC1	2.03590349	1.39360131	4.85E-27	2.69E-26	ENSG00000024526	protein_coding
DMP1	4.190870394	-1.785141973	5.17E-27	2.86E-26	ENSG00000152592	protein_coding
ABCA12	2.477201898	3.061918346	5.25E-27	2.90E-26	ENSG00000144452	protein_coding
LILRA4	2.542131552	0.463853615	5.33E-27	2.94E-26	ENSG00000239961	protein_coding
GPR174	2.47423756	0.581943302	5.65E-27	3.12E-26	ENSG00000147138	protein_coding
PLG	-3.168093655	5.393260918	6.17E-27	3.40E-26	ENSG00000122194	protein_coding
VAT1L	-2.403368198	2.880000171	6.18E-27	3.40E-26	ENSG00000171724	protein_coding
NPIPB11	2.354685971	0.448368432	6.60E-27	3.62E-26	ENSG00000254206	protein_coding
PABPC1L	2.240849669	4.268146041	6.62E-27	3.63E-26	ENSG00000101104	protein_coding
H3C10	2.60221952	1.637931136	6.64E-27	3.64E-26	ENSG00000278828	protein_coding
E2F7	2.133712141	0.937716785	6.97E-27	3.82E-26	ENSG00000165891	protein_coding
GUCA1C	-3.122527036	-2.925239873	7.11E-27	3.90E-26	ENSG00000138472	protein_coding
RDM1	2.003219718	-1.406698424	7.12E-27	3.90E-26	ENSG00000278023	protein_coding
OBP2B	3.116083051	-3.651862208	7.41E-27	4.06E-26	ENSG00000171102	protein_coding
PREX2	2.086544322	5.836479925	7.82E-27	4.28E-26	ENSG00000046889	protein_coding
CTXND1	-2.086608509	2.092220107	8.86E-27	4.83E-26	ENSG00000259417	protein_coding
LRAT	2.290806173	2.181083634	9.27E-27	5.05E-26	ENSG00000121207	protein_coding
ATP10B	-2.056985909	-0.876114178	1.27E-26	6.91E-26	ENSG00000118322	protein_coding
NPIPB13	3.074957103	-1.786823386	1.30E-26	7.04E-26	ENSG00000198064	protein_coding
GABRP	-2.195145001	1.638516438	1.32E-26	7.13E-26	ENSG00000094755	protein_coding
SPIC	3.657166358	-2.34659039	1.41E-26	7.61E-26	ENSG00000166211	protein_coding
C1orf87	-2.716836514	-2.963770314	1.45E-26	7.81E-26	ENSG00000162598	protein_coding
KREMEN2	2.87096838	-1.227287919	1.53E-26	8.28E-26	ENSG00000131650	protein_coding
DAND5	2.891087702	-1.554311792	1.57E-26	8.48E-26	ENSG00000179284	protein_coding
HPX	4.417247633	1.736979439	1.57E-26	8.48E-26	ENSG00000110169	protein_coding
ABCB4	2.140743462	2.555411848	1.70E-26	9.12E-26	ENSG00000005471	protein_coding
C19orf67	3.820772103	0.00713404	1.70E-26	9.13E-26	ENSG00000188032	protein_coding
RDH12	-2.038157711	1.733896325	1.82E-26	9.74E-26	ENSG00000139988	protein_coding
FIBCD1	4.389254395	1.677715258	2.10E-26	1.12E-25	ENSG00000130720	protein_coding
CD5L	4.894676058	1.370472854	2.13E-26	1.14E-25	ENSG00000073754	protein_coding
GPR84	2.119103928	0.262331128	2.15E-26	1.15E-25	ENSG00000139572	protein_coding
TIFAB	2.444203909	-0.390085277	2.33E-26	1.25E-25	ENSG00000255833	protein_coding
KIR3DL2	2.326535791	-2.463648781	2.62E-26	1.40E-25	ENSG00000240403	protein_coding
GSG1L2	10.12703667	2.604577674	2.77E-26	1.48E-25	ENSG00000214978	protein_coding
SMC1B	2.288617976	-1.417647079	3.20E-26	1.70E-25	ENSG00000077935	protein_coding
WSCD2	-2.244180827	0.654509596	3.23E-26	1.71E-25	ENSG00000075035	protein_coding
DCST1	2.456586534	-1.670563152	3.71E-26	1.96E-25	ENSG00000163357	protein_coding
ADD2	2.727167597	1.987910846	3.79E-26	2.00E-25	ENSG00000075340	protein_coding
CACNA1F	2.280666362	0.91932763	3.91E-26	2.06E-25	ENSG00000102001	protein_coding
GBX2	3.152813731	-2.795712328	4.27E-26	2.25E-25	ENSG00000168505	protein_coding
B4GALNT1	3.865858333	4.322461158	4.37E-26	2.31E-25	ENSG00000135454	protein_coding
SRARP	-2.952773083	-1.060479595	4.81E-26	2.53E-25	ENSG00000183888	protein_coding
BHLHA15	2.438968588	-0.143938643	5.38E-26	2.83E-25	ENSG00000180535	protein_coding
HLA-DOB	2.195021224	2.285538968	5.59E-26	2.93E-25	ENSG00000241106	protein_coding
ZNF80	2.561463079	-2.012657536	5.91E-26	3.09E-25	ENSG00000174255	protein_coding
SLITRK5	3.447993429	2.797271034	6.01E-26	3.15E-25	ENSG00000165300	protein_coding
TEX11	3.491690211	2.545804446	6.03E-26	3.16E-25	ENSG00000120498	protein_coding
C19orf33	2.528107511	4.821786137	6.95E-26	3.63E-25	ENSG00000167644	protein_coding
CLCNKB	-3.184323452	6.017180414	7.34E-26	3.83E-25	ENSG00000184908	protein_coding
OMG	4.886217616	1.930658342	7.51E-26	3.91E-25	ENSG00000126861	protein_coding
ZNF98	-2.121452412	-0.976483452	7.70E-26	4.01E-25	ENSG00000197360	protein_coding
CCL11	-2.427744562	-0.488451747	7.92E-26	4.12E-25	ENSG00000172156	protein_coding
LCN1	5.964875649	-1.776264071	8.08E-26	4.20E-25	ENSG00000160349	protein_coding
LIM2	2.899138573	-3.579895861	8.15E-26	4.24E-25	ENSG00000105370	protein_coding
SLITRK3	-2.566550626	-3.642617546	9.15E-26	4.75E-25	ENSG00000121871	protein_coding
PPP1R1A	-2.684801297	5.64020074	9.71E-26	5.03E-25	ENSG00000135447	protein_coding
TBX5	7.174083003	-0.060770378	9.78E-26	5.07E-25	ENSG00000089225	protein_coding
FRMD7	-3.614950347	-0.125610145	1.02E-25	5.26E-25	ENSG00000165694	protein_coding
RTP5	3.01391606	-2.170627647	1.03E-25	5.34E-25	ENSG00000188011	protein_coding
GP6	2.259337341	-0.314067741	1.03E-25	5.35E-25	ENSG00000088053	protein_coding
SLC26A10	2.771575486	-0.87115889	1.21E-25	6.25E-25	ENSG00000135502	protein_coding
CHRND	3.304560014	-2.469052336	1.33E-25	6.85E-25	ENSG00000135902	protein_coding
FBXO41	2.001042539	3.107835805	1.63E-25	8.36E-25	ENSG00000163013	protein_coding
ASIC3	2.024159069	0.216663134	1.81E-25	9.25E-25	ENSG00000213199	protein_coding
CYP21A2	2.524110589	0.825901338	1.88E-25	9.62E-25	ENSG00000231852	protein_coding
PLA2G4D	4.400106452	-0.834740487	1.97E-25	1.00E-24	ENSG00000159337	protein_coding
C4orf50	2.426834084	-2.376766705	2.07E-25	1.05E-24	ENSG00000181215	protein_coding
KRT72	3.55548904	-2.977224933	2.14E-25	1.09E-24	ENSG00000170486	protein_coding
KCNMB2	-2.070165341	0.43728273	2.29E-25	1.17E-24	ENSG00000197584	protein_coding
LINGO2	-2.404702831	-1.521558044	2.32E-25	1.18E-24	ENSG00000174482	protein_coding
IL17REL	2.620960264	-2.419253279	2.36E-25	1.20E-24	ENSG00000188263	protein_coding
CARD14	2.647730321	1.681487222	2.40E-25	1.22E-24	ENSG00000141527	protein_coding
RAET1L	-2.23508157	-3.000675217	2.47E-25	1.25E-24	ENSG00000155918	protein_coding
CCR8	2.766549398	-1.598757138	2.56E-25	1.30E-24	ENSG00000179934	protein_coding
C20orf203	2.890575867	-1.974117961	2.65E-25	1.34E-24	ENSG00000198547	protein_coding
ADAMTS4	2.018412044	6.389307896	2.79E-25	1.41E-24	ENSG00000158859	protein_coding
INHBE	3.448256439	1.755808653	2.81E-25	1.42E-24	ENSG00000139269	protein_coding
LAX1	2.041676526	1.413240859	2.88E-25	1.45E-24	ENSG00000122188	protein_coding
CCDC194	3.034393282	-2.710880811	3.00E-25	1.51E-24	ENSG00000269720	protein_coding
IGFL2	4.293369596	-1.212132459	3.28E-25	1.65E-24	ENSG00000204866	protein_coding
TOX3	-2.15487633	3.359554018	3.65E-25	1.83E-24	ENSG00000103460	protein_coding
SNAP25	2.03849303	2.993698369	3.78E-25	1.90E-24	ENSG00000132639	protein_coding
RPE65	2.622081943	-2.955630607	4.50E-25	2.25E-24	ENSG00000116745	protein_coding
GREM1	-2.425445346	2.984708789	4.70E-25	2.35E-24	ENSG00000166923	protein_coding
UGT1A3	3.870014939	-0.91466061	5.23E-25	2.61E-24	ENSG00000243135	protein_coding
SLC4A1	-3.213043808	5.76734029	6.24E-25	3.11E-24	ENSG00000004939	protein_coding
SHISA3	-2.083433765	4.158333926	8.06E-25	4.00E-24	ENSG00000178343	protein_coding
KLHL1	-3.043609807	-3.576071242	8.38E-25	4.15E-24	ENSG00000150361	protein_coding
OR9Q1	3.144397212	-2.610835081	9.10E-25	4.51E-24	ENSG00000186509	protein_coding
TM4SF19	3.384055154	-0.8686523	9.70E-25	4.80E-24	ENSG00000145107	protein_coding
AL031708.1	2.195685609	-1.858365503	1.05E-24	5.18E-24	ENSG00000261732	protein_coding
CCER2	2.620109624	-1.120718872	1.07E-24	5.30E-24	ENSG00000262484	protein_coding
LGR5	-2.569732586	0.05549465	1.20E-24	5.91E-24	ENSG00000139292	protein_coding
PILRB	2.44538181	3.19568519	1.35E-24	6.63E-24	ENSG00000121716	protein_coding
MASP1	2.023264562	5.585821049	1.42E-24	6.95E-24	ENSG00000127241	protein_coding
DLK1	-2.973673455	-1.445653611	1.43E-24	7.00E-24	ENSG00000185559	protein_coding
NPIPB12	2.123301618	-1.371512355	1.47E-24	7.20E-24	ENSG00000169203	protein_coding
C1QL1	3.6872931	4.997511932	1.50E-24	7.33E-24	ENSG00000131094	protein_coding
RBP3	-2.419946014	-4.319072454	1.65E-24	8.07E-24	ENSG00000265203	protein_coding
KLRC4-KLRK1	2.27365342	-1.779945309	1.71E-24	8.36E-24	ENSG00000255819	protein_coding
SMIM31	-3.11651799	-3.510178451	1.76E-24	8.57E-24	ENSG00000248771	protein_coding
C10orf99	6.03514741	4.151677895	1.91E-24	9.30E-24	ENSG00000188373	protein_coding
H2AC17	2.671069095	-2.107537958	2.30E-24	1.11E-23	ENSG00000278677	protein_coding
DPEP3	2.246072649	-2.165210381	2.68E-24	1.30E-23	ENSG00000141096	protein_coding
MUC17	8.859172795	1.361492553	2.75E-24	1.33E-23	ENSG00000169876	protein_coding
C5orf46	4.909567415	3.93361503	2.99E-24	1.44E-23	ENSG00000178776	protein_coding
ARMC12	2.018585758	-0.987907861	3.24E-24	1.56E-23	ENSG00000157343	protein_coding
CYP3A5	2.126847867	5.048911566	3.38E-24	1.62E-23	ENSG00000106258	protein_coding
SH3GL2	-2.693381817	2.261260878	3.71E-24	1.77E-23	ENSG00000107295	protein_coding
DNER	-2.526993515	3.340114339	3.83E-24	1.83E-23	ENSG00000187957	protein_coding
BEST4	2.693181814	1.347547793	5.65E-24	2.68E-23	ENSG00000142959	protein_coding
CCR6	2.577836248	-1.009603456	5.87E-24	2.78E-23	ENSG00000112486	protein_coding
ZNF728	-2.439201253	-1.560914035	6.34E-24	2.99E-23	ENSG00000269067	protein_coding
SLC2A7	2.234937154	-2.703686108	6.52E-24	3.08E-23	ENSG00000197241	protein_coding
CCDC78	2.850066962	1.068402586	7.66E-24	3.61E-23	ENSG00000162004	protein_coding
CTAGE6	2.733766773	-3.581666782	8.40E-24	3.96E-23	ENSG00000271321	protein_coding
ERMN	2.058423973	-0.703390507	9.42E-24	4.43E-23	ENSG00000136541	protein_coding
SEC14L3	4.092114558	-2.833386863	9.87E-24	4.63E-23	ENSG00000100012	protein_coding
H2AC13	3.216229778	-0.7623926	1.01E-23	4.73E-23	ENSG00000196747	protein_coding
PRDM7	-2.134451646	-3.619312707	1.06E-23	4.95E-23	ENSG00000126856	protein_coding
ANKRD63	-2.155561492	-4.193277574	1.14E-23	5.34E-23	ENSG00000230778	protein_coding
SIX4	-2.219950792	0.896377579	1.15E-23	5.36E-23	ENSG00000100625	protein_coding
UPK1A	-2.466651938	-1.341800243	1.19E-23	5.55E-23	ENSG00000105668	protein_coding
CDSN	2.79013067	-3.1268099	1.26E-23	5.86E-23	ENSG00000204539	protein_coding
LGALS12	3.517379934	2.305721897	1.38E-23	6.41E-23	ENSG00000133317	protein_coding
PCSK2	-2.344594292	-2.312977673	1.43E-23	6.68E-23	ENSG00000125851	protein_coding
IL1RL1	-2.04113637	4.0049545	1.63E-23	7.55E-23	ENSG00000115602	protein_coding
BDNF	2.164264921	2.134280655	1.73E-23	8.03E-23	ENSG00000176697	protein_coding
RNASE3	2.432662514	-2.694469611	1.77E-23	8.22E-23	ENSG00000169397	protein_coding
LYPD6B	-2.755672544	1.698204695	1.79E-23	8.29E-23	ENSG00000150556	protein_coding
FAM153A	3.280924012	2.207261287	2.48E-23	1.14E-22	ENSG00000170074	protein_coding
LYZL1	4.172143735	-2.555263454	2.51E-23	1.16E-22	ENSG00000120563	protein_coding
GPR35	2.43803363	2.912117893	3.15E-23	1.44E-22	ENSG00000178623	protein_coding
RGSL1	2.993112927	-3.4447835	3.17E-23	1.45E-22	ENSG00000121446	protein_coding
PRL	-2.032786757	-3.921570568	3.42E-23	1.56E-22	ENSG00000172179	protein_coding
APOL1	2.069276524	8.435895052	4.19E-23	1.91E-22	ENSG00000100342	protein_coding
RIMBP3C	2.384238603	-3.678932533	4.65E-23	2.11E-22	ENSG00000183246	protein_coding
DERL3	2.168523343	3.356018232	4.90E-23	2.23E-22	ENSG00000099958	protein_coding
AC011455.2	2.650525594	-3.342412583	5.59E-23	2.53E-22	ENSG00000269547	protein_coding
HP	7.558278681	7.082748155	5.73E-23	2.59E-22	ENSG00000257017	protein_coding
TFAP2A	-2.033312043	2.880878513	5.83E-23	2.64E-22	ENSG00000137203	protein_coding
ITIH1	6.383018232	2.235162851	6.06E-23	2.74E-22	ENSG00000055957	protein_coding
SLFN14	2.457306308	-2.92986916	6.46E-23	2.92E-22	ENSG00000236320	protein_coding
KCNB2	-2.444028657	-3.677229591	6.48E-23	2.93E-22	ENSG00000182674	protein_coding
PCDHA12	-2.017468345	-0.195019412	7.69E-23	3.46E-22	ENSG00000251664	protein_coding
IL2RA	2.229418106	2.196484787	9.12E-23	4.09E-22	ENSG00000134460	protein_coding
OXGR1	-2.640173237	0.91416546	1.14E-22	5.09E-22	ENSG00000165621	protein_coding
CXCL5	4.740876871	3.576094969	1.15E-22	5.12E-22	ENSG00000163735	protein_coding
PHF21B	-2.249676191	-1.182031365	1.19E-22	5.31E-22	ENSG00000056487	protein_coding
H2BC13	2.776451296	-2.515151147	1.27E-22	5.66E-22	ENSG00000185130	protein_coding
CHST13	2.024924911	3.381363435	1.43E-22	6.34E-22	ENSG00000180767	protein_coding
STX16-NPEPL1	2.0158344	0.218909624	1.65E-22	7.30E-22	ENSG00000254995	protein_coding
LRRC39	2.128725685	0.688388181	1.66E-22	7.33E-22	ENSG00000122477	protein_coding
WNT1	2.379744968	-3.245197073	2.08E-22	9.17E-22	ENSG00000125084	protein_coding
YJEFN3	2.122984519	1.679007459	2.11E-22	9.29E-22	ENSG00000250067	protein_coding
TSPAN16	2.46070206	-3.228968225	2.18E-22	9.60E-22	ENSG00000130167	protein_coding
TRIM73	2.030655629	-1.849050352	2.46E-22	1.08E-21	ENSG00000178809	protein_coding
CRYAA2	-3.839442479	-2.923331594	2.55E-22	1.12E-21	ENSG00000276076	protein_coding
CCDC154	2.31203086	-0.096483635	2.76E-22	1.21E-21	ENSG00000197599	protein_coding
ANK1	2.258270133	3.506147835	2.79E-22	1.22E-21	ENSG00000029534	protein_coding
GPR150	2.206177268	-1.582953816	2.98E-22	1.30E-21	ENSG00000178015	protein_coding
RBBP8NL	-3.243040576	-1.676643132	2.99E-22	1.31E-21	ENSG00000130701	protein_coding
FGF20	2.091993285	-2.051734768	3.80E-22	1.65E-21	ENSG00000078579	protein_coding
PAEP	9.263302847	3.202821961	3.89E-22	1.69E-21	ENSG00000122133	protein_coding
FAM83E	-2.364452407	-1.315823449	3.90E-22	1.69E-21	ENSG00000105523	protein_coding
DEFB132	-3.721106885	-3.120728527	3.95E-22	1.72E-21	ENSG00000186458	protein_coding
FYB2	-2.08951555	1.854808861	4.18E-22	1.81E-21	ENSG00000187889	protein_coding
CGB7	2.309512568	-2.651736256	4.45E-22	1.93E-21	ENSG00000196337	protein_coding
PLP1	-2.080255935	-0.848524709	4.91E-22	2.12E-21	ENSG00000123560	protein_coding
CAPN11	2.166379651	1.084939516	5.12E-22	2.21E-21	ENSG00000137225	protein_coding
LHX2	4.696607673	-0.804291109	5.25E-22	2.27E-21	ENSG00000106689	protein_coding
PRSS37	2.604310884	-2.31690366	5.78E-22	2.49E-21	ENSG00000165076	protein_coding
PLA2G2D	3.478360626	1.534125844	6.87E-22	2.95E-21	ENSG00000117215	protein_coding
OBP2A	3.964513787	-2.957228472	7.11E-22	3.05E-21	ENSG00000122136	protein_coding
RETN	2.625886892	-1.878404409	7.26E-22	3.11E-21	ENSG00000104918	protein_coding
SLC2A14	2.380908504	-0.357587216	7.78E-22	3.32E-21	ENSG00000173262	protein_coding
LHX8	5.783186803	-0.527618829	8.56E-22	3.65E-21	ENSG00000162624	protein_coding
KLRC2	2.449301356	-2.654741219	8.94E-22	3.81E-21	ENSG00000205809	protein_coding
MGAT4C	-2.008113355	-1.741849145	9.00E-22	3.83E-21	ENSG00000182050	protein_coding
COL5A1	2.049899914	6.945737035	9.79E-22	4.16E-21	ENSG00000130635	protein_coding
VNN3	2.58209465	-1.344833881	1.06E-21	4.50E-21	ENSG00000093134	protein_coding
KIAA0408	2.148498829	-2.224941134	1.09E-21	4.60E-21	ENSG00000189367	protein_coding
OTOG	2.205208806	-1.256652102	1.12E-21	4.73E-21	ENSG00000188162	protein_coding
BAAT	5.495934981	3.692039094	1.15E-21	4.88E-21	ENSG00000136881	protein_coding
GOLGA8B	2.029400978	4.169429145	1.29E-21	5.47E-21	ENSG00000215252	protein_coding
STEAP1B	2.258286806	-0.631738381	1.59E-21	6.70E-21	ENSG00000105889	protein_coding
PRND	3.29265859	2.556132835	1.69E-21	7.11E-21	ENSG00000171864	protein_coding
CLVS2	3.563346169	-0.443855261	2.09E-21	8.74E-21	ENSG00000146352	protein_coding
REELD1	2.323870962	-2.033491726	2.10E-21	8.79E-21	ENSG00000250673	protein_coding
AMH	2.703364835	-0.096973814	2.49E-21	1.04E-20	ENSG00000104899	protein_coding
POU5F2	3.953905853	-1.273592472	2.50E-21	1.04E-20	ENSG00000248483	protein_coding
CRP	6.728551547	2.968319498	2.58E-21	1.08E-20	ENSG00000132693	protein_coding
SORCS1	-2.212383649	0.902582312	3.20E-21	1.33E-20	ENSG00000108018	protein_coding
GP9	2.266776209	-2.66057679	3.39E-21	1.41E-20	ENSG00000169704	protein_coding
CRLF2	2.39905864	-2.283591749	3.48E-21	1.44E-20	ENSG00000205755	protein_coding
KLRC4	2.277144544	-2.556598553	3.58E-21	1.49E-20	ENSG00000183542	protein_coding
CA6	2.604775198	-3.809891157	3.83E-21	1.59E-20	ENSG00000131686	protein_coding
SMIM9	2.986186323	-3.499364402	3.96E-21	1.64E-20	ENSG00000203870	protein_coding
DIRAS1	-2.210692839	1.549966134	4.42E-21	1.82E-20	ENSG00000176490	protein_coding
FAM9C	2.082951236	-2.351718039	4.91E-21	2.02E-20	ENSG00000187268	protein_coding
IL20RB	3.946798041	4.565830047	5.42E-21	2.23E-20	ENSG00000174564	protein_coding
SLC5A5	2.723132805	-2.213324303	5.72E-21	2.35E-20	ENSG00000105641	protein_coding
SCN2B	-2.25175974	-0.084400624	5.81E-21	2.39E-20	ENSG00000149575	protein_coding
UTS2	2.747731966	-1.477846982	6.01E-21	2.47E-20	ENSG00000049247	protein_coding
TMEM179	3.474733994	1.989553828	6.14E-21	2.52E-20	ENSG00000258986	protein_coding
TMEM174	-2.207913589	4.581274953	6.72E-21	2.76E-20	ENSG00000164325	protein_coding
BCAN	2.058963379	1.563102007	7.22E-21	2.96E-20	ENSG00000132692	protein_coding
TBC1D3B	2.208001041	-2.952438831	7.23E-21	2.96E-20	ENSG00000274808	protein_coding
CNPY1	3.993007468	-3.147070003	7.72E-21	3.16E-20	ENSG00000146910	protein_coding
VIP	2.112480467	-0.602886276	7.87E-21	3.22E-20	ENSG00000146469	protein_coding
SLC16A6	2.03882855	3.027884882	8.22E-21	3.36E-20	ENSG00000108932	protein_coding
ATP6V1B1	-2.675559444	5.221455603	9.53E-21	3.88E-20	ENSG00000116039	protein_coding
CRISP2	-3.327622165	-2.576699635	9.74E-21	3.97E-20	ENSG00000124490	protein_coding
C2	2.198003879	5.52518883	9.87E-21	4.02E-20	ENSG00000166278	protein_coding
SPDYC	-2.016973269	-3.825746092	9.91E-21	4.03E-20	ENSG00000204710	protein_coding
CYP4F3	-2.164416773	3.450468574	1.17E-20	4.75E-20	ENSG00000186529	protein_coding
TAC1	-2.890707903	-1.262034171	1.30E-20	5.26E-20	ENSG00000006128	protein_coding
KCNA4	-2.480550604	-2.756947448	1.31E-20	5.30E-20	ENSG00000182255	protein_coding
ANKRD33	3.192698682	-2.280179348	1.36E-20	5.49E-20	ENSG00000167612	protein_coding
NETO1	2.560467784	-0.429127551	1.44E-20	5.80E-20	ENSG00000166342	protein_coding
TMEM61	-2.817836736	1.104689756	1.51E-20	6.07E-20	ENSG00000143001	protein_coding
A3GALT2	2.205933886	-2.95705811	1.52E-20	6.14E-20	ENSG00000184389	protein_coding
TPBGL	2.354366868	0.614700886	1.55E-20	6.27E-20	ENSG00000261594	protein_coding
PI16	-2.267456927	0.911986844	1.56E-20	6.29E-20	ENSG00000164530	protein_coding
SLC18A3	8.704634698	1.606789878	1.65E-20	6.62E-20	ENSG00000187714	protein_coding
EN1	3.032303619	-0.987715132	1.72E-20	6.93E-20	ENSG00000163064	protein_coding
MGARP	3.015583913	2.882520832	1.82E-20	7.31E-20	ENSG00000137463	protein_coding
CCDC185	-2.711294792	-3.469713024	2.00E-20	8.00E-20	ENSG00000178395	protein_coding
GTSF1L	3.455861292	-3.044767099	2.02E-20	8.11E-20	ENSG00000124196	protein_coding
GRM8	2.056824862	3.110906896	2.20E-20	8.82E-20	ENSG00000179603	protein_coding
SFTA2	-2.423346534	-0.798931862	2.20E-20	8.82E-20	ENSG00000196260	protein_coding
TBC1D26	2.971457946	-3.587295395	2.33E-20	9.30E-20	ENSG00000214946	protein_coding
KIF4B	2.309897491	-2.953188093	2.45E-20	9.78E-20	ENSG00000226650	protein_coding
SIGLEC12	2.604120947	-0.326046324	2.59E-20	1.03E-19	ENSG00000254521	protein_coding
GOLGA6L2	6.185574574	-1.430330924	2.73E-20	1.09E-19	ENSG00000174450	protein_coding
ZP1	3.725473707	-0.346502448	2.74E-20	1.09E-19	ENSG00000149506	protein_coding
ZNF804B	-2.790762904	-1.291118527	2.77E-20	1.11E-19	ENSG00000182348	protein_coding
SCN10A	3.442080288	-3.621066171	2.98E-20	1.19E-19	ENSG00000185313	protein_coding
VSX1	3.181901323	-0.943290813	3.40E-20	1.35E-19	ENSG00000100987	protein_coding
SCGB2A1	-2.171611391	-1.253186292	3.42E-20	1.36E-19	ENSG00000124939	protein_coding
LRIT2	3.957823587	-2.471014416	3.61E-20	1.43E-19	ENSG00000204033	protein_coding
CYP2A6	5.965845927	1.396068086	3.67E-20	1.45E-19	ENSG00000255974	protein_coding
SAP25	2.319118119	-2.331133931	3.87E-20	1.53E-19	ENSG00000205307	protein_coding
EPYC	4.944704247	-1.27266484	4.44E-20	1.75E-19	ENSG00000083782	protein_coding
RAB3B	-2.109361511	1.38145272	5.10E-20	2.00E-19	ENSG00000169213	protein_coding
STRC	2.685992406	-2.539710014	5.18E-20	2.03E-19	ENSG00000242866	protein_coding
AC005324.4	2.971985794	-3.92918206	6.72E-20	2.62E-19	ENSG00000255104	protein_coding
HLA-DQA2	2.480952556	5.753128774	6.86E-20	2.67E-19	ENSG00000237541	protein_coding
PGLYRP2	4.032169884	-0.81688962	7.14E-20	2.78E-19	ENSG00000161031	protein_coding
SPATA21	2.842157035	-2.369572549	7.23E-20	2.82E-19	ENSG00000187144	protein_coding
GRIA4	3.691777609	3.98890524	7.45E-20	2.90E-19	ENSG00000152578	protein_coding
H4C11	2.127133317	-3.156203782	7.54E-20	2.93E-19	ENSG00000197238	protein_coding
C1orf61	2.763493824	-1.833880034	9.46E-20	3.67E-19	ENSG00000125462	protein_coding
AL049634.2	2.882688947	-4.087774918	1.02E-19	3.96E-19	ENSG00000260861	protein_coding
NPFFR1	2.505341055	-0.423680819	1.07E-19	4.13E-19	ENSG00000148734	protein_coding
CCN5	3.46283363	2.749750398	1.11E-19	4.28E-19	ENSG00000064205	protein_coding
STRIT1	-2.18314062	-1.569848698	1.25E-19	4.80E-19	ENSG00000240045	protein_coding
ETNPPL	-2.439271497	0.141636478	1.28E-19	4.91E-19	ENSG00000164089	protein_coding
CLEC4M	-2.034251339	-3.662916844	1.30E-19	5.00E-19	ENSG00000104938	protein_coding
KCNK3	2.181412384	6.419483887	1.54E-19	5.88E-19	ENSG00000171303	protein_coding
AQP5	-2.47908496	-0.731603502	1.57E-19	6.01E-19	ENSG00000161798	protein_coding
SPTA1	2.277252071	-0.808600595	1.58E-19	6.05E-19	ENSG00000163554	protein_coding
SLC7A3	-2.357312274	-3.633370872	1.63E-19	6.22E-19	ENSG00000165349	protein_coding
AQP8	2.616224215	-2.950393884	1.65E-19	6.30E-19	ENSG00000103375	protein_coding
MGAM2	2.114164194	0.551578197	1.73E-19	6.58E-19	ENSG00000257743	protein_coding
MYH13	5.052685012	-0.659148575	1.80E-19	6.85E-19	ENSG00000006788	protein_coding
IL2	2.39396043	-3.398216218	1.83E-19	6.98E-19	ENSG00000109471	protein_coding
TSGA10IP	2.065738831	-2.843835325	2.20E-19	8.34E-19	ENSG00000175513	protein_coding
TMEM92	2.789374088	3.024542864	2.36E-19	8.94E-19	ENSG00000167105	protein_coding
NR2E1	4.309804866	1.273934601	2.40E-19	9.10E-19	ENSG00000112333	protein_coding
SERPINE1	2.262076803	8.496319544	2.50E-19	9.47E-19	ENSG00000106366	protein_coding
CYP1A1	-2.896470363	-0.418347424	2.94E-19	1.11E-18	ENSG00000140465	protein_coding
LPA	-2.126306304	-1.377924206	3.21E-19	1.21E-18	ENSG00000198670	protein_coding
RGS20	2.449177223	-0.358934278	3.44E-19	1.30E-18	ENSG00000147509	protein_coding
PRR15L	-2.07476486	3.407017247	3.47E-19	1.31E-18	ENSG00000167183	protein_coding
KLRC3	2.154923251	-3.569943811	4.92E-19	1.84E-18	ENSG00000205810	protein_coding
ITIH4	2.48409004	-0.040257469	5.03E-19	1.88E-18	ENSG00000055955	protein_coding
LRRC14B	3.590275357	0.399112666	5.14E-19	1.92E-18	ENSG00000185028	protein_coding
PTX4	2.084737005	-3.139671796	5.35E-19	2.00E-18	ENSG00000251692	protein_coding
TRIM74	2.145985597	-2.636201863	5.94E-19	2.21E-18	ENSG00000155428	protein_coding
PODNL1	2.573968402	1.550815696	5.94E-19	2.21E-18	ENSG00000132000	protein_coding
CHI3L2	2.312239295	2.686907332	5.96E-19	2.22E-18	ENSG00000064886	protein_coding
TGFBI	2.839551188	10.62742203	6.60E-19	2.45E-18	ENSG00000120708	protein_coding
SULT1A3	2.262568538	-3.320767286	8.16E-19	3.02E-18	ENSG00000261052	protein_coding
PLXNB3	2.027855208	1.67092448	8.42E-19	3.11E-18	ENSG00000198753	protein_coding
FGF9	-2.893758385	3.296978928	8.85E-19	3.27E-18	ENSG00000102678	protein_coding
CREG2	2.042510725	1.653991576	9.19E-19	3.39E-18	ENSG00000175874	protein_coding
WFDC10B	3.477917093	-2.612721691	9.36E-19	3.45E-18	ENSG00000182931	protein_coding
HAL	2.589694614	0.227683365	9.52E-19	3.51E-18	ENSG00000084110	protein_coding
EFCAB8	2.468719949	-2.357583081	1.00E-18	3.68E-18	ENSG00000215529	protein_coding
MCEMP1	2.182594663	-0.714989713	1.18E-18	4.31E-18	ENSG00000183019	protein_coding
TREM1	2.226684862	2.071613114	1.39E-18	5.09E-18	ENSG00000124731	protein_coding
ATP1A3	2.414315649	1.36555296	1.45E-18	5.28E-18	ENSG00000105409	protein_coding
IL26	2.40644327	-3.753675479	1.65E-18	6.03E-18	ENSG00000111536	protein_coding
MEP1A	2.644177256	-2.588191872	1.88E-18	6.83E-18	ENSG00000112818	protein_coding
NDNF	-2.403562308	4.575474704	2.11E-18	7.67E-18	ENSG00000173376	protein_coding
APOC2	2.429566049	-0.765114559	2.30E-18	8.33E-18	ENSG00000234906	protein_coding
HAVCR1	2.221572453	5.724784576	2.31E-18	8.38E-18	ENSG00000113249	protein_coding
PRIMA1	3.065811318	5.223414557	2.59E-18	9.35E-18	ENSG00000175785	protein_coding
UGT1A1	2.751621399	-0.831227916	2.70E-18	9.74E-18	ENSG00000241635	protein_coding
C1QL4	3.069617593	2.936822675	2.87E-18	1.03E-17	ENSG00000186897	protein_coding
WNT10B	2.168798819	-1.266710262	3.15E-18	1.13E-17	ENSG00000169884	protein_coding
MT3	3.345861366	3.940616096	3.16E-18	1.14E-17	ENSG00000087250	protein_coding
TBC1D3L	2.23757501	-0.583819295	3.39E-18	1.22E-17	ENSG00000274512	protein_coding
ADCY2	2.61008733	2.45414991	3.52E-18	1.26E-17	ENSG00000078295	protein_coding
JSRP1	2.430204944	0.443954448	4.07E-18	1.45E-17	ENSG00000167476	protein_coding
LHFPL5	3.116731381	-2.956088662	4.15E-18	1.48E-17	ENSG00000197753	protein_coding
H4C5	3.567407435	-0.146311426	4.27E-18	1.52E-17	ENSG00000276966	protein_coding
HMHB1	2.572717907	-3.376894276	4.63E-18	1.65E-17	ENSG00000158497	protein_coding
B4GALNT4	3.200908522	1.567144354	4.84E-18	1.72E-17	ENSG00000182272	protein_coding
UMODL1	-2.199645498	-1.690308586	5.13E-18	1.83E-17	ENSG00000177398	protein_coding
NXPH2	-3.49674099	-0.751504096	5.14E-18	1.83E-17	ENSG00000144227	protein_coding
CORO6	2.158721249	0.707211247	5.15E-18	1.83E-17	ENSG00000167549	protein_coding
KRT84	3.08700178	-4.203609939	5.67E-18	2.01E-17	ENSG00000161849	protein_coding
IGFN1	5.512372332	3.306369563	5.75E-18	2.04E-17	ENSG00000163395	protein_coding
ADAM18	4.031252167	0.952513558	6.11E-18	2.16E-17	ENSG00000168619	protein_coding
HBE1	-2.163653916	-1.691494641	6.90E-18	2.44E-17	ENSG00000213931	protein_coding
CCL25	2.869008899	-3.233610168	6.93E-18	2.45E-17	ENSG00000131142	protein_coding
KRT25	4.881606203	-1.72893366	7.32E-18	2.58E-17	ENSG00000204897	protein_coding
TMPRSS11A	5.930226586	-1.522120057	1.06E-17	3.70E-17	ENSG00000187054	protein_coding
CREB3L3	2.709251731	4.330670337	1.27E-17	4.44E-17	ENSG00000060566	protein_coding
KCNJ13	-2.301693201	1.517002824	1.28E-17	4.45E-17	ENSG00000115474	protein_coding
NPIPA3	2.436233573	-1.705113921	1.29E-17	4.49E-17	ENSG00000224712	protein_coding
SEZ6L	3.376172817	0.300081589	1.30E-17	4.53E-17	ENSG00000100095	protein_coding
PRSS57	2.18113467	-2.366361635	1.40E-17	4.87E-17	ENSG00000185198	protein_coding
AC005324.3	2.194660192	-3.421790423	1.51E-17	5.25E-17	ENSG00000251537	protein_coding
CIB4	2.541929076	0.172355557	1.64E-17	5.67E-17	ENSG00000157884	protein_coding
NXF5	2.006859366	-2.389835731	1.76E-17	6.08E-17	ENSG00000126952	protein_coding
GPR25	2.060670213	-3.184779545	1.81E-17	6.25E-17	ENSG00000170128	protein_coding
KRTAP17-1	-2.028518905	-4.235451325	2.38E-17	8.22E-17	ENSG00000186860	protein_coding
HOXC12	2.409911112	-2.089944142	2.47E-17	8.50E-17	ENSG00000123407	protein_coding
SLC22A16	2.25598492	-1.527172736	2.60E-17	8.95E-17	ENSG00000004809	protein_coding
ARID3C	2.204663664	-2.059694401	2.65E-17	9.13E-17	ENSG00000205143	protein_coding
CBLN4	2.095416594	2.175334025	2.94E-17	1.01E-16	ENSG00000054803	protein_coding
CADM2	-2.05067592	-1.94082691	3.21E-17	1.10E-16	ENSG00000175161	protein_coding
SYNGR4	2.065110899	-2.571983389	3.45E-17	1.18E-16	ENSG00000105467	protein_coding
SCG3	4.576560159	2.195117109	3.68E-17	1.26E-16	ENSG00000104112	protein_coding
COL11A1	3.43591953	3.100497884	4.09E-17	1.39E-16	ENSG00000060718	protein_coding
SAA2	5.073271054	4.002144817	4.34E-17	1.48E-16	ENSG00000134339	protein_coding
SPINK5	2.160707743	1.929079365	4.70E-17	1.60E-16	ENSG00000133710	protein_coding
H2BC9	2.466672018	-1.768592651	5.15E-17	1.74E-16	ENSG00000275713	protein_coding
MS4A15	3.02215128	-3.526088414	5.68E-17	1.92E-16	ENSG00000166961	protein_coding
GPR31	2.210203575	-2.639346936	5.85E-17	1.98E-16	ENSG00000120436	protein_coding
SMIM23	2.969839535	-3.931601784	5.93E-17	2.01E-16	ENSG00000185662	protein_coding
MROH9	3.236376287	-3.412870601	6.15E-17	2.08E-16	ENSG00000117501	protein_coding
ANGPTL8	3.989521746	1.892233834	8.66E-17	2.90E-16	ENSG00000130173	protein_coding
TNNT3	3.730677079	1.529419453	9.38E-17	3.14E-16	ENSG00000130595	protein_coding
TFAP2C	-2.10571457	0.734442889	1.04E-16	3.46E-16	ENSG00000087510	protein_coding
GAD2	3.254469881	-3.000883315	1.07E-16	3.57E-16	ENSG00000136750	protein_coding
ITLN2	-2.226019636	-3.462241764	1.10E-16	3.65E-16	ENSG00000158764	protein_coding
POU4F1	4.658329377	-0.502403586	1.19E-16	3.96E-16	ENSG00000152192	protein_coding
KLRF2	3.109409551	-3.252637443	1.20E-16	4.00E-16	ENSG00000256797	protein_coding
OR56B1	2.801140622	-4.178360713	1.24E-16	4.10E-16	ENSG00000181023	protein_coding
HTR3D	-2.280734091	-4.218691811	1.24E-16	4.11E-16	ENSG00000186090	protein_coding
MARCO	2.389843354	2.307246786	1.29E-16	4.28E-16	ENSG00000019169	protein_coding
TERT	4.558459809	-0.929852058	1.31E-16	4.35E-16	ENSG00000164362	protein_coding
NMU	2.981989037	-0.089589197	1.34E-16	4.45E-16	ENSG00000109255	protein_coding
BECN2	3.960596082	-3.902718654	1.38E-16	4.58E-16	ENSG00000196289	protein_coding
IGFBP1	4.323938688	5.024863812	1.53E-16	5.07E-16	ENSG00000146678	protein_coding
STH	2.924091957	-3.78617566	1.72E-16	5.68E-16	ENSG00000256762	protein_coding
CHGA	-2.087550712	-1.04240834	1.78E-16	5.87E-16	ENSG00000100604	protein_coding
IGF2BP3	3.086777525	1.34301061	2.01E-16	6.61E-16	ENSG00000136231	protein_coding
IFITM5	3.579098511	-3.113063417	2.04E-16	6.71E-16	ENSG00000206013	protein_coding
PRR20G	3.555653284	-4.103122957	2.04E-16	6.71E-16	ENSG00000239620	protein_coding
KRT24	-2.062196866	-3.877660168	2.11E-16	6.92E-16	ENSG00000167916	protein_coding
TF	4.352468949	5.243679825	2.14E-16	7.02E-16	ENSG00000091513	protein_coding
SAA1	4.98647204	6.150995039	2.16E-16	7.09E-16	ENSG00000173432	protein_coding
EPS8L3	3.559332024	2.266797445	2.41E-16	7.88E-16	ENSG00000198758	protein_coding
S100G	7.808478522	-0.512914912	2.50E-16	8.18E-16	ENSG00000169906	protein_coding
HHATL	6.828437973	3.512085512	2.59E-16	8.47E-16	ENSG00000010282	protein_coding
CD1A	2.785643831	-0.886792903	2.63E-16	8.59E-16	ENSG00000158477	protein_coding
ARG1	2.642044285	-0.589614664	3.26E-16	1.06E-15	ENSG00000118520	protein_coding
ASIC4	2.129135842	-2.605789063	3.42E-16	1.11E-15	ENSG00000072182	protein_coding
CLEC3A	-2.354181588	-3.484454243	3.56E-16	1.15E-15	ENSG00000166509	protein_coding
CRX	3.63839561	-2.509831973	4.08E-16	1.32E-15	ENSG00000105392	protein_coding
H2BC17	2.495642403	-2.87520529	4.20E-16	1.36E-15	ENSG00000274641	protein_coding
MYF6	-2.085435207	-3.966237942	5.17E-16	1.66E-15	ENSG00000111046	protein_coding
UGT1A4	4.372031673	-2.187457775	5.37E-16	1.73E-15	ENSG00000244474	protein_coding
CLEC18A	2.109654704	3.698890105	5.83E-16	1.87E-15	ENSG00000157322	protein_coding
IFNL1	2.374967175	-3.830870046	6.30E-16	2.02E-15	ENSG00000182393	protein_coding
ADAM29	2.232105207	-3.303831443	6.78E-16	2.17E-15	ENSG00000168594	protein_coding
ONECUT3	3.000631777	-2.657676568	6.83E-16	2.19E-15	ENSG00000205922	protein_coding
MYOD1	3.670858317	-3.814593788	6.92E-16	2.21E-15	ENSG00000129152	protein_coding
CPNE7	2.372527544	1.772914585	7.11E-16	2.27E-15	ENSG00000178773	protein_coding
CEACAM20	2.852611556	-3.361431813	7.62E-16	2.43E-15	ENSG00000273777	protein_coding
CCL20	2.615666329	4.466458353	8.57E-16	2.72E-15	ENSG00000115009	protein_coding
SLC35G3	4.208618641	-3.085089668	8.81E-16	2.79E-15	ENSG00000164729	protein_coding
LGALS4	3.620314935	5.334534082	8.87E-16	2.81E-15	ENSG00000171747	protein_coding
SLC45A2	2.107210615	-0.352662627	9.10E-16	2.88E-15	ENSG00000164175	protein_coding
GOLGA6L7	4.165897755	-0.499952888	9.23E-16	2.92E-15	ENSG00000261649	protein_coding
IL12RB2	2.645138833	2.103002725	1.10E-15	3.48E-15	ENSG00000081985	protein_coding
NKX2-5	4.809805177	-2.425102708	1.10E-15	3.48E-15	ENSG00000183072	protein_coding
F13B	6.409303685	-1.687345357	1.21E-15	3.80E-15	ENSG00000143278	protein_coding
H4C3	4.278124897	0.148737304	1.36E-15	4.27E-15	ENSG00000197061	protein_coding
KCNK17	3.195654031	0.293300528	1.39E-15	4.36E-15	ENSG00000124780	protein_coding
ORM2	5.789513433	1.523018978	1.46E-15	4.60E-15	ENSG00000228278	protein_coding
MUC22	2.514749359	-3.075751332	1.47E-15	4.61E-15	ENSG00000261272	protein_coding
FGFBP1	-2.609355556	-1.68345154	1.50E-15	4.70E-15	ENSG00000137440	protein_coding
FAM9A	3.608561519	-3.805594991	1.55E-15	4.87E-15	ENSG00000183304	protein_coding
ABCB5	4.507388846	0.980433598	1.56E-15	4.90E-15	ENSG00000004846	protein_coding
CELA1	2.057275499	-3.730455222	1.64E-15	5.13E-15	ENSG00000139610	protein_coding
CDH9	-2.184613643	0.039658794	1.65E-15	5.16E-15	ENSG00000113100	protein_coding
TMEM213	-2.850013908	6.312214955	1.70E-15	5.32E-15	ENSG00000214128	protein_coding
LBP	4.642739018	5.802460078	1.99E-15	6.20E-15	ENSG00000129988	protein_coding
ISX	-2.546202001	-3.528911984	2.02E-15	6.29E-15	ENSG00000175329	protein_coding
MAP7D2	2.399006075	5.125569738	2.19E-15	6.80E-15	ENSG00000184368	protein_coding
PAGE2B	5.448001616	-1.782536113	2.39E-15	7.42E-15	ENSG00000238269	protein_coding
SAG	2.63528129	-2.862305533	2.44E-15	7.57E-15	ENSG00000130561	protein_coding
CXCL17	-2.160507607	-2.774561463	2.47E-15	7.66E-15	ENSG00000189377	protein_coding
THBS4	2.424163691	3.560447298	2.58E-15	7.98E-15	ENSG00000113296	protein_coding
CATSPERD	3.715708609	-3.162445365	2.61E-15	8.08E-15	ENSG00000174898	protein_coding
SLC10A1	3.370657543	-1.295447252	2.62E-15	8.11E-15	ENSG00000100652	protein_coding
HOXA13	2.446831975	0.896418974	2.62E-15	8.11E-15	ENSG00000106031	protein_coding
IFNK	3.705334691	-3.303789494	2.63E-15	8.15E-15	ENSG00000147896	protein_coding
SVOPL	-2.106325568	0.138943585	2.75E-15	8.49E-15	ENSG00000157703	protein_coding
TAT	4.211602964	1.772037664	2.91E-15	8.96E-15	ENSG00000198650	protein_coding
MMP17	2.042061417	0.605992811	3.09E-15	9.54E-15	ENSG00000198598	protein_coding
SST	4.497403033	4.847470716	3.14E-15	9.68E-15	ENSG00000157005	protein_coding
REG1B	4.896439744	1.316116175	3.21E-15	9.89E-15	ENSG00000172023	protein_coding
PTPRN	3.026954758	3.172171586	3.24E-15	9.96E-15	ENSG00000054356	protein_coding
C9orf131	2.379531217	-2.477277647	3.26E-15	1.00E-14	ENSG00000174038	protein_coding
RDH8	-2.835712813	-1.290345532	3.27E-15	1.01E-14	ENSG00000080511	protein_coding
SORCS3	3.212930462	4.094937832	3.29E-15	1.01E-14	ENSG00000156395	protein_coding
MROH2A	3.049651512	1.272371416	3.42E-15	1.05E-14	ENSG00000185038	protein_coding
SERPINA4	-2.234692259	1.408472802	3.70E-15	1.13E-14	ENSG00000100665	protein_coding
MS4A6E	2.359959355	-3.482908083	3.71E-15	1.14E-14	ENSG00000166926	protein_coding
AC117457.1	-2.240901631	-3.971153479	3.83E-15	1.17E-14	ENSG00000275163	protein_coding
MOGAT3	2.267975166	2.008037547	3.96E-15	1.21E-14	ENSG00000106384	protein_coding
BSND	-3.283216637	3.459694649	4.84E-15	1.47E-14	ENSG00000162399	protein_coding
TDO2	2.179466817	1.692735308	4.89E-15	1.49E-14	ENSG00000151790	protein_coding
LINC02881	2.262888888	-1.788721185	5.16E-15	1.57E-14	ENSG00000277288	protein_coding
LSAMP	-2.162854794	1.987661769	5.23E-15	1.59E-14	ENSG00000185565	protein_coding
LYPD4	4.684492592	-3.31510839	5.24E-15	1.59E-14	ENSG00000273111	protein_coding
PGA5	2.363269657	0.284434355	5.35E-15	1.62E-14	ENSG00000256713	protein_coding
CHAT	6.427166199	-1.489395733	5.98E-15	1.81E-14	ENSG00000070748	protein_coding
NOG	2.703762682	1.424162275	5.99E-15	1.81E-14	ENSG00000183691	protein_coding
SHOX2	2.450500206	-0.607641555	7.37E-15	2.22E-14	ENSG00000168779	protein_coding
GRM4	2.507403902	-1.575443528	7.42E-15	2.24E-14	ENSG00000124493	protein_coding
RSPO4	2.608093735	-0.177118501	8.52E-15	2.56E-14	ENSG00000101282	protein_coding
ADGRA1	-2.427902521	-2.052662442	8.57E-15	2.57E-14	ENSG00000197177	protein_coding
SLX1B	2.210186484	-3.765983445	9.72E-15	2.91E-14	ENSG00000181625	protein_coding
PRDM14	-2.138973263	-3.124207559	9.76E-15	2.92E-14	ENSG00000147596	protein_coding
GALNTL5	3.581919161	-3.968495714	1.08E-14	3.22E-14	ENSG00000106648	protein_coding
H2BC14	3.878954266	-3.855329637	1.09E-14	3.26E-14	ENSG00000273703	protein_coding
PRLHR	2.863787033	-4.190579837	1.10E-14	3.30E-14	ENSG00000119973	protein_coding
KERA	4.461881805	-2.473861787	1.14E-14	3.39E-14	ENSG00000139330	protein_coding
SERPINA12	3.986184586	-2.222046289	1.15E-14	3.42E-14	ENSG00000165953	protein_coding
H2BC7	2.840810519	-1.980788156	1.17E-14	3.49E-14	ENSG00000277224	protein_coding
SLC6A19	-2.139076398	6.255027191	1.18E-14	3.52E-14	ENSG00000174358	protein_coding
ETV3L	2.523480112	-3.805549534	1.19E-14	3.55E-14	ENSG00000253831	protein_coding
PF4V1	2.132269317	0.605472552	1.20E-14	3.57E-14	ENSG00000109272	protein_coding
KRT73	2.173042696	-3.651991849	1.33E-14	3.95E-14	ENSG00000186049	protein_coding
RBFOX1	-2.005527209	-1.768664411	1.41E-14	4.18E-14	ENSG00000078328	protein_coding
SLCO1A2	-2.221529396	0.337316418	1.62E-14	4.77E-14	ENSG00000084453	protein_coding
MUC16	2.939853519	0.594206032	1.67E-14	4.93E-14	ENSG00000181143	protein_coding
TMPRSS11D	2.824696995	-2.127305069	1.74E-14	5.13E-14	ENSG00000153802	protein_coding
MNX1	2.481885002	-0.779160921	1.79E-14	5.26E-14	ENSG00000130675	protein_coding
AC233992.2	2.305324671	-3.322934011	1.80E-14	5.30E-14	ENSG00000271698	protein_coding
ACTL6B	4.313099076	-3.148723108	1.81E-14	5.32E-14	ENSG00000077080	protein_coding
SLC18A2	2.152914327	1.317196173	1.84E-14	5.42E-14	ENSG00000165646	protein_coding
NLRP7	2.09646746	-2.215228822	1.86E-14	5.47E-14	ENSG00000167634	protein_coding
RPTN	6.122347455	-1.203253515	2.07E-14	6.07E-14	ENSG00000215853	protein_coding
CHRNG	2.33507358	-3.317204411	2.23E-14	6.53E-14	ENSG00000196811	protein_coding
RDH16	2.092876218	-0.219735069	2.28E-14	6.67E-14	ENSG00000139547	protein_coding
MAGEB17	2.268760023	-2.438752571	2.31E-14	6.77E-14	ENSG00000182798	protein_coding
CNTNAP4	-2.078548136	-3.559706218	2.63E-14	7.66E-14	ENSG00000152910	protein_coding
AKR1D1	3.831579845	-1.25536684	2.88E-14	8.39E-14	ENSG00000122787	protein_coding
CADM3	2.687499438	4.180101211	3.13E-14	9.11E-14	ENSG00000162706	protein_coding
SCN1A	2.112395374	-0.577009418	3.42E-14	9.93E-14	ENSG00000144285	protein_coding
DMRT3	4.248249519	-2.346911586	3.46E-14	1.00E-13	ENSG00000064218	protein_coding
CALML6	2.079459808	-2.533601159	3.53E-14	1.02E-13	ENSG00000169885	protein_coding
PRAME	2.800913402	3.771164011	4.07E-14	1.18E-13	ENSG00000185686	protein_coding
DMRT1	3.380192723	-3.619184175	4.20E-14	1.21E-13	ENSG00000137090	protein_coding
ISL2	2.441956738	-2.847215371	4.74E-14	1.36E-13	ENSG00000159556	protein_coding
KCNU1	5.548585431	-2.704578739	5.39E-14	1.55E-13	ENSG00000215262	protein_coding
GRIK1	2.346077455	-0.054641266	5.40E-14	1.55E-13	ENSG00000171189	protein_coding
ODF3	2.79982391	-3.980707295	5.46E-14	1.57E-13	ENSG00000177947	protein_coding
SYT5	2.26384823	-1.563961669	5.65E-14	1.62E-13	ENSG00000129990	protein_coding
SERPINA9	3.239524433	-3.227969115	5.67E-14	1.63E-13	ENSG00000170054	protein_coding
PAX9	2.771268382	0.158062196	5.92E-14	1.69E-13	ENSG00000198807	protein_coding
AZU1	2.052714963	-2.410344911	6.04E-14	1.73E-13	ENSG00000172232	protein_coding
TMEM249	2.260295719	-3.166759253	6.11E-14	1.75E-13	ENSG00000261587	protein_coding
ZIC3	-2.051599793	-4.26867405	6.56E-14	1.87E-13	ENSG00000156925	protein_coding
HTR3B	-2.66596905	-2.875746309	7.19E-14	2.05E-13	ENSG00000149305	protein_coding
GNGT1	2.260669722	0.447507628	7.45E-14	2.12E-13	ENSG00000127928	protein_coding
H1-5	5.147063231	-1.863049784	7.69E-14	2.19E-13	ENSG00000184357	protein_coding
TEX13B	3.343877189	-4.023884374	7.70E-14	2.19E-13	ENSG00000170925	protein_coding
IQCA1L	2.6943492	-4.254397185	8.30E-14	2.36E-13	ENSG00000278685	protein_coding
BARX1	3.989333746	-1.371881884	8.57E-14	2.43E-13	ENSG00000131668	protein_coding
MOG	5.566041698	-0.361082243	9.42E-14	2.66E-13	ENSG00000204655	protein_coding
CSRP3	3.117587312	-3.922601804	1.10E-13	3.09E-13	ENSG00000129170	protein_coding
CTSE	2.609224813	1.936553811	1.14E-13	3.20E-13	ENSG00000196188	protein_coding
UGT1A5	3.452120928	-3.365747679	1.17E-13	3.29E-13	ENSG00000240224	protein_coding
AGTR2	-2.567194466	-2.643339933	1.21E-13	3.42E-13	ENSG00000180772	protein_coding
SAA4	4.497217041	-0.996499365	1.28E-13	3.59E-13	ENSG00000148965	protein_coding
PAGE2	6.295034397	-1.671856353	1.30E-13	3.65E-13	ENSG00000234068	protein_coding
IL37	2.46060548	-4.183116115	1.38E-13	3.86E-13	ENSG00000125571	protein_coding
DQX1	2.797518511	-1.968848662	1.49E-13	4.17E-13	ENSG00000144045	protein_coding
ADCY8	3.253329941	2.429171097	1.55E-13	4.32E-13	ENSG00000155897	protein_coding
CSAG1	2.919248947	-1.646969166	1.58E-13	4.41E-13	ENSG00000198930	protein_coding
INHA	3.203958174	2.668609505	1.60E-13	4.45E-13	ENSG00000123999	protein_coding
SLC1A6	4.569389242	0.245067818	1.67E-13	4.64E-13	ENSG00000105143	protein_coding
OR2AT4	3.59562893	-4.139515076	1.78E-13	4.94E-13	ENSG00000171561	protein_coding
PCP4	-2.394743992	2.49818954	1.95E-13	5.42E-13	ENSG00000183036	protein_coding
ZDHHC22	2.951808541	-2.824675867	1.99E-13	5.52E-13	ENSG00000177108	protein_coding
DDI1	3.112379439	-3.772706307	2.07E-13	5.73E-13	ENSG00000170967	protein_coding
CILP2	2.691326075	0.6799654	2.14E-13	5.93E-13	ENSG00000160161	protein_coding
TMPRSS6	2.255140957	0.334282316	2.22E-13	6.14E-13	ENSG00000187045	protein_coding
FOXD3	-2.075827645	-4.123766836	2.42E-13	6.69E-13	ENSG00000187140	protein_coding
TNFSF11	2.141014123	-0.651794819	2.49E-13	6.87E-13	ENSG00000120659	protein_coding
LRRTM4	2.757903172	-0.254495116	2.58E-13	7.12E-13	ENSG00000176204	protein_coding
KLK4	6.121332089	2.657053012	2.83E-13	7.79E-13	ENSG00000167749	protein_coding
PMP2	-2.387993138	-2.485815602	3.06E-13	8.40E-13	ENSG00000147588	protein_coding
H3C12	2.541505002	-3.517930966	3.11E-13	8.53E-13	ENSG00000197153	protein_coding
ORM1	5.498049588	2.26000139	3.30E-13	9.05E-13	ENSG00000229314	protein_coding
HOXB1	-2.159086522	-3.220626837	3.46E-13	9.48E-13	ENSG00000120094	protein_coding
ENTHD1	2.107847697	-2.967108236	3.74E-13	1.02E-12	ENSG00000176177	protein_coding
TFAP2D	4.320653246	-4.007857321	4.06E-13	1.11E-12	ENSG00000008197	protein_coding
PRTN3	2.643704239	-1.799588935	4.08E-13	1.11E-12	ENSG00000196415	protein_coding
RTL1	7.459368056	0.768231231	4.12E-13	1.12E-12	ENSG00000254656	protein_coding
AQP9	2.250393428	3.695706608	4.35E-13	1.18E-12	ENSG00000103569	protein_coding
C22orf42	2.052520894	-4.19968767	4.50E-13	1.22E-12	ENSG00000205856	protein_coding
C7orf33	3.074368083	-4.245644896	4.53E-13	1.23E-12	ENSG00000170279	protein_coding
BRDT	2.328397015	-3.705945516	4.70E-13	1.27E-12	ENSG00000137948	protein_coding
CYP2A7	4.12850251	-2.435469237	4.76E-13	1.29E-12	ENSG00000198077	protein_coding
BMPR1B	-2.06938525	3.793763024	4.85E-13	1.32E-12	ENSG00000138696	protein_coding
ZAN	3.467586542	-1.586426614	4.94E-13	1.34E-12	ENSG00000146839	protein_coding
H3C7	4.346844649	-2.989050526	4.99E-13	1.35E-12	ENSG00000277775	protein_coding
TMPRSS15	-2.195335084	-3.17218361	5.57E-13	1.51E-12	ENSG00000154646	protein_coding
PRKCG	2.698033763	-2.69672838	6.01E-13	1.63E-12	ENSG00000126583	protein_coding
SPDEF	2.633237464	-0.492596729	6.13E-13	1.66E-12	ENSG00000124664	protein_coding
CAPZA3	-2.380869514	-4.013736145	6.35E-13	1.71E-12	ENSG00000177938	protein_coding
TM4SF19-TCTEX1D2	2.152377587	-4.093300479	6.38E-13	1.72E-12	ENSG00000273331	protein_coding
MMP3	-2.194240939	-1.105002961	6.88E-13	1.85E-12	ENSG00000149968	protein_coding
CST2	2.904360203	-1.499617656	6.89E-13	1.85E-12	ENSG00000170369	protein_coding
TREML4	2.462385565	-3.037830131	7.00E-13	1.88E-12	ENSG00000188056	protein_coding
MMP13	4.976616404	0.277237939	7.23E-13	1.95E-12	ENSG00000137745	protein_coding
H2AC14	3.988401617	-3.536015001	7.52E-13	2.02E-12	ENSG00000276368	protein_coding
TPSG1	2.58518728	1.881817654	7.81E-13	2.10E-12	ENSG00000116176	protein_coding
ITIH3	2.474739277	3.406170212	8.07E-13	2.16E-12	ENSG00000162267	protein_coding
CRYAA	-2.799418365	-3.081151031	9.10E-13	2.44E-12	ENSG00000160202	protein_coding
CBLN1	2.119652716	0.08567375	9.72E-13	2.60E-12	ENSG00000102924	protein_coding
ARX	3.93871153	0.190555714	9.83E-13	2.62E-12	ENSG00000004848	protein_coding
MAGEC3	3.567263445	-1.971714358	9.92E-13	2.65E-12	ENSG00000165509	protein_coding
TMEM225	3.874177655	-4.164406745	1.03E-12	2.73E-12	ENSG00000204300	protein_coding
FDCSP	6.94772728	2.136402739	1.09E-12	2.90E-12	ENSG00000181617	protein_coding
DPYSL4	2.311690643	1.145888027	1.12E-12	2.97E-12	ENSG00000151640	protein_coding
PIP	5.568888945	0.991986657	1.12E-12	2.98E-12	ENSG00000159763	protein_coding
TAS2R30	3.009924118	-2.747188111	1.12E-12	2.98E-12	ENSG00000256188	protein_coding
PTPRH	2.635488544	1.661020566	1.15E-12	3.06E-12	ENSG00000080031	protein_coding
STMN2	3.844919076	0.475685766	1.20E-12	3.18E-12	ENSG00000104435	protein_coding
C12orf40	3.00849472	-3.618973103	1.20E-12	3.19E-12	ENSG00000180116	protein_coding
F2	3.697165662	2.782263081	1.24E-12	3.30E-12	ENSG00000180210	protein_coding
SERPIND1	3.693841112	1.900344804	1.24E-12	3.30E-12	ENSG00000099937	protein_coding
SOX1	4.249478558	-2.909676005	1.26E-12	3.34E-12	ENSG00000182968	protein_coding
PRAC2	3.921336115	-3.408612158	1.37E-12	3.62E-12	ENSG00000229637	protein_coding
THEG	3.143584428	-3.532650375	1.38E-12	3.66E-12	ENSG00000105549	protein_coding
NLRP13	3.705115113	-4.092735761	1.42E-12	3.75E-12	ENSG00000173572	protein_coding
TUBA3D	3.024954044	3.644531801	1.43E-12	3.78E-12	ENSG00000075886	protein_coding
UGT2B15	4.861945948	-0.186078387	1.53E-12	4.03E-12	ENSG00000196620	protein_coding
PADI6	2.497946426	-3.819136434	1.56E-12	4.10E-12	ENSG00000276747	protein_coding
WFDC13	2.430987301	-3.480872019	1.58E-12	4.16E-12	ENSG00000168634	protein_coding
NR0B2	-2.739100044	1.89170708	1.63E-12	4.29E-12	ENSG00000131910	protein_coding
SAA2-SAA4	5.544942679	1.790553277	1.64E-12	4.30E-12	ENSG00000255071	protein_coding
MUC5B	2.478673074	-0.257183034	1.83E-12	4.80E-12	ENSG00000117983	protein_coding
ROS1	-2.422456648	-0.075999122	1.84E-12	4.82E-12	ENSG00000047936	protein_coding
SOX21	2.556977699	-3.013504357	1.86E-12	4.88E-12	ENSG00000125285	protein_coding
C6orf141	2.127996292	0.386983388	1.93E-12	5.06E-12	ENSG00000197261	protein_coding
SFTPC	-2.226975627	-3.971955314	2.10E-12	5.50E-12	ENSG00000168484	protein_coding
CPA4	2.980730042	2.378516105	2.11E-12	5.51E-12	ENSG00000128510	protein_coding
FFAR3	2.122892511	-3.50161505	2.11E-12	5.52E-12	ENSG00000185897	protein_coding
MBL2	5.051991487	-1.697331785	2.15E-12	5.62E-12	ENSG00000165471	protein_coding
ZNF705A	2.043144384	-3.722148281	2.24E-12	5.85E-12	ENSG00000196946	protein_coding
PDIA2	3.24447508	-0.482470463	2.26E-12	5.89E-12	ENSG00000185615	protein_coding
MLN	2.270076071	-4.299813662	2.42E-12	6.29E-12	ENSG00000096395	protein_coding
DEFB118	3.878271011	-4.014941575	2.46E-12	6.40E-12	ENSG00000131068	protein_coding
CDK5R2	3.035864389	-1.771576614	2.48E-12	6.45E-12	ENSG00000171450	protein_coding
GLYATL1B	2.126500401	-4.173306438	2.62E-12	6.80E-12	ENSG00000255151	protein_coding
CACNG2	3.699855586	-3.720988449	2.65E-12	6.88E-12	ENSG00000166862	protein_coding
CFHR5	8.300588066	-0.172659929	2.83E-12	7.32E-12	ENSG00000134389	protein_coding
PSG2	3.57045364	-4.116554968	2.88E-12	7.47E-12	ENSG00000242221	protein_coding
IGLL5	2.698077497	5.409966013	3.03E-12	7.83E-12	ENSG00000254709	protein_coding
CLDN8	-3.117693106	4.982577049	3.11E-12	8.04E-12	ENSG00000156284	protein_coding
H4C4	3.724030019	-0.877206646	3.21E-12	8.30E-12	ENSG00000277157	protein_coding
CALY	3.014209849	-1.31135166	3.25E-12	8.39E-12	ENSG00000130643	protein_coding
LHX9	4.928303578	0.836306021	3.41E-12	8.79E-12	ENSG00000143355	protein_coding
C8orf74	2.800263744	-4.028728728	3.63E-12	9.36E-12	ENSG00000171060	protein_coding
SLC5A1	2.160526342	5.732994639	3.85E-12	9.91E-12	ENSG00000100170	protein_coding
TBPL2	2.501334376	-3.982854582	3.89E-12	9.99E-12	ENSG00000182521	protein_coding
PSG6	3.592307424	-4.092450403	4.05E-12	1.04E-11	ENSG00000170848	protein_coding
ODAM	-2.880977501	-1.382283168	4.48E-12	1.15E-11	ENSG00000109205	protein_coding
CNMD	4.436328746	0.889057119	4.92E-12	1.26E-11	ENSG00000136110	protein_coding
SHOX	2.431611288	-3.192994571	7.41E-12	1.87E-11	ENSG00000185960	protein_coding
PSG1	2.838004193	-3.576772544	8.09E-12	2.04E-11	ENSG00000231924	protein_coding
TRIM75P	2.149399558	-3.757881598	8.15E-12	2.06E-11	ENSG00000250374	protein_coding
H2AC12	3.512649524	-3.644410994	8.42E-12	2.12E-11	ENSG00000274997	protein_coding
GPR42	2.812347559	-3.974721378	9.01E-12	2.27E-11	ENSG00000126251	protein_coding
CPB2	3.495677909	-0.646193385	9.02E-12	2.27E-11	ENSG00000080618	protein_coding
RLBP1	3.156771069	-3.69911458	9.05E-12	2.27E-11	ENSG00000140522	protein_coding
RNF113B	2.359348111	-2.965943141	9.17E-12	2.30E-11	ENSG00000139797	protein_coding
PITX1	3.243102306	0.631696577	9.59E-12	2.40E-11	ENSG00000069011	protein_coding
PRSS38	6.43759949	-1.499173191	9.72E-12	2.44E-11	ENSG00000185888	protein_coding
TGM5	3.049313864	-0.632681875	9.77E-12	2.45E-11	ENSG00000104055	protein_coding
AADAC	4.23767666	-1.406819222	1.01E-11	2.52E-11	ENSG00000114771	protein_coding
REG1A	2.857642717	5.929745283	1.03E-11	2.57E-11	ENSG00000115386	protein_coding
OLIG2	3.67914675	0.109259476	1.03E-11	2.58E-11	ENSG00000205927	protein_coding
BPIFB1	3.076940784	-2.047028064	1.38E-11	3.42E-11	ENSG00000125999	protein_coding
[truncated: 308 more rows]
