# Supplementary material for: Comprehensive analysis of lncRNA biomarkers in kidney renal clear cell carcinoma by lncRNA-mediated ceRNA network
Source: PLoS One. 2021 Jun 8;16(6):e0252452. doi: 10.1371/journal.pone.0252452 (PMC8186793; doi:10.1371/journal.pone.0252452)
Supplement: S1 File — (ZIP) [file pone.0252452.s001.zip › original material/mRNAmatrix.txt]

id	TCGA-CZ-5457-11A-01R-1503-07	TCGA-CZ-5987-11A-01R-1672-07	TCGA-CZ-5453-11A-01R-1503-07	TCGA-B0-5701-11A-01R-1541-07	TCGA-B0-5694-11A-01R-1541-07	TCGA-CW-5581-11A-01R-1541-07	TCGA-CJ-5677-11A-01R-1541-07	TCGA-CW-6090-11A-01R-1672-07	TCGA-CW-5585-11A-01R-1541-07	TCGA-CZ-5989-11A-01R-1672-07	TCGA-CJ-5680-11A-01R-1541-07	TCGA-B2-5641-11A-01R-1541-07	TCGA-B8-4622-11A-01R-1758-07	TCGA-CW-6088-11A-01R-1672-07	TCGA-B8-4619-11A-01R-1758-07	TCGA-B8-5549-11A-01R-1541-07	TCGA-B0-5703-11A-01R-1541-07	TCGA-CZ-4865-11A-01R-1503-07	TCGA-CZ-5461-11A-01R-1503-07	TCGA-CZ-5469-11A-01R-1503-07	TCGA-B0-5696-11A-01R-1541-07	TCGA-CZ-5466-11A-01R-1503-07	TCGA-A3-3358-11A-01R-1541-07	TCGA-CZ-4863-11A-01R-1503-07	TCGA-CZ-5467-11A-01R-1503-07	TCGA-CJ-5678-11A-01R-1541-07	TCGA-B0-4700-11A-01R-1541-07	TCGA-CW-5589-11A-01R-1541-07	TCGA-CJ-5676-11A-01R-1541-07	TCGA-CJ-5679-11A-01R-1541-07	TCGA-CJ-6030-11A-01R-1672-07	TCGA-CZ-5462-11A-01R-1503-07	TCGA-CZ-5463-11A-01R-1503-07	TCGA-CZ-5986-11A-01R-1672-07	TCGA-B0-5402-11A-01R-1503-07	TCGA-B0-5690-11A-01R-1541-07	TCGA-CZ-5451-11A-01R-1503-07	TCGA-CZ-5468-11A-01R-1503-07	TCGA-B8-4620-11A-01R-1758-07	TCGA-CZ-5456-11A-02R-1503-07	TCGA-CW-5591-11A-01R-1541-07	TCGA-CW-5584-11A-01R-1541-07	TCGA-B0-5712-11A-01R-1672-07	TCGA-CZ-5988-11A-01R-1672-07	TCGA-B0-4712-11A-02R-1503-07	TCGA-CJ-5689-11A-01R-1541-07	TCGA-B0-5709-11A-01R-1541-07	TCGA-CZ-5465-11A-01R-1503-07	TCGA-CZ-4864-11A-01R-1503-07
ENSG00000266051.1	0	0	0	0	0	0	0	0	0	0	0	0	0	0	0	0	0	0	0	0	0	0	0	0	0	0	0	0	0	0	0	0	0	0	0	0	0	0	0	0	0	0	0	0	0	0	0	0	0
ENSG00000105383.13	93	198	123	287	195	39	74	57	137	181	116	39	263	42	50	51	34	120	160	35	45	269	90	182	59	91	79	84	195	104	123	216	162	48	159	37	60	55	184	17	353	168	199	48	40	68	91	42	224
ENSG00000233073.1	0	3	2	1	1	1	2	0	0	1	3	2	0	4	0	3	2	0	1	1	1	1	0	0	0	1	1	0	0	0	2	0	3	2	0	0	2	1	2	0	3	1	0	1	1	0	2	1	0
ENSG00000263232.2	10	6	20	8	10	5	4	9	52	8	8	8	4	15	3	6	10	6	11	9	14	18	14	5	30	10	16	6	10	5	5	17	12	6	6	8	11	5	0	3	7	5	11	8	8	3	5	12	24
ENSG00000228410.4	0	0	0	0	0	0	0	0	0	0	0	0	0	0	0	0	0	1	0	0	0	0	0	0	0	0	0	0	0	0	0	0	0	0	0	0	0	0	0	0	0	0	0	0	1	0	0	0	0
ENSG00000242009.1	0	0	0	0	0	0	0	0	0	0	0	0	0	0	0	1	0	0	0	2	0	0	0	0	2	0	0	0	0	0	0	0	1	0	0	0	0	0	0	0	0	0	0	0	0	0	0	1	2
ENSG00000226272.4	0	2	1	0	1	0	0	0	3	1	1	0	0	2	0	0	1	2	2	2	0	1	2	5	1	0	1	1	2	0	0	1	0	1	0	0	0	1	1	0	1	2	0	0	0	0	1	0	1
ENSG00000167157.10	7	49	5	49	56	32	47	16	46	7	44	19	40	9	22	8	64	17	33	10	32	68	17	21	8	29	34	49	31	78	54	8	30	37	68	36	51	21	43	5	67	37	269	17	14	84	50	1	29
ENSG00000258463.1	0	0	0	0	0	0	0	0	0	0	0	0	0	0	0	0	0	0	0	0	0	0	0	0	0	0	0	0	0	0	0	0	0	0	0	0	0	0	0	0	0	0	0	0	0	0	0	0	0
ENSG00000172215.5	73	120	101	79	111	71	56	39	45	135	105	11	188	28	163	16	14	58	54	25	53	355	65	19	20	62	30	45	111	60	104	80	56	27	265	17	43	60	176	2	324	90	232	13	19	94	115	46	55
ENSG00000106591.3	2947	1359	3099	1629	2031	1795	2370	2914	3190	2032	1991	1846	2117	2977	2205	1570	2570	2162	3968	2625	2058	4494	3122	2719	2617	2144	1530	3125	3160	2483	3305	4586	2599	2017	2394	2738	3130	2304	1487	1576	1860	2431	2277	1912	3065	1869	3462	3400	3105
ENSG00000196243.5	1	0	0	0	0	0	0	0	0	0	0	0	0	0	0	0	0	1	0	1	0	0	0	4	1	0	0	0	0	0	0	0	0	0	1	0	0	0	0	0	0	0	1	0	0	1	0	1	0
ENSG00000251101.1	0	0	0	0	0	0	0	0	0	0	0	0	0	0	0	0	0	0	0	0	0	0	0	0	0	0	0	0	0	0	0	0	0	0	0	0	0	0	0	0	0	0	0	0	0	0	0	0	0
ENSG00000258636.1	0	5	0	8	10	11	10	10	2	0	7	3	8	4	14	5	3	7	4	3	24	9	11	3	0	9	5	14	7	7	11	7	4	16	11	16	26	4	5	0	4	5	10	5	3	8	17	1	7
ENSG00000248287.1	0	0	0	0	0	0	0	0	0	0	0	0	0	0	0	0	0	0	0	0	0	0	0	0	0	0	0	0	0	0	0	0	0	0	0	0	0	0	0	0	0	0	0	0	0	0	0	0	0
ENSG00000143797.10	5128	1633	6672	2870	2773	2816	3786	4059	3240	5176	3268	3612	2370	7584	1434	5627	2485	4929	4651	6374	2938	4722	1224	12850	3049	3020	2514	3691	3159	3927	2978	6270	7299	3506	2883	4317	3743	4290	1804	2821	1018	2416	2949	2207	5367	2708	3578	8178	2478
ENSG00000269787.2	0	0	0	0	0	0	0	0	0	0	0	0	0	0	0	0	0	0	0	0	0	0	0	0	0	0	0	0	0	0	0	0	0	0	0	0	0	0	0	0	0	0	0	0	0	0	0	0	0
ENSG00000258502.4	0	1	0	0	1	4	5	2	0	0	1	1	2	2	0	0	2	0	0	0	1	4	4	1	1	1	1	1	2	6	4	0	0	4	2	1	0	0	0	0	0	1	0	5	0	1	2	1	4
ENSG00000250961.1	72	3	64	15	4	2	2	0	4	32	1	49	2	14	3	21	2	10	24	102	2	4	8	19	21	3	4	9	2	3	3	86	12	3	5	1	4	17	0	18	2	2	4	2	73	4	2	49	0
ENSG00000254490.1	0	0	0	0	0	0	1	0	1	0	0	0	0	0	0	0	0	0	0	0	0	0	0	0	0	0	0	0	0	0	0	1	0	0	0	0	1	0	0	0	0	0	0	0	0	0	1	0	1
ENSG00000265588.1	0	0	0	0	0	0	0	0	0	0	0	0	0	0	0	0	0	0	0	0	0	0	0	0	0	0	0	0	0	0	0	0	0	0	0	0	0	0	0	0	0	0	0	0	0	0	0	0	0
ENSG00000234906.7	0	5	0	2	10	9	17	20	13	0	21	0	4	0	13	1	0	1	10	1	5	29	15	0	0	5	8	12	6	8	2	1	2	7	13	7	17	0	2	0	13	11	0	2	0	1	14	0	15
ENSG00000264187.1	2	2	3	3	1	1	3	2	1	6	1	0	1	5	1	6	6	2	0	3	2	1	3	1	1	3	3	3	4	2	3	0	4	3	0	2	3	3	0	1	0	1	1	1	3	0	1	4	4
ENSG00000173209.21	461	299	712	688	809	455	841	1316	297	752	1154	809	306	1148	532	679	704	664	528	616	483	506	986	524	322	360	2394	586	638	893	768	507	746	702	715	451	840	442	380	293	798	496	730	629	542	395	1345	763	1070
ENSG00000203266.2	0	0	0	0	0	0	0	0	1	0	0	0	0	0	0	0	0	0	0	0	0	0	0	0	0	0	0	0	0	0	0	0	0	0	0	0	0	0	0	0	0	0	0	1	0	0	0	0	1
ENSG00000264041.2	0	0	1	0	1	0	0	0	0	0	0	0	0	0	0	0	0	0	0	0	0	0	0	0	0	0	0	0	0	0	0	2	0	0	1	0	0	0	0	0	0	0	0	0	0	0	0	0	0
ENSG00000168569.7	1727	439	1713	1069	860	789	858	720	1079	920	869	809	667	1503	663	888	1127	957	1526	1113	916	1488	1271	1849	1066	812	569	1017	1048	872	1193	2128	1540	739	1079	1143	1219	1320	538	904	719	872	810	614	1880	790	1161	1457	1160
ENSG00000212475.1	0	0	0	0	0	0	0	0	0	0	0	0	0	0	0	0	0	0	0	0	0	0	0	0	0	0	0	0	0	0	0	0	0	0	0	0	0	0	0	0	0	0	0	0	0	0	0	0	0
ENSG00000219669.1	0	0	0	0	0	0	0	0	0	0	0	0	0	0	0	0	0	0	0	0	0	0	0	0	0	0	0	0	0	0	0	0	0	0	0	0	0	0	0	0	0	0	0	0	0	0	0	0	0
ENSG00000071082.9	36910	16547	24450	22002	24207	13614	17708	13145	28212	24953	21425	17278	33551	26738	17375	21222	36499	26307	32636	35153	19713	42018	21225	54146	28999	20940	14945	28017	27380	28926	37117	60303	29089	14497	26147	20836	19972	42612	21200	21895	36326	26000	34804	13229	33725	18030	25864	28902	24591
ENSG00000264901.1	0	0	0	0	0	1	0	0	0	0	0	1	0	0	0	0	0	0	0	0	0	0	0	0	0	0	1	0	0	1	0	0	1	0	1	0	0	0	0	0	0	1	0	0	0	0	0	0	0
ENSG00000203705.9	1927	794	2642	1300	1182	1079	1224	1423	1676	1368	1111	1239	1039	2839	942	2116	1677	2166	3070	2495	1457	2231	1635	2873	2116	1313	1053	1549	1664	1650	2013	3211	2830	1408	1450	1546	1962	1555	828	1231	606	1082	1032	1114	2693	1150	1940	2387	1611
ENSG00000253326.2	2	1	4	0	2	0	2	20	8	5	10	7	0	5	4	3	4	11	5	7	7	5	7	5	3	0	17	5	0	3	16	1	4	13	1	6	9	0	0	7	6	4	1	6	6	1	4	2	5
ENSG00000256691.1	1	0	0	1	2	0	0	0	0	1	0	1	0	2	0	0	1	1	2	2	0	0	0	4	1	1	0	0	0	0	0	1	6	1	0	0	0	0	0	1	0	0	1	0	0	0	0	1	0
ENSG00000227069.1	0	0	0	4	1	5	4	1	3	0	1	0	1	0	2	0	0	0	0	0	2	2	1	0	0	1	0	4	0	1	1	0	0	1	0	1	12	0	0	0	1	0	0	0	0	0	2	0	11
ENSG00000224035.1	0	0	0	0	0	0	0	0	1	0	0	0	0	0	0	0	0	0	0	2	0	0	0	0	0	0	0	1	0	0	0	0	0	0	0	0	0	0	0	0	0	0	0	0	0	0	0	0	0
ENSG00000214003.2	0	0	4	0	1	0	0	1	3	0	0	0	0	1	0	1	0	0	0	1	1	1	0	1	0	1	0	0	0	0	0	0	0	0	0	1	1	0	0	0	0	0	0	1	1	1	0	0	3
ENSG00000258458.4	8	5	13	14	8	6	7	8	13	12	8	10	3	13	6	13	9	15	7	16	4	13	13	19	10	4	10	14	7	6	11	15	7	9	8	15	18	6	3	4	4	6	7	5	13	8	10	7	10
ENSG00000172216.5	1260	1421	801	1937	1988	545	837	321	1145	905	2234	262	804	269	769	893	1101	711	1618	1043	408	1441	398	1005	1976	551	710	715	2137	1882	1015	632	755	375	3775	321	1222	1764	2631	1434	2294	1552	3495	527	966	1744	1109	624	1180
ENSG00000244734.2	1964	821	3803	1140	8041	2860	3928	667	1903	1031	1846	4949	7263	1806	2141	8735	8058	350	11007	2983	1543	2258	26482	2704	11157	7866	999	3656	1112	1091	2379	8309	1562	518	3777	2174	2689	6259	2003	4662	5313	817	178335	4001	919	1815	8359	1580	1632
ENSG00000275061.1	0	0	0	0	0	0	0	0	0	0	0	0	0	0	0	0	0	0	0	0	0	0	0	0	0	0	0	0	0	0	0	0	0	0	0	0	0	0	0	0	0	0	0	0	0	0	0	0	0
ENSG00000072736.17	1564	1324	2400	1906	2181	1587	2460	2532	2053	1882	1844	1663	1411	2897	788	2215	890	1554	2367	1680	2074	2892	1243	2221	1068	1904	1380	2133	2538	2097	2818	2344	2032	1565	1814	2481	2754	1077	1068	713	2826	1768	2333	1613	1884	1406	2288	2245	1923
ENSG00000251987.1	0	0	0	0	0	0	0	0	0	0	0	0	0	0	0	0	0	0	0	0	0	0	0	0	0	0	0	0	0	0	0	0	0	0	0	0	0	0	0	0	0	0	0	0	0	0	0	0	0
ENSG00000237027.1	0	0	0	0	1	0	0	2	0	0	0	0	0	0	0	0	0	0	0	0	0	1	1	0	0	0	1	0	0	0	0	0	0	0	0	1	0	1	0	0	0	0	0	0	0	0	0	0	1
ENSG00000136936.9	1623	433	1836	1083	866	734	925	960	1122	1064	779	1192	490	2406	471	1427	886	1131	1755	1435	1110	1312	783	925	1461	820	681	1236	910	985	1083	2764	1699	972	966	1415	1139	1070	499	740	460	692	1103	777	1319	787	1268	1715	913
ENSG00000182013.16	3791	1945	4916	3644	1817	1968	1808	2427	1837	6802	1324	2643	1444	5918	780	5622	2482	2485	6141	3179	3023	2824	1222	2157	2951	2217	1194	3025	2173	2028	2079	8209	6144	2468	2290	4132	3087	3063	1837	2944	533	1657	2797	1583	6032	2098	2344	5318	1941
ENSG00000205215.7	2	0	0	0	0	0	0	0	1	0	1	2	0	0	0	0	0	1	0	0	0	0	0	1	0	0	0	0	0	0	0	0	0	0	0	0	0	0	0	2	0	0	0	0	1	0	0	0	0
ENSG00000205494.8	0	0	0	0	0	0	0	0	0	0	0	0	0	0	0	0	0	0	0	0	0	0	0	0	0	0	0	0	0	0	0	0	0	0	0	0	0	0	0	0	0	0	0	0	0	0	0	0	0
ENSG00000188206.6	93	74	289	166	234	120	209	200	95	125	251	263	62	407	65	207	143	325	204	187	110	171	124	170	105	118	384	135	137	194	184	158	281	158	169	114	159	132	165	138	227	152	215	126	391	161	212	218	190
ENSG00000219095.1	0	0	0	0	0	0	0	0	0	0	0	0	0	0	0	0	0	0	0	0	0	0	0	0	0	0	0	0	0	0	0	0	0	0	0	0	0	0	0	0	0	0	0	0	0	0	0	0	0
ENSG00000251106.1	1	0	0	0	0	0	1	0	0	0	0	0	0	0	0	0	1	0	0	0	0	0	0	0	0	0	0	0	0	0	0	1	0	0	0	0	0	0	0	0	0	0	0	0	0	0	0	0	0
ENSG00000230243.1	0	0	0	0	0	0	0	0	1	0	1	0	0	1	0	0	0	0	0	1	0	0	0	0	1	0	0	0	0	0	0	1	0	0	0	0	1	0	0	0	0	0	1	1	1	0	0	0	0
ENSG00000260573.1	0	0	0	0	0	0	0	0	0	0	0	0	0	0	0	0	0	0	0	0	0	0	0	0	0	0	0	0	0	0	0	0	0	0	0	0	0	0	0	0	0	0	0	0	0	0	0	0	0
ENSG00000224031.1	0	0	0	0	2	1	1	1	0	1	2	2	2	5	1	0	1	0	0	0	1	0	2	1	0	1	4	0	1	0	0	0	2	2	0	2	0	0	0	0	2	0	0	2	1	0	2	5	3
ENSG00000105618.12	4067	1324	3095	2124	2402	1840	2193	1703	2741	2639	2321	1848	1358	2738	1246	2182	2356	2164	2474	3312	2362	2749	1576	3503	2721	1971	1355	2755	2560	2349	3542	4288	2750	1355	2491	2681	2941	3497	1348	1901	3245	2556	2416	1344	3298	1825	2398	3218	2133
ENSG00000275065.1	0	0	0	0	0	0	0	0	0	0	0	0	0	0	0	0	0	0	0	0	0	0	0	0	0	0	0	0	0	0	0	0	0	0	1	0	0	0	0	0	1	0	0	0	0	0	0	2	0
ENSG00000171488.13	911	1209	2262	1657	1878	652	1171	1024	1077	1142	1420	1356	1264	2343	379	1200	757	1456	1299	1726	822	1964	519	1654	688	1497	715	937	1680	1504	1208	1393	1811	1197	2176	1383	1129	1200	1157	693	2953	1121	2244	692	876	1194	1224	1363	892
ENSG00000201176.1	0	1	0	2	1	3	0	0	0	0	4	1	0	1	0	1	0	1	2	1	0	0	1	0	0	0	2	0	0	0	0	1	0	1	1	0	4	1	2	2	0	1	2	4	0	0	3	1	3
ENSG00000168393.11	1581	410	1173	749	749	534	616	524	949	837	1195	757	660	1107	604	844	909	858	1227	1392	642	1005	912	1661	1172	627	476	772	890	740	1013	1885	970	503	844	799	935	1164	545	998	1102	846	743	465	1416	552	944	1139	819
ENSG00000242173.7	4	3	0	2	3	2	5	1	1	2	5	1	5	0	2	1	11	0	6	1	1	9	1	2	1	1	2	7	6	4	0	2	4	2	4	2	1	2	5	0	0	0	12	2	3	6	11	0	2
ENSG00000279104.1	0	0	0	0	0	0	0	0	0	0	0	1	0	0	0	1	0	1	2	0	0	0	0	0	0	0	0	0	0	0	0	3	0	0	2	0	0	0	0	0	12	0	0	0	0	0	0	0	0
ENSG00000224315.2	0	0	0	0	1	0	1	0	9	0	0	1	0	0	0	2	2	1	1	0	1	0	1	1	1	0	0	0	0	1	1	1	0	0	1	0	1	0	0	0	0	1	0	0	1	0	1	0	1
ENSG00000101182.13	8902	3411	6435	5264	6152	4377	5901	4364	7699	4586	6774	4035	4876	6381	4807	5289	6547	4962	8583	7997	5482	9696	6691	8875	7796	5174	4205	6618	8199	6762	8026	10476	7730	3886	6745	5719	7902	8073	3838	4058	7250	6778	5950	3742	8966	5123	7750	6475	7857
ENSG00000181322.12	86	28	99	48	33	33	23	31	18	103	51	59	29	104	13	55	90	76	99	189	29	36	35	146	84	23	26	35	28	82	30	155	83	31	40	44	32	95	33	38	14	40	52	28	157	28	43	94	46
ENSG00000265882.2	0	0	1	0	0	0	0	0	0	0	0	0	0	0	1	0	0	0	0	0	0	0	0	0	0	0	0	0	0	0	0	0	0	0	0	0	0	0	0	0	0	0	0	0	0	1	0	0	0
ENSG00000231207.1	0	0	0	1	1	0	0	0	0	0	0	0	0	0	0	0	1	0	1	0	0	1	0	0	1	0	0	0	0	1	0	0	1	1	0	0	0	0	0	0	0	1	2	0	0	1	0	0	0
ENSG00000184786.5	122	36	184	59	51	51	79	90	61	124	56	116	47	229	55	191	108	137	209	264	69	80	75	121	145	51	107	100	74	89	103	118	173	84	51	70	88	70	59	115	38	55	56	60	211	71	95	170	93
ENSG00000260959.1	0	0	0	0	0	0	0	0	0	0	0	0	0	0	0	0	0	0	0	1	0	0	0	0	0	0	0	0	0	0	0	0	2	0	0	0	0	0	0	0	0	0	0	0	0	0	0	0	0
ENSG00000144596.10	404	39	561	331	217	292	329	329	201	756	133	344	67	646	123	365	252	768	215	420	273	146	238	391	191	204	454	139	103	254	389	642	298	286	310	319	285	287	128	221	58	75	240	373	120	141	429	320	135
ENSG00000204394.11	4710	3189	4613	3945	4015	3018	3395	4112	4342	3560	4727	2955	2452	4943	1543	4113	2462	2530	4268	3546	3502	4441	1840	4027	4194	3119	2168	4100	5198	4159	4820	5216	4194	2102	4495	3629	4528	4445	2067	2331	3037	5594	3935	1894	5090	4886	4020	3874	4821
ENSG00000274570.3	0	0	0	0	0	0	0	0	0	0	0	2	0	0	1	0	0	0	0	0	2	1	0	0	0	0	0	0	0	1	1	0	0	0	0	0	0	0	0	0	0	0	0	0	0	0	0	0	1
ENSG00000279598.1	1	1	1	1	3	0	3	3	0	0	0	2	1	5	0	0	0	11	2	3	0	2	0	3	2	2	1	0	0	0	1	1	4	1	1	0	1	2	2	1	0	1	2	2	0	0	2	1	1
ENSG00000106100.9	734	560	714	733	756	358	573	448	565	627	707	484	270	992	153	876	451	658	748	935	381	734	262	663	496	491	443	513	736	817	621	981	856	492	737	637	677	1028	392	432	723	532	839	393	923	535	546	717	451
ENSG00000116039.10	4674	1939	3270	4714	15433	10586	14628	10817	19633	2388	3467	5361	3555	8470	5306	4130	11328	1418	5737	8799	13259	13919	5922	1789	8573	10232	11107	14941	5772	16805	18830	7075	12325	12375	13171	13670	20571	8046	5581	4928	10	4047	6578	9017	7797	9182	19510	8439	8318
ENSG00000232912.4	5	4	5	8	10	4	6	5	6	8	8	6	4	9	8	7	12	9	6	6	5	1	8	5	3	5	12	7	8	7	6	6	14	3	6	5	15	4	7	11	4	6	9	5	6	5	8	8	12
ENSG00000253802.1	183	2	130	218	82	112	82	59	45	120	44	561	11	421	25	469	496	330	623	454	67	164	319	124	564	15	43	125	50	50	139	842	94	54	46	104	94	384	7	371	0	15	5	77	494	18	71	1109	9
ENSG00000271597.1	0	0	0	0	0	0	0	0	0	0	0	0	0	0	0	0	0	0	0	0	0	0	0	0	0	0	0	0	0	0	0	0	0	0	0	0	1	0	0	0	0	0	0	0	0	0	0	0	0
ENSG00000252642.1	0	0	0	0	0	0	0	2	0	0	0	0	0	0	0	0	0	0	0	0	0	0	0	0	0	0	0	0	0	0	0	0	0	0	0	0	0	0	0	0	0	0	0	0	0	0	0	0	0
ENSG00000130304.15	1861	801	1479	1925	1678	1654	1739	1430	2052	1591	1984	1354	854	1910	648	1147	1279	1320	1352	1416	1749	1793	1035	1601	1349	1285	1277	1783	1557	1840	2099	1911	1990	1242	1768	2125	1780	2195	1036	913	3330	1594	1927	941	1598	1339	1732	1525	1625
ENSG00000267742.1	5	5	4	2	3	1	1	2	6	11	3	7	4	6	1	3	8	8	10	4	2	5	8	6	9	1	1	1	2	4	4	11	2	6	3	5	2	5	1	4	3	3	0	2	11	5	2	7	4
ENSG00000256695.1	0	0	0	0	0	0	0	0	0	0	0	0	0	0	0	0	0	0	0	0	0	0	0	0	0	0	0	0	1	0	0	0	0	0	0	0	0	0	0	0	1	0	0	0	0	0	0	0	0
ENSG00000148704.11	1	0	1	2	1	1	0	7	1	0	0	1	2	0	0	0	1	0	1	2	0	0	2	0	0	0	1	1	0	0	0	2	0	1	0	1	8	0	0	0	0	0	0	1	0	1	0	1	0
ENSG00000273684.1	0	0	0	0	0	0	0	0	0	0	0	0	0	0	0	0	0	0	0	0	0	0	0	0	0	0	0	0	0	0	0	0	0	0	0	0	0	0	0	0	0	0	0	0	0	0	0	0	0
ENSG00000139144.8	1760	319	1584	1371	1050	915	1488	1611	1042	1505	291	1122	560	2515	328	1374	1753	1060	1495	2315	968	1597	679	1019	1363	718	842	1092	641	1152	1896	2263	2350	1191	822	1594	1832	1807	632	862	1	294	540	879	1824	681	1309	3413	611
ENSG00000240873.1	1	0	4	1	0	1	0	0	0	0	0	0	0	2	1	0	0	3	0	1	0	0	0	0	1	0	1	0	0	0	0	0	0	0	0	0	2	1	0	0	0	0	0	0	2	0	0	1	1
ENSG00000100982.10	3950	1726	4726	3087	2748	2170	2604	2247	3094	4089	3181	2984	1349	5171	1179	3528	2658	3018	2768	3215	2666	3006	2113	3583	2129	2141	1851	3117	2722	2939	3328	5542	3897	2312	2718	3377	3223	3536	1718	2465	2792	2493	3403	1741	3777	2666	2920	4376	2617
ENSG00000161618.8	2154	708	2488	2377	2001	1674	1818	1227	2892	1499	1921	1540	1517	1721	1033	1890	1488	1510	1621	2066	1939	2210	1046	2362	2612	1551	1164	2102	2315	1824	2720	2882	1950	809	2307	1739	2167	2324	1429	1387	1405	1722	1375	795	1904	1392	1978	1717	2246
ENSG00000127838.12	12418	3224	12332	5633	6206	5066	5121	6563	7266	7663	6754	6899	3392	12139	4260	8911	7616	14224	9174	9715	6403	8873	6675	22783	11350	5406	4193	7503	6886	5970	7555	8259	9787	3745	7107	5703	7909	10803	2914	6430	7790	7744	6028	4202	13308	4939	6765	11161	8327
ENSG00000164574.14	2328	3256	3044	3988	5154	3408	4467	4658	4822	2589	4430	2260	2866	4043	1316	2871	2858	2038	3560	1917	3692	6219	1838	2565	1946	4258	2996	4409	5570	5889	6092	4301	5199	3912	6193	4801	4012	3691	2679	954	2817	5466	5168	2622	5078	4335	4367	4140	3920
ENSG00000241782.1	3	0	5	4	4	2	3	1	1	2	1	5	1	3	2	1	1	5	2	0	2	4	1	3	2	2	4	3	1	1	2	1	0	1	6	6	1	2	1	3	0	3	7	0	4	5	2	2	2
ENSG00000125149.10	769	767	1525	943	1142	1163	1349	1876	1752	1004	1374	813	919	1442	867	897	650	962	1515	781	1394	2129	1275	1442	477	1022	1081	1385	2133	1293	1755	1749	1289	1009	1675	1343	2318	990	552	427	1496	1055	1027	1145	1527	701	1748	1513	2241
ENSG00000199071.2	0	0	0	0	0	0	0	0	0	0	0	0	0	0	0	0	0	0	0	0	0	0	0	0	0	0	0	0	0	0	0	0	0	0	0	0	0	0	0	0	0	0	0	0	0	0	0	0	0
ENSG00000250215.1	8	3	21	7	6	4	4	6	3	8	0	14	0	31	0	31	4	8	14	13	8	5	5	5	5	1	7	8	1	4	0	6	11	14	2	13	9	6	3	5	1	1	4	6	19	8	10	24	7
ENSG00000136003.14	11842	5416	12219	8430	10725	8719	11303	11933	13356	7863	9528	7880	7148	11295	7680	8295	11215	9173	15541	12255	12614	16628	11009	11350	12576	9944	8728	11749	12526	14726	16409	18388	15292	8637	13100	10925	17460	12677	5334	6623	8143	9405	8611	8525	16073	8199	16250	12034	13830
ENSG00000231703.2	2	0	5	5	1	4	3	2	1	2	3	3	0	6	2	4	0	0	1	1	3	2	1	3	1	2	2	1	1	5	3	4	4	2	0	5	4	0	1	3	1	3	0	0	0	0	2	2	0
ENSG00000180425.9	1866	442	2447	990	709	775	859	1093	1303	1105	460	968	810	2044	821	1719	1296	1245	2196	2425	1071	1498	1124	2082	1970	970	781	1272	940	993	1461	2691	2158	988	772	1174	1337	961	442	1504	259	449	531	782	1888	760	1213	1941	1294
ENSG00000132837.13	4266	4495	9436	5672	6635	13932	14072	30150	17632	5451	2930	4239	8742	7097	7726	6667	3647	4079	10370	6377	11680	20546	19269	3887	5079	8082	6927	12613	13133	5598	21975	9978	11344	8233	6125	12628	23156	3252	1208	3681	4400	4200	1812	12798	4768	2051	19596	7494	21886
ENSG00000276047.1	1	1	1	0	2	0	2	2	1	3	1	1	0	2	0	1	2	0	2	5	1	0	0	6	2	2	1	0	1	0	2	1	3	4	0	0	0	0	0	1	0	0	1	0	2	0	0	3	1
ENSG00000264906.1	0	0	0	0	0	0	0	0	0	0	0	0	0	0	0	0	0	0	0	0	0	0	0	0	0	0	0	0	0	0	0	0	0	0	0	0	0	0	0	0	0	0	0	1	0	0	1	0	0
ENSG00000251095.5	7	3	13	0	8	3	1	4	2	8	1	1	2	4	0	3	9	19	25	1	0	2	4	21	3	7	4	1	3	7	10	4	7	2	4	3	6	4	4	5	1	6	7	3	10	1	8	9	0
ENSG00000184785.5	702	446	866	531	386	121	230	147	300	579	258	394	289	453	105	582	396	575	867	751	247	599	172	1075	434	213	197	249	322	333	255	550	541	260	671	275	238	548	374	346	671	356	1086	191	644	411	337	627	284
ENSG00000106537.7	1988	835	1662	641	1304	419	728	431	1056	1108	1261	764	1360	1346	404	893	922	2040	1247	1974	514	1882	394	3695	1283	940	474	611	1349	1582	1020	1153	1072	493	1676	623	895	1816	1049	842	2270	1121	1232	494	2079	1265	883	1580	735
ENSG00000234850.1	0	0	0	0	0	0	0	0	0	0	0	0	0	0	0	0	0	0	0	0	0	0	0	0	0	0	0	0	0	0	0	0	0	0	0	0	0	0	0	0	0	0	0	0	0	0	0	0	0
ENSG00000266055.1	0	0	0	0	0	0	0	0	0	0	0	0	0	0	0	0	0	0	0	0	0	0	0	0	0	0	0	0	0	0	0	0	0	0	0	0	0	0	0	0	2	0	0	0	0	0	0	0	0
ENSG00000221379.1	0	0	0	0	0	0	0	0	0	0	0	0	0	0	0	0	0	0	0	0	0	0	0	0	0	0	0	0	0	0	0	0	0	0	0	0	0	0	0	0	0	0	0	0	0	0	0	0	0
ENSG00000243238.1	1	9	4	32	68	0	18	0	3	0	3	1	107	0	66	0	7	0	7	1	1	27	14	1	8	25	23	4	36	6	12	9	5	8	42	4	24	3	42	0	9	11	220	9	1	86	7	1	41
ENSG00000153786.11	5672	2487	5985	4198	4039	2827	3585	4028	4622	5374	4207	4593	1874	8615	1341	6142	2565	4042	6926	4987	3502	4742	2555	4923	4462	2841	2512	4288	3860	4019	4194	8125	7017	3155	4109	4447	4581	5045	1947	3161	4083	3960	4059	2681	7044	3670	3779	7614	4332
ENSG00000275293.1	0	0	0	0	0	0	0	0	0	0	0	1	0	0	0	0	0	0	0	0	0	0	0	0	0	0	0	0	0	0	0	0	0	0	0	0	0	0	0	0	0	0	0	0	1	0	0	0	0
ENSG00000258728.1	2	0	0	3	1	2	0	0	0	0	0	0	0	0	0	1	0	2	1	2	0	0	0	0	0	0	0	0	0	1	1	0	0	0	0	2	0	1	0	0	0	1	1	0	0	0	0	0	0
ENSG00000249740.1	31	14	27	25	12	3	19	13	8	12	29	13	12	22	4	19	18	35	38	35	12	25	12	29	35	4	14	8	21	27	19	21	27	9	18	7	25	23	19	26	20	12	19	8	24	12	15	10	12
ENSG00000250658.1	26	1	1	5	0	1	0	0	0	0	0	0	0	4	0	2	3	2	0	10	2	4	0	13	0	0	0	0	0	5	0	2	2	0	9	2	2	7	2	0	1	0	1	0	1	0	1	0	0
ENSG00000255823.2	54	11	72	39	61	36	58	61	263	66	37	54	57	83	76	39	48	94	236	69	52	120	59	55	113	778	160	50	67	55	67	58	80	53	27	100	87	48	32	45	40	26	45	56	42	23	44	72	92
ENSG00000251105.1	0	0	0	0	0	0	0	0	0	0	0	0	0	1	0	0	1	0	0	0	0	0	0	0	0	0	0	0	0	0	0	0	0	0	0	0	1	0	0	0	0	0	0	0	0	0	0	0	0
ENSG00000007038.9	10	1	2	13	6	1	1	2	1	7	1	3	1	3	0	0	4	2	4	4	4	12	0	1	1	5	0	1	0	3	1	1	6	1	9	1	1	1	0	4	8	1	3	0	6	2	2	10	7
ENSG00000277097.1	0	0	0	0	0	0	0	0	0	0	0	0	0	0	0	0	0	0	0	0	0	0	0	0	0	0	0	0	0	0	0	0	0	0	0	0	0	0	0	0	0	0	0	0	0	0	0	0	0
ENSG00000267214.1	3	0	0	0	0	0	0	0	0	0	1	2	1	2	0	0	0	1	1	6	0	0	1	1	5	0	4	0	0	1	0	1	0	0	0	0	2	0	0	1	0	1	2	0	0	0	1	1	2
ENSG00000196954.11	2408	1494	1776	1410	1853	685	1362	1191	1120	2036	2436	1207	1391	1983	861	1073	1309	2384	2288	2210	817	2561	1138	3526	2371	1190	941	1220	2511	2290	1510	2783	2095	990	2117	950	1482	2369	1517	1067	2314	2515	2349	644	3237	1374	1873	2275	1505
ENSG00000224440.1	0	0	0	0	0	0	0	0	0	0	0	0	0	0	0	0	0	0	0	0	0	0	0	0	0	0	0	0	0	0	0	0	0	0	0	0	0	0	0	0	0	0	0	0	0	0	0	0	0
ENSG00000228112.1	0	0	0	0	0	0	0	0	0	0	0	0	0	0	0	0	0	0	0	0	0	0	0	0	0	0	2	0	0	0	0	0	0	0	0	0	0	0	0	0	0	0	0	0	0	0	0	0	0
ENSG00000259458.1	0	0	0	1	0	0	1	0	0	0	0	0	1	0	0	0	0	0	1	1	0	0	1	2	0	0	1	0	0	0	0	0	2	0	1	1	0	0	0	0	0	0	2	0	1	0	0	0	0
ENSG00000280169.1	3	1	1	4	4	8	6	4	5	1	2	2	2	6	1	2	1	3	3	5	2	4	8	6	2	1	8	4	5	3	4	2	8	3	0	5	7	2	2	0	2	1	2	3	5	1	3	5	3
ENSG00000234936.1	26	7	19	7	14	9	11	16	14	13	11	11	7	20	10	27	22	19	18	22	21	17	22	16	13	18	20	9	7	15	19	11	15	9	12	24	12	12	9	13	11	11	10	12	21	4	15	9	17
ENSG00000265902.1	0	0	0	0	0	0	0	0	0	0	0	0	0	0	0	0	0	0	0	0	0	0	0	0	0	0	0	0	0	0	0	0	0	0	0	0	0	0	0	0	0	0	0	0	0	0	0	0	0
ENSG00000091317.7	9163	6113	11688	5718	5785	3489	4985	5879	5377	7412	6189	5191	6210	8741	2922	6444	4679	9023	10483	9487	3975	10561	3802	12965	7564	4924	3016	5406	7161	7613	6931	14820	8739	3923	6843	5006	5970	7181	5309	4758	4558	6806	6196	3703	10285	6261	5523	10381	6224
ENSG00000174738.11	5053	1972	7251	2968	2942	2140	3323	3243	4594	10359	3253	5623	2703	13502	1806	5536	2064	5602	12256	4629	4567	4632	1892	8129	3709	6955	2592	4365	3549	4460	6195	10040	8808	2842	5750	5583	4958	3528	2317	3787	2040	3117	3826	2483	6561	2958	3942	6354	2537
ENSG00000104886.8	3662	1075	3223	2544	2690	2553	3025	2823	5120	2207	3153	2116	2088	4168	2320	2583	3690	2012	4112	3798	3253	3941	2627	2705	3281	2678	2049	3509	3562	2922	4367	5034	5088	2015	2858	3375	4555	3880	1283	2687	2311	3249	2294	2028	5043	2090	3570	3391	3841
ENSG00000252553.1	0	0	0	0	0	0	0	0	0	0	0	0	0	0	0	0	0	0	0	0	0	0	0	0	0	0	0	0	0	0	0	0	0	0	0	0	0	0	1	0	0	0	0	0	0	0	0	0	0
ENSG00000265533.1	0	0	1	0	0	2	2	6	3	2	4	0	1	0	3	0	2	1	3	0	0	3	0	0	0	1	6	1	2	1	2	0	2	1	0	0	5	1	0	0	1	0	1	1	0	2	6	1	2
ENSG00000173218.13	2672	1784	4186	2558	2221	1729	2119	2219	2284	3771	3161	2695	1826	4313	751	3376	1159	1918	3447	2140	1866	3435	1167	3556	1397	1935	1051	2757	2915	2392	2109	5964	2619	1769	2407	2726	2511	2828	1279	1598	2723	2570	2678	1440	3184	1596	2172	3786	2524
ENSG00000273306.1	16	12	26	22	24	11	27	27	12	24	45	35	9	35	10	25	12	31	15	29	19	13	22	24	11	14	21	20	20	32	13	39	17	17	19	19	25	17	6	13	30	19	20	20	14	15	22	36	11
ENSG00000223559.1	5	0	9	2	3	0	6	2	8	3	3	4	0	17	1	10	5	12	12	23	5	2	1	36	12	4	6	5	4	3	6	7	12	1	2	7	1	1	3	8	3	2	1	5	8	5	1	9	4
ENSG00000280620.1	5	1	3	2	1	10	5	12	5	2	5	3	1	3	1	2	2	2	2	7	3	5	10	2	11	10	3	11	5	5	9	3	1	1	4	6	4	2	1	2	0	1	4	2	2	1	4	1	5
ENSG00000236080.2	0	0	0	0	0	0	1	0	0	0	0	0	0	1	0	0	0	0	0	0	1	0	0	0	0	1	0	0	0	0	0	0	0	0	0	0	0	0	0	0	0	0	0	0	0	0	0	0	0
ENSG00000270780.1	0	0	1	0	1	0	0	0	0	0	0	0	0	0	0	0	0	0	0	0	0	0	1	0	2	1	1	0	0	0	0	0	0	0	0	0	0	0	0	0	0	0	0	0	0	0	0	1	0
ENSG00000248621.2	0	0	0	0	0	0	0	0	0	0	0	0	0	0	0	0	0	0	0	0	0	0	0	0	0	0	0	0	0	0	0	0	0	0	0	0	0	0	0	0	0	0	0	0	0	0	0	0	0
ENSG00000274062.1	0	0	0	0	0	0	0	0	0	0	0	0	0	0	0	0	0	0	0	0	0	0	0	0	0	0	0	0	0	0	0	0	0	0	0	0	0	0	0	0	0	0	0	0	0	0	0	0	0
ENSG00000227240.1	0	0	0	0	0	2	2	3	0	1	1	1	2	0	1	0	0	0	0	0	1	2	0	1	0	0	0	0	0	1	2	0	0	0	2	1	2	0	0	0	1	1	1	0	0	0	0	0	0
ENSG00000274637.1	0	0	0	0	0	0	0	0	0	0	0	0	0	0	0	0	0	0	0	0	0	0	0	1	0	0	0	0	0	0	0	0	0	0	0	0	0	0	0	1	0	0	0	0	0	0	0	0	0
ENSG00000232768.1	0	0	0	0	0	0	0	0	2	0	0	1	0	0	0	0	0	0	0	0	0	0	0	1	0	0	0	0	1	0	0	0	2	0	0	0	0	0	0	0	1	0	0	0	0	0	0	0	0
ENSG00000150201.13	65973	2832	26952	14299	4010	4110	7640	6626	3071	25620	518	19239	3440	23617	2275	16420	28219	59067	21346	35826	6541	5439	7521	72039	34745	7176	4162	5241	5324	2585	4000	49309	23223	4458	4172	7922	12145	36693	3661	19780	1	1889	8639	3202	63639	19570	5133	32901	6576
ENSG00000108691.8	3252	6544	6085	3360	11434	1271	3252	1029	2472	2918	12035	1069	1443	1440	652	2255	2276	4605	19042	8501	1220	7766	1981	2490	17573	1895	2767	2074	10278	13487	3213	3871	7864	2056	4360	701	1045	6269	6734	7131	536	7301	6735	1422	2574	4601	6560	3449	5502
ENSG00000279139.1	0	0	0	0	0	0	0	0	0	0	0	0	0	1	0	0	1	0	0	1	0	0	0	0	0	0	0	1	0	0	0	0	0	0	0	0	0	0	1	0	0	0	0	0	0	0	0	0	1
ENSG00000281909.1	1	0	0	1	0	0	0	2	0	0	0	4	0	1	0	0	0	0	0	0	0	0	0	1	0	0	1	0	0	0	0	0	0	0	0	0	1	0	0	0	0	0	0	0	0	0	1	1	0
ENSG00000187186.13	98	22	79	49	48	49	49	63	70	69	65	55	38	72	54	71	79	61	90	149	59	77	89	97	71	53	35	64	72	59	94	97	63	46	43	81	75	79	49	86	34	47	76	47	88	37	85	43	79
ENSG00000252979.1	0	0	0	0	0	0	0	0	0	0	0	0	0	0	0	0	0	0	0	0	0	0	0	0	0	0	0	0	0	0	0	0	0	0	0	0	0	0	0	0	0	0	0	0	0	0	0	0	0
ENSG00000215256.3	2274	1338	3126	2132	2863	3079	4409	5122	4392	2116	2381	1522	2542	3596	3395	2915	2029	2241	5342	3452	4519	5976	4754	2823	1667	3987	2429	3929	3313	2973	6701	4544	4227	2730	2954	4392	6272	2100	1139	1326	1053	1670	1647	3194	3323	1103	5295	3196	5016
ENSG00000212191.1	0	0	0	0	0	0	0	0	0	0	0	0	0	0	0	0	0	0	0	0	0	0	0	0	0	0	0	0	0	0	0	0	0	0	0	0	0	0	0	0	0	0	0	0	0	0	0	0	0
ENSG00000231291.3	49	4	41	18	7	10	8	5	19	27	1	31	10	75	9	112	10	32	51	89	11	11	23	26	42	11	8	18	11	27	8	54	47	13	5	24	21	19	17	24	0	2	6	8	76	20	24	79	17
ENSG00000207870.1	0	1	1	2	5	3	4	1	4	3	4	2	0	7	2	1	2	9	6	1	0	2	1	3	4	1	4	1	1	1	4	0	1	1	1	0	1	1	13	3	2	1	3	1	0	2	2	4	8
ENSG00000167524.13	50	43	81	121	64	233	408	451	193	76	105	66	21	113	102	76	47	77	130	65	139	59	438	54	54	48	194	211	63	76	64	33	174	169	59	153	309	45	22	28	55	54	58	192	68	44	369	70	467
ENSG00000259502.1	13	3	20	5	0	2	4	5	0	14	19	12	2	33	1	13	4	12	6	18	5	4	6	5	9	27	7	3	0	4	8	6	14	4	10	8	2	4	1	11	1	1	3	4	7	0	13	8	3
ENSG00000273898.1	0	0	0	0	0	0	0	0	0	0	0	0	0	0	0	0	0	0	0	0	0	0	0	0	0	0	0	0	0	0	0	0	0	0	0	0	0	0	0	0	0	0	0	0	0	0	0	0	0
ENSG00000230972.1	0	0	0	0	0	0	0	0	0	0	0	0	0	0	0	0	0	0	0	0	0	0	0	0	0	0	0	0	0	0	0	0	0	0	0	0	0	0	0	0	0	0	0	0	0	0	0	0	0
ENSG00000272004.1	5	0	5	6	1	2	1	1	3	0	2	2	1	4	3	1	1	1	3	8	4	1	3	4	7	1	0	1	3	3	1	7	3	0	0	1	2	2	2	1	0	2	2	3	4	0	1	5	2
ENSG00000226450.2	4	2	4	4	4	2	5	2	0	6	4	3	0	1	4	5	1	5	1	1	0	4	10	4	0	2	8	1	2	1	4	1	2	1	2	3	5	2	2	1	2	2	4	3	1	2	9	6	11
ENSG00000272173.1	107	21	114	47	57	38	47	44	55	87	30	100	19	143	29	83	88	73	105	151	48	62	56	179	124	60	52	54	46	58	80	96	92	38	65	57	58	80	24	111	65	23	48	29	127	46	49	110	44
ENSG00000257800.1	49	39	72	44	33	43	44	71	13	44	42	85	9	153	11	263	22	57	166	291	45	29	28	110	87	30	66	72	49	90	35	26	171	87	28	42	39	12	3	44	16	21	83	45	156	29	73	99	39
ENSG00000122223.11	33	69	24	46	96	12	30	11	27	55	43	1	89	23	24	11	22	12	38	9	24	167	29	9	9	65	14	25	51	39	43	50	54	21	75	16	21	31	51	8	249	68	69	18	26	44	34	16	36
ENSG00000176912.3	20	47	25	51	94	124	129	247	160	29	38	12	258	8	198	9	77	29	154	5	165	220	185	31	19	154	89	116	115	82	314	69	51	52	57	135	231	24	28	4	153	59	26	49	33	13	173	11	185
ENSG00000269444.1	2	0	0	0	1	1	0	0	0	0	0	0	0	2	0	1	0	7	1	1	0	0	0	0	0	0	1	2	0	3	0	0	0	0	0	1	2	0	0	0	1	0	2	0	0	1	0	0	2
ENSG00000234419.1	0	0	0	0	0	1	0	0	0	0	1	0	0	0	0	0	0	0	0	0	0	0	0	1	1	0	0	1	0	1	1	0	0	0	0	1	1	1	0	0	0	0	0	0	0	0	1	1	0
ENSG00000271121.2	3	0	1	1	1	0	2	0	0	1	0	0	0	2	0	3	0	2	0	0	1	1	0	0	0	0	0	1	0	0	0	1	2	0	0	1	0	0	0	0	0	0	1	2	0	0	0	1	1
ENSG00000201496.1	2	0	2	5	2	4	3	4	0	3	3	8	0	9	2	5	0	6	2	3	1	2	7	0	2	0	3	0	2	3	1	3	7	1	2	3	2	1	1	1	1	0	2	3	5	0	4	3	4
ENSG00000273305.1	121	26	179	39	25	18	28	39	24	97	28	143	20	177	12	108	38	107	76	227	39	31	34	128	49	26	16	35	18	32	30	165	76	27	14	42	22	68	16	76	23	19	25	11	107	23	22	227	13
ENSG00000173960.11	1228	983	1984	1059	1355	909	1276	1317	1417	1270	1489	1134	694	1865	645	1299	1091	1212	1963	1432	981	1703	800	1498	1051	960	770	1276	1355	1715	1489	1736	1520	1054	1430	1216	1397	1093	770	639	1600	1156	1747	991	1532	1076	1290	1936	1033
ENSG00000262678.1	7	3	3	11	5	1	7	10	6	8	11	11	0	11	2	17	1	11	14	12	0	7	5	8	1	4	12	2	7	6	4	3	5	0	3	7	3	1	1	6	4	5	4	1	11	5	7	9	6
ENSG00000175416.11	6159	1626	3694	3069	3343	2430	3385	1788	4228	2711	2848	2691	2105	3291	1916	3184	3448	2982	3840	5060	3140	4392	2268	4466	5046	2851	2246	3330	4258	3643	3956	5490	3719	1420	4128	3227	3959	4587	2090	3033	3531	3794	4290	1700	4778	2735	3886	3537	3861
ENSG00000226641.1	2	0	1	2	0	0	0	0	0	1	0	0	0	0	0	0	1	2	0	0	0	0	1	0	0	1	1	0	0	0	0	0	0	0	0	0	0	0	0	0	0	0	1	0	0	0	1	2	0
ENSG00000189159.14	12270	1907	4466	2078	1996	939	1810	1088	1832	4034	3510	2204	1701	3204	1081	4150	2960	5093	5552	9841	1400	2956	1154	11869	5476	1448	969	1643	2893	3227	1795	6356	3598	1062	2703	1532	1720	5568	1770	4610	1767	3449	2798	828	10158	2830	2071	6037	1851
ENSG00000237265.4	0	0	1	0	0	0	0	0	0	0	7	0	0	0	0	0	1	0	0	0	0	0	0	0	0	0	0	0	0	1	0	0	0	0	0	0	0	0	0	0	0	0	0	0	0	0	0	0	0
ENSG00000257645.1	0	0	0	0	0	0	0	0	1	0	0	0	0	0	0	0	0	0	0	0	0	0	0	1	0	0	0	0	0	0	0	0	0	0	0	0	0	0	0	0	0	0	0	0	0	0	0	0	0
ENSG00000207708.1	0	0	0	0	0	0	0	0	0	0	0	0	0	0	0	0	0	0	0	0	0	0	0	0	0	0	0	0	0	0	0	0	0	0	0	0	0	0	0	0	0	0	0	0	0	0	0	0	0
ENSG00000223714.1	12	1	8	2	7	0	3	3	9	3	7	5	2	6	3	12	12	10	8	12	2	2	10	14	6	2	3	3	4	6	3	13	16	1	2	6	3	6	2	3	12	2	9	0	10	4	3	9	5
ENSG00000002587.8	4149	1929	3207	1281	1473	223	961	269	715	2199	5085	1918	928	1702	401	1295	1570	2110	2433	3913	400	1500	407	5174	7773	441	221	1127	3293	3133	937	1836	1335	487	1272	565	646	2949	1742	1920	414	3892	3004	285	2609	2388	1490	2489	915
ENSG00000178734.5	14	1	0	1	3	0	0	2	1	0	0	10	1	6	1	1	4	8	3	2	0	1	2	1	1	0	1	1	3	1	2	1	2	0	3	2	1	1	6	1	0	0	8	0	0	0	1	6	0
ENSG00000172318.5	3	15	9	16	10	8	13	20	20	15	22	6	10	12	7	4	4	4	10	5	5	12	7	43	2	12	6	26	10	7	6	9	10	12	13	9	8	9	10	2	9	18	30	8	7	11	19	4	10
ENSG00000157578.12	221	113	325	241	278	136	233	369	293	173	173	145	221	383	196	258	221	251	499	310	239	514	360	341	214	232	166	210	241	269	221	372	420	191	188	241	275	194	89	130	97	165	207	149	325	137	330	217	246
ENSG00000243015.2	0	0	0	0	0	0	0	0	0	0	0	0	0	0	0	0	0	0	0	0	0	0	0	0	0	0	0	0	0	0	0	0	0	0	0	0	0	0	0	0	0	0	0	0	0	0	0	0	0
ENSG00000226645.1	3	0	1	1	3	0	0	0	0	1	1	0	0	3	1	4	0	6	4	19	1	1	1	6	4	2	0	3	0	0	1	5	6	2	1	3	1	3	2	5	1	0	1	0	2	1	1	3	1
ENSG00000273301.1	0	1	0	2	2	2	0	1	1	4	3	1	2	8	0	1	4	9	2	1	0	3	3	2	2	0	1	1	3	5	3	4	3	0	0	0	0	2	4	1	1	1	1	0	1	2	0	1	3
ENSG00000222692.1	0	0	0	0	0	0	0	0	0	0	0	0	0	0	0	0	0	0	0	0	0	0	0	0	0	0	0	0	0	0	0	0	0	0	0	0	0	0	0	0	0	0	0	0	0	0	0	0	0
ENSG00000184992.10	3096	839	3791	2365	1507	1744	2024	2384	2029	2265	1259	3013	1057	5290	778	3561	1538	2410	4033	3110	1826	2301	1126	2751	2904	1390	1223	1860	1864	1799	2028	5373	2345	1888	1672	2441	2115	1941	712	1966	1534	1449	1218	1459	2609	1588	1941	3342	1873
ENSG00000274550.1	0	0	0	2	0	0	1	0	0	0	1	0	0	1	0	0	1	1	0	0	0	0	0	3	0	0	0	0	1	1	0	0	0	0	0	1	0	0	2	0	0	0	0	1	0	0	0	1	0
ENSG00000234931.1	0	0	0	0	0	0	0	0	0	0	0	0	0	0	0	0	0	0	0	0	0	0	0	0	0	0	0	0	0	0	0	0	0	0	0	0	0	0	0	0	0	0	0	0	0	0	0	1	0
ENSG00000261970.1	1	0	5	2	1	2	2	4	3	8	2	6	0	9	4	5	5	2	3	2	2	3	1	6	0	1	4	6	0	4	5	4	3	2	1	1	2	4	2	3	6	2	2	2	3	1	5	9	3
ENSG00000171840.10	62	93	48	71	76	17	24	20	31	54	60	27	60	65	11	41	51	64	101	79	22	94	46	47	45	42	26	29	96	51	51	79	91	25	115	24	31	54	69	31	101	108	128	17	59	48	34	30	60
ENSG00000214428.3	0	0	1	0	0	0	0	0	0	0	0	0	0	0	0	0	0	0	0	0	0	0	0	0	0	0	0	0	0	0	0	0	0	0	0	0	0	0	0	0	0	0	0	0	0	0	0	0	1
ENSG00000256927.1	0	0	0	0	0	0	0	0	0	0	0	0	0	0	0	0	0	0	0	0	0	0	0	0	0	0	0	0	0	0	0	0	0	0	0	0	0	0	0	0	0	1	0	0	0	0	0	0	0
ENSG00000259728.4	40	16	45	56	36	13	18	27	23	52	16	27	29	76	16	35	28	58	56	73	33	46	24	70	24	14	18	28	27	29	39	49	69	23	22	31	26	30	39	34	30	19	44	14	28	24	52	42	25
ENSG00000203852.3	0	0	0	0	0	0	1	0	0	0	0	0	0	0	0	0	0	1	0	0	0	0	0	0	0	0	1	0	0	0	0	0	0	0	1	0	0	0	0	0	0	0	0	0	0	0	0	0	0
ENSG00000134369.14	2914	2053	2994	3162	2941	1002	1859	1494	1783	3939	3598	1834	947	3711	440	2639	880	3784	1835	2221	1255	1977	713	6386	1117	2000	1205	1552	1789	2475	1798	1421	2046	1684	2274	1969	1626	1555	992	1069	3316	1977	3467	950	993	1711	1730	2240	1144
ENSG00000248740.4	0	0	0	0	0	1	0	1	1	0	0	0	0	0	1	0	1	4	0	0	3	0	0	1	0	0	1	0	0	0	0	0	0	0	0	1	0	0	0	0	0	0	0	1	0	1	0	0	0
ENSG00000273449.1	5	9	15	2	7	2	4	3	5	15	11	11	4	12	4	7	7	24	9	5	1	9	5	11	4	2	23	5	6	6	11	1	5	7	8	4	5	11	11	5	5	4	11	2	7	7	10	15	8
ENSG00000110975.7	94	18	189	214	196	243	279	224	181	63	70	343	38	436	34	496	208	198	153	302	255	180	99	301	126	233	198	156	130	292	424	409	561	261	61	338	197	111	29	89	23	76	62	140	94	63	179	785	82
ENSG00000233139.1	0	0	0	0	0	0	0	1	1	0	0	0	0	1	1	0	0	1	0	1	0	0	0	0	0	0	0	0	0	1	0	1	0	0	0	0	0	0	0	0	0	0	0	0	0	0	0	0	0
ENSG00000113504.18	8739	4382	6351	5811	8089	7959	9204	10631	10392	6742	11784	4554	6201	6949	4059	5030	3393	6969	7753	7154	6992	10857	5751	6748	8113	6660	4642	9371	11231	7707	9483	7569	6766	3680	9782	7330	10112	7325	4360	2473	19253	9734	6230	4599	5360	4960	10375	5653	12101
ENSG00000148158.15	1666	3604	2699	3592	5210	4193	7518	7542	7878	2421	6938	2299	4114	3592	3796	2572	1895	1402	3999	1778	6747	9091	4399	1966	2443	5121	3167	9134	11755	6449	7611	4082	3575	3913	5974	6005	10837	2118	2737	755	4489	6426	4035	4933	2248	1841	6745	2896	11773
ENSG00000242034.1	1	1	1	1	0	0	0	0	0	0	2	0	1	0	0	1	1	0	0	0	0	1	1	0	0	1	1	1	1	3	0	3	0	1	0	0	2	0	0	0	0	0	1	0	0	1	0	1	1
ENSG00000251136.7	153	102	221	162	122	48	150	138	72	115	224	163	73	290	81	122	167	224	172	183	85	171	114	187	192	106	160	117	142	193	100	155	179	137	167	130	156	164	142	99	228	125	205	97	132	94	183	210	153
ENSG00000250318.1	79	34	37	52	63	41	63	35	54	88	132	54	11	72	16	54	58	21	41	66	41	44	39	37	30	19	44	58	62	68	33	30	47	57	41	61	52	55	31	52	122	68	80	35	54	52	62	55	28
ENSG00000268069.2	14	2	15	6	2	2	8	7	5	7	10	5	2	9	0	11	8	3	5	14	5	2	5	20	14	7	7	10	3	8	3	8	8	5	9	4	6	15	7	4	5	6	9	4	13	3	6	10	4
ENSG00000275803.1	1	0	0	0	0	0	0	0	0	0	0	2	0	0	1	0	3	0	0	0	0	0	0	0	0	0	0	0	0	1	0	0	0	0	0	0	0	0	0	0	0	0	0	0	0	0	0	0	2
ENSG00000130254.10	4393	2146	3935	4289	4470	3742	4927	3715	4975	4297	4945	4330	1645	5542	2096	3493	2928	2390	3939	4120	4643	5154	2834	2262	3280	3470	3293	5311	4767	4711	6953	5313	3647	2208	4699	4894	5770	4080	1981	2697	4001	3795	3410	2958	3029	2658	4940	6053	5314
ENSG00000214313.7	1	36	6	56	73	153	163	285	221	8	9	4	111	1	169	0	28	0	89	1	124	209	210	0	13	123	126	220	192	29	156	12	39	41	132	109	225	5	12	0	4	27	16	134	3	15	219	1	392
ENSG00000258056.2	548	242	488	418	462	429	556	442	505	545	481	471	147	780	192	498	512	251	589	675	504	507	340	379	469	364	279	471	528	433	570	717	574	302	467	502	589	429	176	351	300	350	254	396	573	282	483	470	437
ENSG00000212324.1	0	0	0	0	0	0	0	0	0	0	0	0	0	0	0	0	0	0	0	0	0	0	0	0	0	0	0	0	0	0	0	0	0	0	0	0	0	0	0	0	0	0	0	0	0	0	0	0	0
ENSG00000239528.1	2	1	55	18	16	0	6	0	10	6	12	2	2	25	10	14	3	46	50	1	3	28	49	16	23	1	2	1	2	6	2	23	3	7	17	15	12	2	7	2	32	2	4	9	3	7	3	20	32
ENSG00000196427.12	1	1	0	0	0	0	1	0	0	0	1	1	1	0	0	0	0	1	0	0	0	2	0	3	0	0	1	0	0	0	0	0	0	0	0	0	0	0	0	0	1	0	1	0	0	0	0	0	0
ENSG00000126903.14	3280	1327	2485	2021	1902	1209	1593	1342	2418	2453	1990	1418	1256	2441	744	2096	1988	2441	2739	4152	1302	2024	994	3474	3903	1469	994	1681	1994	1986	1965	3014	2167	919	2018	1935	1991	3143	1470	2505	3693	2126	2576	922	3015	1848	1771	2784	1639
ENSG00000196787.3	28	7	62	30	25	6	7	5	10	25	14	10	10	31	5	86	14	144	152	87	3	10	14	150	23	16	5	11	8	12	14	42	29	9	15	21	8	23	24	47	130	8	19	14	51	23	9	35	16
ENSG00000259770.2	0	0	0	0	0	0	1	0	1	0	0	0	0	0	0	0	0	0	0	0	0	0	1	0	1	0	0	0	0	0	0	0	0	0	0	0	0	1	0	0	0	1	0	0	0	0	0	0	0
ENSG00000254724.1	0	0	0	0	0	0	0	0	0	0	0	0	0	0	0	0	0	2	0	0	0	0	0	0	0	0	0	0	0	0	0	0	0	0	0	0	0	0	0	0	0	0	0	0	0	0	0	0	0
ENSG00000235629.1	1	0	3	2	1	0	2	2	1	2	0	3	0	7	0	1	1	7	4	4	2	1	7	1	3	3	0	0	0	2	1	6	0	5	2	2	3	2	0	0	0	1	0	0	1	1	4	1	3
ENSG00000168916.14	1320	944	1042	973	1862	898	1431	1222	866	2146	2702	1421	565	1639	417	1232	638	1000	1998	2195	1180	1907	876	1567	988	955	965	1570	1921	2247	972	1658	1284	1393	1062	1437	980	1006	801	733	1784	2493	1614	709	2007	812	1775	1419	857
ENSG00000249109.1	1	0	1	0	0	0	0	0	4	0	0	5	0	0	0	3	0	9	7	4	0	0	1	0	3	0	5	1	0	0	1	1	1	0	1	1	0	0	0	0	7	1	0	0	0	0	4	0	0
ENSG00000254170.1	2	0	1	0	3	0	0	1	9	2	1	1	2	0	2	1	2	3	1	0	2	1	6	1	0	0	0	0	0	0	4	3	0	0	1	2	0	1	1	0	0	0	1	0	2	1	2	0	3
ENSG00000254303.1	0	0	0	0	0	0	0	0	0	0	5	0	0	0	0	0	0	0	0	0	0	0	0	0	0	0	0	0	0	0	0	0	0	0	0	0	0	0	0	0	1	0	0	0	0	0	0	0	0
ENSG00000215251.3	1272	1115	2141	1223	1811	1734	2286	2566	2531	1058	1789	1248	1246	2391	1091	1262	741	1323	3488	1997	1713	3459	1305	2146	1795	1776	1107	2230	2674	1637	1981	2540	1559	1486	1925	1875	3139	1223	1073	599	1209	1810	1576	1488	2447	1161	2193	2350	2687
ENSG00000231897.1	0	0	0	0	0	0	0	0	0	0	0	0	0	0	0	0	0	0	0	0	0	0	0	0	0	0	0	0	0	0	0	0	0	0	0	0	0	0	0	0	0	0	0	0	0	0	0	0	0
ENSG00000225667.1	3	1	2	1	3	2	6	0	0	2	1	0	0	2	0	1	1	5	5	9	2	3	1	7	5	1	2	2	5	1	1	4	11	0	1	3	2	4	0	0	3	2	2	2	7	2	2	3	2
ENSG00000249590.6	0	0	0	0	0	0	0	0	0	0	0	0	0	0	0	0	0	0	0	0	0	0	0	0	0	0	0	0	0	0	0	0	0	0	0	0	0	0	0	0	0	0	0	0	0	0	0	0	0
ENSGR0000185960.11	0	0	0	0	0	0	0	0	0	0	0	0	0	0	0	0	0	0	0	0	0	0	0	0	0	0	0	0	0	0	0	0	0	0	0	0	0	0	0	0	0	0	0	0	0	0	0	0	0
ENSG00000235160.1	0	0	0	0	0	0	0	0	0	0	0	0	0	0	0	0	0	0	0	0	0	0	0	0	0	0	0	0	0	0	0	0	0	0	0	0	0	0	0	0	0	0	0	0	0	0	0	0	0
ENSG00000128298.15	91	254	194	381	917	1225	1040	2155	1606	123	1123	105	536	126	968	101	216	74	496	145	1267	871	1280	134	175	930	1173	1603	928	834	1678	161	214	541	702	772	1683	69	273	62	1830	750	205	873	138	293	1707	84	1743
ENSG00000240853.3	3	0	0	0	0	0	1	1	0	0	0	0	0	1	0	0	0	0	0	0	0	2	0	1	0	0	1	1	1	0	2	0	0	0	0	1	0	1	2	1	0	0	0	0	0	0	0	0	1
ENSG00000238077.1	0	0	1	3	0	1	0	0	0	2	0	3	1	2	1	2	2	0	0	0	0	0	2	1	1	0	0	2	0	0	0	0	1	0	0	0	0	0	0	0	3	0	1	0	2	0	2	3	3
ENSG00000168060.13	131	124	133	208	260	111	210	140	231	149	194	81	145	106	106	145	223	133	224	181	160	252	159	171	108	146	170	166	236	279	187	164	153	137	361	171	210	225	196	100	146	186	428	125	94	158	220	124	147
ENSG00000253292.1	0	0	0	1	0	1	2	1	8	0	0	0	0	2	0	0	0	0	0	0	1	2	1	0	0	0	1	0	0	1	0	0	0	1	2	1	0	0	0	0	1	1	0	0	1	1	0	2	0
ENSG00000201491.1	0	0	0	0	0	0	0	0	0	0	0	0	0	0	0	0	0	0	0	0	0	0	0	0	0	0	0	0	0	0	0	0	0	0	0	0	0	0	0	0	0	0	0	0	0	0	0	0	0
ENSG00000253467.1	0	0	0	0	4	0	0	0	0	0	0	0	0	0	0	0	0	0	0	0	0	0	0	0	0	0	0	0	0	0	0	0	0	0	1	0	0	0	1	0	0	0	0	0	0	3	0	0	0
ENSG00000226646.1	3	0	2	0	0	0	0	1	9	0	1	0	0	0	1	1	1	1	2	0	3	1	1	2	5	1	0	0	1	0	1	1	0	1	0	1	0	1	1	0	0	0	0	0	2	0	1	1	3
ENSG00000152784.14	210	86	322	248	99	33	68	35	60	415	261	55	69	84	36	104	63	381	157	161	59	139	64	411	52	41	76	43	86	92	78	100	161	49	109	81	46	76	104	77	712	75	200	18	37	100	83	146	81
ENSG00000164056.9	2792	4386	2886	4376	6238	1784	2375	1846	2178	2850	3709	1054	1933	1945	776	2852	2475	3398	7509	4834	1371	5803	998	2845	5780	1753	2470	1819	5037	4780	2723	3238	3618	1574	9588	1338	2145	4774	3827	2213	5110	2786	16783	1333	3108	3595	2618	3664	2406
ENSG00000170085.16	682	318	857	602	447	361	484	487	456	723	469	533	184	983	156	767	399	699	881	864	419	566	252	1288	410	401	301	446	556	570	519	779	745	384	503	531	617	483	295	448	1014	388	694	326	865	445	479	835	452
ENSG00000254974.1	5	5	4	5	8	9	11	41	6	10	8	9	7	13	3	8	4	5	4	5	13	18	9	22	3	14	11	13	13	13	27	11	3	6	4	9	23	6	3	2	19	9	6	10	10	8	12	24	4
ENSG00000116791.12	11713	9344	24295	11897	11015	14150	13146	24765	23566	14907	15891	13815	18508	25602	14462	16557	18661	18549	28635	23825	13905	32199	22647	25438	19796	16386	10924	20734	21363	12579	27654	34869	23786	14148	16421	18055	27903	18576	7822	11590	13566	13209	10704	15686	26752	10835	24496	28146	25934
ENSG00000250708.1	1	0	0	0	1	0	0	0	0	0	0	0	0	0	1	0	0	0	0	1	0	0	1	0	0	0	0	0	0	0	0	0	0	0	0	0	0	0	0	0	3	0	0	0	0	0	0	1	0
ENSG00000200645.1	0	0	0	0	0	0	0	0	0	0	0	0	0	0	0	0	0	0	0	0	0	0	0	0	0	0	0	0	0	0	0	0	0	0	0	0	0	0	0	0	0	0	0	0	0	0	0	0	0
ENSG00000238105.6	209	115	282	379	476	280	657	907	221	306	631	356	166	597	319	309	329	332	255	286	455	307	608	260	132	245	1537	365	336	554	553	141	391	391	374	321	587	279	157	131	379	243	335	394	311	187	781	367	848
ENSG00000225570.1	0	0	0	0	0	0	0	0	0	0	0	0	0	0	0	0	0	0	0	0	0	0	0	0	0	0	0	0	0	0	0	0	0	0	0	0	0	0	0	0	0	0	0	0	0	0	0	0	0
ENSG00000261254.2	123	37	105	74	82	72	79	92	101	56	100	87	52	138	44	113	37	97	118	110	73	77	42	141	55	79	81	84	76	94	83	122	115	80	59	79	65	91	42	63	65	38	92	40	91	73	68	154	71
ENSG00000180221.6	2	3	1	1	2	0	2	1	19	1	2	1	0	0	1	0	0	1	0	0	0	1	3	0	2	2	0	2	0	2	2	1	5	0	0	0	0	0	1	0	0	0	0	0	1	0	1	1	0
ENSG00000128313.2	0	0	2	1	2	0	1	0	1	0	1	0	2	4	0	1	2	1	1	0	0	1	0	0	0	0	0	1	1	0	0	0	1	0	0	0	1	5	0	0	15	0	5	0	1	0	0	0	2
ENSG00000276573.1	5	2	2	6	0	2	1	4	2	4	2	6	3	10	2	5	2	10	11	8	2	6	4	8	11	0	1	2	4	2	5	11	6	2	2	2	1	2	2	8	1	2	2	4	11	3	3	8	3
ENSG00000219410.5	3	3	4	4	6	2	6	12	2	6	6	2	1	7	4	5	2	4	1	3	2	1	2	6	1	1	14	5	7	9	6	3	2	10	2	3	2	3	2	3	5	2	1	2	0	2	6	4	2
ENSG00000222941.2	0	0	0	0	0	0	0	0	0	0	0	0	0	0	0	0	0	0	0	0	0	0	0	0	0	0	0	0	0	0	0	0	0	0	0	0	0	0	0	0	0	0	0	0	0	0	0	0	0
ENSG00000200800.1	0	0	0	0	0	0	0	0	0	0	0	0	0	0	0	0	0	0	0	0	0	0	0	0	0	0	0	0	0	0	0	0	0	0	0	0	0	0	0	0	0	0	0	0	0	0	0	0	0
ENSG00000166979.11	1073	628	1109	886	625	205	448	287	423	744	738	655	378	1086	254	985	736	1109	1437	1863	281	752	246	1421	1308	398	289	454	714	610	613	1036	951	319	1103	398	613	1242	841	508	2259	373	1292	295	1113	819	431	688	517
ENSG00000158077.4	26	26	81	53	28	61	48	79	60	52	17	40	38	105	29	84	40	42	104	50	58	49	21	48	44	18	46	61	78	28	66	85	104	53	33	89	58	24	14	44	13	20	25	33	51	5	56	79	60
ENSG00000239690.3	2	0	1	0	1	2	1	4	1	2	2	2	0	1	1	1	3	0	1	8	6	4	2	2	4	0	3	0	1	1	0	0	3	0	1	0	2	1	1	0	0	0	2	2	4	2	2	2	4
ENSG00000237902.1	0	0	0	0	0	0	0	0	0	0	0	0	0	0	0	0	0	0	0	0	0	0	0	0	0	0	0	0	0	0	0	0	0	0	0	0	0	0	0	0	0	0	0	0	0	0	0	0	0
ENSG00000249855.1	183	94	315	93	229	76	91	123	536	132	160	82	156	169	109	132	155	612	299	171	146	301	239	250	262	190	144	151	158	178	138	216	164	80	146	137	139	152	54	61	579	114	136	89	169	74	171	182	203
ENSG00000134545.12	12	4	20	7	14	1	1	2	8	8	20	2	35	41	10	2	6	24	7	15	1	34	7	27	2	12	20	4	20	5	5	11	13	4	22	1	8	12	10	39	59	7	13	3	6	10	7	3	3
ENSG00000239716.1	0	0	0	0	0	0	0	0	0	0	0	0	0	0	0	0	0	0	0	0	0	0	0	0	0	0	0	0	0	0	0	0	0	0	0	0	0	0	0	0	0	0	0	0	0	0	0	0	0
ENSG00000129450.7	126	138	84	180	102	25	41	23	65	123	100	27	117	55	40	66	26	76	136	41	29	143	47	70	70	56	23	39	150	48	77	79	65	22	118	31	64	46	137	35	316	109	54	24	18	56	43	27	88
ENSG00000273711.1	0	0	0	0	0	0	0	0	0	0	0	0	0	0	0	0	0	0	0	0	0	0	0	0	0	0	0	0	0	0	0	0	0	0	0	0	0	0	0	0	0	0	0	0	0	0	0	0	0
ENSG00000144868.12	43	31	116	126	36	34	54	27	36	82	37	133	14	171	9	248	76	68	217	148	62	31	54	100	70	38	33	40	33	30	59	161	69	108	50	113	34	61	35	149	72	41	176	54	100	103	36	121	37
ENSG00000234678.1	40	17	23	19	33	2	22	13	12	30	74	39	8	32	9	31	15	63	23	47	9	14	10	61	57	10	11	18	39	25	13	30	16	14	19	13	11	35	7	25	33	58	23	12	43	13	32	34	22
ENSG00000235964.1	0	0	0	0	0	1	0	0	4	0	0	0	1	1	0	2	1	0	0	0	0	0	0	0	0	0	0	0	1	1	2	0	0	0	0	0	0	0	0	0	0	0	0	0	1	0	0	0	0
ENSG00000100916.12	933	526	1468	678	672	600	788	958	920	834	623	823	712	1417	594	825	716	960	1455	1149	760	1265	706	1012	761	804	551	848	1103	950	1079	1600	1072	677	996	824	1088	876	456	505	416	663	933	652	956	634	1001	1777	991
ENSG00000104894.10	212	579	298	925	1167	152	244	203	330	476	589	106	1156	224	309	140	263	222	223	103	217	986	244	133	144	546	309	279	1219	909	696	373	361	157	934	199	262	248	1432	77	1464	1289	1171	134	179	708	353	114	457
ENSG00000228106.4	365	128	259	230	223	195	279	280	328	156	192	140	372	316	277	228	473	248	599	601	278	677	599	551	633	294	256	396	318	412	464	403	417	231	316	265	404	290	177	215	207	267	258	250	531	169	434	307	465
ENSG00000276098.1	0	0	0	0	0	0	0	0	0	0	0	0	0	0	0	0	0	0	0	0	0	0	0	0	0	0	0	0	0	0	0	0	0	0	0	0	0	0	0	0	0	0	0	0	0	0	0	0	0
ENSG00000235214.1	1	1	3	0	1	2	6	2	5	2	4	1	1	0	2	0	1	3	3	1	3	2	4	3	1	4	12	6	4	5	3	2	6	1	4	1	7	1	2	3	0	2	0	3	4	1	7	1	7
ENSG00000261720.1	0	0	0	0	0	0	0	0	0	0	0	0	0	0	0	0	0	0	0	0	0	0	0	0	0	0	0	0	0	0	0	0	0	0	0	0	0	0	0	0	0	0	0	0	0	0	0	0	0
ENSG00000226928.1	3	0	0	0	0	0	0	0	0	0	0	0	0	1	0	0	1	0	0	0	0	0	1	1	0	0	0	1	0	1	0	0	0	2	0	1	1	1	2	0	3	0	0	0	0	0	0	0	1
ENSG00000234115.2	0	0	0	0	1	0	0	0	7	0	0	0	4	0	0	1	0	0	0	1	1	1	1	1	0	1	0	0	0	0	0	0	0	1	2	0	1	0	0	0	0	0	0	0	0	0	0	0	2
ENSG00000260047.1	1	0	1	0	0	0	0	0	2	1	1	0	0	2	0	0	0	0	0	0	0	1	0	0	1	1	0	0	0	1	0	0	0	0	0	0	1	0	0	0	0	1	0	0	2	0	0	0	0
ENSG00000226608.3	82	90	115	46	489	123	167	296	721	17	161	32	195	55	237	21	116	52	151	27	270	649	544	75	67	658	558	203	234	206	235	210	69	107	117	219	296	66	47	19	210	67	68	117	36	26	296	26	645
ENSG00000249856.1	3	0	2	7	3	2	3	3	4	3	3	3	2	10	1	5	5	5	11	5	4	5	5	5	2	3	3	1	4	5	13	6	8	6	2	3	5	8	1	3	0	5	2	3	5	6	8	11	2
ENSG00000065548.16	4717	2969	5116	2922	3643	2819	4153	4542	4403	3785	4035	2907	3271	5582	2694	3947	3455	4185	7802	5663	3497	6721	3439	6968	4810	3418	2572	4025	5472	4764	5113	6860	5136	2683	4090	3688	5236	3622	2389	2322	4459	3708	3630	3341	7279	3191	4965	5353	4934
ENSG00000218536.1	0	0	0	0	2	0	2	0	1	0	0	0	0	0	0	0	0	0	0	0	1	1	0	0	0	1	0	1	0	0	0	0	0	1	2	0	0	0	1	0	1	1	0	1	0	0	0	1	1
ENSG00000239715.1	0	1	0	0	3	1	25	25	2	0	1	1	5	1	5	1	0	0	1	0	6	6	34	0	0	2	37	1	0	1	9	0	1	1	2	1	18	0	0	0	0	0	0	6	0	1	21	0	50
ENSG00000261003.1	9	4	12	5	6	1	10	2	1	9	0	12	1	7	1	4	0	4	18	9	2	8	1	2	4	1	1	5	3	1	4	10	3	3	2	2	4	6	1	8	1	3	6	0	3	2	2	34	0
ENSG00000154328.14	1799	874	1609	936	1237	1023	1642	1293	1582	1553	1573	1043	760	1682	688	1436	998	1477	2134	1772	1036	1650	894	2373	1285	1168	810	1401	1788	1554	1578	1902	1387	647	1272	1187	1467	1506	728	946	1516	1503	1505	922	2016	1119	1498	1404	1225
ENSG00000279547.1	0	0	0	0	0	0	0	0	0	0	0	0	0	0	0	0	0	0	0	0	0	0	0	0	0	0	0	0	0	0	0	0	0	0	0	0	0	0	0	0	0	0	0	0	0	0	0	0	0
ENSG00000256777.1	0	0	1	0	0	0	0	0	0	0	0	0	1	1	0	0	0	0	0	0	0	0	0	0	0	0	0	0	0	0	0	0	0	0	0	0	0	0	0	0	1	0	0	0	0	0	0	0	0
ENSG00000160075.11	12117	3525	9854	6099	5841	5115	6458	6151	8188	6370	6141	6125	4638	9648	4160	7244	6939	8663	10028	11267	6500	8569	5197	11686	9449	6317	4932	7675	8193	7215	9073	13742	8023	4837	6482	7349	7782	7948	4039	6760	3625	6865	6735	4260	10037	5400	7384	10014	7324
ENSG00000264768.1	0	0	0	0	0	0	0	0	0	0	0	0	0	0	0	0	0	0	0	0	0	0	0	0	0	0	0	0	0	0	0	0	0	0	0	0	0	0	0	0	0	0	0	0	0	0	0	0	0
ENSG00000224760.4	0	0	0	0	0	0	0	0	0	0	0	0	0	0	0	0	0	0	0	0	0	0	0	0	0	0	0	0	0	0	0	0	0	0	0	0	0	1	0	0	0	0	0	0	0	0	0	0	0
ENSG00000277888.1	0	0	0	0	0	0	0	0	0	0	0	0	0	0	0	0	0	0	0	0	0	0	0	0	0	0	0	0	0	0	0	0	0	0	0	0	0	0	0	0	0	0	0	0	0	0	0	0	0
ENSG00000198440.8	224	276	502	218	493	296	422	399	385	321	377	345	314	560	235	330	248	325	413	252	294	582	233	420	149	326	217	404	616	403	393	522	335	315	415	417	438	282	262	128	196	340	391	270	390	262	425	419	331
ENSG00000175749.11	7	0	13	3	21	3	5	3	5	16	3	17	5	15	6	2	4	12	4	4	6	19	10	13	10	1	16	10	6	4	5	8	5	1	5	7	3	15	6	2	13	5	7	6	8	2	8	7	14
ENSG00000162482.4	721	961	997	1630	2699	3909	5834	6180	7184	429	653	440	3928	609	6325	473	1690	313	4729	720	5400	6335	7419	65	1197	1443	2711	6437	4974	2163	6689	1964	2083	2309	4433	4431	8616	498	441	453	162	1716	528	3432	656	506	7073	380	8028
ENSG00000076242.13	2716	1376	2892	2019	1846	1517	1803	1973	2328	2120	1968	1723	1400	3526	1107	2761	1911	1982	3630	2988	1812	2932	1724	3188	2639	1676	1206	2146	2404	2280	2581	4635	3013	1720	2283	2096	2456	2340	1126	1656	1051	1717	2082	1387	3272	1639	2414	3101	2131
ENSG00000270055.1	151	20	109	73	80	69	100	151	103	143	85	114	23	175	43	69	81	98	67	102	88	85	70	29	34	17	156	51	87	106	124	134	66	108	56	60	115	31	40	70	183	71	117	51	63	74	75	153	72
ENSG00000168229.3	15	39	24	109	41	5	25	12	22	21	27	7	30	21	18	1	13	25	13	5	26	55	22	7	1	13	17	17	15	31	12	5	23	21	75	24	17	19	26	5	114	39	154	7	16	36	33	6	24
ENSG00000281212.1	0	0	0	0	0	0	0	0	0	0	0	0	0	0	0	0	0	0	0	0	0	0	0	0	0	0	0	0	0	0	0	0	0	0	0	0	0	0	0	0	0	0	1	0	0	0	0	0	0
ENSG00000200646.1	0	0	0	0	0	0	0	0	0	0	0	0	0	0	0	0	0	0	0	0	0	0	0	0	0	0	0	0	0	0	0	0	0	0	0	0	0	0	0	0	0	0	0	0	0	0	0	0	0
ENSG00000111728.9	154	40	285	164	181	48	64	80	46	424	82	102	108	117	33	136	35	387	115	52	59	188	75	405	30	97	89	40	84	100	81	221	114	56	117	98	34	65	163	64	65	91	156	30	26	71	87	248	68
ENSG00000251230.4	2	8	0	3	2	0	2	0	1	3	7	1	2	1	2	7	1	2	11	3	0	3	1	1	5	1	0	2	8	3	4	0	3	1	5	2	6	0	16	1	1	3	5	0	1	2	4	0	1
ENSG00000198198.12	2640	1621	2904	3775	2635	2180	2879	3066	1959	3740	2983	3085	866	5991	883	3945	1389	2254	2215	3062	2386	2043	1624	2650	1731	1613	1803	2777	2210	2484	2653	2512	2775	2169	2356	3321	2790	1923	1009	1344	2523	2340	2524	1806	2102	1986	2486	3405	2382
ENSG00000125901.5	3957	820	3027	2128	1980	2123	2243	1477	2951	2022	1485	1928	1483	2938	1718	2245	2746	2010	2989	2934	2322	2811	2654	2890	2507	1967	1647	2478	2189	2143	3424	5440	3019	1187	2132	2611	3152	3748	1065	2037	2134	1841	1414	1405	3396	1579	2781	2995	2674
ENSG00000172086.7	2095	1580	4192	1886	2250	1480	2190	2171	2398	2702	2371	1978	2182	3513	1663	2504	2569	1824	3346	2055	1911	4898	2626	4545	1340	2056	1632	2499	3659	2893	3050	4329	3130	1809	2573	2032	3401	2254	1743	1132	1370	2096	2633	1655	3209	1657	2992	3737	2524
ENSG00000249162.1	0	0	0	0	0	0	0	0	0	0	0	0	0	0	0	0	0	0	0	0	0	0	0	0	0	0	0	0	0	0	0	0	0	0	0	0	0	0	0	0	0	0	0	0	0	0	0	0	0
ENSG00000142347.15	403	692	245	932	871	211	408	214	375	719	819	110	698	156	255	188	188	226	339	105	335	869	353	227	306	372	272	437	774	502	650	436	462	155	964	220	296	271	877	87	2616	1082	834	146	189	489	493	131	457
ENSG00000221502.1	0	0	0	0	0	0	0	0	0	1	0	0	0	0	0	0	1	1	0	0	0	0	0	0	0	0	0	1	0	0	0	0	0	0	0	0	0	0	1	0	0	0	0	0	0	0	0	1	0
ENSG00000232881.2	0	0	0	0	0	0	0	0	1	0	0	0	0	0	0	0	0	0	0	0	0	0	0	0	0	0	0	0	0	0	0	0	0	0	0	0	0	0	0	0	0	0	0	0	0	0	0	0	0
ENSG00000261701.5	0	22	0	32	6	14	4	54	5	0	1	1	13	2	16	0	5	2	11	2	13	14	14	3	4	2	17	11	76	15	4	3	4	4	140	14	20	1	2	0	4	8	3234	1	0	1	18	4	39
ENSG00000244039.1	0	0	0	0	0	0	0	0	0	0	1	0	0	0	0	0	0	0	0	0	0	0	0	0	0	0	0	0	0	0	0	0	0	0	0	0	0	0	0	0	0	0	0	0	0	0	0	0	0
ENSG00000237624.1	25	13	28	49	26	9	9	8	16	18	10	2	7	12	12	26	5	21	29	39	1	29	3	11	42	11	15	22	35	17	16	15	22	3	60	6	18	4	21	5	16	25	33	0	5	16	14	10	51
ENSG00000231389.6	8579	13524	20215	9689	15477	5767	7543	5263	10268	19758	15112	5440	25248	7389	7164	7900	7990	12627	15913	10887	9039	27081	7067	16288	7937	9881	6316	11231	19096	14002	13251	20415	22698	7816	27538	8900	7932	16267	27686	2583	43735	17830	13114	4088	3622	12393	13952	10750	14889
ENSG00000272140.2	10	10	20	26	12	8	24	17	6	19	18	21	5	28	8	17	10	42	19	25	8	14	22	21	15	1	30	14	18	15	12	13	18	15	18	16	24	19	13	9	17	6	13	10	12	19	30	30	11
ENSG00000153707.14	441	2451	506	2978	5415	5067	6419	11532	6009	323	10320	760	4488	677	2676	525	1526	432	3309	266	4722	10828	5621	91	307	4419	2862	6111	7059	6550	7314	541	977	3653	6975	3802	9751	290	2648	93	3119	5014	5531	3290	450	2039	9483	347	8518
ENSG00000074527.10	45185	13225	49387	20340	18178	11021	14411	15905	18604	56146	24580	39537	8724	39969	6715	33217	23077	28877	29647	58202	15259	26476	11540	59500	25872	17629	7776	21258	24316	21948	14925	74559	27634	13583	17777	22147	12511	35969	10234	23075	6461	23702	19679	11658	48934	13639	16076	61899	14383
ENSG00000100911.12	9934	3733	5977	3093	4205	2183	3458	2830	4533	4012	4189	2942	3678	4353	2423	3357	4266	5271	6086	5550	3169	6919	2898	8544	4386	3329	2778	4034	5387	4910	5437	11350	5207	2646	5702	3212	4676	5894	3608	3407	3657	5499	4468	2396	7824	3404	4794	5489	4495
ENSG00000271429.1	0	0	0	0	0	0	0	0	0	0	0	0	0	0	0	0	0	0	0	0	0	1	0	1	0	0	0	0	0	0	0	0	0	0	0	0	0	0	0	0	0	0	0	1	0	0	0	0	0
ENSG00000186509.4	1	0	0	4	0	2	0	3	3	1	5	1	0	0	1	0	0	0	1	0	3	0	1	0	1	0	3	1	0	0	1	0	0	0	0	2	2	0	0	0	1	0	0	9	0	0	0	1	5
ENSG00000179292.4	16	8	6	10	8	5	6	3	9	3	23	8	1	10	1	17	5	18	35	59	3	12	3	14	79	7	1	7	10	14	5	32	8	5	15	10	3	29	20	14	39	12	14	4	14	7	14	10	6
ENSG00000227777.1	0	0	0	0	0	0	0	0	0	1	5	0	0	1	0	0	0	0	0	7	0	0	0	0	0	0	0	0	1	2	0	2	0	0	1	0	0	0	0	0	1	5	0	0	0	0	1	1	0
ENSG00000251410.1	0	0	0	0	0	0	0	0	0	0	0	0	0	0	0	0	0	0	0	0	0	0	0	0	0	0	0	0	0	0	0	0	0	0	0	0	0	0	0	0	0	0	0	0	0	0	0	0	0
ENSG00000267223.1	0	0	0	0	0	0	0	0	0	0	0	0	0	0	0	0	0	0	0	0	0	1	0	0	0	0	1	1	0	0	0	0	0	0	0	0	0	0	0	0	0	0	0	0	0	0	0	0	0
ENSG00000245322.5	5	2	6	8	4	1	1	1	1	11	0	3	1	7	3	7	6	15	6	15	7	6	2	9	3	1	4	1	6	2	1	18	11	8	1	7	5	6	2	4	5	1	5	2	6	2	6	7	5
ENSG00000181097.5	22	13	32	27	14	13	19	16	15	33	25	30	8	31	8	23	23	13	18	29	14	14	5	16	16	18	20	23	17	21	29	17	19	15	26	13	13	17	6	11	20	14	15	9	38	13	18	31	12
ENSG00000207318.1	0	0	0	0	0	0	0	0	0	0	0	0	0	0	0	0	0	0	0	0	0	0	0	0	0	0	0	0	0	0	0	0	0	0	0	0	0	0	0	0	0	0	0	0	0	0	0	0	0
ENSG00000233547.1	10	2	7	6	5	2	7	9	2	4	12	8	2	13	1	8	7	11	7	13	2	5	6	10	7	4	8	8	3	1	10	9	15	9	6	5	12	8	3	3	2	2	8	4	5	3	6	10	4
ENSG00000017797.10	32738	4540	24643	9608	10686	7790	9944	10314	10789	18134	7698	11566	5295	24007	3042	15602	8366	27329	21279	34925	9293	12806	4625	58897	18152	7615	6571	9736	8302	10399	13763	19964	20346	7563	9027	11518	12446	19113	5429	9967	3938	8005	8248	6152	30831	8613	7675	28817	7023
ENSG00000249851.1	0	0	0	0	0	0	0	0	0	0	0	0	0	0	0	0	0	0	0	0	0	0	1	0	0	0	0	0	0	0	0	0	0	0	0	0	0	0	0	0	0	0	0	0	0	0	0	0	0
ENSG00000223723.1	40	20	51	49	15	56	53	92	38	23	52	37	25	108	34	62	30	16	72	44	63	52	44	14	44	40	48	52	63	30	47	68	35	38	26	86	49	21	18	51	45	37	29	41	42	21	43	67	61
ENSG00000241186.6	1371	2180	1797	694	141	237	299	263	275	853	351	2932	102	5417	138	3416	4160	1905	2476	1931	370	210	437	863	1795	253	185	479	204	568	233	7983	1254	1431	171	2522	2801	4146	1198	1158	2	1130	156	483	6709	671	1631	1559	169
ENSG00000072121.14	2768	1782	3059	3123	2668	2175	2707	3297	2341	3615	3082	2955	1355	5214	890	3839	1354	2333	2796	3138	2534	3161	1477	3463	1886	2169	1734	2656	2356	2774	2740	4146	3664	2138	2741	3274	3067	2440	1237	1190	2604	2613	2287	1957	3189	1676	2686	3697	2802
ENSG00000152422.14	563	315	671	423	415	249	377	442	452	555	490	369	511	685	329	420	495	436	984	543	384	899	324	981	503	356	244	441	493	517	596	1290	751	368	452	479	608	571	395	271	533	412	471	307	775	394	532	715	543
ENSG00000267160.1	12	5	21	6	6	7	41	9	5	5	6	9	6	12	3	9	11	4	9	9	7	10	4	5	5	6	9	7	6	7	10	10	15	0	4	12	7	6	4	2	12	8	10	6	14	8	8	14	10
ENSG00000229457.1	0	36	1	6	3	22	13	34	55	2	2	1	55	1	28	0	9	1	14	0	10	5	21	1	0	17	6	52	38	2	12	8	7	13	4	35	25	0	0	0	315	2	5	31	0	1	78	0	25
ENSG00000255951.1	0	0	0	0	2	0	1	0	0	0	0	1	0	0	0	0	0	0	0	0	0	1	1	2	0	0	1	0	0	0	0	0	0	0	0	0	1	0	0	0	0	0	0	0	1	0	1	0	0
ENSG00000244493.1	0	0	0	0	1	0	0	1	1	0	0	0	0	0	0	0	1	0	0	2	1	0	0	0	0	0	0	0	0	0	0	0	2	0	0	0	2	0	0	0	1	1	0	0	0	0	0	0	0
ENSG00000221458.1	0	0	0	0	0	0	0	0	0	0	0	0	0	0	0	0	0	0	0	0	0	0	0	1	0	0	0	1	0	0	0	0	0	0	0	0	0	0	0	0	0	0	1	0	0	0	0	0	0
ENSG00000165283.14	6161	2856	5311	4350	4672	4253	4942	5089	6579	3932	4579	3171	4053	5644	4407	3665	5038	4385	6659	5720	5540	7479	7207	6764	5481	4651	3421	6117	6305	4845	7607	8939	6599	3602	5614	5650	7296	5476	2627	3235	4262	4940	4149	3721	6805	3592	6749	6000	7304
ENSG00000272710.1	2	0	1	1	2	0	0	0	0	0	4	0	1	0	0	1	3	0	4	2	0	0	1	2	0	1	0	2	2	2	0	2	6	1	0	0	0	0	3	0	0	2	0	0	1	1	1	0	1
ENSG00000278038.1	1	0	0	0	0	0	0	0	0	0	0	0	0	1	0	0	1	0	0	0	0	0	0	1	0	1	0	1	1	0	1	0	3	0	0	0	1	0	0	0	0	0	0	0	0	0	0	0	1
ENSG00000254482.1	0	0	0	0	0	0	0	0	0	0	0	0	0	0	0	0	0	0	0	0	0	0	0	0	0	0	0	0	0	0	0	0	0	1	0	0	0	0	0	0	0	0	0	0	0	0	0	0	0
ENSG00000262461.4	0	0	0	0	0	0	0	0	0	0	0	1	0	0	0	0	0	0	0	0	0	0	0	0	0	0	0	0	0	0	0	0	0	0	0	0	0	0	0	0	0	0	0	0	0	0	0	0	0
ENSG00000186908.13	2003	1501	3586	1948	2034	1201	1871	2150	1737	2887	1937	2404	1132	4067	751	2670	1650	2506	2595	2688	1635	2588	1387	3404	1521	1473	1444	1788	2199	2186	2180	3078	2927	1761	2041	2039	2110	1887	1238	1187	2329	1353	2436	1423	2161	1371	2036	3983	1870
ENSG00000180532.9	9	0	2	1	0	5	5	8	2	12	1	3	0	4	1	1	3	4	1	0	2	3	4	6	1	7	4	1	1	8	7	6	3	1	8	5	6	3	0	2	10	3	1	3	4	7	4	3	2
ENSG00000182287.12	1273	1146	2250	1322	1667	780	1136	997	1478	1165	1606	796	2042	1629	844	1242	1201	1321	1658	1577	824	2712	911	2326	1054	1617	817	1030	1937	1852	1533	1613	1981	1096	1772	1176	1401	1408	1482	656	1473	1356	2266	760	864	1072	1604	1636	1139
ENSG00000252729.1	0	0	0	0	0	0	0	0	0	0	0	0	0	0	0	0	0	0	0	0	0	0	0	0	0	0	0	0	0	0	0	0	0	0	0	0	0	0	0	0	0	0	0	0	0	0	0	0	0
ENSG00000135502.15	3	2	2	13	9	2	7	10	4	9	13	3	1	1	4	0	11	6	5	3	1	2	6	2	0	2	26	1	3	4	2	3	3	6	8	1	7	0	7	3	4	5	26	5	0	2	9	4	9
ENSG00000212542.1	0	0	0	0	0	0	0	1	0	0	0	0	0	0	0	2	0	0	0	0	0	0	0	1	0	0	0	0	0	0	0	0	0	0	1	0	0	0	0	0	0	0	0	0	0	0	0	0	0
ENSG00000222945.2	0	0	0	0	0	0	0	0	0	0	0	0	0	0	0	0	0	0	0	0	0	0	0	0	0	0	0	0	0	0	0	0	0	0	0	0	0	0	0	0	0	0	0	0	0	0	0	0	0
ENSG00000225822.4	2	0	2	5	5	3	0	3	1	5	1	2	1	1	0	0	2	0	2	5	0	0	2	1	1	0	1	1	1	1	0	0	0	1	1	0	1	4	1	2	0	0	2	0	2	0	2	3	3
ENSG00000213417.3	0	0	0	0	0	0	0	0	0	0	0	0	0	0	0	1	0	0	0	0	0	0	0	0	0	0	0	0	0	0	0	0	0	0	0	0	0	0	0	0	0	0	0	0	0	0	0	0	0
ENSG00000102393.8	2213	911	1968	1197	1004	672	890	986	1360	1293	1196	1029	962	1763	610	1158	1395	1455	2200	2139	865	1839	776	2203	1850	982	633	1198	1315	1163	1381	3095	1464	823	1516	1617	1423	1631	706	1113	3004	1181	1173	773	1864	975	1295	2014	1322
ENSG00000251859.1	0	0	0	0	0	0	0	0	0	0	0	0	0	0	0	0	0	0	0	0	0	0	0	0	0	0	0	0	0	0	0	0	0	0	0	0	0	0	0	0	0	0	0	0	0	0	0	0	0
ENSG00000162383.10	20	26	29	72	50	28	37	18	11	60	23	9	87	34	14	31	20	45	32	13	18	88	34	10	8	13	13	17	83	41	69	14	34	38	49	26	106	15	14	18	2585	8	104	1	6	25	70	17	19
ENSG00000185477.4	1011	2487	2200	3079	4597	3021	4471	3886	4633	1322	2689	1472	3217	1686	1694	1855	2865	1824	3235	1116	2993	5603	1447	617	757	4469	3543	4365	2980	4999	5984	2456	4046	4591	3384	4100	4675	1606	2823	580	4135	3911	3578	3868	2234	4080	3582	1719	2434
ENSG00000237380.5	222	43	156	129	124	139	171	162	158	120	114	152	142	191	189	202	160	151	284	350	161	229	330	187	168	146	161	186	174	138	224	235	257	119	158	175	187	283	92	113	499	111	117	84	266	88	196	194	228
ENSG00000122787.13	6	0	3	4	0	0	0	1	1	0	8	0	2	1	2	1	2	4	1	3	1	3	1	14	4	0	0	0	0	1	0	3	1	0	2	1	0	2	0	0	2	2	4	1	3	0	1	0	4
ENSG00000005022.5	34592	11784	40603	26573	21894	23759	26431	32456	36784	19592	15409	21151	29391	46757	28095	28208	25807	21105	57099	41280	29024	49042	40634	18918	36443	26593	20443	32706	34797	26099	54105	73987	46399	25009	31926	35099	43667	24474	8771	22681	12597	23245	13780	19666	33175	17192	34966	33753	45070
ENSG00000233038.4	30	32	20	69	53	10	17	10	26	54	45	7	31	11	14	8	8	23	23	5	21	77	12	16	18	31	13	34	31	18	21	34	32	21	68	13	10	18	39	6	218	46	66	4	17	19	31	5	36
ENSG00000225077.2	3	5	15	4	8	9	11	19	15	5	6	3	12	4	9	3	0	11	11	17	4	13	6	11	10	9	20	19	10	8	7	29	3	8	8	10	25	3	2	4	1	3	1	1	3	5	13	2	27
ENSG00000261866.1	0	0	0	0	0	0	0	0	0	0	0	0	2	0	0	0	0	0	1	0	0	0	0	0	0	0	0	0	2	0	0	0	0	0	0	0	0	0	0	0	0	2	1	0	0	0	0	0	0
ENSG00000211885.1	0	0	0	0	0	0	0	0	0	0	0	0	0	0	0	0	0	0	0	0	0	0	0	0	0	0	1	0	0	0	1	0	0	0	0	0	0	0	0	0	0	0	0	0	0	0	0	0	0
ENSG00000174948.5	0	0	0	0	0	0	1	0	0	0	0	1	0	0	0	0	0	1	0	0	0	1	0	0	0	0	0	0	1	0	0	0	0	0	1	1	0	0	0	0	0	0	0	0	0	0	0	1	0
ENSG00000212259.1	0	0	1	0	0	0	0	0	0	0	0	0	0	0	0	0	0	0	0	0	0	0	0	0	0	0	0	0	0	0	0	0	0	0	0	0	0	0	0	0	1	0	0	0	0	0	0	0	0
ENSG00000232901.1	9	2	12	5	3	3	3	1	3	7	7	8	2	6	2	11	9	3	16	9	3	5	3	4	6	2	4	3	4	4	5	3	16	2	1	6	13	1	3	5	3	4	3	2	7	3	7	3	3
ENSG00000132464.10	1099	919	1642	1317	1141	1399	1786	1672	2315	1071	1737	911	708	2354	642	2594	1441	1087	4210	3073	1691	2219	917	1439	1883	1970	875	1936	1537	2343	1912	2906	4253	1662	1069	2255	2244	1611	638	1034	11	1366	1012	1470	4499	1366	1935	1750	1033
ENSG00000258516.1	0	0	0	0	0	0	0	0	0	0	0	0	1	0	0	0	1	0	0	1	0	0	0	0	0	0	0	0	0	0	0	0	0	0	0	0	0	0	0	0	0	0	0	0	0	0	0	0	0
ENSG00000114902.12	8112	3654	8508	5027	5477	4720	5655	6374	8030	5409	5136	4479	5807	8257	5344	5547	6586	5776	9359	9224	5584	10763	6841	8838	6809	5652	3499	7274	7603	6412	9138	12069	8442	4481	6853	5967	8073	7504	3666	4393	2300	5577	5815	4400	9920	4753	8425	8039	8196
ENSG00000253280.1	0	0	0	0	0	0	0	0	0	0	0	0	0	0	0	0	0	0	0	0	0	1	0	0	0	0	0	0	0	0	0	0	0	0	0	0	0	0	0	0	0	0	0	0	0	0	0	0	0
ENSG00000255486.1	0	0	0	0	0	0	0	0	0	0	0	0	0	0	0	0	0	0	0	0	0	0	1	0	0	0	0	0	0	0	0	0	0	0	0	0	0	0	0	0	0	0	0	0	0	0	0	0	0
ENSG00000100368.12	199	553	495	679	711	162	607	190	310	347	447	193	618	232	251	295	259	176	514	229	338	1212	198	171	331	588	236	328	672	653	533	424	484	165	1224	194	316	302	573	114	905	678	1054	312	298	532	886	111	407
ENSG00000244757.1	6	2	6	7	6	2	7	5	3	5	8	8	2	5	0	6	9	2	2	5	3	1	5	6	5	1	7	6	4	4	8	5	12	4	5	1	3	5	4	2	3	1	1	2	5	1	2	5	7
ENSG00000085998.12	7704	2216	6143	4662	4587	4018	4892	6335	5390	4794	5180	4142	3749	7959	3387	5010	4490	4448	6988	7337	4186	6428	4881	5733	7757	3720	3441	5234	4777	4809	6988	10679	6965	3200	4971	4927	6769	5051	2234	4359	4658	3914	3581	3135	6454	3726	6095	6314	6769
ENSG00000251345.2	0	0	0	0	0	0	0	0	0	0	0	0	0	0	0	0	0	0	0	0	0	0	0	0	0	0	0	0	0	0	0	0	0	0	0	0	0	0	0	0	0	0	0	0	0	0	0	0	0
ENSG00000219133.2	6	2	9	1	7	8	2	1	14	6	0	4	2	4	2	3	6	11	11	2	1	9	8	7	8	6	8	6	5	3	4	12	6	1	3	5	3	9	2	0	2	2	5	4	11	3	5	3	6
ENSG00000229105.1	4	0	0	0	0	0	1	1	0	0	7	2	0	0	0	1	0	3	1	2	0	1	0	1	3	0	1	0	3	0	2	0	1	0	0	1	0	0	0	0	0	0	0	1	1	1	1	0	2
ENSG00000215583.3	0	1	0	0	2	1	2	2	8	0	2	0	0	0	0	0	1	0	0	0	3	3	3	0	0	6	5	1	1	0	5	0	0	2	2	4	2	0	0	0	2	0	0	2	0	0	1	0	3
ENSG00000206090.4	0	2	4	1	0	1	0	0	5	4	0	0	0	7	1	3	1	0	0	4	2	5	5	0	0	0	0	2	1	1	4	5	4	2	1	1	3	0	1	1	0	1	1	1	3	1	0	2	4
ENSG00000244004.1	0	0	0	0	1	0	0	0	3	0	0	0	3	0	0	1	0	0	1	0	1	1	3	0	2	0	0	0	2	0	0	1	1	0	3	0	2	1	0	0	0	0	0	1	0	0	1	0	2
ENSG00000162236.10	4000	1810	3233	2368	2529	1931	2309	2004	3396	2865	2792	2006	1961	3691	1760	2723	2805	2832	3697	4559	2174	3883	2062	3885	4040	2269	1782	2794	3312	3049	3402	4711	3649	1882	2972	2686	2965	3680	2001	2098	2219	2522	2746	1841	3618	2328	3158	3645	2777
ENSG00000231848.1	5	1	2	0	2	1	0	1	2	0	1	2	0	1	0	3	1	1	2	4	0	3	3	1	2	1	3	1	0	0	0	2	2	1	0	0	0	3	0	0	2	0	1	0	12	0	1	1	2
ENSG00000225360.1	0	0	0	0	1	0	0	0	0	0	0	0	0	0	0	0	0	0	0	0	0	0	0	0	0	0	0	0	0	0	0	0	0	0	0	0	0	0	0	0	0	0	0	0	0	0	0	0	0
ENSG00000170848.14	0	1	0	0	0	0	0	0	0	0	1	0	0	0	0	0	1	0	0	0	0	0	1	0	0	0	0	0	0	0	0	0	0	0	0	0	0	0	0	0	0	0	0	0	0	0	0	0	0
ENSG00000239246.3	32	10	9	5	21	4	6	7	35	5	30	16	18	7	10	7	23	17	18	11	21	29	32	33	36	48	29	24	12	14	5	32	13	11	7	11	16	15	7	10	31	5	16	15	14	10	19	8	23
ENSG00000225064.1	30	3	26	36	99	65	54	73	98	9	24	123	29	112	20	23	76	7	9	174	96	215	39	10	78	43	57	38	27	75	46	13	74	126	37	60	134	36	7	6	0	42	43	32	3	14	117	7	18
ENSG00000228629.2	1	0	0	0	1	0	0	0	0	0	0	2	0	2	0	0	0	0	0	1	1	0	1	1	0	0	0	0	0	1	1	0	0	0	0	1	0	0	0	0	0	0	0	1	0	0	1	0	1
ENSG00000259379.1	0	0	0	3	0	0	1	0	0	1	0	0	0	5	0	2	2	0	0	1	0	0	0	0	0	0	1	0	0	0	0	0	0	1	1	0	0	1	0	0	1	0	0	0	5	1	3	0	0
ENSG00000148343.17	1583	491	1466	1439	1057	1158	1386	1148	1626	1313	1143	1232	754	2366	718	1414	935	1265	1356	1522	1226	1390	1062	1082	1452	932	1032	1462	1198	995	1274	2279	1658	753	1164	1553	1726	1320	511	1095	663	1063	1118	811	1534	978	1428	1327	1571
ENSG00000258978.1	1	0	0	0	0	0	0	0	0	0	0	0	0	0	0	0	0	1	1	2	0	0	0	2	0	0	4	0	1	0	0	0	0	0	1	1	0	0	0	1	1	0	1	1	0	1	0	1	1
ENSG00000182083.7	0	1	0	0	0	0	0	0	0	0	1	0	0	0	0	0	0	0	0	2	0	0	0	0	0	1	0	1	0	1	0	0	0	0	0	0	1	0	0	0	0	0	0	0	0	0	0	0	0
ENSG00000242062.1	0	0	0	0	0	0	0	1	0	0	0	0	0	0	0	0	0	0	0	0	0	0	0	0	0	0	0	0	0	0	0	0	0	0	0	0	0	0	0	0	0	0	0	0	1	0	0	0	1
ENSG00000281130.1	0	0	0	0	0	0	0	0	0	0	0	0	0	0	0	0	0	0	0	0	0	0	0	0	0	0	0	0	0	0	0	0	0	0	0	0	0	0	0	0	0	0	0	0	0	0	0	0	0
ENSG00000279900.1	7	2	8	14	10	6	6	18	0	12	4	14	1	33	3	13	7	18	5	6	9	3	10	13	5	3	10	8	3	2	7	2	11	9	2	3	5	5	6	2	8	2	10	7	11	6	25	22	11
ENSG00000236028.1	0	0	0	1	0	0	0	0	0	2	1	3	0	0	1	1	0	0	8	7	0	0	0	1	0	0	0	0	0	0	2	4	16	0	2	0	0	0	0	0	0	0	0	0	9	0	0	0	0
ENSG00000252333.1	0	0	1	0	0	0	0	0	0	1	0	1	0	4	0	0	1	0	0	0	0	0	0	0	0	1	0	1	0	0	0	0	1	0	0	0	2	0	0	0	0	0	0	2	0	0	0	0	0
ENSG00000088320.3	126	92	227	132	128	50	38	65	124	199	67	86	113	83	33	72	63	104	51	134	46	174	81	123	45	77	59	61	45	59	34	116	127	47	111	85	56	159	149	63	75	47	337	49	63	127	88	94	74
ENSG00000229106.1	1	4	2	2	5	0	1	0	1	0	0	0	3	6	1	3	3	1	2	11	1	2	0	1	6	2	1	0	6	3	1	3	0	0	0	2	2	3	2	3	1	4	3	1	0	0	1	1	0
ENSG00000246394.6	0	0	2	0	2	1	0	0	1	1	1	1	2	2	1	3	3	1	2	1	3	3	4	2	1	0	1	0	1	3	0	6	1	3	1	2	2	2	0	3	1	0	3	1	1	0	3	1	0
ENSG00000241566.1	0	2	0	2	10	1	2	0	1	0	2	0	27	0	7	0	2	0	2	0	0	10	1	0	3	3	2	1	15	0	4	4	0	2	15	0	14	0	10	0	0	7	36	2	1	18	0	1	19
ENSG00000260540.2	0	0	0	0	0	0	0	0	0	0	0	0	0	0	0	0	0	0	0	0	0	0	0	0	0	0	0	0	0	0	0	0	0	0	0	0	0	0	0	0	0	0	1	0	0	0	0	0	0
ENSG00000139629.14	2749	1406	2685	1513	670	448	425	452	487	1992	1140	1811	239	2598	153	2505	878	1396	1849	2644	564	695	444	1690	2469	496	221	1024	1046	835	469	3704	1720	493	591	1119	452	1596	413	1214	490	1201	934	462	2510	1057	548	2167	431
ENSG00000112964.12	730	972	1947	2020	1836	2173	2183	3261	2796	1021	1237	799	1521	1656	1543	1491	1017	1704	3051	953	1826	3207	1757	1363	937	1895	1706	2186	2355	2082	3306	1732	2129	2122	2203	2197	2905	809	717	711	2267	1056	1809	1807	1368	789	2720	1650	2448
ENSG00000268764.1	4	1	0	1	1	0	1	3	0	1	2	3	0	4	4	1	0	2	1	0	1	0	0	1	0	0	3	3	1	4	0	1	2	1	1	3	0	1	2	1	0	0	1	0	2	0	1	1	1
ENSG00000153250.16	4200	6099	7291	5376	6645	3495	6389	4722	5660	5611	7635	4002	3331	7077	2145	5438	3679	5388	8497	6248	3979	8113	2428	8150	5730	4752	4206	4783	8658	7697	5809	5894	6009	4219	7628	4396	5718	4225	4109	2714	4425	5995	8051	3784	6750	5152	6058	6382	4236
ENSG00000276489.1	0	0	0	0	0	0	0	0	0	0	0	0	0	0	0	0	0	0	0	0	0	0	0	0	0	0	0	0	0	0	0	0	0	0	0	0	0	0	0	0	0	0	0	0	0	0	0	0	1
ENSG00000108306.10	1364	964	1855	1760	1824	1426	1931	2417	1674	2043	2549	1704	702	2689	704	2159	853	1370	2143	1675	1597	2159	1071	1839	977	1298	1351	1714	2040	2143	1947	1650	2104	1525	1518	1840	1846	1438	887	1131	1559	1671	2047	1433	2234	1102	2192	2291	1430
ENSG00000255485.1	0	0	0	0	0	0	0	0	0	0	0	0	0	0	0	0	0	0	0	0	0	0	0	0	0	0	0	0	0	0	0	0	0	0	0	0	0	0	0	0	0	0	0	0	0	0	0	0	0
ENSG00000258515.1	2	3	5	6	4	1	10	9	2	13	8	11	6	17	1	0	2	2	6	2	6	3	11	7	2	2	13	5	6	7	4	1	9	6	7	4	2	4	5	1	1	2	15	4	4	4	8	11	3
ENSG00000231313.2	4	1	4	1	4	0	1	1	16	3	3	3	1	0	2	1	8	3	3	3	2	3	2	1	5	3	2	3	3	1	3	3	2	1	2	3	1	4	0	0	4	2	3	1	1	4	1	1	4
ENSG00000174600.12	513	995	588	1777	1774	592	1340	1096	1183	455	1248	262	1161	504	506	382	487	552	1792	789	1081	2078	381	631	163	1479	690	1867	1669	1589	1132	563	945	1128	2607	1348	2118	282	843	103	1292	1569	3373	777	137	897	1365	247	1221
ENSG00000232187.1	77	53	40	32	92	52	58	91	153	34	133	53	70	49	56	37	53	54	114	37	88	186	76	55	72	93	73	66	84	115	118	95	65	38	56	72	119	51	48	20	117	85	69	61	52	35	122	27	151
ENSG00000211886.1	1	0	0	0	0	0	0	0	0	0	0	0	0	1	0	0	0	0	0	0	0	1	0	0	0	1	1	0	0	0	0	0	0	0	1	0	0	0	1	0	0	0	0	0	0	0	1	0	0
ENSG00000249277.1	0	0	0	0	0	0	0	0	0	0	0	0	0	0	0	0	0	0	0	0	0	0	0	0	0	0	0	0	0	0	0	0	0	0	0	0	0	0	0	0	0	0	0	0	0	0	0	0	0
ENSG00000241278.1	5	1	4	5	6	2	5	3	1	5	4	10	1	13	1	7	5	4	4	3	2	5	4	9	3	1	9	1	0	4	10	2	2	2	3	4	2	1	1	2	6	3	2	3	3	3	10	5	1
ENSG00000228223.2	929	457	1432	816	734	554	611	805	577	1550	691	827	438	1761	179	1506	384	1080	1262	1300	509	954	330	1489	536	519	425	578	624	827	463	1392	1164	612	672	948	597	671	417	511	345	521	921	452	1314	514	560	1372	501
ENSG00000258743.4	1	0	5	0	0	1	3	1	1	3	0	6	0	14	0	3	4	1	1	4	3	5	2	3	1	0	1	2	1	1	3	1	1	1	4	5	1	0	2	1	0	0	1	2	3	0	4	1	1
ENSG00000215199.3	4	9	16	5	14	3	5	3	12	13	16	4	7	9	4	3	7	6	13	10	5	15	4	14	12	3	8	9	15	12	9	7	5	4	3	9	2	11	7	5	18	8	7	3	6	9	6	6	6
ENSG00000156482.9	23583	12210	18624	14363	17234	10896	12539	11471	22286	19423	15598	10853	23222	18729	12031	14739	18714	19708	22334	24507	14243	28357	16452	33835	18965	13707	10563	17082	19878	19138	25012	32766	22699	10975	19872	14841	17922	22146	15770	13653	33597	16125	26648	10082	22236	12161	18333	22187	19700
ENSG00000167196.12	2062	981	2677	1293	1546	1211	1618	2048	1902	1714	1682	1458	1613	2534	1199	1471	1462	2181	2458	1961	1514	2798	1672	3663	1697	1496	1326	1727	1970	1939	2541	2911	2160	1208	1712	1543	2284	1617	954	1159	1097	1361	1259	1332	2806	1149	2029	2548	2240
ENSG00000254952.1	0	0	0	0	2	1	0	0	0	0	0	0	0	0	1	0	0	0	0	0	1	1	0	0	0	0	2	0	0	0	0	0	0	0	2	1	1	0	0	0	2	2	3	1	0	0	2	1	0
ENSG00000258511.1	0	0	0	0	0	0	0	0	0	0	0	0	0	1	1	0	0	0	0	0	0	0	1	0	0	1	0	1	1	0	0	0	0	0	0	0	0	0	1	0	1	1	2	0	0	0	0	0	0
ENSG00000235742.1	1	1	0	0	1	0	0	1	2	1	0	0	0	0	0	0	0	0	0	0	0	0	0	0	0	0	0	0	1	1	0	0	0	0	0	0	0	0	0	0	0	1	0	0	1	0	0	0	1
ENSG00000187957.7	2085	852	3015	4193	1354	1649	2206	2877	2420	1309	3738	807	1060	5088	768	800	2765	1307	3586	2711	1798	2091	623	749	1489	2678	2245	3150	1690	3102	4374	3780	4426	2898	2741	2067	3005	4333	954	1256	1081	2442	1441	2002	6088	2593	2693	4159	3602
ENSG00000232906.1	0	0	0	0	0	0	0	0	0	0	0	0	0	0	0	0	0	0	0	0	0	0	1	0	0	0	0	0	0	0	0	1	0	0	0	0	0	0	0	0	1	0	0	0	0	1	0	0	0
ENSG00000160888.6	6998	2581	17198	10573	11814	12781	11441	3428	6934	30670	5131	2366	2075	14137	1480	33795	9983	17864	43193	16135	5223	11607	2323	29036	23354	4666	5391	4945	5756	7856	9077	18504	9177	2649	9116	5634	9087	17604	3872	45017	2660	6627	10715	5742	10394	5203	6774	25410	5215
ENSG00000227757.3	6	4	5	6	8	11	14	17	7	7	5	7	2	34	3	12	13	5	22	8	25	4	9	2	14	9	8	15	8	14	24	19	60	23	3	14	15	3	0	6	0	4	5	11	15	5	13	23	2
ENSG00000232626.3	4	1	7	5	3	0	1	3	4	1	2	3	2	6	1	1	6	6	0	1	2	3	3	3	2	3	6	3	1	4	6	2	2	1	1	2	3	6	1	1	2	0	3	4	3	0	1	2	3
ENSG00000158711.12	3498	4188	6689	3718	4459	2599	4010	4292	3851	4447	4966	4980	2992	8328	1830	5403	2424	4950	6274	5389	3200	5252	1994	5509	3162	3439	3031	3970	5417	6202	4945	4984	4795	3345	4300	3932	4338	3152	3153	2100	3713	4506	4461	3103	5444	3339	3706	8051	3641
ENSG00000263855.1	0	0	0	0	0	0	0	0	0	0	0	0	0	0	0	0	0	0	0	0	0	1	0	0	0	0	0	0	0	0	1	0	0	0	0	0	0	0	0	0	0	0	0	0	0	0	0	0	0
ENSG00000249930.1	2	2	0	0	4	0	0	0	6	0	1	0	1	0	0	2	0	0	0	0	2	2	1	1	2	4	1	0	0	0	1	3	1	0	0	3	0	1	0	0	3	0	0	0	0	0	1	1	2
ENSG00000207965.1	0	0	0	0	0	0	0	0	0	0	0	0	0	0	0	1	0	0	0	0	0	0	0	0	0	0	0	0	0	0	0	0	0	0	0	0	0	0	0	0	0	0	0	0	0	0	0	0	0
ENSG00000251602.5	109	74	163	160	105	135	122	108	136	183	115	144	29	292	58	184	139	117	180	188	133	139	83	173	117	108	66	169	154	145	155	174	175	96	105	216	169	99	46	90	80	97	96	90	144	86	137	166	100
ENSG00000223797.4	451	167	544	260	314	350	338	413	418	272	254	259	240	576	328	473	495	330	915	448	417	620	618	526	377	448	251	453	463	392	513	671	596	322	370	572	598	402	190	334	71	209	219	379	475	201	550	440	502
ENSG00000199488.1	0	35	2	15	40	62	104	167	243	0	96	2	91	4	121	2	12	1	71	0	85	154	129	3	12	81	61	66	124	47	88	3	19	31	106	62	156	0	17	1	3	46	19	67	1	19	129	1	132
ENSG00000213443.2	0	0	0	0	0	0	0	0	0	0	0	0	0	0	0	0	0	0	0	0	0	0	0	0	0	0	0	0	0	0	0	0	0	0	0	0	0	0	0	0	0	0	0	0	0	0	0	0	0
ENSG00000177047.6	0	2	0	0	1	1	0	0	1	1	0	1	0	2	0	1	0	1	1	0	0	0	0	2	0	0	0	0	0	0	2	0	2	0	0	2	0	0	1	0	0	1	1	1	0	1	0	2	0
ENSG00000005206.15	2113	733	1781	2004	1589	1432	1685	1618	2111	1760	2399	1449	955	2065	1119	1912	1671	1500	1419	2055	1552	1379	1667	1547	1513	1354	1659	2027	1819	1759	2101	1991	1939	1009	1912	2021	2122	1924	967	1261	2515	1708	1751	1046	1956	1210	2084	1553	1821
ENSG00000266780.1	0	0	0	0	0	0	0	0	0	0	0	0	0	0	0	0	0	1	0	0	0	0	0	0	1	1	0	0	0	0	0	1	0	0	0	0	0	1	0	0	0	0	0	0	0	0	0	0	0
ENSG00000178053.16	1319	985	2177	1058	1071	894	1116	1161	1565	1476	1149	912	1150	2195	731	1451	1565	1544	3148	2883	1026	1849	1219	2049	2242	1168	717	1319	1494	1689	1741	3063	2234	1064	1474	1325	1645	1847	1126	1213	523	1123	1273	953	2773	1235	1483	2651	1335
ENSG00000243366.3	0	0	0	0	0	0	0	0	0	0	0	0	0	0	0	0	0	0	0	0	0	0	0	0	0	0	0	0	0	0	0	0	0	0	0	0	0	0	0	0	0	0	0	0	0	0	0	0	1
ENSG00000226443.3	5	1	3	3	8	3	9	6	4	1	1	6	2	4	1	4	1	5	1	5	1	3	5	6	3	2	6	3	1	2	11	0	3	1	2	2	7	2	0	1	5	5	2	6	6	0	4	5	7
ENSG00000243365.3	0	0	0	0	0	0	1	0	0	0	0	2	0	0	0	0	1	0	0	0	0	0	0	0	0	2	0	0	0	0	0	0	0	2	0	0	0	0	0	0	0	0	0	0	0	0	0	0	0
ENSG00000281744.1	0	0	0	0	0	0	0	1	0	0	0	0	0	0	0	0	0	0	0	0	0	0	0	0	0	0	0	0	0	0	0	0	0	0	0	0	0	0	0	0	0	0	0	0	0	0	0	0	0
ENSG00000278083.1	0	0	1	0	1	0	0	0	0	0	0	0	0	0	0	0	0	0	1	0	0	0	0	0	0	0	0	0	0	0	0	0	1	0	0	0	0	2	0	0	1	0	0	0	0	0	0	0	0
ENSG00000133816.12	897	4022	1700	4421	2910	867	2208	995	1673	1543	3827	1360	2562	1157	571	1430	975	1623	2884	493	1149	3839	457	2071	671	1338	1238	1797	3523	2770	1861	626	1869	1405	5045	1334	2123	1101	2363	440	2667	3211	8423	885	1102	2846	1451	1032	2547
ENSG00000221222.1	0	0	0	0	0	0	0	1	0	1	0	0	0	0	0	0	0	0	0	0	0	0	0	0	0	0	0	0	0	0	0	0	0	0	0	0	0	0	0	0	0	0	0	0	0	0	0	0	0
ENSG00000280327.1	32	15	26	13	18	10	17	20	26	32	25	19	7	38	3	25	15	16	25	25	18	20	14	21	16	21	21	19	22	27	17	56	60	7	25	18	27	32	8	20	54	23	22	13	24	19	27	24	23
ENSG00000280053.1	1	0	1	0	1	0	3	1	0	2	1	0	0	1	0	1	0	3	0	0	0	0	1	0	0	0	3	1	0	1	1	0	1	0	0	0	0	0	0	3	1	0	0	0	0	0	1	3	1
ENSG00000229101.1	0	0	0	0	0	0	0	0	0	0	0	0	0	0	0	0	0	0	0	0	0	0	0	0	0	0	0	0	0	0	0	0	0	0	0	0	0	0	0	0	0	0	0	0	0	0	0	0	0
ENSG00000137076.17	31157	27976	37779	54070	45177	28380	36653	31804	37272	35744	46080	31266	17680	50751	9591	40764	21229	27083	35754	38963	33618	40606	13645	33812	28934	31683	17597	38050	39870	42214	37828	33607	35510	25361	43429	36283	37944	27032	18669	18173	42852	41426	72782	21910	28393	32657	30805	34241	31814
ENSG00000233900.1	0	0	0	0	0	0	0	0	0	0	0	0	0	0	0	1	1	0	0	0	0	0	0	0	0	0	0	0	0	0	0	0	0	0	0	0	0	0	0	0	1	0	0	0	0	0	0	0	0
ENSG00000181544.12	31	20	35	36	9	9	11	16	13	48	27	36	22	49	4	23	13	31	21	42	10	19	17	55	18	18	8	16	27	25	28	43	29	23	17	26	18	21	14	12	29	21	31	14	17	16	17	57	18
ENSG00000274330.1	5	0	1	1	2	2	0	1	0	2	0	5	0	4	0	4	0	2	1	2	0	0	0	49	1	1	0	0	1	1	1	2	7	2	0	1	0	7	0	0	2	1	1	0	0	1	1	2	1
ENSG00000274034.1	1	0	0	0	1	0	0	0	0	0	0	0	1	0	0	0	0	0	0	0	0	0	0	1	0	0	0	0	0	0	0	0	0	0	0	0	0	0	0	0	0	0	0	0	0	0	1	0	0
ENSG00000233040.2	2	0	1	1	0	0	1	1	1	0	0	1	0	0	0	1	0	3	0	0	0	0	1	1	1	0	0	0	1	0	0	1	1	0	0	0	0	0	0	0	0	0	0	0	0	0	0	0	1
ENSG00000267503.1	1	0	2	0	0	0	0	0	0	1	0	6	0	3	0	0	0	2	1	0	1	2	0	4	0	0	0	1	2	2	2	1	0	0	0	2	2	1	1	0	1	2	0	0	2	0	1	2	0
ENSG00000263856.1	0	0	0	0	0	0	0	0	0	0	0	0	0	0	0	0	0	0	0	0	0	0	0	0	0	0	0	0	0	0	0	0	0	0	0	0	0	0	0	0	0	0	0	0	0	0	0	0	0
ENSG00000104368.16	14634	4087	20015	15000	15900	7399	11048	7039	12350	15545	8299	9681	6583	9555	4997	13617	8196	11678	9440	13114	8118	18084	4684	38208	14400	15365	8521	7657	13617	15111	12957	11698	11089	10579	26875	9435	15063	9580	7507	3902	999	7091	22860	8946	2330	8461	11217	8017	7769
ENSG00000116329.9	12	12	6	10	10	11	21	10	7	4	25	9	8	5	7	3	3	10	4	9	13	21	10	8	10	13	13	12	16	27	13	16	6	7	12	12	19	1	9	3	28	20	13	15	8	6	19	13	12
ENSG00000277694.1	0	0	0	0	0	0	0	0	0	0	0	0	0	0	0	0	0	0	0	0	0	0	0	0	0	0	0	0	0	0	0	0	0	0	0	0	0	0	0	0	0	0	0	0	0	0	0	0	0
ENSG00000242360.3	0	1	0	0	2	0	0	0	0	0	1	0	0	0	0	0	0	0	1	0	2	0	0	0	0	0	0	1	0	0	0	0	0	0	0	1	1	0	0	0	0	0	0	0	0	0	0	0	2
ENSG00000253869.1	8	0	2	1	0	2	4	1	2	1	4	7	1	4	1	3	2	3	5	9	1	5	1	9	1	1	1	2	3	1	1	3	4	3	0	4	4	4	1	2	1	6	0	2	7	4	4	9	5
ENSG00000211881.1	0	0	0	0	0	0	0	0	0	0	0	0	0	0	1	0	0	0	0	0	0	0	0	0	0	0	0	0	0	0	0	0	0	0	0	0	0	0	0	0	0	0	0	0	0	0	0	0	2
ENSG00000229477.3	0	0	0	0	0	0	0	0	0	0	0	0	0	0	0	0	0	0	0	0	0	0	0	0	0	0	0	0	0	0	0	0	0	0	0	0	0	0	0	0	0	0	0	0	0	0	0	0	0
ENSG00000146039.9	2	109	30	112	467	276	638	822	447	17	525	13	367	3	336	0	67	4	165	3	560	727	423	13	16	318	453	383	737	293	583	20	83	118	355	216	817	18	209	3	958	369	245	433	11	74	565	7	1093
ENSG00000095587.8	156	121	89	50	40	26	45	33	21	107	102	66	43	77	16	49	44	61	197	137	32	98	34	280	106	32	26	42	60	61	52	189	70	25	63	25	43	107	81	64	21	184	85	14	265	56	58	119	45
ENSG00000213184.3	0	0	1	0	0	0	1	1	5	1	1	1	0	0	0	0	0	0	2	0	0	1	0	0	1	0	0	0	0	0	3	2	0	1	1	0	1	0	0	0	0	0	0	0	0	0	0	0	1
ENSG00000198075.8	541	1348	955	913	2310	754	1165	1261	1450	767	6587	648	1094	1105	627	1341	1219	513	2562	1148	886	2766	630	1359	762	1733	626	1319	1948	2981	1568	1150	1207	1040	1583	524	1589	415	1068	484	4065	2624	1779	835	762	1091	2402	657	1478
ENSG00000143363.14	4028	1700	4421	2703	3249	2840	3310	3543	3410	3106	2658	2819	2268	4478	1518	2940	2736	2884	4434	4070	2824	5142	2605	5279	2732	2891	2270	3314	3668	3740	3610	6196	4960	2576	3236	3294	3339	4127	1614	1979	2387	3533	3056	2183	4692	2095	3643	5830	3272
ENSG00000238634.1	0	0	0	0	0	0	0	0	0	0	0	0	0	0	0	0	0	0	0	0	0	0	0	0	0	0	0	0	0	0	0	0	0	0	0	0	1	0	0	0	0	0	0	0	0	0	0	0	0
ENSG00000267484.1	6	1	5	3	6	3	3	0	2	1	5	4	0	3	1	4	4	2	3	1	1	4	1	2	4	2	2	1	2	4	1	0	2	1	5	2	3	1	2	2	15	5	3	1	4	1	2	6	1
ENSG00000156162.15	4242	2132	6683	3897	3129	2618	3213	3836	3569	5358	3221	4076	2265	7690	1773	5489	3616	4586	5529	5811	3047	4694	2793	6503	3530	2735	1821	3487	3598	3972	3821	7931	5500	3253	3020	4332	3859	3668	1729	2602	4133	2358	2951	2270	4848	2636	3604	7645	2683
ENSG00000225662.2	1	0	0	0	2	0	0	0	2	0	0	0	0	0	0	0	0	1	0	0	0	1	0	0	0	0	0	0	0	0	0	1	0	0	0	0	0	0	0	0	0	0	0	1	0	0	0	0	4
ENSG00000234683.1	0	0	1	1	0	1	0	0	1	0	1	0	0	0	0	0	2	1	0	0	0	0	0	1	2	0	0	0	2	0	0	0	0	0	0	1	1	0	0	0	1	1	0	0	0	0	0	0	0
ENSG00000216081.1	0	0	0	0	0	0	0	0	0	0	0	0	0	0	0	0	0	0	0	0	0	0	0	0	0	0	0	0	0	0	0	0	0	0	0	0	0	0	0	0	0	0	0	0	0	0	0	0	0
ENSG00000237363.1	0	0	0	0	0	0	0	0	0	0	0	0	0	0	0	0	0	0	0	0	0	0	0	0	0	0	0	0	0	0	0	0	0	0	0	0	0	0	0	0	0	0	0	0	0	0	0	0	0
ENSG00000253106.1	173	126	302	180	179	153	191	222	159	271	213	195	79	375	85	277	72	220	277	205	120	223	132	169	78	137	157	186	181	175	153	254	166	168	143	210	199	117	84	84	511	149	239	115	215	156	222	288	173
ENSG00000233196.2	0	0	2	0	2	0	1	4	0	0	2	4	1	3	3	2	0	4	3	0	1	0	4	0	0	1	5	0	0	2	0	2	0	2	0	1	0	1	2	1	0	1	1	1	1	0	4	2	0
ENSG00000132623.14	1099	515	1284	699	687	573	655	701	730	930	686	760	499	1463	327	1140	607	862	1815	1300	484	1121	444	1633	968	575	419	860	782	901	779	1652	1168	612	562	793	907	768	539	584	1082	804	606	596	1790	677	768	1428	676
ENSG00000225383.5	8	4	1	1	15	0	0	2	1	2	1	2	0	2	3	1	0	1	0	8	0	3	3	22	10	0	1	2	3	0	0	0	0	1	1	0	0	6	5	6	34	0	5	0	12	1	2	6	1
ENSG00000200783.1	0	0	2	1	0	0	0	1	0	1	0	0	0	0	0	0	0	1	0	1	0	0	0	0	1	0	1	0	0	0	1	0	0	0	0	0	0	2	0	0	0	0	0	0	0	0	0	1	0
ENSG00000180909.2	0	0	0	0	0	0	0	0	0	0	0	0	0	0	0	0	0	0	0	0	0	0	0	0	0	0	0	0	0	0	0	0	0	0	0	0	0	0	0	0	0	0	0	0	0	0	0	0	0
ENSG00000165568.16	209	37	164	98	57	20	44	33	42	121	61	81	13	134	19	111	97	196	121	221	63	91	59	514	140	24	52	55	49	78	42	65	137	59	70	75	47	89	28	107	127	33	95	29	277	49	76	150	37
ENSG00000273597.1	4	4	0	3	2	0	3	4	7	1	6	2	1	1	1	1	1	2	2	1	0	2	1	2	3	5	3	3	4	4	5	0	1	1	2	4	5	0	0	0	3	0	11	5	2	1	3	4	7
ENSG00000251802.1	0	0	0	0	0	0	0	0	0	0	0	0	0	0	0	0	0	0	0	0	0	0	0	0	0	0	0	0	0	0	0	0	0	0	0	0	0	0	0	0	0	0	0	0	0	0	0	0	0
ENSG00000248184.1	0	0	0	0	0	0	0	0	1	0	0	0	0	0	0	0	0	0	0	0	0	0	0	0	0	0	0	0	0	0	0	0	0	0	0	0	0	0	0	0	0	0	0	0	0	0	0	0	0
ENSG00000274791.1	0	0	0	0	0	0	0	0	0	0	0	0	0	0	0	0	0	0	0	0	1	0	2	0	1	0	0	0	0	0	0	1	0	0	0	0	0	0	0	0	1	0	0	0	0	0	0	0	0
ENSG00000264284.1	0	0	0	1	1	0	0	1	0	1	0	0	1	3	0	0	0	0	0	0	0	0	0	0	0	0	1	1	0	0	0	0	0	1	0	1	0	0	0	0	3	0	2	0	0	0	0	1	0
ENSG00000239221.3	0	0	0	0	0	0	0	0	0	0	2	0	0	0	0	0	1	0	0	0	0	0	1	0	0	0	1	0	0	0	0	0	0	0	0	0	0	0	0	0	0	0	0	0	0	0	0	0	0
ENSG00000214773.1	1	0	0	0	0	1	2	1	2	1	1	2	1	3	1	1	2	2	0	0	0	0	3	5	0	1	1	0	0	2	1	0	0	4	1	0	0	1	3	1	1	0	4	0	1	3	3	2	2
ENSG00000258938.1	24	5	33	20	15	15	13	19	26	23	15	25	6	47	10	41	16	31	27	42	20	9	16	54	33	20	18	34	20	17	29	21	36	20	25	18	24	15	14	15	6	21	16	18	34	12	16	23	24
ENSG00000276588.1	0	0	0	0	0	0	0	0	1	0	1	0	0	1	1	0	1	0	0	0	0	0	0	0	0	0	1	1	0	0	0	1	0	0	0	1	0	0	0	0	0	1	0	0	0	0	0	0	0
ENSG00000059145.17	296	244	749	545	522	379	438	369	372	697	516	571	209	691	175	631	325	391	413	429	403	534	308	408	220	301	452	456	465	497	517	364	565	370	533	493	567	361	260	209	373	489	605	279	601	309	536	430	378
ENSG00000250951.1	0	0	0	0	0	0	0	0	0	0	0	0	0	0	0	0	0	0	0	0	0	0	0	0	0	0	0	0	0	0	0	0	0	0	0	0	0	0	0	0	0	0	0	0	0	0	0	0	0
ENSG00000112337.9	0	44	5	8	63	11	53	40	42	0	112	3	59	1	45	0	35	2	64	0	25	104	39	1	6	50	11	36	72	86	88	12	11	22	55	19	50	0	47	0	8	61	46	9	10	13	83	1	70
ENSG00000273225.3	0	0	0	0	0	0	0	0	0	0	0	0	0	0	0	0	0	0	0	0	0	0	0	0	0	0	0	0	0	0	0	0	0	0	0	0	0	0	0	0	0	0	0	0	0	0	0	0	0
ENSG00000252373.1	0	0	0	0	0	0	0	0	0	0	0	0	0	0	0	0	2	0	0	0	0	0	1	0	0	0	1	0	0	2	0	0	0	0	0	0	1	0	0	0	0	0	0	0	0	0	0	0	1
ENSG00000281303.1	0	0	0	0	0	0	0	0	0	0	0	0	0	0	0	0	0	0	0	0	0	0	0	0	0	0	0	0	0	0	0	0	0	0	0	0	0	0	0	0	0	0	0	0	0	0	0	0	0
ENSG00000277873.1	22	3	11	4	7	2	10	10	3	11	9	15	3	16	2	8	10	8	10	13	8	4	3	6	12	12	4	8	15	15	5	10	5	11	11	9	13	8	5	16	17	16	15	4	11	13	5	13	12
ENSG00000281170.1	0	0	0	0	0	0	0	0	0	0	0	0	0	0	0	0	0	0	0	0	0	0	0	0	0	0	0	0	0	0	0	0	0	0	0	0	0	0	0	0	0	0	0	0	0	0	0	0	0
ENSG00000259686.1	2	1	1	1	0	0	1	2	1	0	3	0	0	0	0	1	0	3	5	0	0	1	1	1	2	3	0	0	1	5	0	1	0	0	2	1	0	0	2	0	2	0	1	0	1	0	1	1	1
ENSG00000280347.1	113	150	259	201	205	171	246	222	189	208	261	198	131	415	65	253	78	233	246	159	155	318	62	197	108	194	136	227	222	298	170	253	255	156	179	203	226	134	153	48	269	175	217	168	251	149	199	347	167
ENSG00000236699.7	361	991	659	508	616	315	470	435	275	357	606	484	284	843	243	656	613	350	1375	851	304	658	218	233	628	401	285	581	668	889	427	822	1001	501	457	449	499	806	439	212	20	733	647	303	1653	842	544	525	521
ENSG00000217477.2	0	0	0	0	0	0	0	0	0	0	0	0	0	0	0	0	0	0	0	0	0	0	0	0	3	0	0	0	0	0	0	0	0	0	0	0	0	0	0	0	0	0	0	0	0	0	0	0	0
ENSG00000281724.1	0	0	0	0	0	0	0	0	0	0	0	0	0	0	0	0	0	0	0	0	0	0	0	0	0	0	0	0	0	0	0	0	0	0	0	0	0	0	0	0	0	0	0	0	0	0	0	1	0
ENSG00000183763.7	145	42	98	87	87	35	39	55	64	118	138	63	44	144	40	97	92	130	105	139	61	94	66	205	67	35	35	77	77	76	65	131	99	42	62	66	83	111	50	71	57	94	83	40	107	35	76	119	76
ENSG00000266061.1	0	0	0	0	0	0	0	0	0	0	0	1	0	0	0	0	0	0	0	0	0	0	0	0	0	0	0	0	0	0	0	0	0	0	0	0	0	0	0	0	0	0	0	0	1	0	0	0	0
ENSG00000229280.1	0	0	0	1	0	0	0	0	0	0	0	0	1	0	0	1	0	0	1	0	0	0	0	0	1	0	0	0	0	0	0	1	0	0	0	0	0	1	0	0	0	0	0	0	1	0	0	1	0
ENSG00000219253.1	0	0	0	0	0	0	0	0	0	0	0	0	0	0	0	0	0	1	0	0	0	0	0	0	0	0	0	0	0	0	0	0	0	0	0	0	0	0	0	0	0	0	0	0	0	0	0	0	0
ENSG00000211819.3	0	0	0	0	1	1	0	0	0	0	0	0	1	0	0	0	0	0	0	0	0	0	0	0	0	0	0	0	0	0	0	0	0	0	0	0	0	0	1	0	0	0	0	0	0	1	0	0	0
ENSG00000253793.1	0	0	0	0	0	0	0	0	0	1	1	0	0	0	0	0	0	0	0	0	0	0	0	1	0	0	0	0	0	1	0	0	0	1	0	0	2	0	0	0	0	0	0	0	0	1	0	0	0
ENSG00000223379.1	0	0	0	0	0	0	0	0	1	0	0	0	0	0	0	0	0	0	0	0	0	0	0	0	0	0	0	0	1	0	0	0	0	0	0	0	0	0	0	0	0	0	1	0	0	0	0	0	0
ENSG00000199705.1	0	0	0	0	0	0	0	0	0	0	0	0	0	0	0	0	0	0	0	0	0	0	0	0	0	0	0	0	0	0	0	0	0	0	0	0	0	0	0	0	0	0	0	0	0	0	0	0	0
ENSG00000116260.15	13281	5837	11560	12732	9116	4227	5968	4981	8624	13704	8074	7328	4625	12559	2526	10088	6717	11320	9657	11665	5139	9507	2849	14388	9968	5402	4126	6628	8039	9712	7659	12781	11401	4476	11233	6192	6948	18288	6014	6066	22446	10056	10577	3703	13630	8035	6228	10311	6810
ENSG00000232190.2	3	1	29	10	8	1	6	5	2	25	2	3	3	3	1	3	3	43	8	4	3	10	4	39	1	6	8	2	2	1	7	11	16	1	4	5	4	2	4	7	3	3	12	4	1	1	4	18	6
ENSG00000236833.1	96	7	0	5	3	5	40	21	9	31	2	13	2	4	6	1	6	44	35	41	6	28	2	5	11	3	2	15	8	2	20	17	1	21	1	4	8	47	1	0	17	0	4	2	8	32	5	32	11
ENSG00000185903.9	0	0	0	0	0	0	0	0	0	0	0	0	0	0	0	0	0	0	0	0	0	0	0	1	0	0	0	0	0	0	0	0	0	0	0	0	0	0	0	0	0	0	0	0	0	0	0	0	0
ENSG00000125122.13	308	104	291	267	296	245	267	299	439	281	251	181	277	340	252	258	329	235	295	272	342	393	350	349	351	252	239	311	303	260	473	538	353	221	330	346	414	369	133	244	601	235	189	204	304	184	374	324	459
ENSG00000090339.7	1748	2931	3425	2687	5631	856	2376	1158	2183	1420	12989	1037	1315	2463	727	2950	1643	2077	7720	9812	1284	3312	859	1820	11293	2133	1417	1930	4374	5631	3641	2525	4058	1201	4420	1487	1661	2533	2393	2152	4759	3415	3117	801	2592	2973	4166	1292	2728
ENSG00000260613.1	1	0	1	2	4	2	2	3	0	3	1	1	0	5	0	2	0	3	3	7	0	0	0	3	0	3	0	0	2	1	1	3	2	3	1	1	0	3	1	1	1	1	0	1	1	2	3	2	2
ENSG00000185238.11	725	651	1006	707	754	468	610	965	796	696	785	511	602	961	440	939	829	539	1207	786	665	1121	551	824	648	536	475	753	1086	947	1074	1068	1317	701	758	760	982	588	410	338	425	778	645	555	833	651	921	1113	895
ENSG00000185221.6	0	0	0	1	0	0	0	0	2	0	0	0	0	0	0	0	1	0	0	0	0	0	0	0	0	0	0	0	0	0	0	0	0	0	0	0	0	0	0	0	3	0	0	0	0	0	0	0	0
ENSG00000197603.12	1580	1243	2570	2945	1763	1275	1841	2081	1147	3404	1792	2103	708	6003	452	3044	1343	2121	2489	3364	1517	1822	947	2438	1470	1192	1026	1698	1478	2068	1711	2501	3567	1704	1696	2348	1878	1817	741	846	1891	1286	1659	1417	1707	1321	1753	4153	1414
ENSG00000266065.1	0	0	0	0	0	0	0	0	0	0	0	0	0	0	0	0	0	0	0	0	0	0	0	0	0	0	0	0	0	0	0	0	0	0	0	0	0	0	0	0	0	0	0	0	0	0	0	0	0
ENSG00000234860.1	1	1	0	1	1	0	2	1	0	2	0	0	0	1	0	0	1	3	2	0	1	0	1	0	0	1	0	0	0	0	1	3	0	0	0	2	1	0	0	0	0	0	1	1	2	0	0	1	0
ENSG00000155508.12	3423	2530	5827	2973	3315	1980	2805	2956	3378	4094	3492	2778	3105	4766	1813	3394	3273	3540	5078	3653	2543	5473	2375	6874	2420	2906	1950	2941	4695	3969	4131	6788	4736	2659	4168	2899	3654	4601	2351	1720	4702	3139	3993	2065	4973	2588	3604	6351	3070
ENSG00000250668.1	0	0	0	0	0	0	0	0	0	0	0	0	0	0	0	0	0	0	0	0	0	0	0	0	0	0	0	0	0	0	0	0	0	0	0	0	0	0	0	0	0	0	0	0	0	0	0	0	0
ENSG00000261232.2	0	1	0	0	0	0	1	2	2	0	0	0	0	0	0	1	0	0	1	0	0	0	1	1	0	0	2	0	0	0	0	0	0	1	0	0	1	0	0	0	0	0	1	0	0	2	1	1	1
ENSG00000231073.1	7	1	3	2	3	8	5	6	3	2	3	10	1	4	0	6	3	1	5	3	2	1	5	2	3	2	7	5	8	5	3	2	4	5	4	4	8	0	2	3	3	1	3	4	3	1	7	4	9
ENSG00000199701.1	0	0	0	0	0	0	0	0	0	0	0	0	0	0	0	0	0	0	0	0	0	0	0	0	0	0	0	0	0	0	0	0	0	0	0	0	0	0	0	0	0	0	0	1	0	0	0	0	0
ENSG00000279207.1	1216	343	1359	711	689	498	744	697	566	835	627	922	282	1627	290	879	390	1198	1043	1096	675	800	279	1300	843	634	593	635	774	772	772	1134	847	643	684	768	924	578	257	570	1124	549	681	445	725	481	522	1517	494
ENSG00000275056.1	0	1	1	1	4	1	5	2	4	4	4	4	1	4	2	6	1	3	2	2	1	0	1	3	3	0	9	1	0	2	2	2	4	0	2	1	1	0	1	2	0	4	6	2	4	1	6	2	1
ENSG00000121764.10	8	25	25	14	2	3	5	10	3	22	7	9	3	39	1	20	10	10	10	12	4	4	6	8	11	4	6	6	1	5	6	13	20	7	5	4	5	3	4	5	4	6	5	6	7	8	2	14	9
ENSG00000271208.1	0	0	0	0	0	0	0	0	0	0	1	0	0	0	0	0	0	0	1	0	0	1	0	1	2	0	1	0	0	0	0	0	0	0	0	0	0	0	0	1	0	0	0	1	0	0	0	0	0
ENSG00000179029.13	1053	385	849	612	725	498	700	599	823	846	873	573	538	968	361	979	798	639	1166	986	548	916	585	1523	861	587	430	691	788	880	687	1342	1144	523	851	684	721	989	620	540	496	598	788	468	1337	508	848	1140	724
ENSG00000230964.1	0	0	0	0	0	0	0	0	0	0	1	0	0	0	0	0	0	1	0	1	0	0	0	0	0	0	0	0	0	0	0	0	0	0	0	0	0	0	0	0	0	0	0	0	0	0	0	0	0
ENSG00000249970.1	0	1	0	0	0	2	4	1	1	0	0	0	0	0	1	0	0	0	0	0	0	0	3	0	1	0	2	0	1	0	0	0	0	2	0	1	2	0	0	0	0	0	0	0	0	0	1	0	0
ENSG00000250955.1	0	1	0	0	1	0	0	0	0	0	0	0	0	0	0	0	0	0	0	0	0	0	1	2	1	0	0	0	0	0	0	1	0	0	0	0	0	1	0	1	0	0	0	0	0	0	0	0	0
ENSG00000152284.4	1617	1108	2214	2227	1958	1084	1415	1029	1559	1802	1429	1701	468	2928	471	2170	1799	1508	1398	2127	1182	1240	679	2158	956	1410	1291	1269	1246	2042	1464	1091	1603	1255	1668	1483	1419	1663	890	934	1490	1047	3256	833	1792	1572	1571	1823	944
ENSG00000230214.1	0	0	0	0	0	0	0	0	0	0	0	0	0	0	0	0	0	0	0	0	0	0	0	0	0	0	0	0	0	0	0	1	0	0	0	0	0	0	0	0	0	0	0	0	0	0	0	0	0
ENSG00000172830.11	5658	1137	3712	2855	2042	1099	1459	1206	1565	3499	2629	2618	851	3708	603	3166	2059	4213	2910	4961	1695	2020	1176	8367	3993	1234	965	1870	1635	2009	1716	4771	3114	1053	1737	1976	1767	4598	1064	2745	2201	2410	2567	886	5093	1969	1815	3883	1724
ENSG00000251194.2	1	3	2	5	6	0	6	0	0	0	7	0	1	0	1	2	1	5	1	2	1	5	1	2	0	1	7	1	0	4	2	1	1	0	0	0	2	0	4	1	4	3	1	0	1	8	6	2	3
ENSG00000196951.9	27	11	50	21	40	12	31	26	49	52	20	34	24	71	33	42	37	39	44	79	27	59	34	54	46	30	35	30	41	36	47	81	24	45	35	23	35	28	23	40	28	23	33	28	31	10	40	33	20
ENSG00000254909.1	5	8	7	18	13	9	15	24	2	12	26	30	3	22	9	13	11	12	5	6	11	2	9	8	1	6	29	8	11	19	6	2	6	6	10	6	6	4	3	3	13	16	19	9	5	8	25	15	12
ENSG00000166813.13	158	170	148	292	409	141	184	104	284	229	406	112	118	111	58	132	110	180	172	85	150	243	71	184	40	133	181	216	311	252	248	91	133	95	433	202	245	112	182	58	509	236	671	108	86	265	191	123	183
ENSG00000018510.11	3752	4004	5796	4149	4202	3769	4441	7746	5602	4228	6162	2827	5596	5756	2552	3417	2715	4171	6680	3995	4959	8486	3284	7572	2794	3949	2908	5550	5606	4985	5581	7198	4888	3113	4807	4475	4762	3448	2675	1675	8430	5115	4861	3090	5097	3401	5311	5898	5280
ENSG00000270118.1	0	0	0	0	0	0	0	0	0	0	0	0	0	0	0	0	0	0	0	0	0	0	0	0	0	0	0	0	0	0	0	0	0	0	0	0	0	0	0	0	0	0	0	0	0	0	0	0	0
ENSG00000112759.15	9029	3122	6360	5316	4311	3163	3520	2840	4296	6493	3141	4875	2005	8188	1183	6733	3847	6905	10366	10176	2796	4722	2177	10231	8551	3259	2671	4044	3233	4575	3879	9852	12048	3967	4033	4794	3896	7244	3197	3829	4300	3475	6592	2733	12757	5143	3588	7502	3208
ENSG00000010932.14	29	5032	740	3909	8005	8687	12471	18239	21956	384	9226	163	11879	32	10975	105	2978	159	7661	76	13217	20793	13950	45	534	9705	3988	20050	17215	5435	20703	1817	2569	5196	11018	11976	22301	248	1784	10	1385	5868	2840	9151	266	999	22014	39	21044
ENSG00000236279.5	4	2	7	4	3	0	1	1	4	11	3	4	1	7	0	7	3	3	9	6	1	2	0	9	9	0	4	0	2	0	0	16	3	3	2	2	3	2	2	3	1	2	5	3	9	1	3	13	0
ENSG00000196498.12	5958	3824	9661	11690	8521	6749	9087	5332	7448	9169	9176	9259	2841	12447	2526	12929	4545	7273	5662	10583	7099	4791	4040	8260	5748	4984	4408	8860	6991	7570	7299	5143	6692	5727	7480	10487	7099	5434	3408	3824	15390	7432	9105	3748	6578	6021	7504	7726	5902
ENSG00000238523.1	0	0	0	0	0	0	0	0	0	0	0	0	0	1	0	0	0	0	1	0	0	0	0	0	0	0	0	0	0	0	0	0	0	0	0	0	0	0	0	0	1	0	0	0	0	0	0	0	0
ENSG00000200997.1	0	0	0	0	0	0	0	0	0	0	0	0	0	0	0	0	0	0	0	0	0	0	0	0	0	0	0	0	0	0	0	0	0	0	0	0	0	0	0	0	0	0	0	0	0	0	0	0	0
ENSG00000117650.11	819	23	14	59	35	11	14	12	16	38	182	7	48	19	14	6	23	19	33	9	17	50	21	44	17	20	10	16	30	34	35	35	20	9	38	11	13	35	39	9	96	93	33	6	31	16	27	15	25
ENSG00000255870.1	0	0	0	0	0	0	0	0	0	0	0	0	0	0	0	0	0	0	0	0	0	0	0	0	0	0	0	0	0	0	0	0	0	0	0	0	0	0	0	0	0	0	0	0	0	0	0	0	0
ENSG00000266699.1	0	0	0	0	0	0	0	0	0	0	0	0	0	0	0	0	0	0	0	0	0	0	0	0	0	0	0	0	0	0	0	0	0	0	0	0	0	0	0	0	0	0	0	0	0	0	0	0	0
ENSG00000117010.14	374	288	697	383	408	377	433	486	554	402	343	330	360	728	432	537	473	317	993	430	399	632	537	299	267	321	331	684	625	448	589	946	772	482	397	450	578	376	193	249	181	396	296	333	864	353	492	580	672
ENSG00000070495.13	791	840	1247	956	1267	656	1345	794	1377	820	1583	843	451	1508	538	1269	1151	642	1791	1557	784	1120	576	774	2395	953	808	970	1672	1393	1501	986	1047	704	1380	968	1333	1036	1064	1150	1161	819	1434	897	1182	1004	1415	1226	1043
ENSG00000260916.4	4245	1609	5324	2406	2235	1492	2220	2407	2617	3429	2078	2797	1864	4962	1093	3267	2511	3416	4804	5085	1676	3941	1355	5984	3669	2029	1292	1970	2503	2833	2865	5438	3933	1584	2869	1856	2682	3435	1700	2482	1910	1615	2976	1641	4608	2334	2177	6332	2140
ENSG00000229869.1	2	2	6	1	0	3	2	1	0	2	3	1	0	1	2	3	6	0	2	4	3	2	1	1	1	1	2	1	2	3	4	1	0	1	0	0	0	1	2	2	1	0	2	0	1	2	2	2	2
ENSG00000163283.6	1	0	4	2	0	0	0	0	0	2	0	0	0	0	0	0	0	5	0	3	0	0	0	2	2	0	0	0	0	0	0	0	1	0	1	0	0	0	0	1	1	0	0	0	0	0	0	2	0
ENSG00000214930.2	0	0	0	0	0	0	0	0	0	0	0	0	0	0	0	0	0	0	2	1	0	0	0	0	2	0	0	0	0	0	0	0	0	0	0	0	0	0	0	0	0	0	0	0	0	0	0	0	0
ENSG00000128805.13	109	52	91	123	92	27	45	21	37	158	979	34	77	64	26	51	30	69	63	25	40	76	40	77	43	44	30	53	72	64	70	105	85	23	108	56	37	69	128	22	254	129	174	14	77	98	59	56	72
ENSG00000251452.2	0	0	0	0	0	0	0	0	0	0	0	1	0	1	0	0	0	1	0	0	0	0	0	1	0	0	0	0	0	0	0	0	0	0	0	0	0	0	0	0	0	0	0	0	0	0	0	0	0
ENSG00000067182.6	5512	7048	5282	6010	7857	3150	7161	4365	7399	4221	10675	2553	5106	3383	3247	3224	3955	5602	9076	7186	4017	8784	3439	5254	9154	5298	3627	6088	14960	8499	7331	5326	4862	2579	12239	3555	7247	6989	7076	2358	13362	8344	9523	3098	4850	7072	6923	3995	8535
ENSG00000260969.1	0	0	0	0	1	0	2	0	0	0	1	1	0	0	0	0	0	0	1	0	0	0	0	0	0	1	0	0	0	0	0	0	0	0	0	0	0	0	0	1	0	0	1	0	0	0	0	1	0
ENSG00000150667.6	177	80	174	86	80	84	114	124	105	185	109	123	113	239	51	153	101	111	261	196	69	152	91	129	128	96	79	95	148	139	136	319	198	81	123	92	120	156	58	71	66	153	86	72	311	119	99	307	159
ENSG00000137413.14	1681	1163	2340	1923	1910	1483	2065	2476	2032	2425	2160	2189	717	3690	940	2368	1389	1425	1879	1910	2057	1906	1512	2289	1187	1414	1315	1959	2252	2410	2694	2009	2206	1701	2231	2055	2540	1601	828	1072	1321	1724	2067	1581	2440	1269	2310	2825	1950
ENSG00000259681.1	0	0	0	0	0	1	0	0	0	0	3	1	0	0	0	0	0	3	0	0	0	0	1	0	0	0	0	0	0	0	0	0	0	0	1	0	0	0	0	0	0	0	0	0	0	0	0	0	0
ENSG00000122566.19	68170	25187	45463	28877	32697	24641	34392	31047	35160	39324	35087	36477	14783	53287	13406	42334	34112	31784	60887	73752	30839	45756	17298	44906	42574	25724	23577	33063	40628	39988	43505	65400	47368	22795	37911	33304	41466	38827	17821	29084	20741	34901	36412	23921	58006	29530	38047	48368	31724
ENSG00000274103.1	0	0	0	0	0	0	0	0	0	0	0	0	0	0	0	0	0	0	0	0	0	0	0	0	0	0	0	0	0	0	0	0	0	0	0	0	0	0	0	0	0	0	0	0	0	0	0	0	0
ENSG00000274074.1	0	0	0	0	0	0	0	0	0	0	0	0	0	0	0	0	0	0	0	0	0	0	0	0	0	0	0	0	0	0	0	0	0	0	0	0	0	0	0	0	0	0	0	0	0	0	0	0	0
ENSG00000254206.4	14	7	16	12	57	9	16	33	9	17	14	24	4	36	9	12	12	8	9	24	20	6	21	10	5	7	53	15	18	18	18	2	11	18	9	15	27	5	8	7	46	11	12	21	5	3	24	33	21
ENSG00000236908.2	8	2	17	7	3	1	4	4	2	14	1	11	2	42	2	35	9	26	18	47	6	3	5	31	27	1	12	3	3	1	4	15	15	5	3	1	3	15	1	16	8	1	1	7	10	3	10	16	5
ENSG00000274370.1	498	42	404	282	81	114	123	98	116	273	84	235	35	499	32	378	164	379	132	249	133	94	63	580	213	86	71	207	64	98	112	280	265	95	119	206	130	280	37	259	5	135	81	64	385	154	106	323	93
ENSG00000110721.10	610	512	851	772	804	632	891	927	1335	755	886	796	439	1436	604	1243	943	519	1980	1287	897	1079	735	568	1118	720	782	1091	1115	971	1151	802	1542	869	959	872	1404	886	478	726	378	742	826	897	1401	663	1094	1289	968
ENSG00000250956.1	2	1	2	2	4	0	0	1	19	0	1	1	1	1	2	4	1	4	1	0	1	6	1	0	8	2	0	1	1	2	0	2	0	1	1	1	1	6	1	1	3	1	1	0	1	0	0	0	1
ENSG00000275055.1	36	23	45	19	26	27	40	20	52	21	25	56	22	58	14	70	56	32	30	46	35	56	21	70	48	29	33	30	42	29	54	65	71	36	26	26	55	35	13	44	17	42	20	28	79	31	37	59	37
ENSG00000186642.14	2412	2139	4351	4523	3368	1460	2533	2007	4445	1982	2563	2020	1383	5063	1047	4261	1551	2239	2655	3601	1845	3362	1357	3985	2329	3700	1650	2715	2539	2636	3671	2312	3496	2332	4509	3616	3297	2671	1355	1837	1312	2028	3748	1477	944	1600	2806	2221	1673
ENSG00000100867.13	131	39	29	47	131	62	70	49	91	77	72	34	30	40	20	35	55	3443	296	171	31	127	26	619	1317	77	74	80	38	192	51	52	151	36	130	66	91	193	36	66	6	141	44	32	315	33	104	57	44
ENSG00000216085.1	0	0	0	0	0	0	0	0	0	0	0	0	0	1	0	1	0	0	0	0	0	0	0	0	0	0	0	0	0	0	0	0	1	0	0	0	0	0	0	0	0	0	0	1	0	0	0	0	0
ENSG00000266066.1	60	26	4	86	107	33	110	48	133	32	89	52	31	119	63	4	33	30	52	47	10	66	33	104	10	46	11	57	5	71	55	6	40	34	6	51	118	56	2	48	7	53	52	5	10	53	115	3	58
ENSG00000264608.1	19	40	44	65	81	203	390	321	315	30	40	8	50	22	172	17	38	9	167	6	274	210	210	5	16	99	139	305	145	102	112	40	74	135	84	205	342	10	22	6	2	54	15	226	11	11	207	16	298
ENSG00000266293.1	0	0	0	0	0	0	0	0	0	0	0	0	0	0	0	0	0	0	0	0	0	0	0	0	0	0	0	0	0	0	0	0	0	0	0	0	0	0	0	0	0	0	0	0	0	0	0	0	0
ENSG00000177842.10	370	192	431	298	269	196	321	251	268	399	299	327	123	595	113	497	219	366	555	600	192	285	142	445	327	177	162	265	288	291	218	573	424	255	202	320	288	332	144	213	139	269	264	224	531	215	273	593	202
ENSG00000198685.3	1	0	8	0	1	0	1	1	0	5	0	3	0	8	1	3	2	4	0	1	0	1	1	2	1	1	0	1	0	1	1	0	1	0	0	1	4	0	0	4	1	1	0	0	0	1	0	0	0
ENSG00000117215.13	1	7	9	16	28	5	5	1	4	8	14	2	47	0	41	0	3	0	2	0	41	123	15	0	4	32	9	9	17	39	307	0	4	1	67	2	9	0	39	0	15	53	50	7	2	59	4	2	16
ENSG00000198520.9	27	19	33	61	35	20	33	35	27	26	37	19	26	38	28	26	43	54	45	56	24	32	34	42	52	17	21	21	25	38	39	41	40	32	33	28	30	40	28	19	7	27	46	41	37	24	32	57	58
ENSG00000237959.1	0	0	0	0	1	0	0	0	1	0	0	0	0	0	0	0	0	0	0	0	0	0	1	1	0	0	0	0	0	0	0	0	0	0	0	0	1	0	0	0	0	0	0	0	0	0	0	0	0
ENSG00000225530.1	1	7	3	8	4	13	8	14	7	1	2	0	6	0	13	0	6	0	1	1	15	12	11	3	3	8	5	16	17	13	4	3	3	6	8	6	21	0	0	0	1	17	1	9	1	3	4	0	18
ENSG00000200738.1	0	0	0	0	0	0	0	0	0	0	0	0	0	0	0	0	0	0	0	0	0	0	0	0	0	0	0	0	0	0	0	0	0	0	0	0	0	0	0	0	0	0	0	0	0	0	0	0	0
ENSG00000268288.1	0	1	4	8	4	1	1	3	1	3	5	8	2	11	3	4	2	1	9	6	1	2	0	8	1	1	1	5	5	5	0	5	5	2	0	7	4	2	1	2	1	2	4	1	4	0	2	10	3
ENSG00000267117.1	2	0	3	2	0	0	0	2	0	1	0	6	3	4	4	4	3	4	0	0	2	0	8	1	1	1	0	3	3	1	1	0	2	0	0	0	0	3	3	2	0	1	1	1	0	1	1	1	4
ENSG00000263970.1	3	0	2	4	4	5	2	2	6	2	1	1	4	4	3	5	7	1	3	1	5	3	2	1	6	5	2	4	3	3	6	8	2	5	6	2	5	6	2	3	4	1	1	3	1	7	3	1	2
ENSG00000276902.1	0	0	0	0	0	0	0	0	0	0	0	0	0	0	0	0	0	0	0	0	0	0	0	0	0	0	0	0	0	0	0	0	0	0	0	0	0	0	0	0	0	0	0	0	0	0	0	0	0
ENSG00000174567.7	702	92	372	211	368	237	599	289	498	286	257	314	188	445	233	331	543	350	462	635	249	543	455	479	738	316	265	360	437	494	455	813	396	258	530	304	580	755	197	431	117	488	218	249	832	337	447	425	339
ENSG00000276533.1	16	4	28	8	6	2	8	13	0	4	9	7	3	16	10	12	11	7	25	41	1	3	6	15	25	0	3	4	5	10	8	13	15	3	7	5	7	8	3	46	2	3	3	3	7	8	5	11	5
ENSG00000264443.1	4	10	2	3	5	0	4	0	2	4	7	2	1	2	1	5	11	8	4	4	4	6	3	3	2	4	0	1	10	15	5	7	3	4	4	0	4	11	2	3	5	10	10	2	4	9	1	1	4
ENSG00000250481.1	0	0	3	0	0	0	0	1	0	0	1	0	0	0	0	0	1	0	0	1	2	2	2	0	0	1	0	4	0	0	2	0	0	0	1	0	0	0	0	0	0	0	0	3	2	0	0	0	1
ENSG00000143631.10	461	63	629	565	315	140	154	236	73	811	134	674	79	667	86	381	109	158	404	376	118	308	61	439	396	215	58	282	339	161	219	533	63	349	209	350	323	207	28	137	88	346	129	167	488	136	283	1038	161
ENSG00000172382.8	79	22	118	49	35	15	25	13	39	75	54	67	13	93	18	125	65	59	63	104	20	19	29	59	74	17	23	38	50	50	31	87	83	26	35	27	32	51	26	87	79	23	43	25	66	38	40	79	29
ENSG00000250830.1	0	0	0	0	0	0	0	0	0	0	0	0	0	0	0	0	0	0	0	0	0	0	0	0	0	0	0	0	0	0	0	0	0	0	0	0	0	0	0	0	0	0	0	0	0	0	0	0	0
ENSG00000237399.6	40	18	15	26	31	13	33	18	11	30	36	21	14	46	18	23	23	29	22	31	9	28	7	20	28	17	40	30	25	32	17	24	27	25	25	22	10	22	18	22	31	18	22	11	13	28	31	52	28
ENSG00000248417.1	0	0	0	0	0	0	0	0	0	0	0	0	0	0	0	0	0	0	0	0	0	0	0	0	0	0	0	0	0	0	0	0	0	0	0	0	0	0	0	0	0	0	0	0	0	0	0	0	0
ENSG00000215093.3	12	8	32	10	20	4	10	14	103	11	7	7	8	12	8	9	22	28	15	13	9	30	20	20	49	21	13	10	6	27	14	11	16	6	11	10	10	16	3	5	13	6	13	5	16	3	5	9	38
ENSG00000257948.1	4	0	3	1	0	1	0	0	0	0	0	3	0	5	0	2	0	5	2	2	2	0	1	0	0	0	0	0	0	0	0	2	2	1	0	2	0	0	0	2	0	0	0	1	0	1	0	3	0
ENSG00000151812.13	9	8	11	17	10	10	8	21	9	10	29	16	5	9	7	6	18	10	21	8	8	37	12	16	7	10	10	18	29	21	14	18	15	10	18	14	14	3	6	5	12	8	15	18	11	6	23	13	15
ENSG00000113407.12	4443	3370	4957	3226	4180	2771	3999	4286	4602	3825	4796	3006	3156	5707	1830	3455	2833	3183	6215	4386	3258	6800	2283	4518	3518	2944	2144	4112	6256	4301	5656	7850	4913	3167	4215	3605	4426	3624	2568	2180	4310	4710	4162	2628	6028	3483	4180	5113	4493
ENSG00000272767.1	82	16	41	47	20	28	11	12	30	43	28	34	12	41	11	50	43	75	35	56	25	14	11	92	55	14	8	32	19	44	36	53	40	10	24	30	24	50	17	40	13	16	34	16	37	15	18	40	25
ENSG00000234638.1	1	1	2	14	1	0	0	0	0	0	0	0	1	0	1	1	10	1	1	0	0	0	0	0	0	0	1	0	0	1	0	0	1	0	0	0	0	0	0	0	0	0	30	1	0	5	0	0	0
ENSG00000233295.3	1	0	4	3	3	3	0	1	0	2	1	1	0	1	1	0	1	4	2	1	2	0	3	3	0	1	5	2	0	2	2	1	1	0	0	4	1	1	0	1	2	1	1	4	2	0	3	2	0
ENSG00000231139.1	0	0	0	0	1	0	0	0	1	0	0	0	0	0	0	0	0	0	0	0	0	0	0	0	0	0	0	0	0	0	0	0	0	0	0	0	0	0	0	0	0	0	0	0	0	0	0	0	0
ENSG00000116824.4	72	276	141	154	350	100	147	62	140	227	261	17	646	29	287	16	85	74	121	39	145	694	89	20	37	269	47	148	541	271	454	202	100	67	511	61	66	139	605	17	849	584	673	52	76	236	151	46	213
ENSG00000112902.10	980	6702	2769	5502	19007	9340	16052	11214	12828	5023	24621	4137	8705	3029	4541	2124	5077	2893	5238	1581	12006	22208	4174	2671	804	14679	9115	13093	12116	20822	15795	3020	3630	11100	15146	9691	14111	1810	4794	994	3887	8021	11825	10185	1544	5290	15413	2519	7475
ENSG00000223920.2	0	0	0	0	0	0	0	0	0	0	0	1	0	0	0	0	0	0	1	0	0	0	0	1	0	0	0	0	0	0	0	0	1	0	0	1	0	0	0	0	0	0	1	0	0	1	1	0	0
ENSG00000236888.1	2	0	0	0	1	0	0	0	0	0	0	0	0	0	0	0	1	0	0	0	0	2	0	1	0	0	0	0	0	0	0	0	0	0	0	0	0	0	0	1	0	0	0	0	0	0	1	0	0
ENSG00000092200.11	26	22	26	40	30	14	19	18	16	37	41	19	30	31	16	37	18	26	38	44	17	41	27	45	24	23	16	17	27	22	23	47	44	34	30	25	33	25	34	14	40	28	37	20	40	24	33	53	26
ENSG00000233471.2	0	0	0	0	0	0	0	0	0	0	1	0	0	0	0	0	0	0	0	0	1	0	0	2	0	2	2	0	0	1	0	0	0	1	0	0	0	0	0	0	1	0	0	0	0	0	2	0	0
ENSG00000274052.1	0	0	0	0	0	0	0	0	0	0	0	0	0	0	0	0	0	0	0	0	0	0	0	0	0	0	0	0	0	0	0	0	0	0	0	0	0	0	0	0	0	0	0	0	0	0	0	0	0
ENSG00000256737.1	0	0	1	0	1	1	0	1	3	1	0	0	1	0	0	0	1	1	1	3	1	4	1	4	1	1	0	1	1	0	2	4	1	1	0	1	0	0	0	0	0	0	0	1	0	0	0	0	2
ENSG00000251467.1	1	2	0	2	0	1	0	1	2	1	1	3	0	2	0	1	0	0	1	1	0	1	1	4	2	0	3	2	0	1	0	0	1	2	0	3	3	1	1	0	1	2	0	2	1	0	2	2	2
ENSG00000272096.2	0	0	0	0	0	0	0	0	0	0	0	0	0	0	0	0	1	0	0	0	0	0	0	0	0	0	0	2	0	0	0	0	0	0	0	0	0	0	0	2	0	0	0	0	0	0	0	0	0
ENSG00000215373.4	0	0	0	0	0	0	0	0	0	0	0	0	0	0	0	0	0	0	0	0	0	0	0	0	0	0	0	0	0	0	0	0	0	0	0	0	0	0	0	0	0	0	0	0	0	0	0	0	0
ENSG00000262518.1	0	0	0	0	0	0	0	0	0	0	0	0	0	0	0	0	0	0	0	0	0	0	0	0	0	0	0	0	0	0	0	0	0	0	0	0	0	0	0	0	0	0	0	0	0	0	0	0	0
ENSG00000197448.12	10965	5256	11267	9505	9369	9658	11378	11523	15634	8031	7745	6761	8265	13284	9405	9475	11018	8623	15191	14123	11435	16904	13497	11876	12823	9106	7343	13303	13216	10005	16700	18688	13508	8268	12492	11856	16893	10943	4804	7300	12778	8485	7302	8282	13757	6100	14798	12872	16224
ENSG00000280159.1	8	3	10	13	13	8	11	8	7	9	5	9	7	41	4	9	7	8	15	6	10	13	6	7	8	3	13	4	4	9	16	18	27	17	8	12	27	23	3	9	3	4	10	10	4	4	18	16	16
ENSG00000259468.1	1	0	0	0	2	1	0	0	0	0	1	0	1	0	0	0	0	0	0	0	1	0	2	1	0	0	1	0	0	0	1	1	1	0	0	0	0	0	0	0	1	0	1	1	0	1	0	0	0
ENSG00000265479.4	12	5	9	20	14	7	20	6	5	22	21	5	4	23	3	12	7	9	8	16	7	13	3	6	12	10	9	8	12	18	4	9	12	15	19	6	10	10	15	3	12	10	20	8	12	11	14	14	8
ENSG00000278189.1	0	0	0	0	0	0	0	0	0	0	0	0	0	0	0	0	0	0	0	0	0	0	0	0	0	0	0	0	0	0	0	0	0	0	0	0	0	0	0	0	0	0	0	0	0	0	0	0	0
ENSG00000242657.3	0	0	1	1	0	0	0	0	1	0	0	0	0	2	0	1	0	0	0	0	0	0	0	1	0	0	1	0	0	0	0	0	0	0	0	0	1	0	0	0	0	0	0	1	0	0	0	1	2
ENSG00000252749.1	0	0	0	0	0	0	0	0	0	0	0	0	0	0	0	0	0	0	0	0	0	0	0	0	0	0	0	0	0	0	0	0	0	0	0	0	0	0	0	0	0	0	0	0	0	0	0	0	0
ENSG00000251292.1	29	71	33	37	76	5	66	12	13	12	178	7	14	14	18	7	56	8	34	18	18	87	7	1	44	65	2	15	95	82	30	35	8	10	35	9	9	24	21	14	11	283	39	5	13	36	68	14	29
ENSG00000241336.1	0	1	0	1	0	0	0	1	0	0	0	0	0	0	0	0	0	0	0	0	0	0	0	0	0	0	0	0	0	1	0	0	0	0	0	0	0	0	0	0	0	0	0	3	0	0	1	0	0
ENSG00000104497.12	720	500	1410	674	820	416	767	652	502	917	775	545	613	1085	471	773	669	822	959	887	493	1447	333	1464	701	507	460	623	1373	851	774	1255	1020	549	637	565	858	654	586	544	1124	669	977	489	783	599	734	1287	597
ENSG00000267649.1	5	1	3	4	3	2	4	4	1	5	6	2	0	5	1	2	1	6	2	7	2	7	1	11	1	3	1	2	3	1	0	1	2	5	2	1	2	1	2	4	1	3	2	0	6	2	5	0	1
ENSG00000252563.1	0	0	0	0	0	0	0	0	0	0	0	0	0	0	0	0	0	0	0	0	0	0	0	0	0	0	0	0	0	0	0	0	0	0	0	0	0	0	0	0	0	0	0	0	0	0	0	0	0
ENSG00000269386.4	194	51	123	105	114	77	92	69	141	106	108	86	79	152	85	162	163	123	168	187	137	106	119	199	179	87	55	162	145	135	128	215	165	74	113	106	169	176	62	93	100	128	120	69	183	65	166	144	168
ENSG00000268922.1	0	0	0	0	0	0	0	0	0	0	0	0	0	0	0	0	0	0	0	0	0	0	0	0	0	0	0	0	0	0	0	0	0	0	0	0	0	0	0	0	0	0	0	0	0	0	0	0	0
ENSG00000182240.14	17011	4228	15306	11198	5449	7479	5427	9283	6881	9479	3818	14090	2877	42092	1710	18885	6837	9556	12920	18680	11098	5856	4088	7348	15371	5835	5978	8279	5971	5627	7116	20909	15791	12499	6039	19346	7882	11445	3203	9935	3699	5950	7812	5148	13526	7768	6197	13966	5475
ENSG00000271306.1	0	0	0	0	0	0	0	0	0	0	0	0	0	0	0	0	0	0	0	0	0	0	0	0	0	0	0	0	0	0	0	0	0	0	0	0	0	0	0	0	0	0	0	1	0	0	0	0	0
ENSG00000219039.2	0	0	2	0	0	0	0	0	1	0	0	0	1	0	0	0	0	0	0	0	0	0	1	0	0	0	0	0	0	0	1	0	0	0	0	0	0	0	0	0	0	0	0	0	0	0	1	0	1
ENSG00000259723.1	0	0	0	0	0	0	2	2	1	0	3	2	1	0	0	1	0	0	2	0	0	0	1	1	2	0	0	1	0	4	2	1	1	0	0	1	5	0	0	0	0	0	1	0	0	2	3	0	1
ENSG00000235150.1	0	0	0	0	0	0	0	0	0	0	0	0	0	0	0	0	0	0	0	0	0	0	0	0	0	0	0	0	0	0	0	0	0	0	0	0	0	0	0	0	0	0	0	0	0	0	0	0	0
ENSG00000021645.16	59	220	160	350	664	265	371	317	359	134	317	138	161	265	111	105	297	152	154	121	309	831	128	97	94	744	280	348	533	906	435	178	281	320	632	297	423	140	182	36	1192	462	900	261	78	247	423	266	256
ENSG00000096070.18	3302	2888	4789	4593	4501	5210	6595	8439	5694	4592	5159	4460	2630	7090	2829	4669	2539	3123	4107	3881	6588	5979	4708	4152	3161	4408	3857	6220	5998	4921	7150	5056	4663	3798	4147	6771	7414	3137	1777	2237	3891	3859	3403	4730	3421	2538	6249	6970	6694
ENSG00000240097.1	0	0	0	0	0	1	0	0	1	0	0	0	0	0	0	1	0	2	1	1	0	0	0	0	0	0	0	1	0	1	0	1	0	0	0	0	0	0	0	0	0	0	0	0	0	1	0	0	0
ENSG00000134308.12	21685	11662	25592	12868	12759	9208	11745	11486	14826	15116	17672	11752	12534	20352	8546	16859	15299	16264	27126	24175	11075	22359	10731	25867	19034	12287	8182	14779	17636	17674	17338	33624	22273	9843	16197	13286	15534	18155	10116	11494	19908	15360	16877	8855	21757	12700	16205	24683	14557
ENSG00000240863.3	0	0	0	0	0	0	0	0	0	0	0	1	0	0	0	0	0	0	0	0	0	0	0	0	0	0	1	0	0	0	0	0	0	0	0	0	0	0	0	0	0	0	0	0	0	0	0	1	0
ENSG00000259000.1	0	1	0	0	0	0	0	0	0	0	0	1	0	0	0	1	1	0	2	1	1	1	1	0	1	1	0	1	0	0	0	5	1	0	0	0	0	0	0	0	0	0	0	0	0	0	0	1	2
ENSG00000090487.9	8131	3622	8530	4601	4934	4185	5696	6460	7397	5274	5426	4328	5505	6571	3852	4520	4992	5280	7769	5883	6069	9838	5077	9549	5766	5746	3744	5810	7553	6549	7844	11380	5580	4006	6528	5313	8246	6297	2957	4088	5896	5253	5243	3766	7379	3800	7563	8523	7290
ENSG00000125144.12	373	6535	2965	17839	44099	22598	76039	22410	57815	505	26344	989	10810	95	44924	895	19746	371	22368	1273	46246	100010	91092	194	4937	37078	23666	47443	33768	47220	65953	2152	11038	19818	30305	35453	18550	792	1812	208	2052	24358	9790	23650	11296	6988	45545	1002	28257
ENSG00000199473.1	0	0	0	1	0	0	0	0	0	0	0	0	0	0	0	0	0	0	0	0	0	0	0	0	0	0	0	0	0	0	0	0	0	0	0	0	0	0	0	0	0	0	0	0	0	0	0	0	0
ENSG00000259304.1	0	0	1	0	0	0	0	0	0	0	0	0	1	0	0	0	0	0	0	0	0	0	0	0	0	0	0	0	0	0	0	0	0	0	0	0	0	0	0	0	0	0	0	0	0	0	0	0	0
ENSG00000204396.9	1161	446	1060	1232	1166	1109	1470	1775	1235	1139	1077	871	387	1646	577	1270	972	779	1342	1200	1136	1096	912	917	1532	1177	671	1371	1179	1384	1594	1590	1453	785	1410	798	1901	1655	763	597	491	921	777	929	2212	1497	1273	1155	2141
ENSG00000145016.12	2007	1290	2141	1916	2212	1178	1978	1602	1603	2145	2828	2108	825	2948	680	1737	1189	1681	2043	2255	1336	1942	877	2086	2370	1489	1400	1613	2118	2615	1964	2230	2083	1337	1934	1786	1768	1660	1201	1203	1656	2301	2200	1264	2185	2103	1855	2794	1458
ENSG00000259940.2	53	7	66	15	14	10	14	14	11	39	24	37	4	88	9	32	14	27	12	73	4	9	6	31	38	10	11	12	37	12	21	39	27	17	8	20	13	23	9	34	11	11	18	16	30	12	16	58	7
ENSG00000205277.8	13	11	1	8	8	1	4	0	0	1	38	1	3	2	2	1	5	2	23	5	1	10	4	14	14	5	6	4	7	22	4	3	7	2	153	1	6	13	13	6	48	10	29	0	14	24	10	0	11
ENSG00000238609.1	0	0	0	0	0	0	0	0	0	0	0	0	0	0	0	0	0	0	0	0	0	0	0	0	0	0	0	0	0	0	0	0	0	0	0	0	0	0	0	0	0	0	0	0	0	0	0	0	0
ENSG00000223511.4	0	1	0	1	2	0	4	1	0	0	1	1	3	1	0	0	1	0	1	0	1	7	1	0	0	0	0	0	2	2	2	0	0	1	1	0	0	2	4	0	1	2	2	0	0	0	3	0	0
ENSG00000281490.1	83	68	146	327	174	176	285	213	93	255	247	376	35	480	73	231	136	203	121	95	159	65	155	136	44	66	317	209	124	207	151	40	216	167	147	177	185	91	107	118	191	149	205	127	193	121	243	181	160
ENSG00000276624.1	0	0	0	0	0	0	0	0	0	0	0	0	0	0	0	0	0	0	0	0	0	0	0	0	0	0	0	0	0	0	0	0	0	0	0	0	0	0	0	0	0	0	0	0	0	0	0	0	0
ENSG00000228816.1	1	0	3	2	2	0	3	2	0	0	1	1	1	5	1	2	1	2	2	0	0	3	1	3	1	2	3	0	0	0	0	0	0	3	0	1	2	1	1	0	1	0	0	0	0	0	0	0	2
ENSG00000202490.1	0	0	0	0	0	0	0	0	0	0	0	0	0	0	0	0	0	0	0	0	0	0	0	0	0	0	0	0	0	0	0	0	0	0	0	0	0	0	0	0	0	0	0	0	0	0	0	0	0
ENSG00000266803.1	1	0	1	0	2	0	4	2	1	0	1	1	0	2	0	2	0	3	0	0	0	0	0	2	0	0	0	2	1	1	0	0	0	0	0	0	2	1	1	1	0	0	0	0	0	1	0	6	1
ENSG00000154269.13	47	265	213	172	1296	640	648	1517	1048	156	675	47	843	64	572	74	116	123	513	81	845	1426	802	92	111	648	386	1111	1020	471	549	99	168	280	968	526	1410	43	257	32	19893	374	424	538	63	103	1082	83	2040
ENSG00000151332.17	1404	880	2210	998	1281	960	1255	1510	1567	1255	1255	1132	1132	1707	1066	1301	1474	1564	2463	2137	1117	2612	1125	2321	1662	1062	907	1458	1841	1599	2106	2432	1815	1112	1368	1225	1497	1290	1071	796	622	1221	1444	1252	2019	1196	1580	2076	1526
ENSG00000201368.2	0	0	0	0	0	0	0	0	1	0	0	0	0	0	0	0	0	0	0	0	0	0	0	0	0	0	0	0	0	0	0	0	0	0	0	0	0	0	0	0	0	0	0	0	0	0	0	0	0
ENSG00000279527.1	0	0	1	0	1	0	1	0	0	0	0	0	0	0	0	0	0	1	0	0	0	0	0	2	2	0	1	1	0	1	1	0	0	0	1	0	0	0	2	0	0	0	0	0	0	1	0	0	0
ENSG00000269399.2	29	5	37	17	20	15	24	32	20	31	36	38	4	42	12	29	15	19	10	16	14	10	37	21	13	13	23	21	16	23	25	18	19	20	11	19	33	5	6	16	21	22	21	24	26	16	27	23	17
ENSG00000263237.1	14	3	19	19	4	3	3	4	3	11	8	12	1	32	1	17	4	7	18	24	4	7	4	9	8	1	1	7	3	4	4	28	18	8	4	10	7	7	1	10	2	5	4	1	6	5	8	14	8
ENSG00000278593.1	0	0	0	0	0	0	0	1	0	0	0	0	0	0	0	0	0	0	1	0	0	0	0	0	0	0	0	0	0	0	0	0	0	0	0	0	0	0	0	0	0	0	0	0	0	0	0	0	0
ENSG00000250485.1	0	0	0	0	0	0	0	0	0	0	1	0	0	0	0	0	0	0	0	0	1	0	0	0	0	0	0	0	0	0	0	2	0	1	0	0	1	0	0	0	0	0	0	0	0	0	0	0	0
ENSG00000213876.4	5	13	0	12	9	1	2	0	3	5	3	2	8	3	0	1	1	1	4	0	2	23	2	1	1	6	2	3	4	1	3	7	1	1	4	3	1	0	4	0	9	8	4	1	1	3	5	0	5
ENSG00000260563.3	180	73	204	181	182	84	132	101	166	197	160	191	51	371	70	316	155	194	237	519	117	139	85	239	273	132	146	141	108	170	210	204	297	137	165	162	153	164	46	195	54	114	175	64	213	110	113	205	146
ENSG00000212598.2	0	0	0	0	0	0	0	0	0	0	0	0	0	0	0	0	0	0	0	0	0	0	0	0	0	0	0	0	0	0	0	0	0	0	0	0	0	0	0	0	0	0	0	0	0	0	0	0	0
ENSG00000259227.2	0	0	0	0	0	0	0	1	0	1	0	1	0	1	0	1	0	2	0	1	0	0	0	0	0	0	0	1	0	0	0	0	0	1	0	0	1	0	0	0	1	0	0	0	0	0	1	1	0
ENSG00000271898.1	0	0	0	0	0	0	0	0	0	0	0	0	0	0	0	0	0	0	0	0	0	0	0	0	0	0	0	0	0	0	0	0	0	0	0	0	0	0	0	0	0	0	0	0	0	0	0	0	0
ENSG00000127362.2	0	0	1	4	3	0	2	2	0	6	1	3	0	19	0	4	0	6	2	2	0	2	0	1	0	2	1	0	1	1	0	1	2	1	1	3	0	0	1	0	2	0	0	1	1	2	2	4	1
ENSG00000226948.1	3	3	9	0	8	1	2	3	21	2	4	0	2	2	2	2	5	7	3	3	1	7	6	11	9	2	4	2	4	4	2	2	3	2	3	5	1	2	1	1	4	4	1	0	4	2	3	5	7
ENSG00000234726.1	0	0	0	0	0	0	0	0	0	0	0	0	0	0	0	0	0	0	0	0	0	0	0	0	0	0	0	0	0	0	0	0	0	0	0	0	0	0	0	0	0	0	0	0	0	0	0	0	0
ENSG00000228815.1	0	0	0	0	0	0	0	0	0	0	2	2	0	1	0	0	0	0	0	0	0	0	0	1	0	0	1	0	0	0	0	0	0	0	0	0	0	0	0	0	0	0	0	0	0	0	0	0	1
ENSG00000279897.1	0	1	2	2	1	0	1	2	0	4	1	4	0	3	0	1	0	1	1	4	1	1	3	1	1	1	5	0	1	3	3	2	0	1	1	0	1	1	1	3	2	3	3	2	1	1	1	2	2
ENSG00000239523.4	92	11	83	45	33	26	30	38	33	69	38	50	16	108	23	100	71	76	92	143	27	54	56	34	129	25	30	34	36	45	34	138	60	44	17	53	54	52	14	83	12	13	24	20	45	24	38	66	42
ENSG00000200626.1	0	0	0	0	0	0	0	0	0	0	0	0	0	0	0	0	0	0	0	0	0	0	0	0	0	1	0	0	0	0	0	0	0	0	0	0	0	0	0	0	0	0	0	0	0	0	1	0	0
ENSG00000274560.1	13	3	19	4	13	8	5	9	18	6	2	3	4	15	12	18	12	61	45	106	17	19	9	48	19	8	12	11	9	6	9	5	43	7	5	9	12	4	0	14	0	4	4	9	30	5	16	14	12
ENSG00000278078.1	0	0	0	0	0	0	0	0	0	0	0	0	0	1	0	0	0	0	0	0	0	0	0	0	0	0	0	0	0	0	0	0	0	0	0	0	0	0	0	0	0	0	0	0	0	0	0	0	0
ENSG00000269782.1	0	0	0	0	0	0	0	0	0	0	0	0	0	0	0	0	0	0	0	0	0	0	0	0	0	0	0	0	0	0	0	0	0	0	0	0	0	0	0	0	0	0	0	0	0	0	0	0	0
ENSG00000047579.18	1345	789	1073	862	1286	1043	1282	1321	1733	940	1234	930	861	1188	756	814	966	848	1369	1064	1190	1786	1082	1026	993	1060	877	1415	1732	1296	2252	1720	1072	819	1197	1267	1662	1186	695	654	1180	1399	1371	908	1433	906	1507	1257	1416
ENSG00000141219.14	1397	912	2601	1403	1640	1014	1602	2011	1741	1764	1780	1447	1027	3092	850	2020	1202	1320	2600	1614	1556	2413	1377	2658	1094	1328	1206	1766	1900	1876	1668	3097	2255	1489	1748	1664	2154	1693	882	802	926	1362	1561	1240	2161	1255	1995	2894	1612
ENSG00000241015.2	500	187	453	279	195	142	191	176	204	331	305	259	117	803	107	326	198	285	440	597	227	325	118	486	306	180	216	281	318	305	316	385	396	146	253	261	220	254	226	240	282	313	213	159	333	148	357	450	246
ENSG00000248483.5	2	0	1	1	2	1	0	3	1	1	2	7	0	3	1	1	1	3	1	0	1	2	2	1	2	0	6	3	2	4	2	2	3	2	0	1	0	1	3	1	2	0	2	1	2	0	2	1	1
ENSG00000151229.11	3778	2300	10785	4414	2393	2174	2520	3780	2570	6959	2889	5055	2386	9772	1425	7186	2709	5676	6741	7865	2757	4993	2084	8907	3895	2463	1418	3221	3252	3576	2522	11834	6134	2689	2202	4428	3209	2641	1461	3062	1748	1539	1981	2271	3365	2360	2555	9986	2748
ENSG00000167468.15	13313	4897	9224	10047	13561	11195	12232	10861	18512	6459	10696	5942	11719	8457	11450	6537	13154	7987	14072	12285	16703	18317	15112	12313	11787	11937	10317	15417	14962	14150	20149	15591	11838	8272	12036	13247	18350	10842	6610	8349	15500	12004	9369	8325	12290	7923	17489	7418	23290
ENSG00000198420.8	1197	1268	1816	1550	1563	1056	1349	1545	1469	2321	2011	1279	776	2270	385	1956	905	1299	1629	1556	1283	2201	517	2019	978	1122	735	1427	1451	1968	1541	2084	1940	1250	1625	1615	1597	1422	823	668	1367	1422	1513	1110	1638	1086	1574	2535	1141
ENSG00000263417.4	0	0	0	0	2	0	0	0	0	0	0	0	0	0	0	0	0	0	0	1	0	0	0	0	0	1	0	0	2	2	0	0	0	0	1	0	1	0	2	0	1	3	0	0	0	0	0	1	1
ENSG00000187024.12	3	4	6	8	9	5	9	7	6	4	17	4	5	7	2	8	9	12	8	9	9	7	4	7	3	4	7	14	13	16	6	7	8	9	6	7	6	4	3	2	7	9	11	7	6	10	8	10	7
ENSG00000271305.1	0	0	0	0	0	0	0	0	0	0	0	0	0	0	0	0	0	0	0	0	0	0	0	0	0	0	0	0	0	0	0	0	0	0	0	0	0	0	0	0	0	0	0	0	0	0	0	0	0
ENSG00000269565.1	0	0	0	0	0	0	0	0	0	0	0	0	0	0	0	0	0	0	0	0	0	0	0	0	0	0	0	0	0	0	0	0	0	0	0	0	0	0	0	0	0	0	0	0	0	0	0	0	0
ENSG00000252415.1	0	0	0	0	0	0	0	0	0	0	0	0	0	0	0	0	0	0	0	0	0	0	0	0	0	0	0	0	0	0	0	0	0	0	0	0	0	0	0	0	0	0	0	0	0	0	0	0	0
ENSG00000225610.1	0	0	0	0	0	0	2	3	3	0	0	0	0	0	1	0	0	0	0	0	0	0	1	1	0	0	1	0	0	0	11	0	1	0	0	0	1	0	0	1	0	0	0	1	0	0	1	0	2
ENSG00000256947.1	2	1	0	4	0	0	0	0	0	1	1	1	2	0	0	1	0	0	0	1	0	1	0	0	0	0	0	3	0	0	0	0	0	0	2	0	2	0	2	0	7	4	0	2	0	0	1	1	3
ENSG00000223502.1	1	0	2	10	4	2	3	1	4	0	1	3	0	3	1	4	12	0	10	6	3	2	4	3	5	2	4	0	3	8	3	2	10	5	1	5	3	0	0	2	0	1	3	0	1	2	8	11	4
ENSG00000248174.4	3	0	1	5	0	2	2	2	1	0	7	1	0	0	0	2	1	10	7	4	3	3	0	9	1	3	1	1	0	4	5	2	0	1	2	7	11	0	1	1	1	1	1	1	2	2	6	14	1
ENSG00000262721.1	0	0	0	0	0	0	0	0	0	0	0	0	0	0	0	0	0	0	0	0	0	0	0	0	0	0	0	0	0	0	0	0	0	0	0	0	0	0	0	0	0	0	0	0	0	0	0	0	0
ENSG00000137857.16	416	82	210	183	134	58	102	91	33	268	181	297	63	255	41	181	98	408	100	260	75	80	84	415	299	106	113	82	73	145	104	268	161	91	165	105	114	272	130	162	81	118	204	71	453	125	118	286	112
ENSG00000238317.2	0	0	2	0	0	0	2	1	0	1	1	2	0	2	2	0	1	1	0	1	0	0	1	0	1	0	3	0	1	0	1	0	1	0	1	0	2	0	0	1	1	0	1	0	2	0	4	0	0
ENSG00000235243.1	0	0	0	0	0	0	0	0	0	0	0	0	0	0	0	0	0	0	0	0	0	0	0	1	0	0	0	0	0	0	0	0	0	0	0	0	0	0	0	0	0	0	0	0	0	0	1	0	0
ENSG00000226625.1	0	0	0	0	0	0	0	0	0	0	0	0	0	0	0	0	0	0	0	0	0	0	0	0	0	0	1	0	0	0	0	0	0	0	0	0	0	0	0	0	0	0	0	0	0	0	0	0	0
ENSG00000265573.1	0	0	0	0	0	0	0	0	0	0	0	0	0	0	0	0	0	0	0	0	0	0	0	0	0	0	0	0	0	0	0	0	0	0	0	0	0	0	0	0	0	0	0	0	0	0	0	0	0
ENSG00000139193.3	16	60	41	84	177	15	37	16	30	33	40	10	208	19	114	14	33	22	22	17	28	244	40	11	22	92	41	41	175	123	137	43	29	17	257	20	31	32	205	7	210	201	318	28	24	176	36	6	96
ENSG00000116133.10	26757	7919	22683	13622	6975	5261	9275	5719	7808	17315	7771	13011	4825	19023	3641	17111	7098	20172	23670	25658	7142	11953	5700	43265	24701	6232	3748	10264	7949	10787	12867	40056	22619	7498	7666	9741	8272	20644	5332	14246	4817	12330	7833	5094	36929	10655	8430	23620	10162
ENSG00000210151.2	0	0	0	0	0	0	0	0	0	0	0	0	0	0	0	0	0	0	0	0	0	1	0	0	0	0	0	0	0	0	0	0	0	0	0	0	0	0	0	0	0	0	0	0	0	0	0	0	0
ENSG00000204920.9	214	161	322	257	215	160	207	206	192	278	230	187	31	444	104	275	136	294	372	366	180	317	129	183	129	178	124	234	226	244	198	442	340	196	157	272	309	188	122	97	98	130	236	191	107	148	238	327	238
ENSG00000270699.1	0	0	0	0	0	0	0	0	0	0	0	0	0	0	0	0	0	0	0	0	0	0	0	0	0	0	0	0	0	0	0	0	0	0	0	0	0	0	0	0	0	0	0	0	0	0	0	0	0
ENSG00000110047.16	7363	2304	5702	6097	6139	7188	7402	6392	8135	4482	6988	5481	4123	8184	3611	5219	3609	4281	7864	5284	8064	8065	5734	4547	9450	6090	4102	7996	6080	5751	7712	10812	6006	3944	5796	8220	8024	6539	3100	4242	8229	5218	6791	4134	6594	4750	7552	5904	8714
ENSG00000212344.1	0	0	0	0	0	0	0	0	0	0	0	0	0	0	1	0	0	0	0	0	1	0	0	0	0	0	0	0	0	0	0	0	0	0	1	0	0	0	0	0	0	0	0	0	0	0	0	0	0
ENSG00000212900.2	0	0	0	0	0	0	0	1	0	0	0	0	0	0	0	0	0	0	0	0	0	0	0	0	0	0	0	0	0	0	0	0	1	0	1	0	0	0	0	0	0	0	0	0	0	0	0	0	0
ENSG00000271716.1	0	1	0	2	0	0	0	0	0	2	1	1	0	1	0	2	0	1	1	2	0	2	0	2	1	0	0	1	1	1	0	0	0	4	0	0	1	0	0	0	0	1	0	0	0	1	0	0	0
ENSG00000255216.1	0	0	0	0	0	0	0	0	0	1	1	0	0	0	0	0	1	0	0	0	0	1	0	0	0	0	0	0	0	0	0	0	0	1	0	0	1	0	0	0	0	0	1	1	0	0	0	2	0
ENSG00000253410.1	0	0	0	0	0	0	0	0	0	0	0	0	0	0	0	0	0	0	0	0	0	0	0	0	0	0	0	0	0	0	0	0	0	0	0	0	0	0	0	0	0	0	0	0	0	0	0	0	0
ENSG00000075891.20	11876	1410	8753	7265	3825	2601	3968	3784	2880	8275	4832	8367	1020	11667	1538	9837	4871	6080	7223	11788	4003	2363	4059	11047	7198	2296	3383	3598	2713	4310	3749	8199	5270	2919	2705	5386	4033	7006	1668	7021	1709	2893	2628	2301	8689	3488	4626	7769	2983
ENSG00000255966.1	6	0	7	5	4	3	3	1	2	4	2	6	2	13	2	8	5	14	6	21	1	2	3	22	12	1	6	7	1	3	2	10	5	3	4	2	4	3	1	4	18	2	3	4	8	2	2	4	4
ENSG00000178175.10	308	287	647	989	455	261	391	317	286	517	579	449	283	1252	173	1072	263	349	523	571	326	368	212	555	138	619	217	394	410	410	434	242	511	334	970	422	449	300	168	150	979	355	546	267	197	240	479	295	296
ENSG00000176476.7	606	274	766	524	625	506	512	506	684	618	525	598	394	795	308	556	566	527	441	449	549	688	490	662	337	504	421	667	699	537	780	879	544	405	610	626	581	600	394	413	717	621	747	374	703	435	672	786	599
ENSG00000274677.1	8	3	8	10	4	3	3	7	8	4	6	3	2	8	4	5	11	9	10	12	2	9	1	8	5	3	5	5	6	7	10	7	7	6	4	6	9	0	4	10	3	4	7	5	9	4	5	8	10
ENSG00000265644.1	0	0	0	0	0	0	0	0	0	0	0	0	0	0	0	0	0	0	0	0	0	0	0	0	0	0	0	0	0	0	0	0	0	0	0	0	0	0	0	0	0	0	0	0	0	0	0	0	0
ENSG00000249866.1	0	0	0	0	0	0	1	0	0	1	0	0	0	0	0	0	0	2	0	0	0	0	0	2	1	0	0	0	0	0	0	0	0	0	0	0	0	0	0	0	0	0	0	0	0	0	0	0	0
ENSG00000236097.1	0	0	0	0	0	0	0	0	0	0	0	0	0	0	0	0	0	0	0	0	0	0	0	0	0	0	0	0	0	0	0	0	0	0	0	0	0	0	0	0	0	0	0	0	0	0	0	0	0
ENSG00000279179.1	36	9	26	23	19	9	8	10	12	33	19	38	6	74	8	51	36	40	42	72	13	13	20	44	34	6	14	19	12	9	14	32	41	20	14	11	17	11	10	27	10	16	17	12	42	11	19	39	14
ENSG00000265959.1	0	0	0	0	0	0	1	0	0	0	0	0	0	0	0	0	1	0	0	0	0	0	0	0	0	0	0	0	0	0	0	0	0	0	0	0	0	0	0	0	0	0	0	0	0	0	0	0	0
ENSG00000225523.2	0	0	1	10	15	3	12	0	1	0	0	0	43	0	6	0	6	0	10	0	1	11	6	0	0	66	4	8	11	0	5	0	1	0	1	0	3	0	51	0	0	2	347	0	0	24	0	0	17
ENSG00000221000.1	0	0	0	0	0	0	0	0	0	0	0	0	0	0	0	0	0	0	0	0	0	0	0	0	0	0	0	0	0	0	0	0	0	0	0	0	0	0	0	0	0	0	0	0	0	0	0	0	0
ENSG00000221304.1	0	0	0	0	0	0	0	0	0	0	0	0	0	0	0	0	0	0	0	0	0	0	0	0	0	0	0	0	0	0	0	0	0	0	0	0	0	0	0	0	0	0	0	0	0	0	0	0	0
ENSG00000249865.1	0	0	0	0	0	0	0	0	0	0	0	0	0	0	0	0	0	0	0	0	0	0	0	0	0	0	0	0	0	0	0	0	0	0	0	0	0	0	0	0	0	0	0	0	0	0	0	0	0
ENSG00000259144.2	1	1	3	0	0	0	2	1	2	0	0	2	0	2	0	0	0	0	1	0	0	0	0	4	0	0	0	0	1	0	1	1	0	1	0	0	0	0	0	0	0	0	0	2	0	1	4	0	1
ENSG00000256220.1	0	0	0	0	0	0	0	0	0	0	0	0	0	0	0	0	0	0	0	0	0	0	0	0	0	0	0	0	0	0	0	0	0	0	0	0	0	0	0	0	0	0	0	0	0	0	0	0	0
ENSG00000157637.11	10383	4801	9267	9904	8664	7980	8390	7007	11828	8933	8633	6236	4657	8500	3509	8284	6118	6149	7512	10721	7926	12287	5423	8736	10933	7407	5571	9037	9894	9026	9964	12205	8654	4251	11665	8824	10801	10201	5568	6253	8073	8604	8689	4071	9820	6824	10246	8534	11552
ENSG00000207830.1	0	1	0	0	0	0	0	0	0	0	0	0	1	0	1	0	0	0	1	0	0	1	0	0	0	1	0	0	1	0	0	0	0	0	4	0	0	0	0	0	0	1	1	0	0	0	0	0	0
ENSG00000198042.9	1414	1043	1595	947	1060	651	1046	952	890	1104	1199	812	557	1466	473	1367	833	1385	2402	2090	651	1394	527	2413	1544	751	572	931	1580	1340	901	1701	1129	657	1108	797	969	1025	695	842	1019	1062	1348	657	1968	934	1178	1600	783
ENSG00000207481.1	0	0	0	0	0	0	0	0	0	0	0	0	0	0	0	0	0	0	0	0	0	0	0	0	0	0	0	0	0	0	0	0	0	0	0	0	0	0	0	0	0	0	0	0	0	0	0	0	0
ENSG00000198712.1	708282	174417	399078	527395	715816	484375	775456	605683	607963	297089	244381	396174	665008	743582	565163	466723	440017	383052	614998	460458	711553	1185419	613939	565567	724756	1132482	1115884	542651	681550	516648	841029	600748	483251	623661	881539	845212	724466	399332	379306	487990	292746	303905	423289	663595	545670	284165	660648	508198	1147186
ENSG00000255965.1	3	0	2	0	0	0	0	0	0	0	0	0	0	1	2	0	0	0	0	10	2	0	0	0	2	0	0	1	0	2	0	1	0	0	0	0	0	0	0	0	0	0	0	0	0	0	1	1	0
ENSG00000164402.12	8324	4736	10708	5976	5226	2874	3852	3380	3922	11417	5144	6911	2616	11148	1256	7819	3833	9908	7678	9546	3360	5850	2428	15667	6163	3477	2709	4448	4709	5156	3978	13016	6417	3425	5366	4866	4354	7703	2645	3862	7850	5453	6659	2461	7648	3393	3960	11394	3432
ENSG00000255215.1	0	0	0	0	0	0	0	0	0	0	0	0	0	0	0	0	0	0	0	0	0	0	0	0	0	0	0	0	0	0	0	0	0	0	0	0	0	0	0	0	0	0	0	0	0	0	0	0	0
ENSG00000271715.1	9	2	9	11	19	13	49	41	26	4	4	4	5	10	15	1	4	0	11	2	19	40	39	3	4	30	23	4	6	13	37	0	5	23	9	25	87	1	2	4	4	14	4	26	6	4	26	0	31
ENSG00000221723.1	0	0	0	0	0	0	0	0	0	0	0	0	0	0	0	0	0	0	0	0	0	0	0	0	0	0	0	0	0	0	0	0	0	0	0	0	0	0	0	0	0	0	0	0	0	0	0	0	0
ENSG00000228798.1	50	19	83	41	28	29	22	32	24	74	27	70	10	79	15	59	39	56	38	60	32	25	51	62	29	14	33	34	31	17	16	77	61	27	21	42	26	37	23	37	15	22	32	31	49	20	31	98	38
ENSG00000204849.6	0	0	0	0	0	0	0	0	0	0	0	0	0	0	0	0	0	0	0	0	0	0	0	0	0	0	0	0	0	0	0	0	0	0	0	0	0	0	0	0	0	0	0	0	0	0	0	0	0
ENSG00000231547.1	0	0	0	0	0	0	0	0	0	0	0	0	0	0	0	0	0	0	0	0	0	0	0	0	0	0	0	0	0	0	0	0	0	0	0	0	0	0	0	0	0	0	0	0	0	0	0	0	0
ENSG00000268790.4	5	0	1	5	1	1	4	3	4	1	2	0	0	3	2	2	0	2	7	5	3	6	4	4	7	0	3	3	5	3	1	2	1	1	3	3	4	1	0	3	3	1	1	1	3	2	3	5	4
ENSG00000131050.9	21	2	9	15	1	6	3	4	0	19	4	9	4	9	0	10	12	17	17	21	5	7	9	61	15	2	2	2	5	16	9	14	9	18	13	5	4	9	2	24	0	10	8	7	22	3	3	21	6
ENSG00000163811.10	1723	2137	2834	1674	2283	1470	2098	2070	2006	1985	2557	1616	1488	2870	945	2099	1364	2238	3667	2184	1430	3158	1095	3610	2139	1620	1084	2269	3373	2562	2439	2698	2445	1373	2383	1856	1886	1567	1529	786	1830	2285	2461	1300	2990	1756	2192	2605	2084
ENSG00000278814.1	0	0	0	0	0	0	0	0	0	0	0	0	0	0	0	0	0	0	0	0	0	0	0	0	0	0	0	0	0	0	0	0	0	0	0	0	0	0	0	0	0	0	0	0	0	0	0	0	0
ENSG00000270293.1	0	0	0	0	0	0	0	0	0	0	0	0	0	0	0	0	0	0	0	0	0	0	0	0	0	0	0	0	0	0	0	0	0	0	0	0	0	0	0	0	0	0	0	0	0	0	0	0	0
ENSG00000237887.1	22	0	2	3	4	1	0	0	3	2	1	5	6	1	6	1	6	4	2	4	5	2	9	9	2	5	6	2	4	5	6	2	1	5	2	1	3	4	5	12	1	2	16	0	9	4	2	1	6
ENSG00000223391.2	0	0	0	0	0	0	0	0	0	0	0	0	0	0	0	0	0	0	0	1	0	0	0	0	0	0	0	0	0	0	0	0	0	0	0	0	0	0	0	0	0	0	0	0	0	0	0	0	0
ENSG00000181982.16	1942	979	2622	1685	1100	1003	1144	1118	1160	2215	1353	2068	496	3324	404	3144	937	1408	2237	2659	1199	1226	760	1992	1413	821	786	1289	1093	1242	1278	3124	2455	1127	1075	1388	1283	1693	705	1142	971	1031	1599	847	2509	1040	1137	2825	958
ENSG00000157538.12	4417	2461	6022	3816	4022	3495	4736	6055	5466	3998	4020	3540	3833	6580	3257	4320	2320	4359	6065	4338	4529	7472	3997	6756	4060	4030	3305	4982	5418	4411	5973	7647	4881	3355	4532	4708	7005	4080	2289	1830	5859	3770	3560	3435	4701	2768	5328	6063	6742
ENSG00000280801.1	0	0	0	0	0	0	0	0	0	0	0	1	0	0	0	0	0	1	0	0	0	0	0	0	0	0	1	0	0	0	0	0	0	0	0	0	0	0	0	0	0	0	0	0	0	0	0	0	0
ENSG00000186871.6	6	10	12	29	15	4	9	13	12	20	129	11	11	35	7	10	12	11	22	17	16	20	16	39	7	10	5	12	16	20	8	26	22	17	14	20	7	21	17	1	31	39	22	1	18	7	16	10	15
ENSG00000261914.2	0	0	1	0	0	0	0	0	0	0	0	0	0	0	0	0	0	0	0	0	0	0	0	0	0	1	0	0	0	0	0	0	0	0	0	0	0	0	0	0	0	0	0	0	0	0	0	0	0
ENSG00000252416.1	0	0	0	0	0	0	0	0	0	0	0	0	0	0	0	0	0	0	0	0	0	0	0	0	0	0	0	0	0	0	0	0	0	0	0	0	0	0	0	0	0	0	0	0	0	0	0	0	0
ENSG00000198973.3	0	0	0	0	0	0	0	0	0	0	0	0	0	0	0	0	0	0	0	0	0	0	0	0	0	0	0	0	0	0	0	0	0	0	0	0	0	0	0	0	0	0	0	0	0	0	0	0	0
ENSG00000126561.15	2445	1411	2785	2735	2495	1573	2362	2032	2733	2212	2415	1514	1722	2668	1427	2226	1407	2461	2919	2288	2094	3043	1072	3337	2293	1823	1304	2561	2393	2342	2781	2608	2402	1390	2738	2095	3881	2485	1726	1133	3276	2258	3086	1485	2706	1919	2712	1940	3052
ENSG00000226738.1	8	31	5	14	276	9	44	17	42	0	33	3	40	0	6	0	61	1	2	0	20	42	16	1	21	23	22	49	60	144	41	2	6	5	109	22	27	13	86	0	1	98	91	33	21	110	57	1	16
ENSG00000223395.2	0	0	0	0	0	0	0	0	0	0	0	0	0	0	0	0	0	0	0	0	0	0	0	0	0	0	0	0	0	0	0	0	0	0	0	0	0	0	0	0	0	0	0	0	0	0	0	0	0
ENSG00000205084.9	1263	498	1330	827	750	734	611	754	746	1276	747	851	686	1397	423	1148	997	1076	1181	1209	677	1057	678	1953	868	620	482	831	742	904	741	2167	1380	646	965	871	908	1486	536	618	702	713	901	457	1816	629	853	1525	736
ENSG00000143590.12	68	33	109	41	61	29	32	33	47	95	107	67	27	95	25	67	44	80	109	79	26	50	22	117	61	36	21	30	60	39	66	116	59	28	50	45	53	107	30	59	466	55	53	22	71	60	35	66	45
ENSG00000100413.15	4156	1432	3895	3083	2246	2427	2798	2887	3275	3344	2501	2896	1239	4739	1375	3428	2008	3208	2939	3771	2680	3216	2116	3754	2707	1846	1868	3394	2774	2467	3315	4974	3634	1914	2447	3432	3431	3137	1114	1907	3605	2690	2490	1624	3853	2142	2784	3946	2919
ENSG00000145386.8	43	72	45	142	87	22	60	42	77	101	612	47	124	65	46	37	56	47	73	32	39	111	52	108	33	67	42	54	76	72	65	71	78	38	84	46	49	100	83	30	180	225	80	21	79	38	79	21	51
ENSG00000242103.1	0	0	0	0	0	0	0	0	0	0	1	0	0	0	0	0	0	0	0	0	0	0	0	0	0	0	0	0	0	0	0	0	0	0	0	0	0	0	0	0	0	0	0	0	0	0	0	0	0
ENSG00000260588.1	26	22	22	21	22	33	20	51	23	21	40	14	27	43	29	51	24	42	42	52	33	53	28	94	24	26	21	44	28	37	33	33	51	29	24	34	30	14	12	34	188	35	24	23	52	17	26	28	50
ENSG00000242370.1	0	0	0	0	0	0	0	0	0	0	0	0	0	0	0	0	0	0	0	0	0	0	0	0	0	0	0	0	0	0	0	0	0	0	0	0	0	0	0	0	0	0	0	0	0	0	0	0	0
ENSG00000239429.1	0	0	0	0	0	0	0	0	0	0	0	0	0	0	0	0	0	0	0	0	0	0	0	0	0	0	0	0	0	0	0	0	0	0	0	0	0	0	0	0	0	0	0	0	0	0	0	0	0
ENSG00000102225.14	11695	2795	8949	7192	5013	4779	5651	5600	6090	7530	6028	6644	2676	13064	2545	8991	5694	7760	9596	12514	6090	5422	4142	9929	10905	4611	4462	6066	5635	5919	6702	12402	9752	5043	5081	7961	7278	7940	2513	7456	6104	5275	4769	3770	11156	5332	6436	9250	6026
ENSG00000233179.1	0	0	0	0	0	0	0	0	0	0	0	0	0	0	0	1	0	0	0	0	0	0	0	0	0	0	1	0	1	0	0	0	0	0	0	0	0	0	0	0	0	0	0	0	2	0	0	0	0
ENSG00000204642.12	2824	1160	3287	1827	2432	962	1372	975	1791	1289	2813	944	2585	1532	1543	1294	2658	1612	1719	1460	1220	3043	1129	1315	2381	2096	1135	1630	1936	2583	3025	3610	2560	962	4194	1264	1711	3793	3463	549	3723	2205	3215	1059	1753	1829	2766	1502	2105
ENSG00000181873.11	1118	617	1045	1280	1205	1306	1582	1532	1617	859	1113	1029	486	1657	638	1672	791	746	2005	1522	1625	1338	893	822	1464	1038	954	1695	1244	1415	1769	1313	1835	1057	1153	1735	1815	855	435	682	882	1153	924	1078	2045	780	1509	1188	1370
ENSG00000100341.10	0	0	0	0	2	0	0	0	1	0	0	0	0	0	0	0	1	0	0	0	0	0	0	0	1	0	0	0	0	0	0	1	0	0	0	0	0	2	0	1	0	0	0	0	0	0	0	0	0
ENSG00000146001.5	13	24	34	47	44	13	17	31	37	16	31	15	34	53	9	19	21	42	27	54	19	56	6	24	14	16	17	27	43	43	15	33	38	23	50	25	25	23	31	13	46	30	51	18	15	38	30	12	18
ENSG00000227220.1	5	2	3	10	8	2	5	2	3	8	10	9	2	5	1	11	14	10	9	5	7	11	3	4	9	6	1	10	4	5	6	11	9	1	14	5	4	11	7	3	3	2	5	5	3	10	9	3	6
ENSG00000267150.1	1	0	0	0	5	1	2	1	0	1	3	1	0	3	0	0	2	2	0	2	1	0	1	5	2	0	5	1	1	0	2	0	1	0	0	0	1	0	2	1	0	1	1	1	1	0	1	0	0
ENSG00000271711.1	1	1	1	1	1	3	1	1	0	1	1	0	1	1	1	1	1	0	0	0	0	1	0	0	0	0	3	0	0	1	0	0	1	0	0	0	1	2	0	0	0	1	0	1	0	1	0	1	0
ENSG00000255211.1	0	0	0	0	0	0	0	0	0	1	0	0	0	0	0	0	0	0	0	0	0	0	0	0	0	0	0	0	0	0	0	0	0	0	0	0	0	0	0	0	0	0	0	0	0	0	0	0	0
ENSG00000279088.1	77	50	87	101	119	31	72	77	83	108	106	96	62	153	38	90	72	143	70	92	47	120	97	140	77	58	125	83	61	92	84	84	126	83	90	57	56	84	80	61	73	69	165	46	76	72	100	88	138
ENSG00000078319.8	474	267	556	395	325	291	337	405	513	411	408	273	293	527	346	447	466	376	632	584	410	785	329	727	495	379	296	382	472	514	466	716	646	309	431	372	613	457	206	334	384	514	373	276	651	299	524	512	457
ENSG00000221468.1	3	0	0	1	1	0	0	1	0	2	0	2	0	1	1	0	0	0	1	2	0	0	1	2	1	0	0	0	0	0	0	0	3	0	0	0	0	0	0	2	0	2	0	0	1	0	1	0	0
ENSG00000280398.1	0	0	0	0	0	0	0	0	0	0	0	0	0	0	0	0	0	0	0	0	0	0	0	0	0	0	0	0	0	0	0	0	0	0	0	0	0	0	0	0	0	0	0	0	0	0	0	0	0
ENSG00000199218.1	0	0	0	0	0	0	0	0	0	0	0	0	0	0	0	0	0	0	0	0	0	0	0	0	0	0	0	0	0	0	0	0	0	0	0	0	0	0	0	0	0	0	0	0	0	0	0	0	0
ENSG00000222028.3	2	0	0	0	0	1	0	0	0	0	1	0	1	0	0	0	1	1	1	3	0	0	1	0	1	1	1	1	1	1	0	1	2	0	0	0	1	1	0	1	0	0	0	0	2	0	0	1	0
ENSG00000229292.1	0	1	0	0	1	1	1	1	0	3	1	0	0	0	1	0	0	0	1	0	0	0	0	0	0	1	0	0	1	0	2	0	0	0	0	0	0	0	2	0	1	1	0	0	0	0	1	0	0
ENSG00000199968.1	0	0	0	0	0	0	0	0	0	0	0	0	0	0	0	0	0	0	0	0	0	0	0	0	0	0	0	0	0	0	0	0	0	0	0	0	0	0	0	0	0	0	0	0	0	0	0	0	0
ENSG00000118193.10	9	28	11	61	34	8	12	11	31	26	133	5	23	13	10	4	13	12	17	13	15	35	4	22	13	13	6	10	26	27	24	14	18	10	20	15	20	24	25	3	90	76	17	4	18	11	20	9	20
ENSG00000103254.8	1034	144	490	418	474	407	411	262	595	248	418	364	389	401	346	370	519	282	391	646	606	604	444	509	898	384	329	508	457	432	745	1019	391	245	734	469	475	1333	284	420	393	410	275	216	660	324	651	315	630
ENSG00000231880.2	0	0	0	0	0	0	0	0	0	0	0	0	0	0	0	0	0	0	0	0	0	0	0	0	0	0	0	0	0	0	0	0	0	0	0	0	0	0	0	0	0	0	0	0	0	0	0	0	0
ENSG00000138792.8	1205	8813	2012	5424	16884	17827	26610	43563	32880	2219	24596	2650	25247	710	16202	1034	4879	1996	9628	725	23005	50786	17735	4919	972	20113	12721	24340	36973	23542	34680	2194	3448	10338	40585	14816	39621	1001	8687	300	27579	20206	10848	16827	464	4897	30401	1067	48597
ENSG00000163520.12	2268	1489	5395	10537	1161	788	1976	520	1015	4972	1820	5631	681	10282	255	5758	3573	2847	3715	10552	1054	1289	799	1768	8466	939	627	1393	1097	1517	1172	6089	4931	971	5721	3205	1002	10648	1425	4413	1394	490	13226	577	8969	3079	1192	3012	1071
ENSG00000250189.2	0	0	1	0	0	0	0	0	0	0	0	1	0	1	0	0	0	1	0	0	0	0	0	0	0	0	0	0	0	0	1	1	0	0	0	2	0	0	0	2	0	0	0	0	0	1	1	0	0
ENSGR0000197976.9	0	0	0	0	0	0	0	0	0	0	0	0	0	0	0	0	0	0	0	0	0	0	0	0	0	0	0	0	0	0	0	0	0	0	0	0	0	0	0	0	0	0	0	0	0	0	0	0	0
ENSG00000125414.17	2	4	1	3	2	0	1	3	2	0	0	1	0	6	1	2	1	5	8	5	1	13	3	2	3	0	1	0	2	1	2	2	2	3	1	2	0	1	0	1	1	0	2	2	4	1	2	5	3
ENSG00000207486.1	0	0	0	0	0	0	0	0	0	0	0	0	0	0	0	0	0	0	0	0	0	0	0	0	0	0	0	0	0	0	0	0	0	0	0	0	0	0	0	0	0	0	0	0	0	0	0	0	0
ENSG00000235098.7	193	151	421	439	302	193	253	146	385	131	276	184	88	302	133	393	362	216	421	139	276	446	190	189	289	136	237	136	319	399	298	268	530	171	446	300	306	420	245	278	227	241	231	142	321	221	314	304	207
ENSG00000263720.1	0	0	0	0	0	0	0	0	0	0	1	0	0	0	0	0	0	0	0	0	0	0	0	0	0	0	0	0	0	0	0	0	0	0	0	0	0	0	0	0	0	0	0	0	0	0	0	0	0
ENSG00000254130.1	0	0	0	0	0	0	0	0	0	0	0	0	0	0	0	0	0	0	0	0	0	0	0	0	0	0	0	0	0	0	0	0	0	0	0	0	0	0	0	0	0	0	0	0	0	0	0	0	0
ENSG00000225072.1	5	0	2	0	1	0	1	1	0	0	0	1	0	0	0	0	1	2	6	5	1	0	0	5	4	1	0	1	1	1	0	2	3	0	2	2	0	2	1	1	0	1	1	0	2	0	0	4	0
ENSG00000238037.1	0	0	0	0	0	0	0	0	0	0	0	0	0	0	0	0	0	0	0	0	0	0	0	0	0	0	0	0	0	0	0	0	0	0	0	0	0	0	0	0	0	0	0	0	0	0	0	0	0
ENSG00000252411.1	0	0	0	0	0	0	0	0	0	0	0	0	0	0	0	0	0	0	0	0	0	0	0	0	0	0	0	0	0	0	0	0	0	0	0	0	0	0	0	0	0	0	0	0	0	0	0	0	0
ENSG00000182814.7	2	0	2	1	3	2	0	0	3	0	1	0	1	1	3	0	1	0	4	1	1	4	2	1	1	1	1	2	2	2	2	3	0	1	0	2	1	3	0	0	1	1	0	0	3	1	2	0	2
ENSG00000227947.1	3	1	1	2	9	6	13	6	13	1	2	0	5	0	7	1	5	1	3	0	2	3	9	3	0	10	4	9	3	10	10	2	0	9	13	11	12	3	3	0	17	8	4	4	0	2	8	0	6
ENSG00000240888.1	0	0	0	0	0	0	1	0	0	0	0	0	0	0	0	0	0	0	0	0	0	0	0	0	0	0	0	0	0	0	0	0	0	0	0	0	0	0	0	0	0	0	0	0	0	0	0	0	0
ENSG00000097046.11	248	229	326	199	211	63	162	87	100	309	197	231	102	187	43	190	110	199	202	331	107	186	67	598	264	131	100	112	279	177	203	480	207	92	210	85	68	171	139	164	176	245	160	65	159	170	99	390	103
ENSG00000244752.2	3	4	0	3	5	1	6	4	2	2	2	4	1	6	4	8	5	16	4	5	5	13	4	11	3	3	8	8	10	5	9	1	11	3	7	9	10	3	3	2	19	11	16	3	5	2	14	8	2
ENSG00000248405.8	16	8	24	18	13	4	14	21	6	22	12	38	5	48	5	12	8	17	6	17	12	6	14	16	18	10	25	19	4	15	6	31	16	15	13	17	13	10	6	19	4	5	10	11	25	12	17	31	12
ENSG00000205184.2	0	0	0	0	0	0	0	0	0	0	1	0	0	0	0	0	0	0	0	0	0	0	0	1	0	0	0	0	1	0	0	0	0	0	0	0	0	0	0	0	0	0	0	0	0	0	0	0	0
ENSG00000168538.14	2682	1910	4288	2676	2555	2091	2833	3227	2901	2987	2892	2314	2080	4946	1079	3264	1789	3135	4806	3730	2540	4093	1625	4797	2424	2150	1582	2900	3191	3103	2977	4974	4212	2452	2954	2928	3657	2709	1451	1328	2226	2488	2650	2037	4216	2157	2973	4667	2633
ENSG00000270061.1	4	2	1	1	0	2	5	2	1	9	1	6	1	9	1	11	4	3	6	4	5	0	1	4	0	2	11	5	3	3	2	3	3	2	0	0	5	1	3	3	6	2	6	6	10	2	4	3	4
ENSG00000223396.2	55	52	133	102	90	118	117	159	93	107	72	128	23	268	41	145	99	58	115	131	128	70	64	107	61	56	84	115	80	120	118	75	182	145	85	157	155	68	27	35	23	70	86	83	172	119	142	183	73
ENSG00000236986.5	10	2	11	4	5	2	1	3	5	4	6	3	3	7	3	5	2	14	5	7	5	6	5	8	4	0	2	2	0	2	4	12	4	2	1	3	1	2	2	4	0	1	3	1	7	3	4	11	1
ENSG00000249152.1	0	0	0	0	0	0	0	0	0	0	0	0	0	0	0	0	0	0	0	0	0	0	0	0	0	0	0	0	0	0	0	0	0	0	0	0	0	0	0	0	0	0	0	0	0	0	0	0	0
ENSG00000090372.13	5036	2643	5133	5190	3994	2791	3511	2986	4170	5673	5164	3861	1848	6032	1698	4437	3535	3470	4169	5204	3763	3620	2321	4133	4240	2976	2677	4108	5081	4354	4407	6613	4934	2541	4556	4388	4391	5140	2341	2758	4129	4139	4601	2354	4818	3485	3973	6105	4089
ENSG00000226621.1	0	0	0	0	0	0	0	0	0	0	1	0	0	0	0	0	0	0	0	0	0	0	0	0	0	0	0	0	0	0	2	0	0	0	0	0	0	0	0	0	0	0	0	0	0	0	0	0	0
ENSG00000277587.1	44	5	11	12	9	1	3	1	6	9	7	6	6	8	13	3	4	6	0	9	0	14	4	53	7	1	5	3	35	3	11	5	5	0	46	1	13	11	51	17	18	10	45	1	8	5	7	16	1
ENSG00000132361.15	7965	4890	7819	9691	8987	13244	11747	12698	13347	5400	10461	6964	4731	12313	5169	7696	6041	4736	9244	6395	11884	9299	7713	5187	7793	7359	6697	13764	11169	9345	15964	10305	11460	6529	8284	12770	14187	8653	3242	4249	6598	10837	5874	7765	10306	7473	12028	7733	13364
ENSG00000233033.1	0	1	0	2	1	1	1	4	0	1	1	0	0	5	1	1	0	1	2	0	1	0	0	2	0	0	11	1	2	0	0	1	0	0	1	1	0	2	1	0	0	0	2	1	0	1	0	2	3
ENSG00000246214.1	11	9	11	11	9	3	10	7	2	2	10	2	5	8	2	13	12	9	18	42	7	16	5	21	14	4	13	15	8	8	6	6	22	7	5	5	10	7	6	9	16	8	10	8	18	4	12	16	6
ENSG00000263861.1	1	0	0	0	0	0	0	0	0	0	0	0	0	0	0	0	0	0	0	0	0	0	0	1	0	0	0	0	0	0	0	0	0	0	0	0	0	0	0	0	0	0	0	0	0	0	0	0	0
ENSG00000168582.4	0	0	0	0	0	0	0	0	0	0	2	0	0	0	0	0	1	0	0	0	0	0	0	0	0	0	0	0	0	0	0	0	0	0	0	0	0	0	0	0	0	0	0	0	0	0	0	0	0
ENSG00000268566.4	0	0	0	1	1	2	4	2	3	0	0	0	2	0	7	0	0	0	1	0	1	1	6	0	0	1	0	5	2	2	1	0	0	2	1	1	5	0	1	0	0	0	0	1	0	0	6	0	1
ENSG00000225203.2	0	0	0	1	0	0	0	0	0	0	0	0	0	0	0	0	0	1	0	0	0	0	0	1	0	0	0	1	0	1	0	0	0	0	0	0	0	0	0	0	0	1	0	0	1	0	0	0	0
ENSG00000124159.14	14	5	2	10	10	6	4	5	19	5	18	3	12	6	8	8	9	14	7	7	17	13	7	8	12	4	11	5	14	16	13	5	9	8	9	8	17	8	8	7	4	1	43	12	9	18	14	5	18
ENSG00000151576.9	1576	1143	2296	1510	1564	987	1349	1513	1389	1767	1640	1153	918	2251	528	1946	886	1902	2363	1849	1043	2028	637	2115	1208	1425	832	1345	1861	1738	1469	2375	2142	1324	1618	1426	1472	1516	836	701	1540	1348	1438	923	2251	1152	1451	2156	1252
ENSG00000242052.1	15	4	19	11	8	1	3	3	4	14	3	5	6	0	1	6	3	9	8	8	3	1	2	16	13	6	5	3	4	4	8	14	2	3	11	3	9	9	2	6	7	1	10	1	6	1	7	13	3
ENSG00000252622.1	0	0	0	0	0	0	0	0	0	0	1	0	0	0	0	0	0	0	0	0	0	0	1	0	0	0	1	0	0	0	0	0	0	0	0	0	0	0	0	0	0	1	0	0	0	0	0	0	0
ENSG00000176919.10	13	12	12	17	25	17	48	51	46	4	12	10	36	10	35	5	14	4	22	4	21	19	17	6	22	9	43	21	19	27	13	11	15	8	54	9	57	5	17	6	22	26	9	11	13	20	29	6	108
ENSG00000165997.4	1059	1829	2563	1431	1908	1347	1821	1913	1752	1596	2116	1047	1827	1903	1073	1543	1001	1648	3471	2602	1064	3083	1057	2414	4363	1554	1016	1710	2720	2292	1979	1890	1744	1298	1825	1356	2031	1258	1598	3427	1615	1652	2270	1229	1437	1312	1999	2379	1849
ENSG00000267722.1	0	0	0	0	0	0	0	0	0	0	0	0	0	0	0	0	0	0	0	0	0	1	0	0	0	0	0	0	0	0	0	0	0	0	0	0	0	0	0	0	0	0	0	0	0	0	0	0	0
ENSG00000263494.1	0	0	0	0	0	0	0	0	0	0	0	0	1	0	0	0	0	0	0	0	0	0	0	0	0	0	1	0	0	1	0	0	0	0	0	0	0	0	1	0	0	0	0	0	0	0	0	0	0
ENSG00000254487.2	0	0	0	0	0	0	0	0	0	0	0	0	0	0	0	0	0	0	0	0	0	0	0	0	0	0	0	0	0	0	0	0	0	0	0	0	0	0	0	0	0	0	0	0	0	0	0	0	0
ENSG00000207951.1	0	0	6	0	0	0	0	0	0	0	0	0	0	0	0	0	0	0	0	1	0	0	0	0	3	0	0	0	0	3	0	0	0	0	1	0	0	1	0	1	0	0	0	0	1	0	2	0	0
ENSG00000095564.12	1163	1785	2697	1907	2064	1456	2215	2654	1765	2190	2481	1945	1259	3241	775	2211	1108	1703	2657	1988	1445	2614	1103	2457	1434	1492	1516	1982	2616	2295	2012	2020	2279	1764	2178	1772	2214	1372	1304	537	2059	1827	2133	1472	2061	1441	2377	2770	1837
ENSG00000263980.4	0	0	0	0	0	0	0	0	1	0	0	0	0	0	0	0	0	0	0	0	0	0	1	0	0	0	0	0	0	0	0	0	0	0	0	0	0	0	0	0	0	0	0	0	0	0	0	1	0
ENSG00000256525.5	294	137	344	277	321	250	302	350	250	375	404	279	158	423	150	260	270	259	265	207	253	359	310	415	114	230	292	282	365	330	416	416	379	240	246	250	319	298	170	115	191	286	274	209	312	188	406	379	320
ENSG00000217718.1	0	0	0	0	0	0	0	0	1	0	0	0	0	0	0	0	0	0	0	0	0	1	0	0	0	0	0	0	0	0	0	0	0	0	0	0	0	0	0	0	0	1	0	0	0	0	0	0	0
ENSG00000143621.15	13388	5554	12451	7017	7405	5556	9149	7959	8716	9313	8258	6932	6010	12143	5679	7876	6921	10343	14266	13278	6782	12053	7051	16822	11800	6851	5918	8687	11233	8123	10259	18790	10453	5447	9306	7910	12068	8875	4856	7015	6772	7401	7228	5405	13222	6487	9909	13405	11858
ENSG00000163884.3	996	568	891	3754	1306	2760	2157	3263	3342	795	770	549	2095	1177	3328	2164	1647	487	1084	968	3007	2549	2348	237	729	1394	2016	2744	2402	943	3168	749	1471	1318	4017	1957	5622	682	1053	508	579	829	1634	2664	698	606	2492	383	5323
ENSG00000268754.1	3	1	1	3	4	2	0	2	4	0	3	1	1	3	2	2	3	1	1	0	3	7	3	5	0	5	1	3	2	1	2	0	2	2	5	10	5	0	2	0	1	1	1	1	0	1	8	0	7
ENSG00000255318.1	1	3	9	5	6	2	6	3	3	3	3	6	1	14	2	6	3	2	5	7	2	0	2	3	0	1	1	3	7	2	1	6	2	2	4	2	3	1	1	1	8	1	8	2	2	4	5	6	3
ENSG00000175106.15	154	68	270	107	77	40	91	70	96	151	70	170	45	331	40	189	101	218	155	249	68	88	61	183	166	48	80	69	69	113	113	206	215	74	94	82	74	96	80	138	62	79	135	42	189	95	85	184	64
ENSG00000113100.8	0	257	50	116	110	362	259	957	511	40	136	3	275	2	387	4	58	4	216	2	328	552	562	9	40	170	212	444	336	112	479	62	83	134	447	203	418	16	41	0	0	99	28	270	21	38	341	6	878
ENSG00000279848.1	0	0	0	0	0	0	0	0	0	0	0	0	0	0	0	0	0	0	0	0	0	0	0	0	0	0	0	0	0	0	0	0	0	1	0	0	0	0	0	0	0	0	0	0	0	0	0	0	0
ENSG00000241556.1	16	3	7	4	13	1	4	3	15	4	91	4	11	6	2	4	11	10	13	2	7	10	17	11	12	11	3	1	5	6	6	14	6	6	5	7	5	14	2	4	9	3	6	5	2	7	15	5	8
ENSG00000226412.1	0	0	0	0	0	0	0	0	0	0	0	0	0	0	0	0	1	1	0	2	0	0	0	0	1	0	0	0	0	0	0	0	0	0	0	0	0	0	0	0	1	0	0	0	0	0	0	0	1
ENSG00000260624.1	0	0	0	0	0	0	0	0	0	0	0	0	0	0	0	0	0	0	0	0	0	0	0	0	0	0	0	0	0	0	0	0	0	0	0	1	0	0	0	0	0	0	0	0	0	0	0	0	0
ENSG00000199311.1	0	0	0	0	0	0	0	0	0	0	0	0	0	0	0	0	0	0	0	0	0	0	0	0	0	0	0	0	0	0	0	0	0	0	0	0	0	0	0	0	0	0	0	0	0	0	0	0	0
ENSG00000280291.1	4	1	8	8	1	0	0	0	0	0	1	1	1	5	0	2	7	19	1	8	2	1	2	2	4	1	2	1	0	2	0	1	3	3	1	4	0	4	0	1	1	0	2	1	2	1	1	3	1
ENSG00000236700.4	5	25	6	6	6	16	16	21	8	15	16	2	5	3	7	6	5	2	13	6	8	15	20	6	10	16	12	17	28	22	14	11	9	6	14	12	18	4	3	3	18	15	6	19	2	3	22	4	13
ENSG00000143761.12	34825	13907	32679	23194	23376	17757	21781	19142	29501	21319	22682	18865	15946	32578	14374	24549	23780	25703	30273	34728	20853	29336	17220	35332	31587	20873	16430	23513	26107	25188	31488	40469	30626	16836	27931	24109	29272	29753	15751	20778	22043	21934	26000	14920	34780	20233	26220	29683	26948
ENSG00000269376.1	70	1	34	5	3	1	3	3	3	21	3	51	1	50	2	29	13	27	10	78	2	2	4	23	47	2	2	3	6	5	2	40	21	5	1	10	4	18	2	48	2	7	4	1	30	3	4	43	3
ENSG00000233499.1	0	0	0	0	0	0	0	1	1	0	0	0	0	0	0	0	0	0	0	0	0	0	0	0	0	0	0	0	0	0	0	0	0	0	0	0	0	0	0	0	0	0	0	0	0	0	0	0	0
ENSG00000276353.1	0	0	0	0	0	0	0	1	0	0	0	0	0	0	0	0	0	0	0	0	0	0	0	0	0	0	0	0	0	0	0	0	0	0	0	0	0	0	0	0	0	0	0	0	0	0	0	0	0
ENSG00000127080.8	295	201	453	293	289	248	309	357	346	289	325	297	154	461	122	296	195	376	508	377	295	446	218	487	428	245	175	313	376	340	300	606	393	208	343	301	446	345	148	133	143	304	284	234	464	255	316	563	439
ENSG00000276027.1	0	0	0	0	0	0	0	0	0	0	0	0	0	0	0	0	0	0	0	0	0	0	0	0	0	0	0	0	0	0	0	0	0	0	0	0	0	0	0	0	0	0	0	0	0	0	0	0	0
ENSG00000213210.4	0	0	0	0	0	0	0	0	0	0	0	0	0	0	0	0	0	0	1	0	0	0	0	0	0	0	0	0	0	0	0	0	0	0	0	0	1	0	0	0	0	0	0	0	0	0	0	0	0
ENSG00000001036.12	5581	3247	6436	4123	4967	3495	4786	5537	6330	4277	5293	3556	4620	6807	3097	4761	4436	3935	7180	7369	4739	9003	4046	6485	4845	4632	2973	5995	8059	5350	7523	8214	6634	3381	7416	4827	6893	5375	2937	3046	3307	5326	4501	3405	7000	3963	6567	7313	7771
ENSG00000185551.11	14831	10326	28873	20685	16581	12213	14530	15478	14771	24121	14910	15515	8508	26483	5146	23101	14786	18878	17896	16897	14106	18931	8476	17973	5262	11722	10145	15945	15982	15333	12298	20858	25717	13481	13663	17844	14008	14676	7369	8167	6680	12832	22007	8740	22846	14033	13942	23508	11071
ENSG00000229508.2	0	0	0	0	0	0	0	0	0	0	0	0	0	0	0	0	0	0	0	0	0	0	0	0	0	0	0	0	0	0	0	0	0	0	0	0	0	0	0	0	0	0	0	0	0	0	0	0	0
ENSG00000196844.7	0	1	1	0	0	0	0	0	0	0	1	0	1	0	0	1	1	1	1	1	2	0	0	3	0	1	1	0	0	0	3	0	0	0	2	1	2	3	0	0	1	0	1	0	0	2	0	0	1
ENSG00000274818.1	41	13	32	28	19	18	25	25	24	29	33	23	10	32	9	65	24	19	78	66	19	19	26	16	38	23	14	35	31	39	29	38	48	16	28	30	35	22	11	24	16	24	31	23	53	17	35	23	22
ENSG00000265489.1	0	1	3	7	1	1	1	3	2	3	4	1	3	2	1	0	1	3	4	2	6	0	1	3	4	5	4	4	1	2	2	5	6	4	3	2	0	2	6	1	0	0	10	2	1	8	0	3	4
ENSG00000238759.1	0	0	0	0	0	0	0	0	0	0	0	0	0	0	0	0	0	0	0	0	0	0	0	0	0	0	0	0	0	0	0	0	0	0	0	0	0	0	0	0	0	0	0	0	0	0	0	0	0
ENSG00000225350.1	0	0	0	0	0	0	1	1	0	0	1	1	0	0	0	0	1	0	2	1	0	0	0	0	1	1	3	1	0	0	1	0	1	2	0	0	0	0	0	0	1	0	0	0	0	0	0	0	1
ENSG00000240048.1	2	0	3	0	2	0	0	0	4	1	0	2	0	1	2	1	1	1	0	2	2	2	0	1	2	0	0	0	0	0	0	1	2	0	1	2	1	0	0	0	0	0	1	0	1	0	2	0	1
ENSG00000258675.1	2	8	4	9	8	5	9	5	1	3	21	2	9	0	8	4	10	6	11	9	1	21	5	6	2	3	2	7	9	7	11	13	9	1	14	3	6	3	9	2	0	21	20	5	12	3	11	3	13
ENSG00000224075.1	0	0	0	0	1	0	0	0	0	0	0	0	0	0	0	0	0	0	0	0	0	0	0	0	0	0	0	1	0	0	0	0	0	0	0	0	0	0	0	0	0	0	0	0	0	0	0	0	0
ENSG00000258748.1	0	0	1	2	2	0	0	0	0	3	0	0	0	1	0	2	1	0	1	2	0	1	1	0	1	0	2	0	2	0	0	2	2	1	0	2	1	0	0	3	22	0	1	0	0	2	2	1	0
ENSG00000224794.1	0	0	1	2	1	0	1	0	0	5	0	3	1	5	1	6	4	0	2	5	0	1	2	2	3	1	2	1	0	0	0	2	3	1	0	1	0	4	1	1	0	1	0	0	1	1	0	2	2
ENSG00000251869.1	0	0	0	0	0	0	0	0	0	0	0	0	0	0	0	0	0	0	0	1	0	0	0	0	0	0	0	0	0	2	0	0	0	0	0	0	0	0	0	0	0	0	0	0	0	0	0	0	0
ENSG00000212269.1	0	0	0	0	0	0	0	0	0	0	0	0	0	0	0	0	0	0	0	0	0	0	0	0	0	0	0	0	0	0	0	0	0	0	0	0	0	0	0	0	0	0	0	0	0	0	0	0	0
ENSG00000249003.1	0	0	0	0	1	0	0	0	0	0	0	0	0	1	0	0	0	0	0	0	0	0	0	0	0	0	0	0	0	0	0	0	0	0	0	0	0	0	0	0	0	0	0	0	0	0	0	2	0
ENSG00000249174.1	0	0	0	0	0	0	1	2	0	0	0	0	0	0	0	0	0	0	0	0	0	1	0	0	0	0	0	0	0	0	0	0	0	0	0	0	0	0	0	0	0	0	0	0	0	0	1	0	0
ENSG00000230160.1	2	0	0	0	0	0	0	1	2	0	1	3	0	1	0	0	0	0	0	0	0	0	1	0	3	0	0	0	0	2	0	0	0	0	0	0	2	0	0	0	1	0	1	1	4	0	1	1	2
ENSG00000261856.1	0	0	0	0	0	0	0	0	0	0	0	0	0	1	1	0	0	0	0	0	0	0	0	0	0	0	0	0	0	0	0	0	0	0	0	0	0	0	0	0	0	0	0	0	0	0	0	0	0
ENSG00000180815.13	422	201	797	729	280	422	419	520	405	399	156	579	108	1371	113	1060	594	418	929	778	564	259	217	415	608	302	345	536	275	497	490	988	872	552	308	708	650	616	130	398	170	198	249	471	978	417	403	749	341
ENSG00000224071.1	0	0	0	0	0	0	0	0	0	0	1	0	0	0	0	0	0	0	0	0	0	0	0	0	0	0	0	0	0	0	0	0	0	0	0	0	0	0	0	0	1	0	0	0	0	0	0	0	0
ENSG00000076513.15	5911	3010	7498	4198	4108	2294	3591	3666	3128	5433	4251	4367	2505	8698	1567	6122	4426	5258	6600	7301	3082	5023	1968	8034	5821	3048	2496	3853	4038	5148	4250	9787	7625	3131	4186	4261	4418	5856	2471	2197	8304	4212	4927	2614	9547	3651	3903	6864	3135
ENSG00000197912.12	7205	1706	5683	4152	3606	3627	3882	4451	5093	4221	3771	3674	2375	6545	2043	4911	3467	3926	5760	7022	3837	4825	2745	6667	5827	3100	3204	4099	3590	3709	5175	7783	5827	2939	4228	4262	5232	5874	1870	3755	3657	3396	3625	2754	6152	2926	4699	5146	4906
ENSG00000260902.1	1	0	1	0	0	2	3	2	0	0	1	1	0	1	4	0	0	0	2	0	0	2	3	0	0	0	1	5	2	0	2	1	0	2	0	2	2	1	0	0	2	1	1	0	0	0	1	1	1
ENSG00000201136.1	2	0	0	0	2	0	1	0	0	0	1	1	0	1	0	1	0	1	0	0	1	1	1	1	0	1	0	1	0	3	0	1	2	1	2	0	1	1	0	0	0	0	1	0	1	0	0	3	1
ENSG00000198393.6	543	386	757	492	597	301	487	547	423	696	609	431	307	708	332	546	616	659	696	695	450	657	427	677	492	389	529	487	708	821	606	803	677	439	443	483	597	582	374	270	502	425	655	409	647	410	703	751	596
ENSG00000172377.1	0	0	0	0	0	0	0	1	0	0	1	0	0	0	0	0	0	0	0	0	1	0	1	0	0	0	0	1	0	0	0	0	0	0	1	0	0	1	0	0	0	0	0	0	0	0	0	0	1
ENSG00000252904.1	1	0	0	0	0	0	1	0	0	0	0	0	0	0	0	0	0	0	0	0	0	0	0	0	0	0	0	0	0	0	0	0	0	0	0	0	0	0	0	0	0	1	0	0	1	0	0	0	0
ENSG00000242707.3	0	0	0	0	0	0	1	1	0	0	0	0	0	0	0	0	0	0	0	0	0	0	0	0	0	0	0	0	0	0	0	0	0	0	0	0	0	0	0	0	0	0	0	0	0	0	0	0	0
ENSG00000279033.1	0	0	0	0	0	0	0	0	0	0	0	0	0	0	0	0	0	0	0	0	0	0	0	0	0	0	0	0	0	0	0	0	0	0	0	0	0	0	0	0	0	0	0	0	0	0	0	0	0
ENSG00000065559.13	2191	1782	4067	2084	2474	1922	2727	3390	2822	2714	2672	2180	2215	4195	1595	2598	1689	2520	4376	2503	2516	4362	2006	3880	2121	2357	1810	3080	3586	3269	3292	4572	3218	2290	2814	2744	3694	2251	1591	1034	2111	2457	2583	2146	3720	1901	3009	4053	3108
ENSG00000212961.4	3	0	1	3	1	0	3	0	3	0	0	0	0	1	0	1	0	1	1	3	0	0	0	3	2	0	2	0	0	2	0	2	1	1	1	1	0	0	0	1	0	1	1	0	0	0	1	0	0
ENSG00000221686.1	0	0	0	0	0	0	0	0	0	0	0	0	0	0	2	0	0	0	0	0	0	0	0	0	0	0	0	0	0	0	0	0	0	0	0	0	0	0	0	0	0	0	0	1	0	0	0	0	0
ENSG00000280063.1	20	13	48	34	29	18	42	42	4	31	40	112	9	115	24	36	18	57	11	23	18	20	47	51	6	8	55	20	16	42	17	3	31	23	17	16	32	20	16	6	31	21	15	22	38	18	35	33	41
ENSG00000232608.1	2	0	2	2	2	0	1	1	2	3	2	10	2	4	0	0	3	2	0	1	0	1	1	1	1	2	2	1	1	3	0	1	3	0	1	1	1	2	1	1	1	1	1	1	2	0	0	2	0
ENSG00000185070.9	199	1384	645	2023	1639	526	939	829	975	404	1476	438	775	677	276	382	337	842	685	249	930	2047	341	1090	141	1013	873	667	1328	1340	815	371	982	993	2028	968	790	403	444	52	92	1137	4604	477	111	750	1001	641	680
ENSG00000280296.1	3	0	2	1	1	1	0	0	1	0	0	2	0	3	0	3	0	6	1	4	0	1	0	1	2	1	1	0	0	0	1	3	0	0	0	4	1	0	0	1	0	0	1	1	1	0	1	7	0
ENSG00000226783.1	2	0	0	0	0	0	0	0	3	0	0	0	0	1	1	0	1	2	1	0	2	1	1	1	2	0	3	0	0	0	0	1	1	0	0	0	0	0	0	0	1	0	0	0	0	0	1	1	3
ENSG00000233848.1	0	0	0	1	0	0	0	0	0	0	0	1	0	0	1	0	0	0	0	0	0	0	0	0	0	0	0	0	1	0	0	0	1	0	0	0	0	0	0	0	0	0	0	0	0	0	1	0	0
ENSG00000207956.1	0	0	0	0	1	0	1	2	0	1	1	1	0	4	0	2	1	3	0	0	0	1	1	4	0	0	1	0	0	5	0	0	1	1	0	0	0	1	1	0	0	0	0	0	0	0	1	3	1
ENSG00000122965.9	1842	1061	1684	1407	1589	1082	1587	1630	1632	1511	1817	1552	570	2263	566	1416	1249	1065	1531	1832	1313	1623	948	1745	1471	1116	1265	1369	1598	1759	1936	2020	1718	1068	1573	1642	1559	1508	730	954	1655	1738	1578	857	1598	1232	1658	1817	1407
ENSG00000247728.2	14	4	16	6	6	7	6	5	14	12	3	8	3	20	4	12	7	15	17	29	9	15	12	32	12	6	6	7	4	8	4	15	14	15	7	9	10	4	2	6	3	2	8	8	12	3	7	21	12
ENSG00000240692.3	0	0	0	0	0	0	0	0	0	0	0	0	0	0	0	0	0	0	0	0	0	0	0	0	0	1	0	0	1	0	1	0	0	0	0	0	0	0	0	0	0	0	2	0	0	0	0	0	0
ENSG00000133422.11	2429	1668	2905	2384	2362	1639	2130	1976	1959	2871	2744	2006	918	4185	736	2988	1486	1978	2801	2970	1707	2466	978	3610	1659	1641	1354	2102	2409	2216	2248	3075	2408	1353	2196	2068	2350	2142	1209	1371	2527	2065	2807	1389	3044	1751	2038	3040	1745
ENSG00000235972.1	0	0	0	0	0	0	0	0	0	0	0	0	0	0	0	0	0	0	0	0	0	0	0	0	0	0	0	0	0	0	0	0	0	0	0	0	0	0	0	0	0	0	0	0	0	0	0	0	0
ENSG00000279499.1	0	1	2	2	2	3	1	1	3	0	1	1	1	5	0	1	0	0	1	0	0	4	0	2	1	1	2	4	1	2	0	1	3	1	1	0	0	1	0	0	1	0	3	1	1	1	1	2	1
ENSG00000280295.1	0	0	1	3	1	0	1	2	1	0	3	1	2	3	3	0	0	2	2	0	1	0	0	1	0	0	1	1	1	3	2	0	1	1	0	0	2	0	1	1	1	1	1	0	1	0	3	2	0
ENSG00000199315.1	0	0	0	0	0	0	0	0	0	0	0	0	0	0	0	0	0	0	0	0	0	0	0	0	0	0	0	0	0	0	0	0	0	0	0	0	0	0	0	0	0	0	0	0	0	0	0	0	0
ENSG00000227895.5	0	3	0	0	1	4	3	2	1	0	2	3	0	0	1	0	3	0	0	0	3	3	0	0	0	2	1	0	2	6	1	0	0	4	4	1	2	0	2	0	1	0	1	1	1	2	3	0	0
ENSG00000269371.1	0	0	0	0	0	0	0	0	0	0	0	0	0	0	0	0	0	0	0	0	0	0	0	0	0	0	0	0	0	0	0	0	0	0	0	0	0	0	0	0	0	0	0	0	0	0	0	0	0
ENSG00000130038.8	25	94	32	97	114	50	79	50	35	64	79	21	82	34	36	37	32	84	45	21	63	143	26	83	19	90	31	50	105	110	125	46	66	47	250	49	109	28	82	10	182	148	140	39	37	67	59	20	105
ENSG00000221685.1	0	0	0	0	0	0	0	0	0	0	0	0	0	0	0	0	0	0	0	0	0	0	0	0	0	0	0	0	0	0	0	0	0	0	0	0	0	0	0	0	0	0	0	0	0	0	0	0	0
ENSG00000281713.1	0	0	0	0	0	0	0	0	0	0	0	0	0	0	0	0	0	0	0	0	0	0	0	0	0	0	0	0	0	0	0	0	0	0	0	0	0	0	0	0	0	0	0	0	0	0	0	0	0
ENSG00000254962.1	0	0	0	0	0	0	0	1	0	0	0	0	0	0	0	0	0	0	0	0	0	0	0	0	0	0	0	0	0	0	0	0	0	0	0	0	0	0	0	0	0	0	0	0	0	0	1	0	0
ENSG00000013523.8	2239	1203	2986	1889	1598	1607	1698	2247	1826	2344	1460	1996	1076	4024	682	3307	1482	2331	3385	3164	1493	2320	1462	2592	2029	1403	1149	1703	1888	1716	2171	2985	3518	1487	2026	1916	1950	2263	768	1165	1122	1296	1434	1287	2730	1343	1691	3778	2157
ENSG00000261405.2	0	0	0	0	0	1	1	0	0	0	0	0	0	0	0	1	0	0	0	0	0	0	0	0	0	0	0	0	2	1	0	0	1	0	1	0	0	0	0	0	1	1	0	0	0	1	0	0	0
ENSG00000228937.1	0	1	0	1	0	0	0	0	0	0	0	1	0	0	0	0	1	0	1	3	3	0	0	0	0	0	1	0	0	0	0	1	0	0	0	0	0	0	1	0	1	0	1	0	2	0	0	1	1
ENSG00000254212.1	0	0	0	0	0	0	0	1	0	0	0	0	0	0	0	0	0	0	0	0	1	0	0	0	0	0	0	0	0	0	0	0	0	0	0	1	0	0	0	0	0	0	0	0	0	0	0	0	0
ENSG00000226086.5	4	3	3	3	10	5	5	4	4	2	5	6	3	5	6	6	2	9	11	1	5	6	2	11	5	7	3	6	4	7	7	5	4	3	5	3	3	4	2	3	7	3	0	4	4	3	2	4	7
ENSG00000248980.1	1	0	0	5	0	9	6	12	2	0	0	2	1	2	8	0	0	0	0	0	0	1	2	0	2	0	0	19	0	6	0	2	0	0	1	0	12	1	0	0	0	0	0	0	0	0	2	1	2
ENSG00000213287.3	0	0	0	0	0	0	0	0	3	0	0	0	0	0	0	0	1	0	0	1	0	0	0	0	0	0	0	0	0	0	0	0	0	0	0	1	0	0	0	0	0	0	0	0	0	0	0	0	0
ENSG00000201135.1	0	0	0	0	0	0	0	0	0	0	0	0	0	0	0	0	0	0	0	0	0	0	2	0	0	0	0	0	0	0	0	0	0	0	0	0	0	0	0	0	0	0	0	0	0	0	0	0	0
ENSG00000233313.2	5	3	5	0	0	0	0	0	0	2	4	4	1	8	0	3	3	4	2	17	2	0	3	3	11	1	0	1	2	2	0	10	3	0	0	1	0	7	0	1	0	0	1	2	3	1	1	5	1
ENSG00000267508.4	261	169	345	239	249	227	214	271	214	317	195	317	184	658	106	306	209	239	409	311	212	318	132	270	93	207	172	321	264	259	205	617	390	206	151	324	315	201	120	136	71	262	245	254	448	206	246	310	216
ENSG00000168273.6	621	255	401	435	479	402	499	395	664	432	432	368	491	650	552	439	765	391	673	553	524	678	755	540	665	415	486	719	559	554	953	895	578	506	674	585	667	595	314	409	222	551	470	343	643	313	676	440	640
ENSG00000249278.1	0	0	0	0	0	0	0	0	0	0	1	0	0	0	0	0	0	0	0	0	0	0	0	0	0	0	0	0	0	0	0	0	0	0	0	0	0	0	0	0	0	0	0	0	0	0	0	0	0
ENSG00000265873.1	0	0	0	0	0	0	0	0	0	0	0	0	0	0	0	0	0	0	0	0	0	0	0	0	0	0	0	0	0	0	0	0	0	0	0	0	0	0	0	0	0	0	0	0	0	0	0	0	0
ENSG00000270160.1	1	0	4	2	0	0	3	0	0	1	1	3	0	2	2	1	0	1	3	0	1	0	0	2	1	1	1	0	0	0	1	1	7	1	1	1	0	0	1	1	2	1	1	0	1	0	0	1	0
ENSG00000279082.2	0	5	1	7	12	33	42	93	5	0	2	2	42	0	21	0	6	0	12	0	9	34	25	0	0	10	14	10	16	9	31	0	6	16	3	11	29	0	3	0	5	5	1	14	0	1	28	1	38
ENSG00000089050.13	3716	2088	5527	2832	2545	2771	3324	4687	3937	3998	3020	3149	2675	5339	2333	3455	2685	3354	5202	4005	3179	4820	3352	4282	3153	3490	2256	3807	4136	4042	4653	7465	3945	2795	3195	3628	5023	3162	1648	2385	6316	2814	2503	2592	4112	2434	4384	5785	3887
ENSG00000262791.1	0	0	0	0	0	0	0	0	0	0	0	0	0	0	0	0	0	0	0	0	0	0	0	0	0	0	0	0	0	0	0	0	0	0	0	0	0	0	0	0	0	0	0	0	0	0	0	0	0
ENSG00000214922.8	116	49	138	71	111	59	95	88	99	84	102	85	48	98	66	75	75	134	92	120	72	120	92	175	91	61	63	85	75	111	118	117	78	72	125	74	112	74	53	60	120	63	139	48	54	59	129	142	71
ENSG00000204420.7	8	8	9	10	17	3	21	4	4	6	14	9	7	6	4	2	7	7	12	10	9	13	4	19	15	9	17	11	14	8	9	4	2	7	22	5	8	3	19	6	8	9	31	7	5	9	45	6	11
ENSG00000226695.1	0	0	0	1	2	0	0	3	0	0	0	0	1	0	0	0	0	1	2	0	0	0	0	3	0	1	0	2	0	0	0	0	0	0	1	1	3	1	0	0	0	1	3	1	1	0	0	1	0
ENSG00000232188.1	0	0	2	0	0	0	0	0	0	0	1	0	0	3	0	4	0	0	0	4	1	0	0	0	0	0	0	1	0	0	0	0	1	0	0	2	0	0	0	0	0	0	0	0	0	0	1	0	0
ENSG00000167333.11	2627	848	2737	1413	1314	1158	1393	1416	1396	1763	1242	1561	782	3215	556	2254	1249	2173	2400	2522	1269	1832	698	4155	1544	1030	879	1386	1504	1523	1748	3809	2371	1221	1329	1764	1798	2188	749	962	746	1161	1296	1097	3814	1221	1340	2918	1237
ENSG00000280789.1	553	109	683	353	268	278	273	179	402	477	287	328	185	413	139	338	309	383	346	518	223	382	205	569	444	212	178	274	260	289	379	634	446	104	322	448	403	408	222	394	316	256	267	109	587	300	319	547	246
ENSG00000259346.2	0	0	0	1	0	0	0	0	0	0	0	1	1	0	0	0	0	0	1	1	0	0	0	1	1	0	0	0	0	0	0	0	1	0	0	0	0	0	0	0	0	0	0	0	0	0	0	0	1
ENSG00000174500.11	397	76	120	70	116	36	94	66	50	104	99	87	66	197	35	78	84	258	49	326	50	120	42	533	104	45	55	89	132	147	129	86	68	52	107	39	78	81	100	61	37	156	100	57	149	66	95	180	74
ENSG00000078061.11	7348	2687	6030	5287	4951	4224	5032	4954	6219	4904	4931	4484	2821	7307	2896	5967	4597	4795	5786	6815	4977	5142	3934	6451	6101	4349	3983	5440	5897	5890	6670	7241	5940	3582	5147	5645	6354	5638	2925	3335	6551	5095	5206	3056	6336	4241	5494	6374	5624
ENSG00000103091.13	3035	1197	2390	2116	2411	1943	2562	3049	2649	2917	2884	2284	1504	3419	1563	2119	1796	2256	2386	2912	2773	3189	2559	3132	2077	1636	2039	2639	2477	2413	4333	3754	2700	1964	2209	2527	3637	2737	971	1473	1584	2210	1939	1852	2591	1485	3164	3348	3177
ENSG00000157152.15	30	136	66	91	271	390	136	452	302	34	333	33	397	53	322	52	143	119	210	78	279	737	219	130	34	324	368	394	337	270	688	50	52	189	227	216	508	50	51	16	207	320	107	410	57	54	420	70	696
ENSG00000234818.1	2	0	2	4	1	2	5	2	1	4	2	1	1	1	0	3	1	2	1	2	2	0	1	5	0	0	0	2	2	2	0	1	1	3	0	2	1	3	5	3	0	2	0	2	2	0	3	2	2
ENSG00000159184.7	0	1	3	4	13	3	1	7	2	9	4	1	2	0	1	0	8	3	1	9	5	4	2	0	2	1	2	0	7	4	9	8	1	3	20	0	2	0	3	1	213	9	1	0	4	4	4	14	7
ENSG00000216192.1	0	0	0	0	0	0	0	0	0	0	1	0	0	0	0	0	0	2	0	2	0	0	0	0	0	0	0	0	0	0	0	0	0	1	0	0	0	0	0	0	0	0	0	0	0	0	1	0	0
ENSG00000111885.6	26509	10083	35275	16090	10540	13031	14813	18388	18103	20693	10372	20000	12921	33168	6818	27170	14273	29006	28341	33408	15677	23579	9694	47254	18528	12139	8492	19355	15140	16020	20041	34932	23240	13052	16091	23981	21244	27290	7728	11690	12125	9158	12713	12205	21564	14542	14498	42606	14936
ENSG00000273499.1	0	0	1	0	0	0	0	0	0	0	0	0	0	1	0	0	0	0	0	0	0	0	0	0	0	0	0	0	0	0	1	0	0	0	0	0	0	0	0	0	1	0	1	0	0	1	1	0	1
ENSG00000265028.1	1	0	0	0	0	0	0	0	0	0	0	1	0	0	0	0	0	0	0	0	1	0	0	0	4	0	0	0	0	0	0	0	0	0	1	0	0	0	0	0	0	0	0	1	0	0	0	0	0
ENSG00000271900.1	0	0	0	0	0	0	0	0	2	0	0	0	0	0	0	0	0	0	0	0	0	0	0	0	0	0	0	0	1	0	0	0	0	0	0	0	0	0	0	0	0	0	0	0	0	0	0	0	0
ENSG00000212146.1	0	0	0	0	0	0	0	0	0	0	0	0	0	0	0	0	0	0	0	0	0	0	0	0	0	0	0	0	0	0	0	0	0	0	0	0	0	0	0	0	0	0	0	0	0	0	0	0	0
ENSG00000198952.8	11191	4100	10775	6948	6381	5769	7559	8160	7776	8706	8427	8197	3566	14096	3512	8318	5178	6405	8332	8594	7236	8703	5034	9465	7843	6287	4649	8038	7624	6921	8185	15110	8491	5235	6400	9164	8591	8100	2849	5941	6279	8373	6427	4936	10583	5267	7791	10941	6814
ENSG00000010270.12	3152	1824	3949	2087	2253	1411	2409	2371	2934	2286	3468	1835	2594	2870	1982	2093	2643	2581	3917	3550	1867	4365	2619	4312	2987	1949	1481	2346	3204	3035	3037	5229	3188	1670	2787	2245	3096	3539	1914	1618	4088	2604	2732	1673	3115	2087	3010	3950	2805
ENSG00000185591.8	8242	6475	9714	8717	9609	6251	8525	8911	7568	9796	10984	7946	4520	14110	3002	11122	5162	9004	13961	11728	7942	11308	4525	10704	8525	6870	6406	7841	10699	10782	9305	12524	12142	6995	8399	9526	8544	7046	4918	4549	14384	7614	9794	6301	11337	6495	8859	11442	6669
ENSG00000201309.1	0	0	0	0	0	0	0	0	0	0	0	0	0	0	0	0	0	0	0	0	0	0	0	0	0	0	0	0	0	0	0	0	0	0	0	0	0	0	0	0	0	0	0	0	0	0	0	0	0
ENSG00000170743.15	149	182	194	218	308	442	561	824	359	271	444	372	296	469	242	1380	529	153	1256	407	357	618	294	361	216	280	372	402	400	504	601	760	678	307	302	526	811	699	151	311	1301	264	278	260	1098	186	448	720	450
ENSG00000163736.3	14	5	10	12	16	5	36	4	7	1	22	16	9	2	5	6	9	14	25	13	3	18	33	2	57	14	17	12	3	6	14	11	6	10	51	7	7	15	20	25	12	4	90	5	4	3	28	0	13
ENSG00000275484.1	16	0	3	2	6	1	5	10	1	9	8	17	1	8	3	4	7	7	1	3	2	5	11	5	11	3	8	3	3	1	3	4	3	5	0	5	3	3	4	5	2	7	6	3	5	3	9	8	2
ENSG00000251379.1	0	2	0	3	3	6	3	4	5	1	1	0	2	4	2	2	3	2	3	3	4	2	8	0	0	0	3	2	4	1	4	1	8	4	1	2	4	1	0	0	2	0	5	11	1	0	7	0	8
ENSG00000182253.13	787	2060	1512	3591	1387	874	1645	891	1095	813	845	1637	885	1987	322	1006	1964	1020	2363	1342	1058	1128	504	946	1086	1107	930	852	949	1959	1785	955	1043	997	2488	1400	1355	943	862	679	1925	679	11270	793	916	2384	1140	848	1354
ENSG00000267051.1	0	3	2	1	17	4	23	28	32	0	2	4	11	0	21	1	9	0	8	0	27	45	11	2	0	39	29	19	15	3	38	0	0	8	12	13	35	2	2	2	0	6	2	5	0	1	19	0	34
ENSG00000258977.1	0	0	0	0	0	0	0	1	0	0	0	0	0	0	0	1	2	0	3	4	0	0	0	0	3	0	0	0	0	0	0	1	1	2	0	0	0	1	0	0	0	0	0	0	0	0	0	1	0
ENSG00000176998.4	158	28	228	51	30	58	74	34	43	160	58	122	58	141	6	95	138	133	162	178	59	46	84	277	183	29	26	62	126	16	50	44	133	13	95	121	96	105	99	199	65	73	86	12	184	62	22	236	47
ENSG00000204510.4	0	0	0	1	0	0	0	0	0	0	0	0	0	0	0	0	0	0	2	0	0	0	0	0	0	0	0	0	0	0	0	0	0	0	0	0	0	0	0	0	0	0	0	0	0	0	0	0	0
ENSG00000228728.1	1	1	1	0	4	2	2	2	1	4	3	2	1	10	0	0	2	0	1	3	2	1	4	1	0	0	1	2	0	2	1	1	8	2	0	3	0	2	1	1	2	2	1	1	2	0	3	1	2
ENSG00000221793.1	0	0	0	0	0	0	0	0	0	0	0	0	0	0	0	0	0	0	0	0	0	0	0	0	0	0	0	0	0	0	0	0	0	0	0	0	0	0	0	0	0	0	0	0	0	0	0	0	0
ENSG00000185495.9	177	46	252	165	73	52	97	147	80	135	100	153	43	324	53	244	123	264	228	322	77	106	109	213	194	52	155	109	72	140	98	176	267	100	90	112	119	64	69	174	41	58	132	95	152	72	203	265	115
ENSG00000221105.1	0	0	0	0	0	0	0	0	0	0	0	0	0	0	0	0	0	0	0	0	0	0	0	0	0	0	0	0	0	0	0	0	0	0	0	0	0	0	0	0	0	0	0	0	0	0	0	0	0
ENSG00000230803.1	0	0	0	0	0	0	0	0	0	0	0	0	0	0	0	0	0	0	0	0	0	0	0	0	0	0	0	0	0	0	0	0	0	0	0	0	0	0	0	0	0	0	0	0	0	0	0	0	0
ENSG00000201441.1	0	0	0	0	0	0	0	0	0	0	0	1	0	0	0	0	0	1	0	0	0	0	3	0	0	0	0	0	0	0	0	0	1	0	0	1	0	1	0	0	0	0	0	1	0	0	1	2	1
ENSG00000225078.2	0	0	0	0	0	0	1	1	0	0	1	0	2	1	0	0	0	0	0	0	0	0	0	1	0	0	0	0	0	0	0	0	1	0	0	0	0	0	0	0	0	0	0	0	0	0	0	0	0
ENSG00000127588.4	1	0	0	0	0	1	0	0	0	0	1	0	0	0	0	1	0	0	0	1	0	0	0	0	0	0	0	0	0	0	0	0	0	0	0	0	0	0	0	1	1	0	0	0	0	0	0	0	0
ENSG00000188986.4	7105	2041	5400	4367	4153	3186	3795	2978	5127	4468	4210	4061	2481	6052	1956	4477	3738	4049	4663	5905	4138	5019	2401	5812	3853	2707	2067	4062	3992	3562	4883	7848	5650	2436	4364	4785	4664	6617	2729	3633	3739	3964	4310	2158	5719	3406	3878	5581	4053
ENSG00000253242.1	0	0	0	0	0	0	1	0	0	0	0	0	0	0	0	0	0	0	0	0	0	0	0	0	0	0	0	0	0	0	0	0	0	0	2	0	0	0	0	0	0	0	0	0	0	0	0	0	1
ENSG00000270223.1	120	44	154	84	90	79	191	136	68	172	150	149	27	189	36	139	75	133	108	96	99	81	113	143	86	67	81	110	75	106	96	83	89	93	68	199	99	43	64	64	71	48	146	100	95	71	180	236	71
ENSG00000174807.3	1103	2340	1284	2916	3866	774	1459	632	2424	1762	2059	536	1569	511	481	760	567	1523	1521	1141	808	2076	421	1523	488	1203	1927	957	2842	2153	1770	733	1489	1040	3181	750	781	682	2079	540	2658	1744	4725	623	298	1515	1286	615	1716
ENSG00000259859.1	0	0	0	0	0	0	0	1	0	0	0	0	0	0	0	0	0	2	0	0	0	0	0	6	0	0	0	0	0	0	0	0	0	0	0	0	0	0	0	0	0	0	0	0	1	0	0	0	0
ENSG00000230227.4	0	0	0	0	0	0	0	0	0	0	0	0	0	0	0	0	0	2	0	0	0	0	0	0	2	0	0	0	0	0	0	0	0	0	0	0	0	0	0	0	0	0	0	0	0	0	0	0	0
ENSG00000110880.9	4393	7029	6664	7172	6155	3327	5740	5754	5404	4999	11906	3369	6087	4973	3179	3022	3457	5085	8058	4642	3915	10515	3601	8718	5378	4828	2743	5752	8870	6745	5974	6117	4769	2938	7489	4363	6111	3950	4783	2014	11272	6881	13250	3385	3772	5164	6686	4199	7752
ENSG00000278514.1	0	0	0	0	0	0	1	4	0	0	5	7	0	0	0	0	1	0	1	0	3	1	0	1	2	20	0	1	5	1	1	2	2	9	0	2	0	0	3	0	0	4	10	11	0	1	1	1	3
ENSG00000049860.12	7174	6068	8856	6032	5844	3338	4748	6488	6631	6475	6889	4315	6317	7017	3355	5145	4634	4965	10334	7753	4908	10375	4356	7422	6644	4162	2859	6394	6976	6072	10356	10103	7109	3242	9549	3811	5641	7109	4188	3370	7128	5904	6007	3406	7092	4137	5985	7376	9215
ENSG00000243720.1	1	0	1	0	0	0	1	0	5	0	0	0	0	0	0	0	0	0	3	0	1	0	0	1	0	0	0	0	0	0	0	0	1	0	0	0	0	2	0	0	0	0	0	0	0	1	1	0	2
ENSG00000219881.1	1	0	0	8	0	1	2	2	2	0	0	4	1	7	1	3	1	11	0	1	1	0	1	1	1	1	5	0	0	5	3	0	5	2	0	2	0	1	3	0	4	0	0	0	0	1	1	0	2
ENSG00000257696.1	7	1	3	9	7	5	14	10	11	5	6	7	5	21	2	7	9	15	8	17	6	10	10	10	26	4	9	7	8	10	8	2	16	11	8	13	8	6	5	9	5	2	6	5	7	3	11	12	11
ENSG00000244470.2	0	0	0	0	0	0	1	0	0	0	1	2	0	0	1	0	1	0	0	1	0	0	0	2	0	1	3	0	0	2	2	0	0	0	0	0	0	0	0	0	2	0	1	0	0	0	0	0	0
ENSG00000189068.8	5	7	5	2	7	5	4	1	1	1	4	5	9	3	4	1	0	2	7	1	0	11	9	1	7	5	5	2	8	3	1	5	1	3	4	0	2	9	8	1	9	7	2	4	2	0	7	1	1
ENSG00000237441.8	3697	1552	3934	3307	2330	1470	2220	2343	2214	3774	3812	2801	1435	4152	1241	3237	3225	3628	3380	5004	2001	2498	2455	2850	3711	1704	2034	2355	2720	2674	2537	5258	3385	1798	2751	2389	2680	3746	1402	2074	2401	2312	2730	1711	3107	2373	3270	4381	2175
ENSG00000222024.2	0	0	0	0	0	0	2	2	0	0	1	1	2	0	0	0	0	1	0	0	0	1	0	0	0	1	3	0	0	1	0	0	0	1	0	1	1	1	0	0	0	0	0	1	0	0	0	0	0
ENSG00000267055.1	1	0	3	0	2	0	5	0	3	1	6	2	1	1	0	0	1	4	2	5	1	7	1	2	1	4	1	4	2	1	3	2	1	3	1	5	2	1	1	0	0	1	1	0	3	1	3	2	2
ENSG00000227290.1	1	0	1	0	0	0	0	0	1	2	0	0	0	0	0	3	0	0	0	0	0	0	0	0	0	0	2	0	0	0	0	0	0	0	0	0	0	0	0	0	1	0	2	0	0	0	1	0	1
ENSG00000237606.2	0	0	4	1	5	0	3	5	0	1	1	5	0	4	0	2	0	2	0	3	1	2	3	0	0	0	8	0	2	0	0	2	0	0	1	2	0	2	0	0	1	1	1	2	3	3	5	13	5
ENSG00000248477.5	5	3	2	3	3	4	2	2	2	1	2	5	1	8	1	4	2	2	4	1	1	11	5	0	4	0	5	2	0	5	1	1	4	5	1	2	6	1	1	3	0	4	2	3	5	1	0	2	1
ENSG00000280328.1	18	13	37	21	21	15	38	36	8	31	20	62	10	64	13	31	30	21	15	13	11	6	43	15	4	16	59	20	15	35	21	4	17	16	9	9	20	14	9	21	18	15	25	17	18	8	28	26	27
ENSG00000254036.1	0	0	0	3	1	0	0	0	0	0	0	0	0	0	0	0	1	0	0	0	0	0	0	0	0	0	1	0	1	2	0	0	0	0	1	0	0	0	1	0	0	1	1	0	0	1	0	0	1
ENSG00000228636.1	0	0	0	0	0	0	0	0	0	0	0	0	0	0	0	1	0	0	0	0	0	0	0	0	0	0	0	0	0	0	0	0	0	0	0	1	0	0	0	0	0	0	0	0	0	0	0	0	0
ENSG00000229222.1	10	2	4	5	6	4	8	6	7	4	11	13	5	6	3	7	10	7	7	6	8	5	5	12	4	9	14	3	14	9	5	5	8	3	10	5	5	6	3	6	8	2	12	6	4	2	19	6	5
ENSG00000199487.1	0	0	0	0	0	0	0	0	0	0	0	0	0	0	0	0	0	0	0	0	0	0	0	0	0	0	0	0	0	0	0	0	0	0	0	0	0	0	0	0	0	0	0	0	0	0	0	0	0
ENSG00000254035.1	16	6	21	19	17	10	18	22	21	37	12	11	7	37	5	23	13	5	22	18	10	9	5	20	10	13	11	16	15	23	21	18	24	18	24	32	18	14	8	9	10	13	33	22	28	17	14	33	13
ENSG00000138722.8	119	1173	753	2484	617	141	378	99	170	284	179	238	408	2842	103	253	712	483	338	379	238	533	294	1072	477	94	39	354	252	38	154	246	599	222	595	370	255	413	331	200	9821	24	6689	153	151	528	373	380	169
ENSG00000118200.13	3530	4043	7900	4374	4947	2653	4717	4237	3820	5526	4756	5293	2609	8756	1531	5877	2810	4494	7049	5671	3132	6450	1738	7175	4146	4058	2522	3718	5897	6218	4888	7043	6258	3703	5459	4769	4795	3440	2786	2143	3857	3773	4997	3133	4700	3425	4166	8695	3133
ENSG00000211924.1	0	0	0	0	1	0	0	0	0	0	0	0	1	0	0	0	1	0	1	0	0	1	0	0	0	0	0	0	0	0	1	0	0	1	0	0	0	1	0	0	0	3	1	0	1	1	0	0	1
ENSG00000163590.12	2034	1283	5392	3217	1946	3092	2843	3117	3166	2897	1431	3214	1606	7214	1096	5912	1654	2764	7196	2764	3300	2876	1491	1840	2850	2487	2034	3119	2127	2708	2917	5064	8056	3911	2133	5234	3119	1908	1054	2143	2853	1164	1662	3340	3030	1597	2353	5603	2544
ENSG00000229988.1	0	0	0	0	0	0	0	0	0	0	0	0	0	0	0	0	0	0	0	0	0	0	0	1	0	0	0	0	0	0	1	0	0	0	0	0	0	0	0	0	0	0	0	0	0	0	0	0	1
ENSG00000228389.1	9	1	4	3	7	3	8	6	1	3	20	7	3	6	2	1	4	6	5	2	5	1	8	1	2	6	9	2	4	8	3	2	3	3	0	3	4	3	1	4	3	2	7	3	2	4	10	2	10
ENSG00000214822.7	0	0	0	0	0	0	0	0	0	0	0	0	0	0	0	0	0	0	0	0	0	1	0	0	0	0	1	0	0	0	0	0	0	0	0	0	0	1	0	0	0	0	0	0	0	0	0	0	0
ENSG00000177565.14	11711	5069	12127	7606	8360	5280	6944	8024	7816	9069	7916	7542	6165	12765	3949	9434	5506	14225	15278	10822	6921	11514	5460	26103	8667	6474	5432	8012	8976	9494	8943	14233	10725	5845	6738	7291	6768	8596	5194	4964	9016	8430	8226	4471	16310	6559	8320	11656	6430
ENSG00000263375.1	0	0	0	0	0	0	0	0	0	0	0	0	0	0	0	0	0	0	0	0	0	0	0	0	0	0	0	0	0	0	0	0	0	0	0	0	0	0	0	0	0	0	0	0	0	0	0	0	0
ENSG00000137090.10	1	0	0	1	0	0	0	0	0	0	1	0	0	2	0	1	0	1	2	1	0	0	0	0	0	0	0	0	0	0	0	0	1	1	0	0	0	0	0	0	3	0	0	0	0	0	0	0	0
ENSG00000125538.10	265	343	401	79	1096	246	144	37	148	356	11451	14	94	24	33	131	70	301	3544	171	58	637	158	107	526	132	97	143	1052	258	138	296	376	79	126	58	82	99	581	656	361	180	393	180	78	289	559	349	699
ENSG00000263790.1	0	0	0	0	0	0	0	0	0	2	0	0	0	1	0	1	0	0	0	0	0	0	0	0	0	0	0	0	0	0	0	0	0	0	0	0	0	0	0	0	0	0	0	0	0	0	0	0	0
ENSG00000255652.2	4	10	19	5	2	2	5	16	14	14	5	0	3	31	5	8	18	3	10	23	4	5	4	3	8	16	6	9	19	16	8	15	16	3	21	11	3	13	4	7	1	12	13	14	16	15	15	8	4
ENSG00000273848.1	0	0	0	0	0	0	0	0	0	0	1	0	0	0	0	0	0	0	0	0	0	0	0	0	0	0	0	0	0	0	0	0	0	0	0	0	0	0	1	0	0	0	0	0	0	0	0	0	0
ENSG00000124688.12	1281	627	1392	835	1157	740	1027	887	1321	1003	1169	723	909	1458	640	952	775	1168	1847	1299	715	1668	897	1328	1646	916	579	1098	1442	994	1194	1877	1154	800	1088	1000	1353	1181	820	736	853	1066	1085	700	1549	813	1262	1423	1085
ENSG00000228792.2	0	0	4	2	0	3	2	1	1	1	2	0	0	1	5	1	2	0	1	1	5	1	1	0	1	1	0	2	0	1	0	4	4	2	0	5	2	2	1	1	6	1	0	3	0	2	1	0	6
ENSG00000248772.1	0	0	0	0	0	0	0	0	0	0	0	0	0	0	0	0	0	0	0	0	0	0	0	0	0	0	0	0	0	0	0	0	0	0	0	0	0	0	0	0	0	1	0	0	0	0	0	0	0
ENSG00000151151.5	434	778	1392	592	939	591	832	1039	902	833	1006	593	1068	1140	439	569	532	706	1209	459	793	1660	505	1650	458	819	621	787	1343	1187	1205	1022	1024	556	877	774	1046	639	719	358	1690	907	749	599	1026	656	801	1333	1062
ENSG00000248371.4	2	1	1	2	2	9	1	6	6	5	5	1	1	12	3	5	3	2	4	2	10	1	3	2	5	4	5	2	1	2	3	12	5	5	1	9	3	2	0	4	9	1	3	3	5	3	3	9	5
ENSG00000157303.9	165	258	406	474	862	1363	1850	2124	2280	189	599	131	833	180	1471	195	429	212	639	271	1108	1730	1678	456	369	753	493	1784	1135	783	1357	359	667	591	818	1108	3143	188	345	130	1249	923	404	826	341	178	2249	219	2138
ENSG00000215486.5	0	0	0	0	0	0	0	0	0	0	0	0	0	0	0	0	0	0	0	0	0	0	0	0	0	0	0	0	0	0	1	0	0	0	0	0	0	0	0	0	0	0	0	0	0	0	0	1	0
ENSG00000136167.12	3712	6663	2758	5166	5448	1000	1819	1062	2237	4376	3333	854	7189	1268	1925	1409	1371	2131	3863	780	1951	7721	1573	1995	2061	3327	997	2296	5445	3925	5109	5676	3907	973	5879	1057	1357	2089	6395	483	11244	6039	5696	885	1451	3017	2390	1767	3126
ENSG00000188322.4	619	354	797	572	457	224	322	231	300	832	961	759	130	908	62	753	443	276	604	385	326	428	186	173	316	233	200	479	665	478	552	944	635	320	296	585	333	637	263	441	202	645	507	271	435	540	358	807	201
ENSG00000206870.1	0	0	0	0	0	0	0	0	0	0	0	0	0	0	0	0	0	0	0	0	0	0	0	0	0	0	0	0	0	0	0	0	0	0	0	0	0	0	0	0	0	0	0	0	0	0	0	0	0
ENSG00000263561.1	0	0	0	0	0	0	0	0	0	0	0	0	0	0	0	0	0	0	0	0	0	0	0	0	0	0	0	0	0	0	0	0	0	0	0	0	0	0	0	0	0	0	0	0	0	0	0	0	0
ENSG00000251113.2	0	0	0	0	0	0	0	0	0	0	0	0	0	0	0	0	0	0	0	0	0	0	0	0	0	0	0	0	0	0	0	0	0	0	0	0	0	0	0	0	0	0	0	0	0	0	0	0	0
ENSG00000236439.4	46	15	58	59	75	33	60	17	79	33	87	36	38	21	13	54	84	94	37	6	51	73	47	84	45	63	91	57	189	88	38	48	54	9	30	56	25	60	27	45	63	59	40	12	62	55	69	35	32
ENSG00000132122.10	1752	927	2153	1282	1251	843	1007	1325	1145	1466	1330	1416	860	2239	580	1709	1146	1415	2011	1904	1043	1526	768	2164	1270	980	859	1326	1128	1618	1576	2845	1820	1144	1133	1234	1478	1288	944	941	872	819	1326	749	1844	967	1268	2640	882
ENSG00000242683.1	2	0	0	3	2	0	0	0	0	0	1	1	1	0	0	1	2	1	0	0	0	2	0	0	1	0	1	0	0	0	0	0	0	0	0	0	0	0	2	0	0	0	0	1	0	0	0	0	0
ENSG00000274975.1	0	0	0	0	0	0	0	0	0	0	0	0	0	0	0	0	0	0	0	0	0	0	0	0	0	0	0	0	0	0	0	0	0	0	0	0	0	0	0	0	0	0	0	0	0	0	0	0	0
ENSG00000277887.1	0	0	0	0	0	0	0	0	0	0	0	0	0	0	0	0	0	0	0	0	0	0	0	0	0	0	0	0	0	0	0	0	0	0	0	0	0	0	0	0	0	0	0	0	0	0	0	0	0
ENSG00000176782.2	0	0	0	0	0	0	0	0	0	0	0	0	0	0	0	0	0	1	0	0	0	0	0	0	0	0	0	0	0	0	0	0	0	0	0	0	0	0	0	0	0	0	0	0	0	0	0	0	0
ENSG00000261555.1	0	0	0	0	0	0	0	0	0	0	0	0	0	0	0	0	0	2	0	0	0	0	1	1	0	0	0	0	0	0	0	0	0	0	0	0	0	0	0	0	0	0	0	0	0	0	0	0	0
ENSG00000225471.4	27	30	33	64	37	15	28	41	75	30	38	34	23	52	20	39	30	21	47	40	20	51	20	41	37	39	27	28	28	52	37	17	44	34	53	43	29	25	17	8	40	15	44	14	16	18	37	28	21
ENSG00000236520.2	0	0	1	0	0	0	0	0	0	0	0	0	0	0	0	0	1	0	1	1	0	1	1	0	0	0	1	0	1	1	1	0	0	0	0	0	0	0	0	0	0	0	0	0	1	0	0	2	0
ENSG00000136928.4	13	25	3	9	7	3	3	3	3	114	2	8	3	2	0	2	1	40	7	8	2	10	3	26	8	9	8	3	2	2	2	5	10	9	10	5	3	13	5	4	9	1	13	1	9	4	6	13	7
ENSG00000252692.1	0	0	0	5	3	0	0	1	0	0	4	0	0	2	0	0	1	2	0	0	1	0	0	1	0	0	0	3	0	1	1	0	0	0	1	0	1	1	0	0	4	1	1	1	0	0	2	2	1
ENSG00000231715.1	1	1	0	0	0	0	0	0	0	0	0	0	0	1	0	0	0	2	0	0	0	0	0	1	0	0	0	0	0	0	0	0	1	0	0	0	1	1	0	1	0	0	0	0	0	0	1	1	0
ENSG00000275649.1	0	0	0	0	0	0	0	0	0	0	0	0	0	0	0	1	0	0	0	1	0	0	1	0	0	0	0	0	0	0	0	0	0	0	0	0	0	0	0	0	0	0	0	0	0	0	0	0	0
ENSG00000263424.1	0	0	0	0	0	0	0	0	0	0	0	0	0	0	0	0	0	0	0	0	0	0	0	0	0	0	0	0	0	0	0	0	0	0	0	0	0	0	0	0	0	0	0	0	0	0	0	0	0
ENSG00000267792.1	0	0	0	0	0	0	0	0	0	0	0	0	0	0	0	0	0	0	0	0	0	0	0	0	0	0	0	0	0	0	0	0	0	0	0	0	0	0	0	0	0	0	0	0	0	0	0	0	0
ENSG00000186049.7	0	2	1	1	1	2	2	0	0	0	1	1	0	0	0	3	1	0	1	0	0	2	0	0	0	1	2	0	1	0	1	1	0	0	0	0	0	1	0	0	6	0	0	2	0	0	2	0	0
ENSG00000206708.1	0	0	0	0	0	0	0	0	0	0	0	0	0	0	0	0	0	0	0	0	0	0	1	0	0	0	1	0	0	0	0	0	0	0	0	0	0	0	0	0	0	0	0	0	0	0	0	0	0
ENSG00000279548.1	2	0	1	1	1	0	0	1	2	0	0	0	0	0	0	0	0	1	0	1	0	0	1	0	0	0	0	0	0	1	0	0	0	1	0	0	0	0	0	1	2	0	1	0	2	0	0	0	0
ENSG00000271547.1	2	2	0	1	0	1	3	0	0	5	4	0	0	0	0	0	0	2	3	2	0	1	4	2	1	1	1	0	1	0	5	1	2	1	1	0	0	0	1	3	2	1	0	1	0	1	0	0	0
ENSG00000116117.16	2712	1708	4042	3764	4384	2769	4015	3657	3102	4156	3184	3374	1128	5669	1076	4179	2236	2955	3263	4164	3741	4991	1434	3799	2308	3623	2534	3449	3304	5266	4586	3801	3461	3845	4590	4282	4406	1943	1242	1654	904	2444	4597	2990	2462	2087	3820	5382	2183
ENSG00000270503.1	70	44	110	47	51	37	69	39	121	58	79	37	50	63	31	54	34	64	136	82	35	106	31	67	61	54	26	53	65	78	39	69	65	27	48	59	72	34	30	31	38	54	64	29	126	53	69	123	55
ENSG00000226927.1	0	0	0	0	0	0	0	0	0	0	0	0	0	0	0	0	0	0	0	0	0	0	0	0	0	0	0	0	0	0	0	0	0	0	0	0	0	0	0	0	0	0	0	0	0	0	0	0	0
ENSG00000166006.11	2	0	0	0	0	0	0	0	0	0	0	0	0	0	0	0	0	0	0	0	1	0	0	0	0	0	0	0	0	1	0	0	0	0	0	0	0	0	0	0	0	0	0	0	0	0	0	1	0
ENSG00000199130.2	0	0	0	0	0	0	0	0	0	2	0	0	0	0	0	0	0	1	0	0	0	0	0	0	0	0	0	0	0	0	0	0	0	0	0	1	0	0	0	0	0	0	0	0	0	0	0	0	0
ENSG00000269720.1	0	0	1	1	1	0	4	0	0	1	0	1	0	2	0	1	2	1	1	0	0	1	1	1	0	1	3	0	0	1	0	0	2	1	0	0	1	0	5	0	2	1	3	0	0	0	1	0	0
ENSG00000206557.5	2	47	11	38	314	373	597	651	369	1	291	15	144	0	220	6	37	1	92	0	357	513	238	0	4	247	353	353	303	288	387	14	23	285	180	233	375	0	46	2	7	298	51	214	4	43	380	2	344
ENSG00000260694.1	0	0	0	0	0	0	0	0	0	0	0	0	0	0	0	0	0	0	0	0	0	0	0	0	0	0	0	0	0	0	0	0	0	0	0	0	0	0	0	0	0	0	0	0	0	0	0	0	0
ENSG00000236890.2	0	0	2	1	0	0	0	1	1	1	0	0	1	1	0	1	0	4	0	1	1	0	2	3	2	0	5	0	0	0	1	0	1	0	0	0	1	0	0	0	6	1	1	1	1	1	1	2	1
ENSG00000232133.1	4	0	0	4	3	0	1	0	0	4	4	0	0	2	0	2	0	0	1	3	0	0	1	1	2	0	3	1	0	3	1	0	3	2	3	0	1	3	3	3	0	1	1	1	1	3	1	0	2
ENSG00000280221.1	7	2	2	2	5	3	3	3	3	4	4	1	0	3	1	4	1	1	6	4	2	0	1	4	3	1	0	1	5	3	2	1	1	0	2	3	4	1	2	1	3	1	4	2	1	0	3	5	2
ENSG00000272443.1	0	2	0	0	0	0	0	0	0	0	0	0	0	0	0	0	1	0	1	1	0	0	0	0	0	0	0	0	0	0	1	0	0	0	0	0	0	0	0	0	0	0	0	0	0	0	0	1	0
ENSG00000101197.11	1	23	0	1	9	0	2	1	7	7	29	0	3	0	3	0	7	2	6	6	5	15	4	4	5	4	2	11	39	44	9	2	3	3	18	1	5	8	8	0	2	7	31	0	1	7	16	0	18
ENSG00000234677.1	0	0	0	0	0	0	0	0	0	0	0	0	0	0	0	0	0	0	0	0	0	0	0	0	0	0	0	0	0	0	0	0	0	0	0	0	0	0	0	0	0	0	0	0	0	0	0	0	0
ENSG00000196544.7	894	203	771	499	644	394	431	318	678	602	469	530	360	673	243	531	520	583	610	644	515	725	335	743	395	444	321	510	606	566	754	1117	791	301	651	568	595	817	324	392	482	577	524	267	828	437	470	587	519
ENSG00000230797.2	56	48	91	56	49	25	34	22	27	30	48	46	32	106	12	45	36	55	115	143	36	68	28	121	55	20	29	42	59	57	49	48	96	35	28	53	31	41	21	34	115	38	61	30	147	26	43	51	43
ENSG00000133067.16	151	86	298	170	102	83	84	82	97	268	86	202	94	28	44	73	79	1677	174	380	93	68	57	1536	116	136	121	98	119	141	149	110	58	176	290	149	224	60	173	199	172	118	1153	82	36	243	85	62	169
ENSG00000243861.1	0	0	0	0	0	0	0	0	0	0	0	0	0	0	0	0	0	0	0	0	0	0	0	0	0	0	0	0	0	0	0	0	0	0	0	0	0	0	0	0	0	0	0	0	0	0	0	0	0
ENSG00000239179.1	0	0	0	1	0	0	0	1	0	0	0	0	0	0	0	0	0	0	0	0	0	1	0	0	0	0	0	0	0	0	0	0	0	0	0	1	0	0	0	0	1	0	0	0	0	0	0	2	0
ENSG00000276097.1	0	0	1	0	1	0	1	1	0	0	0	1	0	0	0	1	0	0	4	1	1	1	0	0	0	1	3	0	2	1	0	0	1	1	1	1	0	0	0	1	1	0	0	2	1	0	0	0	0
ENSG00000231716.1	0	0	0	0	0	0	0	0	0	0	0	0	0	0	0	0	0	0	0	0	0	0	0	0	0	0	0	0	0	0	0	0	0	0	0	0	0	0	0	0	0	0	0	0	0	0	0	0	0
ENSG00000178026.11	349	637	413	869	883	956	1264	1850	1574	399	1014	266	725	444	911	386	672	307	844	309	1379	1040	1428	250	332	617	1177	1479	983	853	1729	665	762	619	763	953	1842	550	506	240	3034	660	899	901	632	478	1410	293	2304
ENSG00000273088.1	0	0	0	0	0	0	0	0	0	0	0	0	0	0	0	0	0	0	0	1	0	0	0	1	0	0	0	0	0	0	0	0	0	0	0	0	0	0	0	0	0	0	0	0	0	0	0	0	0
ENSG00000162337.10	4027	2912	4984	7362	5800	5756	5953	5482	7648	5438	5655	4679	2620	7966	2708	6861	2986	3805	5119	5753	5160	5702	4043	2891	5725	4337	3056	6950	6361	6060	6333	5032	4508	3484	6529	6599	7481	5332	2664	3108	5561	5055	6663	3262	3556	4232	6183	4745	6624
ENSG00000240624.1	0	0	0	0	0	0	0	0	2	0	0	1	0	1	0	0	1	0	1	2	0	0	0	0	1	0	0	0	0	0	0	0	0	0	1	0	0	0	0	0	0	0	1	0	0	0	0	0	0
ENSG00000250350.1	0	0	0	0	0	0	0	0	0	0	0	0	0	0	0	0	0	0	0	0	0	0	0	0	0	0	0	0	0	0	0	0	0	0	0	0	0	0	0	0	0	0	0	0	0	0	0	0	1
ENSG00000230065.1	0	0	0	0	0	0	2	1	0	0	0	0	0	1	0	0	0	2	0	1	0	0	0	1	0	0	0	0	0	0	0	0	0	0	1	1	0	0	0	0	0	0	0	0	3	0	0	0	0
ENSG00000228055.2	245	37	293	130	87	119	148	209	152	121	67	114	94	271	86	178	133	135	231	180	195	169	271	167	130	103	110	90	73	134	201	381	247	130	117	173	289	120	14	151	0	47	18	95	285	26	265	212	254
ENSG00000120093.10	3453	912	3865	2846	1653	1365	1816	1887	1537	4045	1395	3703	376	5448	586	3648	2117	4357	2781	4378	1681	1470	1619	3983	1605	1030	1713	1642	1160	2196	1765	3668	6067	1681	1337	2488	1714	4392	654	2697	486	1395	1955	1176	5153	1792	1788	5219	1318
ENSG00000274976.1	1	2	6	4	2	0	1	2	1	0	7	0	1	1	4	0	3	2	9	10	1	2	2	0	6	3	3	3	2	2	2	0	2	1	6	2	9	3	0	2	2	1	4	6	3	0	4	6	2
ENSG00000275243.1	0	0	0	0	1	0	1	0	0	2	0	0	0	0	0	1	0	0	0	0	0	0	0	0	0	0	0	0	1	0	18	1	0	0	3	0	0	0	4	0	0	0	0	0	0	0	0	0	0
ENSG00000200153.1	0	0	0	0	0	0	0	0	0	0	0	0	0	0	0	0	0	0	0	0	0	0	2	0	1	0	0	0	0	0	0	0	0	0	0	0	0	0	0	0	0	0	0	0	0	0	0	0	0
ENSG00000237080.2	2	1	1	0	1	1	2	1	0	3	2	2	3	0	4	1	1	0	0	0	0	2	1	3	0	0	2	1	2	1	3	0	0	1	2	0	4	0	0	0	2	1	2	1	0	0	3	1	7
ENSG00000139977.12	2064	1491	3735	1987	2431	1953	2487	2877	2613	2246	2366	2113	2059	3706	1266	2531	1518	2304	4074	2325	2174	4050	1357	2553	1636	2261	1577	2628	3030	3032	3086	3762	3001	1925	2121	2652	3027	1889	1383	1109	2282	2047	2474	1777	3286	1751	2479	3357	2295
ENSG00000251569.1	0	0	0	0	0	0	0	0	0	0	0	0	0	0	0	0	0	0	0	0	0	0	0	0	0	0	0	0	0	0	0	0	0	0	2	0	0	0	0	0	0	0	0	0	0	0	0	0	0
ENSG00000206527.8	8300	3397	9813	5168	4286	3421	4801	5139	5285	6811	4111	7054	4572	11241	2175	10355	4090	7401	9789	9925	3646	7519	3137	8403	8967	4408	2859	4659	5299	5701	5950	16896	7402	3621	5092	5078	5393	6354	2477	5625	4972	4155	4446	3103	7331	4375	4492	12863	4453
ENSG00000135749.17	992	683	1173	1116	827	568	737	715	524	1622	1266	1143	384	1868	280	1390	692	750	1050	1045	644	799	488	996	827	598	518	785	807	908	801	1488	1328	583	714	818	739	984	582	480	556	814	925	508	1289	684	815	1286	635
ENSG00000139364.9	14	68	52	54	49	18	28	25	23	34	116	18	35	21	22	96	19	157	51	37	34	46	14	50	17	22	16	29	54	65	27	32	49	17	53	53	22	20	16	12	43	33	202	16	8	37	32	52	28
ENSG00000226240.1	0	0	0	0	1	1	1	1	1	1	0	0	1	0	0	0	1	3	0	0	3	0	0	0	1	0	0	1	0	2	1	0	1	0	2	0	2	0	0	0	0	0	1	0	1	0	0	1	0
ENSG00000262052.1	6	1	2	3	1	6	2	15	3	1	1	1	2	1	3	2	0	0	2	1	0	23	5	3	0	0	1	5	4	3	6	2	13	0	6	6	0	4	5	4	1	1	2	2	3	1	3	4	4
ENSG00000215537.3	0	0	0	0	0	0	0	0	0	0	0	0	0	0	0	0	0	0	0	0	0	0	0	0	0	0	0	0	0	0	0	0	0	0	0	0	0	0	0	0	0	0	0	0	0	0	0	0	0
ENSG00000139223.2	2	0	0	0	0	0	0	0	1	0	0	0	0	1	0	1	1	1	1	3	0	0	0	2	0	2	1	0	0	2	0	0	0	0	0	1	1	0	0	0	0	0	0	0	2	1	0	2	0
ENSG00000255032.1	0	0	0	0	3	0	0	2	0	0	0	0	0	0	0	0	0	0	0	0	0	0	0	0	0	0	0	0	0	0	1	0	0	0	0	0	0	0	0	0	0	0	1	0	0	0	0	0	0
ENSG00000243494.1	0	0	0	0	0	0	0	0	0	0	0	0	0	0	0	1	0	2	0	0	0	0	0	0	0	0	0	0	0	0	0	0	0	0	0	0	0	0	0	0	1	0	0	0	0	1	0	0	0
ENSG00000253559.1	20	3	23	8	9	18	24	16	13	18	22	18	8	28	8	35	24	16	40	48	15	17	22	30	26	7	12	17	17	28	10	28	42	19	17	21	16	12	0	23	8	12	15	11	35	8	34	23	19
ENSG00000183791.4	0	0	0	0	0	0	0	0	0	0	0	0	0	0	0	0	0	0	0	0	0	0	0	0	0	0	0	0	0	0	0	0	0	0	0	0	0	0	0	0	1	0	0	0	0	0	0	0	0
ENSG00000273259.2	55	36	10	19	26	42	52	39	74	7	118	28	21	19	26	9	21	27	35	23	33	56	13	11	23	39	31	36	68	65	42	64	12	56	35	53	66	8	28	8	3	35	179	39	26	22	105	27	69
ENSG00000268861.4	1	1	1	2	2	0	1	1	0	1	0	0	0	0	1	0	0	0	0	0	0	1	1	0	0	3	0	0	4	5	2	0	2	0	9	0	0	0	1	0	3	7	8	0	1	2	1	0	0
ENSG00000263566.1	0	0	0	0	0	0	0	0	0	0	0	0	0	0	0	0	0	0	0	0	0	2	0	0	0	0	0	0	0	0	0	0	0	0	0	0	0	0	0	0	0	0	0	0	0	0	0	0	0
ENSG00000177076.5	324	297	517	292	273	126	226	187	186	529	254	369	181	421	70	303	198	2009	366	681	125	239	143	3115	354	240	169	174	228	412	229	462	307	187	353	202	162	439	149	203	339	192	201	143	499	227	197	639	162
ENSG00000222979.1	0	0	0	0	0	0	0	0	0	0	0	0	0	0	0	0	0	0	0	0	0	0	0	0	0	0	0	0	0	0	0	0	0	0	0	0	0	0	0	0	0	0	0	0	0	0	0	0	0
ENSG00000242058.2	0	0	2	0	1	0	0	0	5	0	0	0	0	0	0	0	0	0	0	0	0	0	1	0	2	0	0	0	0	0	0	0	0	0	0	0	1	1	0	1	0	0	0	0	0	1	0	0	0
ENSG00000252628.2	0	0	0	0	0	0	0	0	0	0	0	0	0	0	0	0	0	0	0	0	0	0	0	0	0	0	0	0	0	0	0	0	0	0	0	0	0	0	0	0	0	0	0	0	0	0	0	0	0
ENSG00000163347.5	6884	3330	5318	1705	4888	1168	3059	1446	1826	8196	13034	2416	4059	1445	700	1303	1741	6409	4501	11028	1470	7694	764	19228	6861	3259	1680	3108	7081	7636	1845	5129	1552	1261	4993	1267	1655	3401	5416	2717	5815	8505	6908	868	7480	6216	4236	6995	2041
ENSG00000243819.4	154	26	151	61	31	48	30	29	29	95	35	43	24	185	19	246	97	93	219	279	77	50	50	276	201	44	20	47	39	67	40	83	204	53	38	58	38	52	10	184	4	20	35	23	231	38	71	168	41
ENSG00000280226.1	0	0	0	0	1	0	0	0	0	0	0	0	0	0	0	0	0	0	0	0	0	0	0	0	0	0	0	0	0	0	0	0	0	0	0	0	0	0	0	0	0	0	1	0	0	0	0	0	0
ENSG00000115268.8	12342	3933	6639	8202	9028	6230	6532	4003	9237	5585	7588	5189	8299	6877	6808	6946	11642	6973	9093	10156	8491	11257	10166	13119	9996	7184	5487	9741	10520	9644	14877	15457	8471	5030	11221	8331	8845	13983	7916	7037	20304	8011	9115	3870	11436	6152	10341	7735	8895
ENSG00000258112.1	1	0	4	0	0	0	0	0	1	1	0	2	0	0	0	0	0	2	1	1	0	0	0	3	1	0	0	0	0	0	0	0	0	0	1	0	0	0	0	0	0	0	0	0	0	0	0	0	2
ENSG00000173258.11	158	93	232	182	163	118	136	194	67	174	90	205	57	290	67	302	112	348	173	163	104	154	91	314	195	123	106	177	92	258	151	194	207	210	117	198	188	102	64	53	93	90	125	101	138	138	136	222	111
ENSG00000175455.13	1109	735	1244	1026	1016	582	947	1291	784	1514	1764	1293	602	1567	438	1135	892	1364	1133	1641	658	1092	774	1303	941	539	1045	1040	1192	1249	840	975	1142	849	1005	762	961	742	649	661	1160	1058	1276	701	848	629	1305	1439	963
ENSG00000207317.1	0	0	0	0	0	0	0	0	0	0	0	0	0	0	0	0	0	0	0	0	0	0	0	0	0	0	0	0	0	0	0	0	0	0	0	0	0	0	0	0	0	0	0	0	0	0	0	0	0
ENSG00000233548.1	0	0	1	0	1	0	0	0	0	0	0	0	0	0	0	0	0	0	2	0	1	0	0	1	1	0	0	0	0	0	0	1	1	0	0	0	0	0	0	0	0	0	0	0	0	0	0	0	1
ENSG00000232059.3	11	4	10	9	10	4	7	3	11	4	10	6	3	8	3	4	12	8	4	11	5	6	4	8	5	8	6	5	7	9	2	4	11	5	9	4	5	7	9	4	7	10	4	4	5	7	1	1	10
ENSG00000212580.1	0	0	0	0	0	0	0	0	0	0	0	0	0	0	0	0	0	0	0	0	0	0	0	0	0	0	0	0	0	0	0	0	0	0	0	0	0	0	0	0	0	0	0	0	0	0	0	0	0
ENSG00000262560.1	0	0	0	0	0	0	0	0	0	0	0	0	0	0	0	0	0	0	0	0	0	0	0	0	0	0	0	0	0	0	0	0	0	0	0	0	0	0	0	0	0	0	0	0	0	0	0	0	0
ENSG00000254788.5	10	12	18	15	19	9	7	5	6	21	22	14	13	16	6	16	5	9	15	15	9	12	5	23	8	12	11	12	16	17	12	21	15	2	7	21	12	23	15	9	26	13	19	7	13	13	12	17	8
ENSG00000267395.4	64	20	48	49	88	95	129	134	155	30	50	35	57	62	96	37	47	40	54	49	117	124	133	52	47	95	132	136	117	102	165	73	64	59	83	139	181	61	24	53	42	38	36	69	33	22	142	56	173
ENSG00000224722.3	3	0	4	1	6	2	0	5	5	7	5	1	0	12	1	4	7	5	7	1	1	6	3	2	7	7	5	3	3	4	0	6	3	1	1	4	2	2	1	3	2	4	4	2	2	4	5	5	7
ENSG00000186973.9	16	11	17	19	24	14	23	27	18	44	20	24	21	36	16	20	14	9	31	20	14	27	11	12	30	38	21	32	21	29	29	57	33	30	29	15	22	21	17	13	41	43	22	19	37	21	26	39	33
ENSG00000240902.1	0	0	0	0	0	0	0	0	0	0	0	0	0	0	0	0	0	0	0	1	0	0	0	0	0	0	0	0	0	0	0	0	0	0	0	0	0	0	0	0	0	0	0	0	0	0	0	0	0
ENSG00000196204.10	900	572	914	733	668	501	695	649	550	675	722	614	530	893	418	788	671	806	949	1066	512	774	441	1198	757	578	517	600	911	909	879	997	1108	506	788	645	706	905	514	556	524	738	846	499	1184	532	709	1008	554
ENSG00000253714.1	0	0	0	0	0	0	0	0	0	0	0	0	0	0	0	0	0	0	0	0	0	0	0	0	0	0	0	0	1	0	0	0	0	0	0	0	0	0	0	0	0	0	2	0	0	0	0	0	0
ENSG00000279429.1	0	0	1	0	1	0	0	0	0	0	0	0	0	0	0	0	0	0	0	0	0	0	0	0	0	0	0	0	0	0	0	0	0	0	1	0	0	0	0	0	0	0	2	2	0	0	0	0	0
ENSG00000243267.3	1	0	0	0	1	0	1	0	1	0	0	3	0	1	0	0	0	0	0	0	1	2	0	0	0	1	2	2	1	1	1	0	0	1	0	1	0	1	0	0	0	1	1	1	1	1	2	1	2
ENSG00000273179.1	10	16	10	11	21	11	14	7	9	10	163	16	8	21	1	3	9	12	9	10	8	22	6	10	4	8	25	11	38	43	10	6	9	12	23	4	9	11	23	0	78	77	38	12	8	22	38	9	19
ENSG00000257927.1	0	1	0	0	3	0	1	0	0	1	1	0	3	0	0	0	4	1	0	0	0	2	0	0	0	1	0	0	2	0	1	1	0	0	2	0	0	2	3	0	0	1	3	0	0	1	2	0	1
ENSG00000280225.1	0	1	1	0	0	0	0	0	0	1	0	0	1	1	0	0	4	0	2	3	0	0	0	0	0	0	1	0	0	0	0	0	0	0	0	0	0	0	0	0	0	0	0	3	1	0	2	1	2
ENSG00000171540.7	2	0	0	1	0	0	0	0	0	3	2	1	0	1	0	0	0	0	0	9	0	0	0	6	0	0	0	0	0	0	3	0	0	0	1	1	0	0	3	0	2	0	0	0	2	0	0	1	2
ENSG00000214353.6	15	13	4	5	17	9	22	7	11	4	29	7	3	9	11	4	17	11	6	6	11	29	13	12	3	28	17	9	18	30	20	3	5	13	28	8	17	3	8	6	15	16	22	6	5	9	14	4	12
ENSG00000203819.6	8	4	1	2	3	0	2	7	1	4	8	1	5	16	2	20	3	12	16	11	5	6	3	8	9	8	3	2	3	3	4	0	10	4	5	5	1	3	1	3	7	4	2	5	1	1	3	9	5
ENSG00000263565.1	0	0	0	0	0	0	0	0	0	0	0	0	0	0	0	0	0	0	0	0	0	0	0	0	0	0	0	0	0	0	0	0	0	0	0	0	0	0	0	0	0	0	0	0	0	0	0	0	0
ENSG00000152223.11	3773	1939	4455	3605	3035	2787	3370	4581	2578	5528	3320	5304	1816	6832	1053	4439	1606	3914	3561	5563	2746	4099	2223	4770	2722	2264	2086	2691	3281	3207	2904	5305	4519	2487	2928	3473	3176	3189	1457	2003	2036	2446	2421	2484	3436	1939	3201	6087	3843
ENSG00000239389.6	12	31	4	36	23	11	13	25	26	10	11	10	4	9	10	6	5	16	41	13	21	69	5	6	15	22	13	26	23	26	14	27	37	15	45	12	29	11	19	13	83	19	18	17	10	14	15	10	17
ENSG00000227800.1	0	0	0	0	0	0	0	0	0	0	0	0	0	0	0	0	0	0	0	0	0	0	0	0	0	0	0	0	0	0	0	0	0	0	0	0	0	0	0	0	0	0	0	0	0	0	0	0	0
ENSG00000252731.2	0	0	0	0	0	0	0	0	0	0	0	0	0	0	0	0	0	0	0	0	0	0	0	0	0	0	0	0	0	0	0	0	0	0	0	0	0	0	0	0	0	0	0	0	0	0	0	0	0
ENSG00000205238.8	3	2	10	15	10	6	9	9	1	10	14	10	3	16	2	7	4	13	2	1	5	0	11	4	2	4	8	3	3	2	3	4	10	12	1	6	3	5	4	5	9	5	11	4	10	4	15	21	6
ENSG00000173575.17	4823	4099	5229	5750	6400	4529	6984	6893	5627	7341	6915	6081	1833	10202	2012	7694	3339	4806	8240	7729	5222	6560	2794	4404	3998	4593	3827	6398	5524	6206	6100	5079	7348	4793	5855	6601	6596	4898	2747	1673	4557	4917	5969	4971	6119	4026	6252	7991	4858
ENSG00000163626.15	1689	701	2191	1380	1208	1339	1435	2190	1830	1421	1168	1262	1085	2202	1247	1401	1217	1282	2180	1530	1711	2185	2542	2298	1372	1273	985	1786	1515	1412	2061	2693	2098	1313	1195	1726	2351	1369	594	943	683	1125	1022	1231	1912	1037	2256	2078	2029
ENSG00000140522.10	0	0	0	0	0	1	0	0	0	0	0	1	0	0	0	0	0	1	0	1	0	0	0	0	0	0	0	0	0	0	0	0	0	1	0	0	1	0	1	0	0	0	1	0	0	0	0	0	0
ENSG00000182477.5	0	2	4	2	0	1	1	0	3	3	0	4	0	4	0	1	0	1	0	4	3	0	3	0	0	1	1	1	1	0	1	3	0	1	0	3	0	0	0	0	0	0	0	0	0	1	1	0	0
ENSG00000005108.14	7546	3418	12570	6927	5542	4871	6404	6308	4912	11612	3650	12877	2031	23162	1398	16137	5294	5792	10596	15674	5691	5494	2495	9719	7281	6807	4869	6176	4428	7486	5714	16941	12589	6435	6271	9826	6761	9176	1779	4208	2854	2817	3845	5340	8093	4635	4656	16739	3001
ENSG00000049323.14	15214	8147	35900	21971	4518	2084	2970	2611	2968	40590	6871	10005	3946	18125	774	28467	4127	45192	18130	14079	2915	4428	2622	45184	10279	3025	1781	3105	4886	3133	4375	21219	14375	3510	7424	6842	3458	8173	5488	9147	5514	2278	15964	2344	4092	6148	2784	23304	4996
ENSG00000115009.10	30	193	15	72	389	36	140	63	156	11	5480	26	83	0	38	0	88	20	53	18	62	525	20	15	114	160	61	87	120	653	598	45	14	57	194	25	82	34	109	4	5053	235	412	72	88	123	1288	7	64
ENSG00000196456.7	3037	249	1427	1003	622	467	566	419	565	1379	560	1059	211	2138	198	1603	807	1412	1186	3067	631	591	602	1691	1136	459	419	580	493	563	667	2129	1362	589	638	772	629	1247	285	1629	552	510	681	409	1032	500	624	1508	473
ENSG00000207609.2	0	0	0	1	0	0	0	0	0	1	0	2	0	1	0	0	0	2	0	0	0	0	0	2	0	0	0	0	0	0	0	0	0	0	0	0	0	0	0	0	0	0	0	1	0	0	2	0	1
ENSG00000263782.1	0	0	0	0	0	0	0	0	0	0	0	0	0	0	0	0	0	0	0	0	0	0	0	0	0	0	0	0	0	0	0	0	0	0	0	0	0	0	0	0	0	0	0	0	0	0	0	0	0
ENSG00000221410.1	0	0	0	0	0	0	0	0	0	0	0	0	0	0	0	0	0	0	0	0	0	0	0	0	0	0	1	0	0	0	0	0	0	0	1	0	0	0	0	0	0	0	0	0	0	0	0	0	0
ENSG00000257777.1	0	0	1	0	0	0	0	0	0	0	0	0	0	0	0	0	0	0	0	0	0	0	0	0	0	0	0	1	0	0	0	1	0	0	2	0	0	0	0	0	0	0	0	0	0	0	0	0	1
ENSG00000207707.1	0	0	0	0	0	0	0	0	0	0	0	0	0	0	0	0	0	0	0	0	0	0	0	0	0	0	0	0	0	0	0	0	0	0	0	0	0	0	0	0	0	0	0	0	0	0	0	0	0
ENSG00000199910.1	0	0	0	0	0	0	0	0	0	0	0	0	0	0	0	0	0	0	0	0	0	0	0	0	0	0	0	0	0	0	0	0	0	0	0	0	0	0	0	0	0	0	0	0	0	0	0	0	0
ENSG00000215149.3	1	0	0	2	1	0	0	3	0	0	0	1	0	0	1	0	1	0	0	4	0	1	0	1	3	1	0	1	0	0	1	0	1	0	0	1	0	0	0	1	0	0	0	0	0	0	0	0	0
ENSG00000208022.1	0	0	0	0	0	0	0	0	0	0	0	0	0	1	0	0	0	0	0	0	0	0	1	0	0	0	0	0	0	0	0	0	0	0	0	0	0	0	0	0	0	0	0	0	0	0	0	0	0
ENSG00000199260.1	0	0	1	0	0	0	0	1	0	0	1	0	0	0	0	0	0	0	0	0	0	0	0	0	0	0	0	0	0	0	0	0	0	0	0	0	0	0	0	0	0	0	0	0	0	0	0	0	0
ENSG00000188486.3	1417	365	1023	725	757	426	592	316	773	701	863	538	424	622	314	714	652	770	919	1050	439	791	383	1134	1489	539	299	565	792	820	817	1194	772	340	897	519	683	1373	730	792	702	870	652	346	1275	822	666	786	513
ENSG00000261444.1	1	0	0	1	0	0	1	0	0	0	0	0	0	1	0	0	1	0	0	0	0	0	0	1	0	0	0	0	0	0	0	0	0	0	0	0	1	0	0	0	0	0	0	0	0	0	0	0	0
ENSG00000276888.1	0	0	0	0	0	0	0	0	0	0	0	0	0	0	0	0	0	0	0	0	0	0	1	0	0	0	0	0	0	0	0	0	0	0	0	0	0	0	0	0	0	0	0	0	0	0	0	0	0
ENSG00000273527.1	0	0	0	0	0	0	0	0	0	0	0	0	0	0	0	0	0	0	0	0	0	0	0	0	0	0	0	0	0	0	0	0	0	0	0	0	0	0	0	0	0	0	0	0	0	0	0	0	0
ENSG00000234052.1	0	0	0	0	0	0	0	0	0	0	0	0	0	0	0	0	0	0	0	0	0	0	0	0	0	0	0	0	0	0	0	0	0	0	0	0	0	0	0	0	0	0	0	0	0	0	0	0	0
ENSG00000261238.1	64	9	43	28	12	17	20	20	32	42	19	24	14	46	28	39	21	21	41	82	21	26	45	5	52	23	6	33	17	19	34	56	43	6	22	23	37	26	11	40	25	17	12	23	49	9	22	42	24
ENSG00000269237.1	0	0	0	0	0	0	0	0	0	0	0	0	0	0	0	0	0	0	0	0	0	0	0	0	0	0	0	0	0	0	0	0	0	0	0	0	0	0	0	0	0	0	0	0	0	0	0	0	0
ENSG00000274721.1	0	0	0	0	0	0	0	0	0	0	0	0	0	0	0	0	0	0	0	0	0	0	0	0	0	0	0	0	0	0	0	0	0	0	0	0	0	0	0	0	0	0	0	0	0	0	0	0	0
ENSG00000257764.2	0	0	0	0	0	0	0	0	0	0	0	0	0	0	0	0	0	0	0	0	0	0	0	0	0	0	0	0	0	0	0	0	0	0	0	0	0	0	0	0	0	0	0	0	0	0	0	0	0
ENSG00000262664.2	0	0	0	0	0	0	0	0	0	0	0	0	0	0	0	0	0	0	0	0	0	0	0	0	0	0	0	0	0	0	0	0	0	0	0	0	0	0	0	0	0	0	0	0	0	0	0	0	0
ENSG00000273897.1	0	0	0	0	0	0	0	0	0	0	0	0	0	0	0	0	0	0	0	0	0	0	0	0	0	0	0	0	0	0	0	0	0	0	0	0	0	0	0	0	0	0	0	0	0	0	0	0	0
ENSG00000251933.1	0	0	0	0	0	0	0	0	0	0	1	0	0	0	0	0	0	1	0	0	0	0	0	0	0	0	0	0	0	0	0	0	0	0	0	0	0	0	0	0	0	0	0	0	0	0	0	0	0
ENSG00000228780.2	0	0	0	0	0	0	0	0	1	0	0	0	0	0	0	0	0	0	0	0	0	0	0	0	0	0	0	0	0	0	0	0	0	0	0	0	0	0	0	0	0	0	0	0	0	0	0	0	0
ENSG00000235389.2	1	1	0	0	0	0	1	0	0	0	0	3	0	2	0	0	0	0	1	0	0	0	0	0	0	0	0	0	0	0	0	0	0	0	1	0	0	0	0	0	1	0	0	0	0	0	0	0	0
ENSG00000162645.11	4752	3365	5704	2693	3198	880	1729	1100	1477	3665	4092	2207	2367	2528	838	1856	1929	4347	3305	2914	686	4372	812	6055	3487	1664	1209	1649	3528	4391	2207	5222	2439	1222	4094	1228	1600	3567	3076	1360	5009	3504	5308	965	3635	2496	2287	2641	1912
ENSG00000224482.1	1	0	0	0	0	0	0	0	1	0	0	0	0	0	0	0	0	0	0	0	0	0	0	0	0	0	0	0	0	0	0	0	0	0	0	0	0	0	0	0	0	0	0	0	0	0	0	0	0
ENSG00000198754.5	21	17	7	11	10	8	8	3	9	7	4	1	5	6	2	14	5	9	12	47	4	12	5	23	10	2	1	11	9	20	2	6	5	6	10	2	5	5	9	5	9	8	13	3	11	12	5	11	3
ENSG00000232767.1	2	0	0	3	0	4	1	2	1	2	1	2	0	0	0	9	2	1	1	2	3	0	4	1	1	0	1	1	0	1	1	5	3	2	1	3	1	2	0	2	0	0	3	4	0	2	1	4	1
ENSG00000231449.1	2	1	1	2	0	0	3	1	2	3	1	2	0	3	0	2	3	3	1	0	1	1	1	4	1	1	3	0	1	1	0	3	3	1	1	2	0	3	0	2	0	2	4	1	1	0	1	1	4
ENSG00000223709.5	0	0	0	0	0	0	0	0	0	0	0	0	0	0	0	0	0	0	0	0	0	0	0	0	0	0	0	0	0	0	0	0	0	0	0	0	0	0	0	0	0	0	0	0	0	0	0	0	0
ENSG00000277573.1	1	1	2	1	0	0	1	0	1	1	2	2	2	1	0	1	2	0	1	3	0	1	3	1	0	0	0	1	0	5	0	2	0	0	0	3	0	3	0	3	2	1	0	1	2	0	1	2	0
ENSG00000281075.1	0	0	0	0	0	0	1	1	0	0	1	1	0	0	0	0	0	1	1	0	0	0	0	0	0	0	0	1	0	1	1	0	0	1	0	0	0	0	0	0	0	0	0	0	1	0	0	0	0
ENSG00000152214.11	0	1	1	1	3	0	0	0	0	0	1	0	2	0	0	0	1	1	0	1	0	1	1	1	1	1	0	0	0	0	0	1	1	1	0	0	0	0	0	1	1	0	0	0	0	0	1	1	0
ENSG00000142224.14	9	5	0	1	52	2	7	3	1	2	19	6	8	1	4	3	12	5	13	4	4	68	9	3	21	2	6	6	6	20	14	12	7	5	14	2	3	11	16	6	0	4	7	1	90	8	8	0	7
ENSG00000233328.3	17	5	28	10	21	3	1	7	55	4	21	4	4	8	2	2	4	5	8	4	4	25	9	21	18	26	7	4	10	10	6	27	24	6	8	6	6	10	9	3	13	8	10	2	17	6	6	10	16
ENSG00000233125.2	0	0	4	3	1	2	2	0	10	1	3	0	4	1	0	1	3	1	2	2	0	1	3	1	18	1	1	2	3	3	0	0	1	1	2	1	1	0	1	1	0	0	2	0	1	1	0	0	2
ENSG00000178685.12	3785	1317	2890	3371	3351	3770	3688	2357	4886	2802	3512	2004	1916	2725	2311	2723	2288	2128	2864	3341	3708	3635	2593	2251	3408	2353	2522	3863	3846	3093	4928	4539	3253	1342	4135	3347	5271	3170	2833	2007	9004	3003	2383	1724	2481	1741	4066	2814	5193
ENSG00000231301.1	0	0	0	1	3	0	0	0	1	1	1	0	0	1	0	0	1	0	1	0	1	2	0	0	1	0	0	0	0	0	1	0	0	0	0	0	1	0	0	0	0	0	0	0	0	0	0	0	0
ENSG00000236042.2	0	0	0	0	0	0	0	0	0	0	0	0	0	0	0	0	0	0	0	0	0	0	0	0	0	0	0	0	0	0	0	0	0	0	0	0	0	0	0	0	0	0	0	0	0	0	0	0	0
ENSG00000179938.12	0	0	0	0	1	1	0	1	0	0	0	0	0	0	0	0	0	0	0	0	1	7	0	0	0	1	1	1	0	0	1	0	1	0	0	0	0	0	0	0	0	0	0	0	0	0	0	1	0
ENSG00000236533.1	2	1	2	0	3	0	2	2	13	0	0	0	0	0	0	1	4	2	1	0	1	4	4	5	2	3	1	0	0	0	1	1	0	0	1	1	2	2	0	0	1	0	1	0	3	2	0	0	1
ENSG00000253723.1	0	0	0	0	0	0	0	0	0	0	0	0	0	0	0	0	0	0	0	0	1	0	0	0	0	0	0	0	0	0	0	0	0	0	0	0	0	0	0	0	0	0	0	0	0	0	0	0	0
ENSG00000270742.1	0	0	0	0	0	0	0	0	0	3	1	1	1	0	0	0	0	0	2	0	0	0	0	0	0	1	1	0	1	1	0	0	1	0	0	0	0	0	0	1	0	1	1	1	0	0	0	0	1
ENSG00000133216.15	1453	1439	2015	1261	740	435	805	454	361	3275	913	1856	485	2309	148	2175	718	904	1825	1357	484	774	278	1331	1887	408	280	1038	852	828	594	3665	1376	422	717	1137	536	1867	738	816	411	1457	1605	227	2698	1349	451	2133	528
ENSG00000260456.5	97	13	83	61	54	46	49	44	99	79	39	39	64	54	45	74	73	99	106	90	54	71	65	114	64	36	37	67	55	47	105	116	90	32	46	75	100	83	32	46	37	33	33	31	89	33	92	84	84
ENSG00000277644.1	0	0	0	0	0	0	0	0	0	0	0	0	0	0	0	0	0	0	0	0	0	0	0	0	0	0	0	0	0	0	0	0	0	0	0	0	0	0	0	0	0	0	0	0	0	0	0	0	0
ENSG00000242668.3	0	0	0	0	0	0	0	0	0	0	0	0	0	0	0	0	0	0	0	1	0	0	0	0	0	0	0	0	0	0	1	0	0	1	0	0	0	0	0	0	0	0	0	0	0	0	0	0	0
ENSG00000268184.1	0	0	0	0	0	0	0	0	0	0	0	0	0	0	0	0	0	0	0	1	0	1	0	0	0	0	1	0	0	0	0	0	0	0	0	0	0	0	0	0	0	0	1	0	0	0	0	0	0
ENSG00000277959.1	17	7	11	14	12	8	15	16	10	12	9	18	7	20	11	17	14	15	27	18	21	25	10	13	13	9	17	13	20	22	43	20	36	16	18	15	26	19	12	13	15	23	16	15	20	8	18	9	22
ENSG00000251458.1	0	0	0	0	0	0	0	0	0	0	0	0	1	0	0	0	0	0	0	0	0	0	1	0	0	0	1	0	0	0	0	0	0	0	0	0	0	0	0	0	0	0	1	0	0	0	0	0	0
ENSG00000253000.1	0	0	0	0	0	0	0	0	0	0	0	0	0	0	0	0	0	0	0	0	0	0	0	0	0	0	0	0	0	0	0	0	0	0	0	0	0	0	0	0	0	0	0	0	0	0	0	0	0
ENSG00000225951.1	0	1	4	2	0	1	2	3	0	6	4	4	1	1	2	0	0	0	1	0	1	0	0	1	0	0	6	0	0	0	2	0	2	1	1	1	3	0	3	0	1	3	3	0	1	0	2	3	0
ENSG00000253304.1	245	321	408	536	525	330	400	558	557	444	891	144	494	156	206	165	239	415	340	176	402	924	367	400	91	255	452	439	517	537	412	204	226	211	620	318	498	222	558	115	1829	479	989	287	123	449	568	180	868
ENSG00000176887.6	9	7	0	1	32	6	17	5	15	13	5	14	0	3	1	6	6	10	8	8	5	3	3	51	16	2	26	5	1	10	3	3	4	6	8	0	3	7	6	5	57	10	5	1	9	8	4	3	0
ENSG00000104660.16	4077	2757	5685	3187	3706	2283	3305	3520	4264	3495	3770	2561	3789	5190	2114	3494	2914	4667	6311	5247	2572	6423	3035	6788	3775	3235	1705	3345	4999	3791	4530	7554	5575	2078	4433	3131	3927	4302	2812	2483	11533	3791	3788	2441	5643	2867	3602	5444	4610
ENSG00000259457.1	0	1	0	4	3	5	2	29	8	1	1	0	6	1	6	1	2	2	3	2	7	8	6	6	3	6	20	9	4	5	14	2	5	11	7	9	9	1	0	2	3	2	0	4	4	3	6	2	8
ENSG00000227282.1	0	0	0	0	0	0	0	0	0	0	0	0	0	0	0	0	0	0	0	0	0	0	0	0	0	0	0	0	0	0	0	0	0	0	0	0	0	0	0	0	0	0	0	0	0	0	0	0	0
ENSG00000221879.3	1	0	0	0	0	0	0	0	0	0	0	0	0	1	0	1	0	0	1	0	0	0	0	0	0	1	0	0	0	0	1	0	0	0	0	0	0	0	0	0	0	0	1	0	0	0	1	0	0
ENSG00000183654.8	0	0	0	1	1	3	6	6	22	0	4	7	6	0	0	1	12	6	1	0	7	7	1	0	0	14	6	13	15	22	24	0	20	4	1	6	16	3	1	0	1	12	14	1	2	1	20	1	8
ENSG00000240890.2	3	4	12	13	4	7	11	8	10	5	1	22	1	10	0	20	9	2	2	7	32	4	6	1	5	6	9	26	4	13	8	7	11	15	1	30	14	4	1	2	0	1	9	12	0	6	12	15	8
ENSG00000132481.5	1404	1536	915	1087	1643	1138	2688	1426	2650	636	3527	679	1137	901	1304	581	928	977	1944	2063	1555	2630	1159	1080	3088	1842	895	1863	2583	2062	2518	1586	928	797	2359	1547	3488	2188	1451	1179	1424	2508	2350	1036	1789	2614	2210	774	2352
ENSG00000234350.3	25	9	39	31	16	20	25	27	19	27	27	34	9	84	10	41	32	23	38	27	22	11	43	35	21	15	29	17	16	24	24	45	48	14	12	32	28	27	10	23	12	13	15	23	39	19	32	42	21
ENSG00000066230.9	13587	1864	22200	16631	1022	6403	4068	8769	6112	14715	660	16894	2455	40135	2357	38659	5024	11938	18617	22869	10363	5443	7022	2655	24904	2662	2578	9160	3339	1691	2595	25610	25264	8078	1849	15050	9092	7963	416	11203	250	933	836	4080	17735	7783	5713	17235	9673
ENSG00000234545.6	365	363	579	359	411	305	433	378	411	464	469	434	249	612	271	422	397	362	562	329	311	689	342	608	339	355	335	456	781	655	529	512	516	319	388	404	538	318	325	196	300	383	459	339	490	337	564	673	381
ENSG00000253468.1	0	0	1	0	0	0	0	0	0	0	0	0	1	0	0	0	0	1	1	0	0	0	0	0	0	0	0	0	0	0	0	0	0	1	0	0	0	0	0	0	0	1	0	0	0	1	0	0	0
ENSG00000083838.14	681	200	661	591	455	421	444	482	512	572	522	478	204	759	206	696	442	486	530	835	508	593	369	574	531	344	357	548	506	482	602	778	832	346	494	573	625	630	239	334	383	451	578	312	827	360	530	468	491
ENSG00000240219.1	11	4	4	17	21	14	38	20	6	11	43	21	5	42	12	11	8	21	21	16	18	13	27	22	8	9	50	14	12	31	13	14	8	14	16	6	14	12	11	4	6	15	23	10	23	7	28	13	25
ENSG00000112977.14	28601	7204	26977	15956	10352	9086	10406	13444	14374	19286	10625	15993	7020	30918	5772	24720	14711	22281	22655	25342	12029	15503	12131	28530	22755	10402	8882	14171	13974	13741	12761	34311	21227	10528	11794	14451	16463	19408	6663	18908	5381	13653	11684	9012	21535	10750	12923	24172	14614
ENSG00000238078.1	15	17	21	33	39	4	17	22	16	15	23	23	21	47	2	17	15	22	49	27	7	27	3	9	22	9	25	9	20	7	6	13	31	12	28	6	24	16	19	22	14	14	81	5	11	18	7	15	13
ENSG00000256282.1	5	3	15	20	7	8	10	20	1	7	15	21	2	27	5	9	9	10	5	7	3	3	8	3	2	1	17	4	4	9	11	3	5	7	4	6	4	9	1	8	7	3	6	3	10	3	24	10	7
ENSG00000225259.4	23	11	36	14	42	6	19	35	56	12	25	15	10	31	6	28	28	17	38	29	34	56	30	40	31	49	24	36	26	20	45	68	29	16	22	36	24	20	5	4	26	19	13	13	18	9	36	22	45
ENSG00000197150.11	2372	938	2272	1798	1905	2132	2182	2338	3091	1704	2130	1485	1841	2868	1387	1840	1894	1576	2384	2503	2052	2362	1814	2265	2562	1633	1561	2544	2372	2106	3515	3444	2252	1431	2534	2062	3364	2182	1182	1597	1282	2118	1644	1433	2517	1580	2682	2190	3531
ENSG00000278203.1	0	0	1	1	0	0	0	0	0	1	0	0	0	2	0	1	0	0	0	1	1	0	1	0	0	0	1	0	0	0	1	0	1	0	0	0	0	0	0	0	0	0	0	0	0	0	1	0	1
ENSG00000229569.1	0	0	1	0	0	1	0	1	0	0	1	0	0	1	0	1	0	0	0	0	0	0	0	1	0	0	0	1	0	1	0	0	0	0	0	0	0	0	0	0	1	0	1	0	0	0	0	0	1
ENSG00000229920.2	0	3	3	1	2	0	0	1	4	2	1	2	0	1	0	0	3	1	2	1	0	1	0	0	2	0	1	2	2	0	0	0	1	1	0	3	0	2	0	0	1	1	0	0	0	2	0	1	0
ENSG00000130054.4	320	80	136	147	276	189	232	187	209	145	257	151	105	300	63	294	126	470	473	270	167	320	68	1341	226	222	149	168	235	295	212	215	419	160	181	188	235	178	96	179	27	308	181	124	412	205	226	167	268
ENSG00000167822.1	0	0	0	0	0	0	0	0	0	0	0	0	0	0	0	0	0	0	0	0	0	0	0	0	0	0	0	0	0	0	0	0	0	0	0	0	0	0	0	0	0	0	0	0	0	0	0	0	0
ENSG00000171017.9	43	46	48	35	62	26	23	35	44	60	67	45	25	62	13	56	29	49	67	80	28	48	16	37	86	30	8	52	47	60	35	84	82	15	45	36	40	83	46	31	37	48	43	22	80	57	32	72	35
ENSG00000238823.1	0	0	0	0	1	0	0	0	0	0	0	0	0	0	0	0	0	0	0	0	0	0	0	0	0	0	0	0	0	0	0	0	0	0	0	0	0	0	0	0	0	0	0	0	0	0	0	0	0
ENSG00000228960.5	62	24	100	63	5	12	33	86	63	44	31	29	14	236	3	238	2	73	99	154	89	56	6	17	69	35	68	59	49	5	5	16	149	67	60	59	81	20	4	89	7	53	39	10	165	56	79	199	25
ENSG00000226273.2	1	0	0	0	0	0	0	0	1	0	0	0	0	0	0	0	0	0	0	0	0	0	0	0	1	0	0	0	0	0	0	0	0	1	0	0	0	0	0	0	0	0	0	0	0	0	1	0	0
ENSG00000106304.14	0	0	0	0	0	1	0	1	3	0	0	1	1	0	2	0	0	0	2	1	0	1	1	0	0	0	0	0	1	0	0	0	0	1	0	0	0	0	0	0	0	0	0	0	0	0	0	0	3
ENSG00000281071.1	0	0	1	0	0	0	0	0	0	0	0	1	0	0	0	0	0	0	2	0	0	0	0	0	0	0	1	0	0	0	1	0	0	0	0	0	0	0	0	0	0	0	0	0	0	0	0	1	0
ENSG00000156795.5	1048	436	1020	504	559	302	417	488	475	561	565	585	517	1162	266	730	646	595	1212	1122	563	669	465	1008	841	446	386	616	682	610	900	1269	1377	388	533	461	541	896	380	668	428	521	669	348	1246	485	553	815	521
ENSG00000239527.1	0	0	0	0	0	0	0	0	4	0	0	0	0	0	0	0	0	1	1	0	0	0	1	0	0	1	0	0	0	0	0	0	0	0	0	1	0	1	0	0	0	0	0	0	0	0	0	0	0
ENSG00000238593.1	0	0	0	0	0	0	0	0	0	0	0	0	0	0	0	0	0	0	0	0	0	0	0	0	0	0	0	0	0	0	0	0	0	0	0	0	0	0	0	0	0	0	0	0	0	0	0	0	0
ENSG00000252001.1	0	0	0	0	0	0	0	0	0	0	1	0	0	0	0	0	0	0	0	0	0	0	0	0	0	0	0	0	0	0	0	0	0	0	0	0	0	0	0	0	0	0	0	0	0	0	0	1	0
ENSG00000202071.1	0	0	0	0	0	0	0	0	0	0	0	1	0	0	0	1	0	0	0	0	0	0	0	0	0	0	0	0	0	0	0	0	0	0	0	0	0	0	0	0	0	0	0	0	0	0	0	1	0
ENSG00000278609.1	0	0	0	0	0	0	0	0	0	0	0	0	0	0	0	0	0	0	0	0	0	0	0	0	0	0	0	0	0	0	0	0	0	0	0	0	1	0	0	0	0	0	0	0	3	0	0	0	0
ENSG00000237751.2	0	2	0	0	3	0	0	0	0	1	0	0	0	0	0	1	2	2	2	2	0	1	0	0	0	1	0	0	0	1	0	0	1	0	0	0	0	0	1	1	0	0	9	0	1	0	3	0	1
ENSG00000169877.8	5	3	1	1	0	0	0	0	0	1	10	3	2	2	0	5	1	4	9	8	0	1	9	11	1	2	0	1	0	0	1	2	3	1	14	0	0	5	2	3	5	4	125	1	4	1	3	1	0
ENSG00000175658.4	0	0	0	0	0	0	0	0	0	0	0	0	0	0	0	0	0	0	0	0	0	0	1	0	0	0	0	0	1	0	0	0	0	0	0	0	0	0	0	0	0	0	0	0	0	0	0	0	0
ENSG00000274725.1	0	0	0	0	0	0	0	0	0	0	0	0	0	0	0	0	0	0	1	0	0	0	0	0	0	0	0	0	0	0	0	0	0	0	0	0	0	0	0	0	0	0	0	0	0	0	0	0	0
ENSG00000226764.2	0	0	0	0	0	0	0	0	0	0	0	0	0	0	0	0	0	0	0	0	0	0	0	0	0	0	0	0	0	0	0	0	0	0	0	0	0	0	0	0	0	0	0	0	0	0	0	0	0
ENSG00000137288.8	2338	662	2027	1262	1008	911	1212	834	1563	1100	1004	1426	947	1976	1093	1841	1577	1284	1966	1900	1364	1587	1634	1801	1492	1074	976	1190	1447	1365	1990	3259	1125	959	1480	1261	1474	1193	689	1858	328	1063	943	849	2082	1001	1640	1962	1397
ENSG00000225956.1	0	0	1	1	0	0	0	0	0	0	1	0	0	0	0	0	0	0	0	4	0	0	2	2	0	0	1	0	1	0	0	0	0	2	0	0	0	0	1	3	1	0	0	0	0	1	1	3	1
ENSG00000139531.11	6030	2266	5120	3665	4032	5838	5243	7592	7432	3924	3397	3096	4109	5103	2947	3470	2343	5266	8927	5261	4928	8217	3797	9012	5014	4321	4038	5692	6000	3674	6191	8575	6520	3646	5025	6205	9300	4783	1876	3194	2322	3556	3068	4112	8403	2793	7459	5753	9585
ENSG00000263639.4	0	0	0	0	0	0	1	0	0	0	0	3	0	0	0	1	0	0	0	0	0	0	0	0	2	0	0	0	0	1	0	1	4	0	0	0	0	1	0	1	1	0	0	0	5	0	0	1	0
ENSG00000256928.1	0	0	0	0	0	0	0	0	0	0	0	0	0	0	0	0	0	0	0	0	0	0	0	0	0	0	0	0	0	0	0	0	0	0	0	0	0	0	0	0	0	0	0	0	0	0	0	0	0
ENSG00000226153.1	1	1	0	0	2	0	4	2	0	0	2	0	0	1	0	0	1	0	0	0	0	0	1	0	0	0	0	1	1	0	3	0	1	0	1	2	0	2	0	0	2	0	1	1	0	0	1	0	2
ENSG00000229247.2	0	0	0	0	0	0	0	0	0	0	0	0	0	0	0	0	0	0	0	0	0	0	0	0	0	0	0	0	0	0	0	0	0	0	0	0	0	0	0	0	0	0	0	0	0	0	0	0	0
ENSG00000235770.4	5	7	5	25	10	0	3	4	8	7	25	5	0	11	3	9	9	20	1	6	4	12	4	10	5	4	5	6	13	7	1	3	8	11	10	3	1	3	13	3	41	7	29	1	4	5	5	9	4
ENSG00000246763.5	39	17	54	32	23	21	21	20	46	42	26	28	10	47	30	52	42	40	53	41	15	45	31	99	30	15	27	48	31	26	51	78	54	26	15	32	27	27	8	55	13	19	30	17	65	13	32	61	26
ENSG00000146411.5	498	253	1263	704	1076	1686	1018	1285	1401	710	538	696	418	1606	420	1149	710	1225	1485	990	992	1673	603	1379	445	1173	820	1031	754	1223	1323	990	1681	1574	1143	1619	2182	476	329	401	57	536	652	1385	589	307	1373	893	657
ENSG00000269970.1	45	1	71	6	3	0	0	3	0	93	2	24	0	42	0	3	10	74	2	36	3	1	2	126	24	1	0	1	2	1	3	32	1	0	1	9	1	11	3	56	15	1	2	1	12	1	3	34	1
ENSG00000215006.4	64	12	136	59	40	17	2	45	105	39	19	41	53	45	44	27	36	65	6	112	20	38	35	120	141	53	31	36	46	53	55	110	120	26	92	21	122	40	38	44	28	22	22	19	80	22	56	106	119
ENSG00000167011.7	13	0	1	3	0	1	21	13	2	1	100	2	1	0	0	3	2	6	3	34	2	3	1	6	16	14	21	1	3	1	0	0	8	5	4	1	0	1	0	3	3	3	0	1	4	1	1	4	2
ENSG00000165490.11	87	51	50	55	39	20	23	49	41	99	102	24	36	56	19	23	26	102	50	91	28	64	25	254	34	44	6	34	56	45	53	59	54	16	61	30	30	35	23	24	53	68	41	21	83	31	48	49	43
ENSG00000206961.1	0	0	0	0	0	0	0	0	0	0	0	0	0	0	0	0	0	0	0	0	0	0	0	0	0	0	0	0	0	0	0	0	0	0	0	0	0	0	0	0	0	0	0	0	0	1	0	0	0
ENSG00000277489.1	0	0	0	0	0	0	0	0	0	0	0	0	0	0	0	0	0	0	0	0	0	0	0	0	0	0	0	0	0	0	0	0	0	0	0	0	0	0	0	0	0	0	0	0	0	0	0	0	0
ENSG00000215878.3	0	0	3	0	1	0	0	1	1	1	1	1	0	2	0	0	0	0	0	2	0	2	1	0	2	2	0	0	0	0	0	1	1	0	0	0	1	1	0	1	1	0	0	2	1	0	0	1	0
ENSG00000258457.4	80	26	83	40	36	41	66	42	50	94	59	66	21	98	22	80	51	69	109	173	74	83	46	161	66	36	39	91	39	41	35	74	92	43	36	45	49	49	16	45	33	26	47	33	88	21	50	81	80
ENSG00000165121.10	127	92	235	182	197	123	204	183	116	224	221	188	48	309	71	191	235	141	178	216	124	162	157	161	93	90	175	166	198	215	199	125	213	158	107	141	203	124	104	65	81	104	184	152	238	121	266	237	142
ENSG00000164187.6	2371	1584	4824	2737	2266	1958	2389	2839	2787	3294	1918	3020	2266	5829	1178	4380	1769	3239	4292	2979	2283	3330	1685	4033	2274	2025	1582	2488	2692	2970	3007	5580	3808	2180	2253	3394	2673	2402	1458	1516	3101	1730	1969	1923	3032	2096	2479	5906	2568
ENSG00000259987.1	0	0	0	0	0	0	0	0	0	0	0	0	0	0	0	0	0	1	0	0	0	0	0	0	0	0	1	0	0	0	0	0	0	0	0	0	0	0	0	0	0	0	0	1	0	0	0	0	0
ENSG00000251988.1	3	2	2	2	5	1	5	3	4	5	5	4	5	4	8	10	3	4	1	2	2	4	3	4	0	1	12	4	5	4	4	1	0	1	1	4	4	1	5	4	2	4	5	5	3	2	7	1	3
ENSG00000162817.6	7474	2652	8269	6282	5860	6891	10003	8779	10712	6047	6437	5552	3693	9246	4121	5841	5154	6681	9810	8820	9449	11537	5978	12245	5699	8329	5229	10241	7961	7729	9146	9992	8019	5838	7151	10365	11005	5775	2609	4780	6316	5997	5249	7055	6132	3271	9899	6384	9262
ENSG00000145428.13	32	43	22	28	26	5	9	17	13	27	86	11	43	7	10	11	9	21	22	6	10	44	5	30	12	12	6	17	42	22	32	36	20	4	41	18	9	8	67	9	79	45	48	12	15	20	23	16	35
ENSG00000274289.1	0	0	0	0	0	0	0	0	0	0	0	0	0	0	0	0	0	0	0	0	0	0	0	0	0	0	0	0	0	0	0	0	0	0	0	0	0	0	0	0	0	0	0	0	0	0	0	0	0
ENSG00000132485.11	3446	1758	4522	2359	2900	1858	3018	3311	2802	3088	3093	2569	2331	4855	1899	3253	2996	4237	5884	4733	2178	4027	2388	7677	3121	2084	2569	2320	2802	3303	2634	4308	4661	2558	2792	2593	2879	2552	2036	2063	2187	1998	3170	2120	5003	2292	3527	4212	2433
ENSG00000261336.1	0	0	1	2	2	2	1	0	3	0	3	0	0	0	0	0	0	1	0	1	0	1	2	0	1	1	2	0	0	2	0	0	2	1	0	0	2	0	0	0	1	1	0	0	1	0	0	1	3
ENSG00000233225.3	43	24	63	31	51	35	38	34	64	38	30	31	13	89	15	74	34	42	66	57	42	45	17	73	48	63	43	51	39	46	46	108	51	42	50	56	57	32	22	37	36	28	42	36	53	22	41	44	32
ENSG00000237873.1	0	0	0	0	0	0	0	0	0	0	0	0	0	0	0	0	0	0	0	0	0	0	0	0	0	0	0	0	0	0	0	0	0	0	0	0	0	0	0	0	0	0	0	0	0	0	0	0	0
ENSG00000253681.1	0	0	0	0	0	0	0	0	0	0	0	0	0	0	0	0	0	0	0	0	0	0	0	0	0	0	0	0	0	0	0	0	0	0	0	0	0	0	0	0	0	0	0	0	0	0	0	0	0
ENSG00000234791.1	0	0	0	0	0	0	0	0	0	0	0	0	0	0	0	0	0	0	0	0	0	0	0	0	0	0	0	0	0	0	0	0	0	0	0	0	0	0	0	0	0	0	0	0	0	0	0	0	0
ENSG00000142235.7	1196	97	922	585	209	187	192	101	234	646	258	890	49	1088	62	1206	401	607	649	1354	274	86	213	545	1779	97	126	300	146	146	202	1088	575	209	198	562	203	833	191	903	348	106	222	118	797	431	221	642	149
ENSG00000261689.1	0	0	0	0	0	0	0	0	0	0	0	0	0	0	0	0	0	0	0	0	0	0	0	0	0	0	0	0	0	0	0	0	0	0	0	0	0	0	0	0	0	0	0	0	0	0	0	0	0
ENSG00000236380.5	0	0	0	0	0	0	1	0	0	0	0	0	0	1	0	0	0	0	0	0	0	0	0	0	0	0	0	0	0	0	0	0	0	0	0	0	0	0	0	0	0	0	0	0	0	0	0	0	0
ENSG00000264188.1	1	0	1	0	2	2	1	0	0	2	5	2	0	4	0	5	1	3	1	1	0	3	2	3	3	4	4	1	6	2	1	0	2	1	1	3	2	2	0	0	1	6	2	0	3	0	2	1	9
ENSG00000222281.1	0	0	0	0	0	0	0	0	0	0	0	0	0	0	0	0	0	0	0	0	0	0	0	0	0	0	0	0	0	0	0	0	0	0	0	0	0	0	0	0	0	0	0	0	0	0	0	0	0
ENSG00000261335.1	67	14	54	37	16	16	21	29	24	53	26	43	16	64	9	88	43	72	67	145	34	32	54	119	36	33	28	37	10	33	19	127	89	20	20	30	41	51	9	45	9	14	10	10	102	15	42	88	25
ENSG00000243970.1	17	14	24	25	25	24	18	20	16	16	21	23	6	35	8	26	15	39	21	27	24	21	27	19	19	12	33	24	16	28	7	53	24	32	18	23	15	5	10	27	5	11	37	5	28	8	41	24	22
ENSG00000230671.2	0	0	0	0	1	0	0	2	1	0	0	1	0	0	0	0	0	0	0	0	0	0	0	0	0	0	0	0	0	0	0	0	0	0	0	0	0	0	0	0	0	0	0	0	0	0	0	0	0
ENSG00000265587.1	0	0	0	0	0	0	0	0	0	0	0	0	0	0	0	0	0	0	0	0	1	0	0	0	0	0	0	0	0	0	0	0	0	0	0	0	0	0	0	0	0	0	0	0	0	0	0	0	0
ENSG00000145191.10	4326	1419	4056	2455	2387	2031	2699	2792	3064	3103	2533	2668	1623	5021	1237	2814	2134	2814	3416	3538	2577	3770	1868	3954	2833	2196	1876	2900	2934	2418	3329	6228	3342	2070	2712	2895	3366	3447	1360	1967	2558	2417	2413	1881	3860	1988	3145	4625	2964
ENSG00000213949.7	5534	11352	14616	17583	17774	6347	9650	9559	12860	15477	9277	5377	9841	10300	4924	8612	4500	11051	10305	7075	6802	19242	4843	8692	4213	9079	7189	9490	16145	12329	7787	9170	8404	9738	18789	7081	10871	5524	7843	3368	19783	9936	16979	6364	3619	6365	11100	9427	11973
ENSG00000145362.15	19036	5361	22004	14623	14714	19651	20752	40252	24863	17790	40731	24716	9779	39401	13154	27442	6216	12125	18659	24361	27010	30185	28009	14251	18242	30420	14631	20598	32257	15795	50260	22894	15311	16678	20595	23787	29520	4313	5308	10634	1421	18416	6144	18531	11773	4471	40387	21760	25661
ENSG00000248288.1	0	0	0	1	0	1	0	0	1	0	1	0	1	0	0	0	1	1	0	0	0	2	0	0	3	0	0	0	1	0	0	1	2	1	0	0	0	0	0	1	0	1	1	1	0	0	0	0	0
ENSG00000181009.4	0	0	0	0	0	0	0	0	0	0	0	0	0	0	0	0	1	0	0	0	0	0	0	0	0	0	0	0	0	0	0	0	0	0	0	0	0	0	2	0	0	0	0	0	0	0	0	0	0
ENSG00000223869.1	0	0	0	0	0	0	0	0	0	0	0	0	0	0	0	0	0	0	0	0	0	0	0	0	0	0	0	0	0	0	0	0	0	0	0	0	0	0	0	0	0	0	0	0	0	0	0	0	0
ENSG00000274683.1	0	0	0	0	0	0	0	0	0	0	0	0	0	0	0	0	0	0	0	0	0	0	0	0	0	0	0	0	0	0	0	0	0	0	0	0	0	0	0	0	0	0	0	0	0	0	0	0	0
ENSG00000243316.5	5	0	0	0	1	0	0	1	0	4	1	0	1	0	0	1	3	3	0	2	0	0	0	2	6	0	0	0	1	6	0	3	0	0	1	0	0	9	1	1	0	0	0	0	0	0	1	3	0
ENSG00000110330.7	3828	3110	5264	3431	4012	2685	4262	4511	4658	3996	5258	2727	3872	4815	2792	3948	3846	3657	6504	5606	3260	6836	3538	4858	4454	3408	2640	3864	5699	5692	5073	5509	5035	2917	4725	3298	4838	3317	3155	2022	3552	3511	4199	3259	4282	2854	5238	5610	4091
ENSG00000226942.2	5	0	3	0	4	3	4	1	0	3	1	0	2	0	3	0	1	4	2	4	0	1	3	10	4	0	2	1	1	1	1	3	3	0	0	1	3	4	1	2	2	1	1	0	3	2	1	2	5
ENSG00000133488.13	74	26	89	59	26	16	22	36	6	77	14	108	2	246	13	179	48	43	61	50	51	10	43	51	65	16	14	13	17	24	26	90	102	15	30	86	37	76	11	45	47	16	17	29	54	45	35	131	20
ENSG00000226002.1	11	3	14	14	7	6	8	18	1	9	14	13	6	20	4	28	9	8	14	15	7	5	9	4	6	4	16	4	3	9	10	5	17	3	6	8	10	12	3	5	10	4	10	6	8	5	11	18	2
ENSG00000223609.6	57	8	9	14	19	18	18	10	58	8	38	17	36	7	13	19	43	190	19	24	15	112	23	457	20	23	9	8	7	23	64	21	3	6	57	20	48	33	33	11	7	47	300	10	10	11	31	7	8
ENSG00000213942.3	3	3	6	1	10	2	2	7	26	5	9	2	3	4	1	4	9	4	12	6	7	14	4	17	10	13	9	3	1	5	4	10	7	4	6	1	5	6	2	1	15	2	9	5	1	1	5	3	8
ENSG00000252863.1	0	0	0	0	0	0	1	0	0	0	0	0	0	0	0	0	0	0	0	0	0	0	0	0	0	0	1	0	0	0	0	0	0	0	0	0	0	0	0	0	0	0	0	0	0	0	0	0	0
ENSG00000167360.4	0	0	0	0	0	0	0	0	0	1	1	0	0	0	0	0	0	0	0	0	1	0	0	0	0	0	0	0	0	0	0	0	0	1	0	0	0	0	0	0	0	0	0	0	1	0	0	0	1
ENSG00000113811.9	3292	1443	3325	1795	2493	1529	2334	2199	3254	2152	2209	1685	2473	2538	2210	1843	3419	2561	3559	3492	1968	4130	3148	3520	2890	2072	1641	2418	3023	2978	3545	4205	2692	1638	2674	2069	3017	2689	1994	2096	1280	1831	2764	1890	2902	1952	3374	3321	3093
ENSG00000113083.11	230	1250	567	1999	2609	1174	2436	1416	1773	427	6157	498	986	268	768	154	836	387	637	127	1228	3304	572	196	279	1513	1449	1182	1955	3639	1652	336	478	1553	2622	1199	1965	310	860	122	60271	1249	3706	996	87	779	2419	233	753
ENSG00000262818.1	0	0	0	0	0	0	0	0	0	0	0	0	0	0	0	0	0	0	0	0	0	0	0	0	0	0	0	0	0	0	0	0	0	0	0	0	0	0	0	0	0	0	0	0	0	0	0	0	0
ENSG00000111249.12	1	16	26	57	22	2	2	4	5	15	33	3	4	25	8	9	5	33	8	5	8	10	6	2	3	6	2	12	8	14	8	24	58	7	21	11	4	6	9	7	10	28	8	1	1	3	17	33	6
ENSG00000268992.1	3	0	0	0	0	0	0	0	0	0	0	0	0	0	1	1	0	0	1	0	0	0	0	1	2	0	0	1	1	0	0	1	0	1	1	1	0	0	1	1	0	0	0	1	0	0	1	0	2
ENSG00000136542.7	5	48	2	41	171	15	27	75	28	18	846	9	321	2	44	6	40	17	38	0	34	289	7	16	2	129	11	76	213	317	129	8	21	30	202	82	79	4	362	1	107	142	280	21	10	98	147	9	67
ENSG00000258727.1	37	17	39	56	40	22	53	64	24	43	90	57	13	61	38	40	32	64	23	58	43	30	80	44	29	30	137	37	41	34	51	35	48	41	36	32	47	30	24	19	27	25	50	44	34	19	91	43	76
ENSG00000257002.1	0	1	5	4	9	6	16	14	10	5	5	4	4	2	13	2	6	0	9	3	5	17	9	3	1	18	4	7	14	14	24	1	2	11	9	8	20	3	5	0	1	7	7	7	0	3	19	6	13
ENSG00000077279.15	0	21	1	22	15	18	12	50	11	2	26	0	14	1	6	0	12	3	19	1	18	24	12	2	0	23	6	25	25	50	9	11	21	10	6	11	7	5	13	0	54	13	56	16	19	15	31	3	20
ENSG00000223280.1	0	0	0	0	0	0	1	0	0	0	0	0	0	0	0	1	0	1	0	0	0	1	0	1	0	0	0	1	0	1	0	0	1	0	0	0	0	0	0	0	0	0	0	0	1	0	0	1	1
ENSG00000259793.1	2	1	0	1	2	0	1	0	0	1	1	2	1	2	0	1	2	2	0	12	0	0	0	2	0	1	0	0	0	0	0	0	1	0	0	0	0	0	0	1	2	0	0	0	2	1	1	0	1
ENSG00000225486.1	0	0	0	0	0	0	0	0	3	0	0	0	1	0	0	0	0	0	2	0	0	1	1	1	0	1	0	0	1	0	1	0	0	1	0	0	1	0	0	0	1	0	0	2	0	0	2	0	1
ENSG00000139540.10	9	2188	811	2983	4802	11964	11508	13584	19057	609	2098	105	9211	11	10927	44	1210	83	4895	13	10349	15895	14417	29	681	5876	5218	15131	10313	2577	17857	921	1903	2520	7851	7502	15554	242	925	7	2705	2982	945	6740	55	688	12459	24	23084
ENSG00000259105.1	2	0	2	0	0	0	0	0	3	0	0	0	1	0	1	0	0	3	0	2	0	0	5	1	1	0	0	1	0	0	1	1	0	1	0	0	1	0	0	0	0	0	0	1	1	0	1	0	2
ENSG00000250657.1	0	0	0	0	0	0	0	0	0	0	2	0	0	0	0	0	0	0	0	0	0	0	0	0	0	0	0	0	0	0	0	0	0	0	0	0	0	0	0	0	0	0	0	0	0	0	0	0	0
ENSG00000160959.6	2399	779	2336	1780	1254	1101	1255	1163	1445	2048	1536	1603	726	3036	544	2202	1094	2113	1661	2480	1185	1419	853	2382	1650	1012	942	1536	1195	1358	1469	2886	2460	1088	1458	1702	1556	2219	832	1254	1281	1336	1442	894	2764	1179	1249	2386	1290
ENSG00000221345.2	0	0	0	0	0	0	0	0	0	0	0	0	0	0	0	0	0	0	0	0	0	0	0	0	0	0	0	0	0	0	0	0	0	0	0	0	0	0	0	0	0	0	0	0	0	0	0	0	0
ENSG00000207072.1	0	0	0	1	1	0	0	0	0	0	0	0	0	0	0	0	0	0	0	0	0	0	0	0	1	0	0	0	0	0	0	0	0	0	0	0	0	0	0	0	0	0	0	0	0	0	0	0	0
ENSG00000225313.4	80	38	71	78	45	33	69	72	10	97	88	126	20	164	36	65	50	204	47	62	32	21	71	107	41	23	119	67	61	85	72	26	53	53	56	52	51	26	73	32	66	41	73	42	57	41	71	107	97
ENSG00000255360.1	0	0	0	0	0	0	0	0	0	0	0	0	0	0	0	0	0	0	0	0	0	0	0	0	0	0	0	0	0	0	0	0	0	0	0	0	0	0	0	0	0	0	0	0	0	0	0	0	0
ENSG00000229379.1	0	0	3	0	0	0	0	0	1	1	2	1	0	0	0	1	0	0	0	1	0	0	1	0	0	0	0	2	0	0	4	0	1	0	0	0	0	0	0	1	1	0	0	0	0	0	0	0	1
ENSG00000241923.2	14	2	20	13	20	6	5	10	16	9	13	9	5	16	5	12	12	10	8	19	6	15	12	20	12	11	10	5	6	8	6	16	13	7	10	9	15	9	4	7	4	5	5	7	10	8	7	14	6
ENSG00000248998.2	0	0	0	0	0	0	0	0	0	0	0	0	0	0	0	0	0	0	0	0	0	0	0	0	0	0	0	0	0	0	0	0	0	0	0	0	0	0	0	0	0	0	0	0	0	0	0	0	0
ENSG00000124225.14	923	4885	1460	2825	5120	2239	4613	2467	3787	2891	3567	1532	2897	920	1098	685	2634	1143	2022	1391	2712	5316	953	822	1352	4177	2589	4043	7155	5069	3065	1574	1714	3022	5714	2778	3947	1646	2884	570	12848	6373	9373	1852	1738	3588	3476	976	2205
ENSG00000141682.11	252	218	476	209	226	124	160	57	133	414	212	96	170	174	95	144	222	587	602	553	32	291	105	1001	1906	150	58	65	268	315	200	463	188	72	275	77	155	351	305	569	82	165	202	110	525	330	127	524	149
ENSG00000266932.1	5	1	2	2	3	3	2	1	4	3	4	5	0	5	3	2	1	3	8	7	2	3	1	3	6	2	3	1	3	4	2	5	9	2	3	1	3	4	2	7	4	1	1	3	6	2	1	10	4
ENSG00000164776.8	13	13	22	23	24	9	27	20	21	17	26	25	11	20	12	20	26	21	12	14	19	24	16	10	14	12	36	24	25	26	31	14	14	24	38	15	23	22	26	10	21	13	55	16	17	41	40	19	28
ENSG00000281420.1	3	1	10	13	2	2	4	2	1	16	5	17	0	32	2	12	7	10	2	1	3	1	3	4	3	1	8	2	3	2	3	2	12	5	2	4	1	6	3	3	1	1	6	1	1	0	2	7	2
ENSG00000276694.1	1	0	0	0	0	0	0	0	0	0	0	0	0	0	0	0	0	0	0	0	0	0	0	0	0	0	0	1	0	0	0	0	0	0	0	0	0	0	0	1	0	0	0	0	0	0	0	0	0
ENSG00000198889.4	267	304	137	218	305	314	308	486	296	201	231	181	335	275	252	216	309	211	411	670	283	548	107	511	344	245	98	265	411	432	432	214	319	110	359	259	304	109	239	122	210	480	487	169	367	291	157	530	159
ENSG00000276048.1	1	0	0	0	1	0	0	1	0	0	2	1	0	0	1	0	0	0	1	0	0	1	0	0	0	0	0	0	3	0	0	0	0	0	1	2	0	0	0	0	0	1	0	0	0	0	0	0	1
ENSG00000253686.1	24	12	77	20	21	43	37	12	35	36	23	39	16	93	15	60	18	58	44	88	21	16	37	40	13	10	43	41	25	43	21	24	47	15	23	33	50	76	5	29	4	18	13	51	25	16	51	81	65
ENSG00000134825.12	3360	1577	1834	1897	2462	1403	1904	1472	2639	2184	2391	1516	1783	2922	1615	1953	2970	2532	3044	2468	1966	3407	2542	3284	2328	2054	1436	2430	2750	2596	3293	4635	2485	1572	2521	2234	2062	3501	1741	1787	2413	2401	2826	1337	3128	1702	2606	2561	2336
ENSG00000165724.5	525	264	523	473	473	352	515	378	547	654	626	418	246	618	235	361	487	369	366	351	409	519	311	614	311	344	324	457	598	560	564	697	403	297	510	429	549	565	328	298	358	486	506	299	560	307	508	662	469
ENSG00000222285.1	0	0	0	0	0	0	0	0	0	0	0	0	0	0	0	0	0	0	0	0	0	0	0	0	0	0	0	0	0	0	0	0	0	0	0	0	0	0	0	0	1	0	0	0	0	0	0	0	0
ENSG00000261331.1	0	0	0	0	0	0	0	0	0	0	0	0	0	0	0	0	0	0	0	0	0	0	0	0	0	0	0	0	0	0	0	0	0	0	0	0	0	0	0	0	0	0	0	0	1	0	0	0	0
ENSG00000177030.15	2877	696	3086	2318	1532	1301	1520	1297	1906	2604	1583	2256	706	3899	696	2975	1892	1973	2165	3239	1747	1765	1426	1929	2508	1132	971	1813	1676	1656	2087	3924	2754	1384	1559	2317	1873	2891	792	2540	2096	1795	1538	1060	2408	1280	1846	2670	1740
ENSG00000094631.17	5476	3017	5558	5499	6366	8711	9590	13777	11455	4756	5464	3719	5170	5810	4991	6270	3722	4189	8006	8273	8469	11021	7467	5755	6253	6951	6470	9759	8643	5236	8839	8021	6048	4850	7505	8152	14274	4965	2144	3420	13677	4996	3983	5554	5767	3335	9944	4880	14143
ENSG00000239398.3	0	0	0	0	0	0	0	0	0	0	0	1	0	0	0	0	0	0	1	0	0	0	0	0	2	0	0	0	0	0	0	0	0	0	0	0	0	0	0	0	0	0	0	0	0	0	0	1	0
ENSG00000176679.8	0	0	0	0	0	0	0	0	0	0	0	0	0	0	0	0	0	0	0	0	0	0	0	0	0	0	0	0	0	0	0	0	0	0	0	0	0	0	0	0	0	0	0	0	0	0	0	0	0
ENSG00000239640.3	0	0	0	0	0	0	0	0	0	0	0	0	0	0	1	0	0	0	0	0	0	0	0	0	0	0	0	0	0	0	0	0	0	0	0	0	1	0	0	0	0	0	0	0	0	0	0	0	0
ENSG00000201554.1	0	0	0	0	0	0	0	0	0	0	0	0	0	0	0	0	0	0	1	0	0	0	0	0	0	0	0	0	0	0	0	0	0	0	0	0	0	0	0	0	0	0	0	0	0	0	0	0	0
ENSG00000179073.6	3	0	0	1	0	1	3	0	1	0	0	0	0	0	1	0	1	0	1	0	0	0	0	0	0	3	1	0	1	0	1	0	1	0	2	2	1	0	0	0	0	0	0	0	11	1	0	2	1
ENSG00000249782.1	0	0	0	0	0	0	0	0	0	0	0	0	0	0	0	0	0	0	0	0	0	0	0	0	0	0	0	0	0	0	0	0	0	0	0	0	0	0	0	0	0	0	0	0	0	0	0	0	0
ENSG00000064102.13	932	1028	1278	929	1251	1054	1400	1656	1406	1350	1691	882	1068	1526	852	1135	1042	791	1824	1130	1045	2327	1030	1628	761	1147	813	1223	2251	1382	2216	1637	1405	906	1331	1119	1525	934	795	639	1718	1312	1029	1009	1515	997	1707	1666	1574
ENSG00000130598.14	13	7	6	16	15	2	2	0	4	14	10	5	16	5	12	7	7	3	15	3	7	11	15	7	11	6	6	8	16	13	9	26	15	1	18	3	2	6	20	3	25	13	13	4	3	13	6	5	5
ENSG00000279597.1	0	0	0	0	0	0	0	0	0	0	1	0	0	0	0	0	0	0	0	0	0	0	0	0	0	0	0	0	0	0	0	0	0	0	0	0	1	0	0	0	1	0	0	0	0	0	0	0	0
ENSG00000278523.1	0	0	0	0	0	0	0	0	0	1	0	0	0	0	0	0	0	0	0	0	0	0	0	0	0	0	0	0	0	1	0	0	1	0	0	0	0	0	0	0	0	0	0	0	0	0	0	0	0
ENSG00000271598.1	0	0	0	1	0	0	0	0	0	0	0	0	0	0	0	0	0	0	0	0	0	0	1	0	0	0	0	0	0	0	0	0	0	0	0	0	0	0	0	0	0	0	0	0	0	0	0	0	0
ENSG00000109814.10	3074	2405	3526	2415	3747	3403	3627	4409	5065	2903	3797	2213	2821	3266	3068	2447	2548	2745	4575	2746	3460	5488	2456	4714	5281	3191	1903	2862	5265	4282	4452	4848	3443	2346	3572	3904	7044	3317	3180	1391	2174	3876	4176	2446	4530	3342	3920	3753	3172
ENSG00000270964.1	345	57	249	142	54	68	82	78	113	121	42	116	66	194	60	243	132	256	193	298	136	102	111	422	130	66	59	104	57	88	119	287	205	96	51	105	117	121	34	142	8	43	38	40	266	45	89	308	73
ENSG00000253339.1	0	0	0	0	0	0	0	0	0	0	0	0	0	0	0	0	0	0	0	0	0	0	0	0	0	0	0	0	0	0	0	0	0	0	0	0	0	0	0	0	0	0	0	0	0	0	0	0	0
ENSG00000103037.10	763	449	967	671	666	533	751	636	687	760	810	622	415	1253	342	791	624	748	869	816	727	922	581	979	540	508	631	781	854	894	947	1110	963	539	637	672	972	850	268	342	592	665	595	560	912	517	906	1141	905
ENSG00000184292.6	100135	7839	64382	23018	14274	5422	7555	3935	6408	54738	8358	34234	4437	44056	2657	37114	23673	45776	50504	86734	5605	11454	8802	125314	110792	6620	4121	9598	10700	14171	7793	91881	39373	6066	10421	16208	6200	57601	9824	55046	1318	14974	12328	4027	76621	19965	7566	60797	8758
ENSG00000271828.1	33	24	50	15	34	27	25	41	15	26	22	22	12	57	21	38	22	57	21	49	26	30	17	35	18	36	20	28	28	39	37	34	12	19	8	31	30	19	9	26	45	16	34	26	31	18	45	43	24
ENSG00000278893.1	0	1	2	4	0	0	0	0	0	2	1	0	0	0	0	0	1	2	2	1	1	3	3	2	2	0	0	0	2	0	1	2	1	0	2	1	2	0	1	0	2	1	2	0	0	1	0	1	2
ENSG00000206658.1	1	0	1	0	0	0	0	1	0	0	1	1	0	1	0	0	1	0	0	0	2	0	0	0	0	0	1	0	0	0	0	0	1	0	0	0	0	0	0	0	0	0	1	0	0	3	0	1	1
ENSG00000259462.2	0	1	1	2	1	2	0	3	3	1	6	3	1	4	2	1	1	6	1	0	2	3	6	6	1	0	1	1	2	2	2	2	4	1	2	2	1	3	0	1	1	0	4	3	2	0	2	1	4
ENSG00000234796.1	0	0	1	2	0	0	0	0	0	1	0	0	0	0	0	0	0	0	0	0	1	3	1	0	0	0	0	0	0	0	1	0	0	0	3	0	0	2	0	0	0	0	1	0	0	0	0	1	0
ENSG00000253685.1	0	0	0	0	0	0	0	0	0	0	0	0	0	0	0	0	0	0	0	0	0	0	0	0	0	0	0	0	0	0	0	0	0	0	0	0	0	0	0	0	0	0	0	0	0	0	0	0	0
ENSG00000279827.1	2	0	0	0	1	2	0	0	0	4	1	1	0	0	1	2	3	4	2	2	2	0	1	0	1	1	1	0	2	2	2	2	2	1	1	1	0	2	0	0	0	1	0	0	2	0	2	0	1
ENSG00000230118.1	0	0	0	1	0	2	0	0	1	0	0	0	0	1	0	0	2	3	0	1	1	1	2	3	2	1	0	1	0	0	2	0	1	1	0	0	0	0	0	0	0	0	0	0	1	0	1	3	0
ENSG00000254706.2	14	5	32	14	4	11	11	10	12	16	3	11	4	33	7	16	7	18	34	67	11	8	4	25	15	8	7	5	5	15	13	12	37	7	20	14	29	7	6	7	0	7	10	15	35	7	11	46	11
ENSG00000222333.1	0	0	0	0	0	0	0	0	0	0	0	0	0	0	0	0	0	0	0	0	0	0	0	0	0	0	0	0	0	0	0	0	0	0	0	0	0	0	0	0	0	0	0	0	0	0	0	0	0
ENSG00000167642.11	49899	10073	34621	17652	16836	11241	13672	11484	18870	22579	18082	18373	12158	23193	7720	22712	23195	29399	29542	45721	13219	25132	10522	47047	35165	14344	7989	18136	17894	19531	21930	49502	26095	9993	20365	16084	16953	40071	13023	22781	23908	19362	14724	9850	41635	17710	17297	35018	18084
ENSG00000206965.1	0	0	0	0	0	0	0	0	0	0	3	0	0	1	0	0	1	2	0	1	2	1	1	0	1	0	3	3	2	1	0	3	1	2	2	3	0	0	2	1	1	1	0	0	1	1	0	1	0
ENSG00000235056.1	0	0	0	0	0	0	0	0	0	0	0	0	0	0	0	0	0	0	0	0	0	0	0	0	1	0	1	0	0	0	0	0	1	0	0	0	0	0	0	0	1	0	0	0	1	0	0	0	0
ENSG00000229619.3	136	702	300	716	149	107	183	130	160	159	190	106	174	227	79	263	333	210	519	308	143	286	88	259	292	99	115	167	280	266	239	192	282	153	459	178	246	130	201	132	151	123	1703	118	229	372	166	172	290
ENSG00000163463.10	1151	424	734	529	551	410	485	480	823	636	671	458	428	722	362	418	647	695	820	1150	460	695	569	807	748	456	340	573	586	601	715	908	629	299	782	436	726	919	460	546	476	671	916	392	946	556	755	683	744
ENSG00000249487.5	0	0	2	2	0	0	0	1	0	0	4	1	0	1	0	3	1	0	2	0	0	1	0	0	0	0	0	0	0	2	2	1	0	0	0	1	0	0	0	0	1	1	0	0	1	0	2	1	0
ENSG00000252680.1	1	1	0	0	3	0	1	0	0	2	1	0	0	0	0	0	0	0	0	0	0	0	0	0	0	0	0	0	1	1	1	0	0	0	1	0	0	0	5	0	1	0	0	0	0	0	3	1	0
ENSG00000259106.1	0	0	0	0	1	0	0	1	0	0	0	0	0	0	0	0	0	1	0	0	0	1	0	0	0	0	0	0	0	0	0	0	0	0	0	0	0	0	0	0	0	0	0	0	0	0	0	0	0
ENSG00000182634.7	1	0	0	0	0	0	0	1	0	0	0	1	0	0	0	0	0	0	0	0	0	0	0	1	0	0	0	1	0	0	0	0	0	0	0	0	0	0	0	0	0	0	0	1	0	0	0	1	0
ENSG00000171487.13	0	0	0	0	0	0	1	0	0	0	1	1	0	0	0	0	0	0	1	3	0	0	0	1	2	0	1	0	0	0	0	0	0	0	0	0	1	0	0	0	0	0	0	0	2	1	0	0	0
ENSG00000260765.2	0	0	0	0	0	0	0	0	0	0	0	0	0	0	0	0	0	1	0	0	0	0	0	0	0	0	0	0	0	0	0	0	0	0	0	0	0	0	0	0	0	0	0	0	0	0	1	0	0
ENSG00000274860.1	0	0	0	1	0	0	0	0	0	0	0	0	0	0	0	0	0	0	0	0	0	0	0	0	0	0	0	0	1	0	0	0	0	0	0	0	0	0	0	0	0	0	0	1	1	0	0	0	0
ENSG00000241943.2	0	0	0	0	0	0	0	0	0	0	0	0	0	0	0	0	0	0	0	0	0	0	0	0	0	0	0	0	0	0	0	0	0	0	0	0	0	0	0	0	0	0	0	0	0	0	0	0	0
ENSG00000154027.17	62	95	200	140	204	68	119	232	202	105	272	128	231	99	57	134	175	134	321	76	155	230	109	119	127	168	111	131	98	165	148	303	187	118	225	374	134	97	158	50	49	92	442	94	124	249	201	85	226
ENSG00000276873.1	0	0	0	0	0	0	0	0	0	0	0	0	0	0	0	0	0	0	0	0	0	0	0	0	0	0	0	0	0	0	0	0	0	0	0	0	0	0	0	0	0	0	0	0	0	0	0	0	0
ENSG00000243871.3	1	0	0	0	0	0	1	0	0	0	0	0	0	3	0	0	0	2	1	0	0	0	1	0	0	0	0	1	0	2	0	0	0	1	0	0	0	0	0	1	0	0	0	0	0	0	3	2	1
ENSG00000259990.2	0	0	0	0	0	0	0	0	0	0	0	0	0	0	0	0	0	0	0	0	0	1	0	0	0	0	0	0	0	0	0	0	0	0	0	0	0	0	0	0	0	0	0	0	0	0	0	0	0
ENSG00000206113.6	34	19	27	44	16	18	25	36	29	26	32	17	19	30	19	40	22	31	44	52	26	17	13	31	69	15	13	39	18	44	44	42	33	17	29	9	32	43	20	18	8	32	15	15	68	24	29	21	34
ENSG00000241003.1	0	1	0	1	1	0	0	1	0	0	0	1	0	0	0	0	0	1	0	0	1	0	0	0	1	0	1	0	0	0	0	1	0	0	0	0	0	0	0	1	0	0	0	0	0	1	0	1	1
ENSG00000225870.1	1	0	0	0	0	0	1	0	1	1	0	0	0	0	0	0	0	0	0	1	0	0	0	1	0	0	1	0	0	0	0	0	0	0	1	0	0	0	0	0	1	1	2	0	0	0	0	0	0
ENSG00000213599.8	0	0	0	1	1	0	1	1	0	1	0	1	0	0	0	1	1	1	0	0	2	0	3	0	0	0	2	0	1	0	2	0	0	2	1	0	1	2	1	0	2	1	0	3	1	0	4	0	2
ENSG00000083457.10	945	302	697	462	503	328	489	438	549	573	479	410	496	754	423	508	675	598	980	703	395	1016	836	1023	562	507	347	554	621	557	619	1165	637	416	575	474	712	680	351	483	542	467	562	349	688	360	682	751	662
ENSG00000259869.1	29	18	42	25	24	7	9	14	27	37	39	26	5	31	4	30	12	46	35	34	5	34	10	82	24	17	7	19	22	19	14	20	18	11	17	15	23	26	23	26	6	10	19	6	32	16	11	22	8
ENSG00000128245.13	12204	7402	10794	7816	9783	3538	7421	4115	6879	7397	15851	5950	5420	9406	2531	7036	7351	8932	17036	16267	4139	11802	2699	16532	11954	6261	3693	6350	10422	10043	7760	14647	8895	4117	9222	5639	5995	10684	7666	8443	16896	10967	15543	3789	13289	9219	7902	10721	6192
ENSG00000242936.1	0	0	0	0	0	0	0	0	0	0	0	0	0	0	0	0	0	0	0	0	0	0	0	0	3	0	0	0	0	0	0	0	0	0	0	0	0	0	0	0	0	0	0	0	0	0	0	0	0
ENSG00000157851.15	4	7	6	22	0	10	2	1	3	3	6	4	1	9	1	9	18	17	4	4	4	3	8	0	22	0	2	5	0	1	0	13	16	6	3	49	0	4	1	2	2	1	3	11	4	1	0	10	0
ENSG00000121318.2	2	1	2	7	5	5	1	5	1	3	6	11	1	10	1	1	0	4	1	0	1	1	4	2	0	3	7	2	2	5	1	2	3	2	2	3	4	2	0	2	7	5	3	3	1	1	5	5	5
ENSG00000258747.1	0	0	0	0	0	0	0	1	0	0	0	0	0	1	0	0	0	0	0	0	0	0	0	0	0	0	0	0	0	0	0	0	0	0	0	0	0	0	0	0	0	0	0	0	0	0	0	0	0
ENSG00000164122.7	7	25	81	40	77	66	128	143	79	66	22	50	30	72	54	88	126	39	240	72	46	92	58	6	62	70	51	58	50	135	148	57	203	54	32	82	102	10	29	50	0	67	25	61	26	28	93	33	83
ENSG00000135373.11	7659	3053	16038	5587	1841	2153	1915	2457	1556	13695	1077	12096	945	16749	566	11670	3225	10644	12327	11148	2295	2494	1798	25195	11380	1942	1196	2833	2449	2503	2751	17998	9111	2433	1801	4739	2556	8622	1028	4267	32	1836	1532	1900	11440	3250	1568	24923	2180
ENSG00000223101.1	0	0	0	0	0	0	0	0	0	0	0	0	0	0	0	0	0	0	0	0	0	0	0	0	0	0	0	0	0	0	0	0	0	0	0	0	0	0	0	0	0	0	0	0	0	0	0	0	0
ENSG00000138095.17	12023	8050	19993	13478	11124	12425	13774	21234	19857	13385	9231	11297	9366	24703	8450	16320	9048	12758	25893	19189	16138	23834	11924	16581	13353	12657	9795	17471	18404	13794	22624	26721	24741	13956	11455	17634	23462	11801	5158	7423	8498	11159	9957	13290	19110	9304	17787	26049	16172
ENSG00000267061.1	0	0	0	0	0	0	0	0	0	0	0	0	0	0	0	0	0	0	0	0	0	0	0	0	0	0	0	0	0	0	0	0	0	0	0	0	0	0	0	0	0	0	0	0	0	0	0	0	0
ENSG00000274817.1	1	0	6	0	0	1	0	0	0	0	0	0	0	1	0	1	0	1	0	1	0	0	0	1	0	0	0	0	0	0	0	0	0	0	0	1	0	0	0	0	0	0	0	1	0	0	0	1	0
ENSG00000236489.1	0	1	2	0	0	0	3	0	1	2	3	1	0	4	0	1	1	2	0	0	1	1	0	1	1	1	3	1	0	0	2	0	0	0	0	0	0	0	0	0	0	0	0	0	1	0	2	0	0
ENSG00000255508.6	141	66	146	131	111	38	75	84	131	151	112	106	92	159	76	145	119	118	115	129	78	130	95	166	100	90	74	124	114	132	177	161	152	88	125	77	161	129	68	81	209	92	116	54	103	81	109	126	127
ENSG00000118271.8	210	18	34	66	110	133	172	191	237	29	54	153	297	60	128	37	111	52	107	74	74	158	139	13	96	215	86	117	182	133	226	104	200	150	156	84	325	191	62	44	0	77	84	107	190	52	431	50	355
ENSG00000261376.1	0	0	0	0	0	0	0	0	0	0	0	0	0	0	0	0	0	0	0	0	0	0	0	0	0	0	0	0	0	0	0	0	0	0	0	0	0	0	0	0	0	0	0	0	0	0	0	0	0
ENSG00000202440.1	0	0	1	0	0	0	0	1	0	0	0	0	0	0	0	0	0	0	0	0	0	0	0	0	1	0	0	0	0	0	0	0	0	1	0	0	0	0	0	0	0	0	0	0	0	0	0	0	0
ENSG00000091732.14	1535	610	1584	934	1151	868	1117	1385	1347	1079	1447	953	838	1637	599	1132	813	1118	1681	1213	1028	1755	956	1900	959	932	794	1264	1312	951	1246	2257	1355	925	1167	1151	1395	1092	614	846	2244	1129	1031	777	1798	855	1464	1406	1378
ENSG00000281440.1	0	0	0	0	0	0	0	0	0	0	0	0	0	0	0	0	0	0	0	0	0	0	0	0	0	0	0	0	0	0	0	0	0	0	0	0	0	0	0	0	0	0	0	0	0	0	0	0	0
ENSG00000237833.1	1	0	0	0	1	0	0	0	1	0	0	0	0	0	0	0	1	1	0	0	0	3	0	0	0	1	0	0	0	0	0	0	0	0	0	0	0	0	0	0	1	0	1	0	0	0	0	0	0
ENSG00000127452.7	855	569	1044	824	958	588	833	664	978	781	1012	565	448	942	475	837	766	1018	1222	1150	626	1034	601	1168	968	643	594	780	1053	858	925	962	916	575	973	745	966	892	637	661	749	755	1073	482	1132	714	962	717	901
ENSG00000261790.1	0	0	0	2	1	0	0	0	1	2	0	0	0	3	1	4	3	3	2	1	2	1	0	0	1	3	0	1	1	3	1	1	1	3	0	0	0	1	0	0	0	1	1	1	4	2	0	0	1
ENSG00000271848.1	3	3	2	0	1	2	1	1	0	4	2	2	0	1	0	2	1	9	0	0	2	0	0	0	0	0	2	1	0	1	0	2	2	2	4	3	0	0	0	2	1	0	6	0	2	0	2	0	2
ENSG00000167280.15	885	287	925	669	673	549	769	710	690	880	1074	897	307	1543	340	936	708	811	720	862	531	490	599	849	655	466	822	761	532	658	713	998	842	423	770	828	814	859	360	465	448	574	679	502	980	461	1002	878	644
ENSG00000226998.1	0	0	0	0	0	0	0	0	0	0	0	0	0	0	0	0	0	0	0	0	0	0	0	0	0	0	0	0	0	0	0	0	0	0	0	0	0	0	0	0	0	0	0	0	0	0	0	0	0
ENSG00000278769.1	0	0	0	0	0	0	0	0	0	0	0	0	0	0	0	0	0	0	0	0	0	0	0	0	0	0	0	0	0	0	0	0	0	0	0	0	0	0	0	0	0	0	0	0	0	0	0	0	0
ENSG00000255317.1	0	0	0	0	0	0	0	0	1	0	0	0	0	0	0	0	0	0	0	0	0	0	0	0	0	0	0	0	0	0	0	0	0	0	0	0	0	0	0	0	0	0	1	0	0	0	0	0	0
ENSG00000243930.1	0	0	0	0	0	0	0	0	0	0	0	0	0	0	0	0	0	0	0	0	0	0	0	0	0	0	0	0	0	0	0	0	0	0	0	0	0	0	0	0	0	0	0	0	0	0	0	0	0
ENSG00000261375.1	1	0	3	1	0	0	1	0	1	1	0	1	0	1	1	1	0	1	0	0	0	0	1	0	1	0	0	1	0	0	0	0	0	0	1	1	0	0	0	0	0	1	0	0	0	0	0	1	1
ENSG00000226604.2	17	0	7	4	3	2	4	6	0	2	7	14	1	8	0	6	5	7	2	2	4	3	5	7	4	1	4	3	4	4	3	3	5	0	1	4	2	2	2	7	3	1	1	2	2	3	1	1	2
ENSG00000226877.6	0	1	4	1	0	0	0	0	1	1	1	1	0	3	0	1	0	2	0	1	0	0	0	1	0	0	1	0	0	0	0	0	1	0	2	0	0	0	0	0	2	0	0	1	0	1	0	2	0
ENSG00000166828.2	34442	7827	14786	20704	11628	9086	10509	10307	14689	10614	3178	13398	3944	41099	2497	30105	21009	7384	23081	30607	11581	13701	6245	7349	4026	8296	7118	16363	6747	18231	14507	45778	37917	11201	11949	17507	16585	38352	2872	6710	79	5221	11360	5008	57497	11907	8059	39852	6920
ENSG00000223987.1	0	0	1	0	0	0	1	0	2	0	0	0	0	0	0	0	1	2	0	0	0	0	0	1	1	0	1	0	0	0	0	0	0	0	1	0	0	0	1	0	0	0	0	0	0	0	0	1	0
ENSG00000135108.13	6668	4571	10988	8000	8584	7785	10838	14645	12367	7233	7482	6715	6790	15838	7963	13511	5849	6119	10638	10643	9075	16870	8868	7782	6062	11499	7079	12298	15467	10079	15002	12731	10537	6992	12375	13154	16757	7957	3946	4703	13321	7831	6554	9358	9513	5107	11626	12695	12527
ENSG00000169245.5	556	242	670	101	457	114	163	70	560	199	258	79	432	50	429	143	369	175	453	154	103	621	451	53	68	166	174	100	306	507	797	582	641	122	485	117	166	261	323	16	316	252	253	115	387	169	269	54	156
ENSG00000182095.13	8720	3205	8143	12036	7690	6894	8023	5757	7512	7962	9669	7395	2367	10912	2232	11076	4648	7066	9848	13533	8091	5505	4357	7389	8501	5070	4514	8434	6408	7775	7097	5796	9735	4255	7766	9047	8414	7733	3312	4385	6571	6444	8019	3965	10654	6711	7855	7815	6338
ENSG00000278543.1	1	0	3	0	0	0	0	0	0	2	1	0	0	0	0	0	1	3	0	0	0	0	0	0	3	0	0	1	0	0	0	0	1	0	0	0	1	1	0	2	0	0	0	0	1	1	0	1	0
ENSG00000225931.3	3	4	3	2	0	2	3	3	4	4	5	3	2	0	2	1	1	14	2	13	2	3	2	18	7	3	6	3	4	5	3	1	4	0	6	3	3	4	4	1	3	5	5	0	6	3	6	2	5
ENSG00000258117.2	0	0	0	0	1	1	2	0	1	0	0	2	1	0	0	0	2	0	0	0	0	0	0	0	1	0	1	0	2	2	2	0	0	0	0	4	0	0	0	0	0	2	1	3	1	0	1	1	0
ENSG00000162738.5	457	1091	1273	1302	1506	850	1356	1124	1224	1270	1702	681	606	734	323	1012	1094	747	2124	908	1020	1660	539	952	635	1117	839	1159	1624	2080	1447	1150	1571	894	1520	1441	1450	1624	944	545	213	1590	1660	762	1375	1278	1346	1523	863
ENSG00000100109.15	2445	1258	2683	1808	2164	1674	2014	2074	2275	2301	2046	1922	985	3275	779	2169	1218	2179	3016	3039	1457	2808	1115	2789	2136	1684	1107	1930	2047	1893	2229	3859	2577	1381	1904	2174	2421	2212	1201	1224	2798	1894	1879	1407	3162	1453	2172	3112	2239
ENSG00000086548.8	5	12	3	3	4	0	4	0	40	2	2	7	4	3	2	0	0	10	0	1	1	0	0	31	13	1	0	0	0	1	2	6	1	0	209	6	0	22	1	1	2	0	0	1	22	11	1	1	6
ENSG00000197214.5	0	0	0	1	0	0	0	1	1	0	0	0	0	0	0	0	0	0	0	0	0	0	2	0	1	0	2	0	0	0	0	0	0	0	0	0	0	0	0	0	0	0	0	0	0	0	0	0	1
ENSG00000277588.1	0	0	0	1	0	0	0	0	0	0	1	0	0	0	0	0	0	0	0	0	0	0	0	0	0	0	0	0	0	0	0	0	0	0	1	0	0	0	0	0	0	0	0	0	0	1	0	0	0
ENSG00000278674.1	0	0	0	0	0	0	0	0	0	0	0	0	0	0	0	0	0	0	0	1	0	0	0	0	0	0	0	0	0	0	0	0	0	0	0	0	0	0	0	0	0	0	0	0	0	0	0	0	0
ENSG00000242931.1	0	0	0	0	0	0	2	0	3	3	0	2	0	0	0	0	0	0	0	1	0	1	0	0	0	0	3	0	1	0	0	0	0	1	0	0	0	0	0	0	0	0	0	0	1	0	0	0	0
ENSG00000264493.1	0	0	0	0	0	0	0	0	0	0	0	0	0	0	0	0	0	0	0	0	0	0	0	0	0	0	0	0	1	0	0	0	0	0	0	0	0	0	0	0	0	0	0	0	0	0	0	0	0
ENSG00000207032.1	6	1	1	8	2	4	4	5	7	1	2	2	0	9	0	6	6	0	12	7	9	0	6	3	0	2	3	5	4	2	9	2	6	5	1	1	4	2	0	3	0	2	2	2	7	2	6	8	1
ENSG00000272905.1	0	2	7	1	3	2	2	4	8	1	3	3	0	2	1	2	2	1	2	2	0	1	2	1	0	2	6	3	0	2	4	0	2	5	3	4	4	2	3	1	2	1	5	3	7	3	0	3	3
ENSG00000013306.14	15661	3485	11661	8546	9502	8868	9658	9859	12290	7513	7951	8765	8281	14264	7737	10300	10309	7536	14825	13171	9425	13751	10163	10474	14455	9287	9056	9725	10523	10489	16182	21730	16562	7394	9919	10926	14739	11737	3868	11981	5173	9538	6686	6531	17634	6812	12543	11839	12317
ENSG00000130592.12	758	1005	430	1354	1375	232	481	107	473	1196	988	191	1566	199	680	245	362	335	611	209	498	1810	438	301	435	847	349	575	1699	1011	1468	702	696	152	1909	299	327	318	2204	168	2487	2150	2611	189	251	1158	566	301	488
ENSG00000223462.2	305	37	256	210	87	89	109	148	110	180	39	248	12	629	25	454	117	139	281	249	119	89	89	80	238	103	114	241	62	113	100	467	381	120	69	309	179	159	18	114	3	49	72	58	182	111	124	355	93
ENSG00000229339.1	0	0	0	0	0	0	1	0	0	0	0	1	0	1	0	0	0	0	0	0	0	0	0	0	1	0	1	0	0	0	0	0	0	0	0	0	0	0	1	0	0	0	0	0	0	0	0	0	0
ENSG00000268460.1	1	0	2	3	6	1	3	3	0	2	2	1	2	2	1	6	2	8	2	4	2	0	2	3	4	2	0	1	4	6	3	0	1	2	10	3	2	0	2	6	2	2	2	6	4	0	2	0	2
ENSG00000273900.1	0	0	0	0	0	0	0	0	0	0	0	0	0	0	0	0	0	0	0	0	0	0	0	0	0	0	0	0	0	0	0	0	0	0	0	0	0	0	0	0	0	0	0	0	0	0	0	0	1
ENSG00000116906.10	5062	2164	4909	2864	3252	2293	3244	3403	3864	3692	3423	3045	3108	5433	1923	3452	3027	3337	5009	5029	2901	5390	2393	5279	3718	2892	2115	3447	4235	3891	4064	7418	4440	2846	3339	3536	4154	3847	1963	2837	2760	3224	3331	2213	4922	2527	3760	5947	3287
ENSG00000271499.1	11	0	1	19	3	1	7	8	4	8	0	6	0	27	0	12	2	12	4	9	1	1	1	8	1	3	1	5	3	1	4	12	6	9	2	7	1	5	0	1	1	4	0	1	5	2	2	3	4
ENSG00000257998.1	0	0	0	0	0	0	0	0	0	0	0	0	0	0	0	0	0	0	0	0	0	0	1	0	0	0	0	0	0	0	0	0	0	0	0	0	0	0	0	0	0	0	0	0	0	0	0	0	0
ENSG00000230635.2	0	0	3	2	7	3	2	2	5	1	14	0	2	4	1	3	1	0	0	1	0	1	7	0	0	0	3	4	1	2	7	1	0	0	1	6	2	2	2	0	8	1	9	0	2	0	6	0	4
ENSG00000234034.1	0	0	0	0	0	0	0	0	0	0	0	0	0	1	0	0	0	0	0	0	0	0	0	0	0	0	0	0	0	0	0	0	0	0	0	0	0	0	0	0	0	0	0	0	0	0	0	0	0
ENSG00000171889.3	140	10	57	43	14	3	9	9	7	65	6	42	15	77	7	39	38	142	87	66	10	33	17	167	88	18	5	12	17	16	14	184	117	19	31	30	10	78	32	54	50	8	33	3	106	35	17	120	14
ENSG00000241172.3	0	0	0	0	0	0	0	0	0	0	0	0	0	1	0	1	0	0	0	0	0	0	0	0	0	0	0	0	0	0	0	0	1	0	0	0	0	0	0	0	0	0	0	0	0	0	0	1	0
ENSG00000179761.10	33	2107	812	2237	6925	12102	16853	16302	18524	329	1453	137	9736	48	14456	109	1687	102	8290	120	9456	19180	14558	86	350	9947	7086	12099	12851	4670	12427	744	2824	5356	7592	11178	30482	83	815	29	3147	2672	1079	8776	111	422	21230	31	21545
ENSG00000106266.7	1468	902	1405	1722	1942	1638	2081	1320	3005	1681	1650	1135	1063	1968	1029	1379	944	1149	1672	1360	2178	2640	1232	1681	1154	1912	1287	2232	2229	1693	2353	1775	1673	1044	2528	2049	2828	1579	726	683	1781	1649	1425	1114	1750	968	1812	1267	3235
ENSG00000274211.3	1025	931	2405	1692	1599	1958	2471	2736	2199	2375	1519	2365	694	3562	665	2350	898	1237	2259	1474	1852	2085	1115	1875	1158	1560	1323	2152	2072	1912	2504	2272	2410	1804	1813	2421	2645	1451	594	862	1082	1544	1606	1817	2202	1049	1760	3171	2049
ENSG00000130939.17	3235	2513	4424	4103	4018	3905	4615	5218	4892	4828	4629	3918	2238	6817	1816	4727	2319	2910	4069	3827	4355	5611	2998	3525	2647	3952	2660	5240	4583	4024	4387	5491	4303	3545	3332	5146	5675	3187	1646	2072	3072	4489	4097	3251	4088	2677	4475	5175	4070
ENSG00000267293.1	8	1	0	5	3	0	1	0	1	3	5	1	2	4	1	2	2	6	6	6	0	4	0	4	3	0	6	2	3	1	1	4	4	2	1	0	3	2	2	2	0	2	7	1	5	0	2	5	2
ENSG00000243264.2	0	3	35	41	114	6	13	0	1	0	5	4	145	0	57	0	8	1	11	0	7	54	35	0	0	35	15	16	120	49	0	5	15	4	121	4	21	0	117	0	0	53	395	31	2	61	3	0	48
ENSG00000194717.3	0	0	0	0	0	0	0	0	0	0	0	0	0	0	0	0	0	0	0	0	0	0	0	0	0	0	0	0	0	0	0	0	0	0	0	0	0	0	0	0	0	0	0	0	0	0	0	0	0
ENSG00000267066.1	0	0	0	0	0	0	0	0	0	0	0	0	0	0	0	0	1	0	0	1	1	0	0	0	1	0	0	0	0	0	0	0	0	0	0	0	0	0	0	0	1	0	0	0	0	0	0	0	0
ENSG00000228589.3	81	43	100	44	61	39	44	36	115	28	44	45	48	74	29	79	66	77	115	92	46	68	30	76	83	63	37	57	59	58	41	164	97	24	75	58	77	74	53	36	35	55	44	41	78	44	67	129	87
ENSG00000248942.1	0	1	0	0	0	0	0	0	0	0	0	0	1	0	0	0	0	0	0	0	0	0	1	0	0	0	0	0	0	0	0	0	0	0	0	0	0	0	1	0	0	0	0	0	0	0	0	0	0
ENSG00000186847.5	2	2	9	3	6	3	3	2	3	12	1	0	5	2	1	2	2	13	9	12	2	21	2	7	1	1	1	0	0	2	4	0	3	6	5	1	4	2	1	8	75	1	24	0	2	0	6	5	7
ENSG00000264039.1	0	0	0	0	0	0	0	0	0	0	0	0	0	0	0	0	0	1	0	0	0	0	0	0	0	0	0	0	0	0	0	0	0	0	0	0	0	0	0	0	0	0	0	0	0	0	0	0	0
ENSG00000254986.6	4127	1518	2543	1867	2379	1479	2365	2366	3044	2220	3134	1470	1588	2127	1240	1638	1437	1769	2594	2773	2016	3639	1484	4891	2968	1882	1534	2127	3544	2511	3331	3677	2067	1002	3045	1923	3106	3052	1100	1290	1682	4097	1760	1278	3280	2013	2668	2317	3342
ENSG00000115163.13	7	12	14	19	9	2	5	3	12	15	92	3	14	7	3	1	8	4	18	5	6	24	4	9	6	10	3	10	26	16	4	13	14	2	21	8	10	11	16	1	46	53	15	4	6	10	11	5	6
ENSG00000259280.1	1	1	3	2	0	0	0	1	1	5	2	1	1	2	0	2	0	4	4	3	0	1	1	0	1	0	0	0	1	1	0	0	5	0	1	2	1	1	5	1	0	1	3	0	1	2	3	3	1
ENSG00000167281.17	40	13	158	235	5	1	2	1	4	40	2	24	23	4	1	16	43	161	21	297	12	3	5	61	19	2	5	3	2	9	5	5	23	9	1	1	3	7	8	16	1	4	97	4	8	116	3	127	12
ENSG00000110888.16	1367	494	1287	895	895	591	1001	1448	697	862	1150	930	506	1790	570	1018	702	1148	1412	1603	828	1103	993	1580	973	820	997	944	1051	1219	1149	1072	1217	833	986	855	1478	806	444	597	795	704	942	757	1410	682	1350	1146	1166
ENSG00000183291.14	14038	7035	16103	8362	9001	6233	7573	8534	11538	10408	8465	7036	9990	12734	7382	9751	10643	11722	17388	13133	6883	17894	12008	17372	12029	8659	5260	9265	11153	10605	11604	22771	12908	6833	11243	7953	11321	12600	7544	7358	7808	9410	10179	5888	13793	8565	11018	15335	11358
ENSG00000249551.1	0	0	0	0	0	0	0	0	0	0	0	0	0	0	0	0	1	0	0	0	0	0	1	0	0	0	0	0	1	0	0	0	0	0	0	0	0	0	0	0	0	0	0	0	0	0	0	0	0
ENSG00000230262.5	8	0	4	2	4	2	6	0	1	3	0	39	3	6	2	1	8	5	5	1	3	3	1	3	5	2	6	2	6	3	7	3	1	4	3	1	3	4	5	3	2	7	6	4	2	1	2	3	4
ENSG00000152669.8	700	56	350	236	51	48	45	45	36	302	91	138	57	380	23	453	111	441	337	504	73	38	68	1133	246	27	36	43	31	68	70	264	265	39	115	77	67	480	85	200	36	64	50	53	571	161	39	244	101
ENSG00000233847.1	4	1	2	0	2	0	0	0	0	0	1	1	0	6	0	3	1	8	1	1	0	1	0	1	2	0	2	0	2	0	0	1	0	0	1	0	0	1	0	2	0	1	0	0	2	1	2	5	1
ENSG00000140450.8	4949	1962	3497	2899	6179	4032	5414	3598	5787	2360	4900	2507	1975	4227	2116	4668	3908	2132	9130	10246	2773	5825	1659	1374	7215	6471	3820	3768	5062	7738	4510	5671	4027	4179	5353	2764	5385	3897	2614	7119	7382	4692	3270	5064	5468	4807	4623	3613	2467
ENSG00000228453.1	0	0	0	0	0	0	0	1	0	0	0	2	0	1	0	0	0	0	1	0	0	1	2	0	0	0	0	0	0	0	0	0	1	0	0	0	0	0	0	0	0	0	0	1	1	0	0	0	0
ENSG00000173366.11	2	0	2	2	2	2	2	2	2	0	0	0	1	0	1	1	0	1	2	3	1	0	1	2	2	1	0	0	1	1	1	0	2	0	1	1	2	1	1	0	2	0	1	0	0	1	3	2	2
ENSG00000111554.13	531	397	947	680	638	611	882	838	763	665	735	600	462	1060	425	657	807	597	907	744	746	1078	593	861	371	526	561	733	819	972	1166	1052	947	750	630	707	971	682	298	297	563	433	664	693	823	490	879	1189	647
ENSG00000229686.1	0	0	0	0	0	0	0	0	0	0	0	0	0	0	0	0	0	0	0	0	0	0	0	0	0	0	0	0	0	0	0	0	0	0	0	0	0	0	0	0	0	0	0	0	0	0	0	0	0
ENSG00000272906.1	66	8	62	18	10	11	16	23	12	21	4	46	5	74	9	52	68	35	55	94	24	16	26	31	45	20	18	12	8	20	24	53	64	8	11	21	20	14	6	57	1	11	7	17	42	12	16	37	9
ENSG00000275742.1	0	0	0	0	0	0	0	0	0	0	0	0	0	0	0	0	0	0	0	0	0	0	0	0	0	0	0	0	0	0	0	0	0	0	0	0	0	0	0	0	0	0	0	0	0	0	0	0	0
ENSG00000102057.8	662	210	294	357	298	76	130	88	115	433	371	211	201	197	49	144	127	533	284	255	116	182	76	844	239	98	109	137	156	225	110	294	201	110	304	139	121	488	280	139	359	301	583	55	469	376	177	375	181
ENSG00000145335.14	330	167	573	400	660	344	724	408	715	529	616	608	422	339	324	239	516	794	267	503	639	1081	252	856	388	821	637	401	853	822	817	296	191	401	1535	371	834	268	590	165	317	553	1392	423	73	391	800	450	415
ENSG00000244395.5	0	0	0	0	0	0	0	0	0	0	0	0	0	0	0	0	0	0	0	0	0	0	0	0	0	0	0	0	0	0	0	0	0	0	0	0	0	0	0	0	0	0	0	0	0	0	0	0	0
ENSG00000082482.12	687	18	1182	72	126	7	41	26	12	879	29	394	36	171	8	273	56	1192	74	255	14	84	104	1693	179	11	21	24	26	37	13	523	30	9	206	52	5	20	50	84	10	12	86	7	13	52	34	518	18
ENSG00000248764.1	0	0	0	0	0	0	0	0	0	1	0	0	0	0	0	0	0	0	0	0	0	0	0	0	0	0	0	0	0	0	0	0	0	0	0	0	0	0	0	0	0	0	0	0	0	0	0	0	0
ENSG00000258816.1	0	0	0	0	0	0	0	0	0	0	0	0	0	0	0	0	0	0	0	0	0	0	0	0	0	0	0	0	0	0	0	0	0	0	0	0	0	0	0	0	0	0	0	0	0	0	0	0	0
ENSG00000164011.16	678	352	585	530	560	419	561	646	564	595	637	488	370	774	367	557	673	605	627	577	567	769	550	761	277	447	419	562	754	597	736	1042	808	444	603	572	658	717	332	249	386	536	665	391	844	438	689	696	545
ENSG00000234009.1	30	17	26	21	37	11	19	31	48	13	16	11	23	19	11	16	52	19	27	11	27	41	41	27	31	35	25	31	39	27	44	54	26	12	18	26	26	26	5	17	26	25	23	21	17	16	31	22	31
ENSG00000200163.1	0	0	0	0	0	0	0	0	0	0	0	0	0	0	0	0	0	0	0	0	0	0	0	0	0	0	0	0	0	0	0	0	0	0	0	0	0	0	0	0	0	0	0	0	0	0	0	0	0
ENSG00000155100.9	626	488	925	553	613	451	679	699	700	694	781	565	649	995	486	683	603	832	1354	942	459	1073	566	1015	690	543	407	613	927	867	702	951	931	493	717	534	787	642	467	377	722	592	765	479	1160	568	807	1071	614
ENSG00000261566.1	0	0	0	0	0	0	0	0	0	0	0	0	0	0	0	0	0	0	0	0	0	0	0	0	0	0	0	0	0	0	0	0	0	0	0	0	0	0	0	0	0	0	0	0	0	0	0	0	0
ENSG00000250360.1	0	0	0	0	0	0	1	0	0	0	0	0	0	0	0	0	1	1	0	0	1	1	1	0	0	0	1	0	0	3	0	0	0	1	1	1	0	0	0	0	0	0	2	0	0	0	1	0	1
ENSG00000234949.2	400	37	231	84	53	51	46	41	69	188	22	198	72	191	49	133	124	158	214	323	62	117	139	316	321	69	36	75	79	76	58	398	230	47	63	86	112	221	22	272	26	45	47	48	323	70	59	234	104
ENSG00000250064.1	0	0	1	0	0	0	0	0	0	0	0	1	0	0	0	0	0	0	0	1	0	0	0	0	0	0	0	0	0	0	0	0	0	0	0	0	0	0	0	0	0	0	0	0	0	0	0	0	0
ENSG00000240540.2	11	3	8	2	5	3	0	3	27	5	4	4	2	5	1	5	11	10	11	5	6	12	3	9	6	6	6	3	3	5	3	4	2	0	1	2	3	9	1	2	8	5	7	1	9	2	3	7	10
ENSG00000250550.3	0	0	0	0	0	0	0	0	0	0	0	0	0	0	0	0	0	0	0	0	0	0	0	0	0	0	0	0	0	0	0	0	0	0	0	0	0	0	0	0	0	0	0	0	0	0	0	0	0
ENSG00000257737.1	0	0	0	0	0	0	0	0	0	0	0	0	0	0	0	0	0	0	0	0	1	0	0	0	0	0	0	0	0	0	0	0	0	0	0	0	0	0	0	0	0	0	1	0	0	0	0	0	0
ENSG00000139354.9	86	256	450	277	533	198	334	554	391	169	911	59	410	129	433	63	128	139	218	89	259	605	483	375	108	321	256	275	710	554	450	107	122	133	306	167	365	71	147	48	2878	564	368	170	104	174	460	154	549
ENSG00000141013.13	1994	755	1947	1512	1636	1427	1791	1886	2037	1477	2284	1149	937	2204	961	1868	1296	1050	2085	2091	1837	2004	1649	1662	1739	1357	1472	2294	1664	1695	2000	2455	2268	1064	1843	1826	2697	1502	768	920	1444	1692	1180	1194	2441	1081	2247	1880	2523
ENSG00000175894.13	0	4	2	5	19	31	22	34	14	5	19	10	4	1	6	0	9	4	1	5	25	11	12	6	1	30	9	5	9	40	28	0	1	28	14	9	12	0	5	0	1	10	14	23	0	0	16	5	3
ENSG00000166118.6	0	0	0	0	0	0	0	0	0	0	1	0	0	0	0	1	0	0	0	0	0	0	0	0	0	0	0	0	0	0	0	0	0	0	0	0	0	0	1	0	0	0	0	0	0	0	0	0	0
ENSG00000237888.1	3	5	2	0	2	0	3	1	7	1	1	2	0	0	1	0	3	1	3	0	2	3	2	1	6	6	1	0	0	1	1	5	2	1	2	2	1	2	2	2	2	0	1	2	0	1	2	0	3
ENSG00000204248.9	13	13	16	30	116	58	140	60	103	22	64	34	26	18	17	24	44	28	20	21	50	117	45	17	9	79	163	67	73	120	83	5	26	79	340	99	77	10	21	21	30	36	56	90	11	32	74	26	44
ENSG00000215785.2	2	0	0	3	0	0	1	1	0	2	0	1	0	0	0	1	1	0	3	0	0	0	0	1	1	2	0	0	2	1	0	1	1	0	0	0	0	2	0	1	0	1	0	0	1	0	2	0	1
ENSG00000107821.13	240	229	373	539	333	139	125	154	263	183	234	180	206	241	73	256	235	237	353	239	209	297	148	185	144	144	171	231	214	228	203	345	376	235	306	225	210	176	348	172	88	130	834	116	153	329	204	155	308
ENSG00000265766.2	4	0	1	0	0	0	0	1	1	1	2	0	1	1	0	0	0	0	1	0	0	1	0	1	0	1	0	1	0	0	0	0	0	1	0	1	0	2	0	0	0	0	0	1	1	2	0	1	1
ENSG00000164758.6	306	184	532	292	360	198	302	224	358	311	263	185	229	362	168	314	347	289	486	490	196	562	272	612	425	252	196	269	406	385	307	408	413	274	458	254	347	441	239	298	237	209	413	174	428	235	433	491	313
ENSG00000279715.1	0	0	0	0	0	0	0	0	0	0	0	0	0	0	0	0	0	0	0	0	0	0	0	0	0	0	0	0	0	0	0	0	0	0	0	0	0	0	0	0	0	0	0	0	0	0	0	0	0
ENSG00000225868.5	18	14	33	24	17	17	15	21	19	28	26	31	10	59	11	34	37	17	26	19	17	18	17	36	11	18	23	29	11	26	21	19	32	24	18	15	19	23	13	13	18	16	28	19	15	10	26	14	19
ENSG00000266649.1	0	0	0	0	0	0	0	0	0	0	0	0	0	0	0	0	0	0	0	0	0	0	0	0	0	0	0	0	0	0	0	1	0	0	0	0	1	0	0	0	0	0	0	0	0	0	0	0	0
ENSG00000182771.16	57	118	155	102	118	41	79	95	65	98	211	43	46	98	12	54	53	85	56	172	66	122	78	88	45	61	85	76	105	56	37	64	203	52	134	101	82	108	65	41	119	56	431	54	48	95	141	210	85
ENSG00000229723.1	1	0	0	0	1	0	0	0	4	3	3	1	0	3	0	1	0	0	1	2	0	0	0	0	0	0	1	3	0	0	1	0	0	0	0	1	0	0	1	1	0	0	0	0	0	0	0	2	0
ENSG00000266954.1	3	5	0	2	3	1	0	0	1	1	1	1	0	5	1	1	0	4	2	1	0	1	1	2	0	1	0	0	0	3	0	0	0	1	0	0	0	4	3	2	3	1	3	1	1	0	2	1	0
ENSG00000161270.18	7	1110	46	969	12168	6882	13576	6834	10593	3	7493	4477	559	3	2413	7	6064	4	619	3	7683	9917	1712	3	32	9201	8814	7297	7388	17405	8712	37	94	8215	12086	8267	13485	6	1243	1	3	6452	6531	7705	34	3359	7943	4	2437
ENSG00000132821.10	20	27	26	78	67	32	55	90	51	20	75	12	73	10	46	7	39	65	53	19	54	132	23	30	36	28	17	87	121	84	35	11	30	21	166	28	90	24	59	3	23	57	230	25	9	39	61	55	48
ENSG00000261278.1	0	0	0	0	0	0	0	0	0	0	0	0	0	0	0	0	0	0	0	0	0	0	0	0	0	0	0	0	0	0	0	0	0	0	0	0	0	0	0	0	0	0	0	0	1	0	0	0	0
ENSG00000100678.17	38	11	39	30	45	3	0	1	3	21	9	18	16	51	3	14	10	50	18	15	6	24	6	86	15	12	5	15	7	6	11	36	34	9	35	15	3	30	26	26	7	9	18	1	17	16	8	17	27
ENSG00000231548.1	0	0	0	0	0	0	0	0	0	0	0	0	0	0	0	0	1	0	0	0	0	0	0	0	1	0	0	0	0	0	0	0	0	0	0	0	0	0	0	0	0	0	1	0	0	0	1	0	0
ENSG00000225850.3	5	2	3	4	2	1	2	4	3	6	2	3	4	5	4	3	3	1	6	9	2	10	3	5	2	2	1	2	5	3	8	9	3	3	5	3	5	8	5	3	2	1	5	3	2	1	1	1	2
ENSG00000011304.15	11652	7835	13601	11824	11733	8857	11694	10259	14179	13056	13493	10952	6337	16280	5512	12841	9059	9485	12105	13228	11142	13075	7114	10040	12023	9434	7166	12580	14619	13693	14774	15499	12680	8484	13092	12734	13331	13229	6950	8009	12956	11931	11457	7063	12618	9665	11695	18653	10475
ENSG00000223457.1	0	0	0	0	0	0	0	0	0	0	0	0	0	0	0	0	0	0	0	0	1	0	0	0	0	0	0	0	0	0	0	0	0	0	0	1	0	0	0	0	0	0	0	0	0	0	0	0	0
ENSG00000132591.10	4577	1682	3808	2622	2611	2421	2982	3224	3549	2862	2713	2260	1828	4263	1848	2953	2636	3489	4615	4527	2971	3912	2316	4891	3972	2579	2089	3108	3551	2886	3945	6146	4515	2387	3296	3393	4403	3442	1363	2676	2113	2659	2631	2206	4743	2102	3529	4398	3684
ENSG00000229000.1	0	1	0	0	0	0	0	0	2	0	0	1	2	0	0	0	0	0	0	0	0	1	0	1	2	0	1	0	1	1	2	0	1	0	0	0	1	1	1	0	0	0	0	0	0	1	0	1	0
ENSG00000164896.18	5027	1188	4086	3189	2438	2315	2498	2376	3592	3255	3222	2561	1860	4962	1862	3291	3176	2995	3779	4748	2961	2929	2838	4725	4622	2035	2146	3187	2864	2624	3641	5565	4238	2038	2632	3256	3635	3595	1408	3170	1687	2691	2251	1850	4408	1907	3360	4271	3246
ENSG00000201532.1	0	0	0	0	0	0	0	0	0	0	0	0	0	0	0	0	0	1	0	0	0	0	0	0	0	0	0	0	0	0	0	0	0	0	0	0	0	0	0	0	0	0	0	0	0	0	0	0	0
ENSG00000251973.1	0	0	0	0	0	0	0	0	0	0	0	0	0	0	0	0	0	0	0	0	0	0	0	0	0	0	0	0	0	0	0	0	0	0	0	0	0	0	0	0	0	0	0	0	0	0	0	0	0
ENSG00000274678.1	4	1	0	0	3	3	2	0	2	4	4	1	0	4	0	2	4	4	2	3	2	7	1	3	0	1	1	1	4	4	8	2	2	2	1	3	6	2	3	3	2	2	3	4	3	0	4	3	2
ENSG00000266117.1	4	0	2	1	0	0	0	0	2	0	0	0	0	5	1	4	1	2	1	9	1	0	1	7	4	0	0	0	0	0	0	2	2	0	1	0	3	1	0	2	1	0	0	0	1	1	0	3	4
ENSG00000275964.1	417	64	394	233	112	116	95	123	188	227	103	223	174	316	136	315	282	201	205	282	211	205	295	315	243	131	121	239	148	196	282	490	394	143	187	199	283	336	99	183	89	148	104	97	391	126	200	260	246
ENSG00000236959.1	0	0	0	0	0	0	0	1	0	0	0	0	0	0	0	0	0	1	0	0	0	0	1	0	0	0	0	0	0	0	0	0	0	0	0	0	0	0	0	0	0	0	0	0	0	0	0	0	0
ENSG00000265097.1	0	0	0	0	0	0	0	0	0	0	0	0	0	0	0	0	0	0	0	0	0	0	0	0	1	0	0	0	0	0	0	0	0	0	0	0	0	0	0	0	2	0	0	0	0	0	0	0	0
ENSG00000271179.1	0	0	0	0	0	0	0	0	0	0	0	0	0	0	0	0	0	0	0	0	0	0	0	0	0	0	0	0	0	0	0	0	0	0	0	0	0	0	0	0	0	0	0	0	0	0	0	0	0
ENSG00000173068.16	948	1373	1488	1311	2389	1515	1791	3053	1710	766	4677	790	2114	1059	1305	994	593	591	1503	780	2029	3908	1791	1427	650	2090	1702	1511	3120	2476	3186	1052	1050	946	2334	1595	2178	716	1250	314	3632	2777	2414	1068	1130	784	2918	836	2989
ENSG00000236098.1	36	21	22	10	13	7	16	5	18	34	30	10	13	16	12	6	22	32	41	46	14	22	18	67	37	17	12	16	20	39	12	73	29	10	18	9	12	47	28	15	14	18	16	2	74	23	12	26	9
ENSG00000251714.1	0	0	0	0	0	0	0	0	0	0	0	0	0	0	0	0	0	0	0	0	0	0	0	0	0	0	0	0	0	0	0	0	0	0	0	0	0	0	0	0	0	0	0	0	0	0	0	0	0
ENSG00000281035.1	0	1	1	2	0	1	2	0	6	0	3	2	2	2	0	2	1	3	1	0	0	0	2	5	0	1	5	0	0	1	1	0	4	1	2	0	3	2	0	1	0	3	0	0	3	0	1	1	1
ENSG00000277533.1	0	0	0	0	0	0	0	0	0	0	0	0	0	0	0	0	0	0	0	0	0	0	0	0	0	0	0	0	0	0	0	0	0	0	0	0	0	0	0	0	0	0	0	0	0	0	0	0	0
ENSG00000224023.9	103	24	130	76	61	77	74	90	68	109	43	98	27	258	32	165	71	108	125	151	66	65	79	98	72	54	46	79	47	65	72	144	144	69	52	119	94	80	23	60	31	46	45	55	70	40	80	170	72
ENSG00000119720.16	1127	756	1721	1327	1219	1017	1311	1532	1278	1706	1246	1338	620	2593	483	1863	726	1078	1621	1484	1230	1471	840	1503	860	975	963	1479	1274	1510	1440	1821	1945	1142	1229	1419	1621	1173	620	563	921	1108	1313	916	1926	779	1242	1793	1344
ENSG00000202035.1	0	0	0	0	0	0	0	0	0	0	1	0	0	0	0	0	0	0	0	0	0	0	0	0	0	0	1	0	0	0	0	0	0	0	0	0	0	0	0	0	0	0	0	0	0	0	0	0	0
ENSG00000279716.1	27	13	51	54	23	20	43	64	12	79	82	50	8	71	29	52	34	35	10	16	25	9	103	31	6	7	163	29	27	33	18	5	39	41	27	21	35	18	11	3	19	49	41	22	19	14	66	34	59
ENSG00000239435.2	4	1	1	1	0	1	2	4	2	2	0	0	1	3	0	2	0	4	1	2	0	1	3	1	1	1	0	3	1	1	0	1	7	0	0	2	2	1	1	1	3	0	2	0	3	0	1	3	1
ENSG00000233711.1	0	0	0	0	0	0	0	0	0	0	0	0	0	0	0	1	0	0	0	0	0	0	0	0	0	0	0	0	0	0	0	0	0	0	0	0	0	0	0	0	0	0	0	0	0	0	0	0	0
ENSG00000200220.1	0	0	0	0	0	0	0	0	0	0	0	0	0	0	0	0	0	0	0	0	0	0	0	0	0	0	0	0	0	0	0	0	0	0	0	0	0	0	0	0	0	0	0	0	1	0	0	0	0
ENSG00000264300.1	0	0	0	0	0	0	0	0	0	0	0	0	0	0	0	0	0	0	0	0	0	0	0	0	0	0	0	0	0	0	0	0	0	0	0	0	1	0	0	0	0	0	0	0	0	0	0	0	0
ENSG00000264173.1	0	0	0	0	0	0	0	0	0	0	0	0	0	0	0	0	0	0	0	0	0	0	0	0	0	0	0	0	0	0	0	0	0	0	0	0	0	0	0	0	0	0	0	0	0	0	0	0	0
ENSG00000264004.1	0	0	0	0	0	0	0	0	0	0	0	0	0	0	0	0	0	0	0	0	0	0	0	0	0	0	0	0	0	1	0	0	0	0	0	0	0	0	0	0	0	0	0	0	0	0	0	0	0
ENSG00000266243.1	0	0	0	0	0	0	0	0	0	0	0	0	0	0	0	1	0	1	0	0	0	0	0	1	0	0	0	0	0	0	0	0	0	0	0	0	0	0	0	0	0	0	0	0	0	0	0	1	0
ENSG00000256008.2	31	15	33	29	5	42	27	29	17	34	7	23	4	28	17	19	65	39	73	13	75	12	33	6	46	22	39	71	17	16	55	106	83	86	6	127	30	19	1	18	0	4	18	19	29	22	59	43	19
ENSG00000219284.2	0	0	0	0	0	0	0	0	0	0	0	0	1	0	0	0	0	0	0	0	0	1	0	0	0	0	0	0	0	0	0	0	1	0	0	0	0	0	0	0	0	0	0	0	0	0	0	0	0
ENSG00000230056.1	0	0	1	1	0	0	0	0	1	0	0	1	0	0	0	0	0	0	0	0	0	0	0	0	0	0	0	0	0	1	0	1	0	0	0	1	0	0	0	0	1	0	0	2	0	0	0	0	0
ENSG00000256948.1	0	0	4	4	2	0	1	1	0	0	0	2	1	1	2	0	0	0	2	0	0	3	1	0	0	0	1	2	4	0	1	4	0	1	1	0	0	0	2	0	7	2	2	2	1	6	0	0	2
ENSG00000205710.3	276	190	328	135	266	166	286	140	392	277	272	101	156	124	151	128	149	328	307	535	235	294	214	405	379	227	127	340	239	205	296	177	171	81	274	189	277	159	212	154	176	165	279	126	143	153	347	181	273
ENSG00000258815.1	4	0	3	3	0	0	1	1	0	10	2	2	0	20	0	8	5	7	13	9	1	0	5	1	12	4	0	0	1	1	0	11	1	0	0	1	1	0	0	3	5	2	3	4	7	1	2	5	4
ENSG00000171060.9	0	0	0	0	0	0	0	0	0	0	2	0	0	1	0	0	0	0	0	1	1	0	1	0	1	0	0	0	0	0	0	0	0	0	0	0	0	0	0	1	0	0	0	0	1	0	0	2	3
ENSG00000264757.1	0	0	0	0	0	0	0	0	0	0	0	0	0	0	0	1	0	0	0	0	0	0	0	0	0	0	0	0	0	0	0	0	0	0	0	0	0	0	0	0	0	0	1	0	1	0	0	0	0
ENSG00000099992.14	1030	508	1253	1117	1026	986	1122	934	1426	1036	1327	854	658	1306	1165	1176	1183	876	1304	931	1122	1171	1121	1486	1090	723	757	1177	1473	990	1950	1228	1205	584	1709	1051	1858	1436	761	675	896	930	1152	930	1333	775	1297	1157	1535
ENSG00000169045.16	11720	6951	15273	10312	10898	6256	12087	9688	9303	13271	13093	11576	3883	19913	4835	14351	10786	14451	15217	18176	7656	11128	7379	16627	13116	6249	10373	10129	11100	11683	10834	14560	16311	8959	9609	9740	10766	10159	6604	7439	9735	8753	12852	6662	17222	8927	12092	16292	9454
ENSG00000164211.11	1019	981	1815	1271	630	594	875	1113	925	1422	1297	569	588	1457	412	1346	799	2297	2827	2013	720	1204	772	1333	1517	556	730	686	1211	972	1768	1536	1397	1307	1032	828	986	831	596	745	1194	598	981	508	1019	780	1287	1288	936
ENSG00000232710.1	2	1	6	0	2	1	3	0	2	1	1	1	0	0	0	0	0	3	3	2	3	1	0	2	0	0	2	2	0	1	2	6	0	1	0	3	2	0	1	0	0	0	0	0	2	0	2	1	5
ENSG00000261561.1	0	0	0	0	0	0	0	0	0	0	0	0	0	0	0	0	0	0	0	0	0	0	0	0	0	0	0	0	0	0	0	0	0	0	0	0	0	0	0	0	0	0	0	0	0	0	0	0	0
ENSG00000238038.1	0	0	0	0	0	0	1	0	1	0	0	0	0	0	0	0	1	1	0	0	0	1	0	0	0	0	0	0	0	0	0	0	0	0	1	0	0	0	0	0	0	0	0	0	0	0	0	0	0
ENSG00000135596.16	984	782	651	1871	1168	761	1054	1034	1242	1196	2481	479	750	617	663	708	958	777	1070	653	977	1520	967	1071	1104	676	901	1385	1573	1117	1430	879	1044	534	1454	805	1080	1081	980	507	1440	1647	2661	731	1147	1251	1437	684	1492
ENSG00000197585.8	1	4	2	2	3	3	2	0	5	3	1	2	0	2	3	1	5	5	1	1	5	3	1	3	1	2	2	5	3	0	2	4	2	4	4	1	5	5	0	1	3	1	1	4	1	2	3	0	1
ENSG00000077454.14	1368	346	1253	884	735	478	637	535	641	1186	683	937	295	1484	281	995	573	1259	798	1271	515	582	464	1778	909	405	692	602	660	887	804	1119	1099	537	848	734	870	880	371	669	499	658	733	424	1106	555	675	1434	673
ENSG00000227008.2	39	3	31	6	26	6	7	10	58	13	14	15	10	11	8	14	28	14	21	15	16	29	14	29	26	17	18	19	13	18	14	131	22	14	16	10	10	21	6	9	22	12	19	4	17	13	16	9	17
ENSG00000258811.1	5	1	7	3	4	2	3	1	1	3	6	6	0	4	0	9	0	0	1	4	2	0	6	5	0	2	9	3	1	3	4	0	1	2	0	2	0	2	3	2	0	0	0	1	1	3	1	2	4
ENSG00000213386.3	14	1	4	4	1	1	2	2	3	5	0	2	0	6	0	10	4	11	6	26	3	1	3	17	9	3	3	4	2	5	2	8	4	2	0	2	0	7	1	18	5	0	3	1	2	2	2	5	2
ENSG00000120937.8	2	6	0	2	0	0	1	0	0	1	0	0	0	0	1	0	1	2	1	1	0	1	1	0	2	0	0	0	1	3	0	0	0	0	0	0	0	0	0	2	0	1	0	0	0	0	0	0	2
ENSG00000185303.14	4	4	8	3	5	0	1	3	17	5	2	2	9	8	2	5	5	29	1	6	4	1	2	28	7	2	2	0	1	1	2	13	14	1	4	5	2	5	510	4	1	1	3	0	6	1	4	8	5
ENSG00000216205.1	0	0	0	0	0	0	0	0	0	0	0	0	0	0	0	0	0	0	0	0	0	0	0	0	0	0	0	0	0	0	0	0	0	0	0	0	0	0	0	0	0	0	0	0	0	0	0	0	0
ENSG00000255530.1	0	0	0	0	0	0	0	0	0	0	0	0	0	0	0	0	0	0	0	0	0	0	0	0	0	0	0	0	0	0	0	0	0	0	0	0	0	0	0	0	0	0	0	0	0	0	0	0	0
ENSG00000273547.1	0	0	0	0	0	0	0	0	0	0	0	0	0	0	0	0	0	0	0	0	0	0	0	0	0	0	0	0	0	0	0	0	0	0	0	0	0	0	0	0	0	0	0	0	0	0	0	0	0
ENSG00000279141.2	2	19	115	5	2	195	24	104	1	4	1	8	1	6	24	0	16	11	14	33	244	3	168	7	44	0	9	324	6	17	13	8	74	30	1	29	9	10	0	0	11	3	0	248	7	2	31	2	43
ENSG00000261424.1	1	1	1	0	0	0	0	1	2	1	0	0	0	1	0	0	2	0	0	1	0	1	0	0	2	0	0	0	0	0	0	0	1	1	1	2	1	0	0	1	0	0	0	1	0	0	1	1	1
ENSG00000113369.7	19493	8592	17721	12893	7234	12271	8843	19582	10241	16438	4465	8239	6052	17524	5179	12653	7940	19209	28995	26281	8457	13770	10208	35090	21620	10471	8122	9594	9159	10783	9277	29016	20761	9424	7769	14969	10450	20696	4326	15212	26588	5998	8100	6113	24785	8337	11279	46737	6762
ENSG00000202031.1	0	0	0	0	0	0	0	1	0	0	0	0	0	0	0	0	1	0	0	0	0	0	0	0	1	0	0	0	0	0	0	0	0	0	0	0	0	0	0	0	0	0	0	0	0	0	0	0	0
ENSG00000143416.19	6870	2011	10650	7705	6217	8956	8241	8225	10007	5760	2603	5698	3880	11456	5016	9804	5405	5868	16656	9545	6766	9446	7859	4360	12371	6394	5070	9312	5066	4148	7768	18107	14048	6458	6134	9449	12576	3855	2418	8209	1756	2049	4148	6985	9759	3151	11078	12131	10075
ENSG00000279087.1	0	0	0	0	0	0	0	0	0	0	0	0	0	0	0	0	0	0	0	0	0	0	0	0	0	0	0	0	0	0	0	0	0	0	0	0	0	0	0	0	0	0	0	0	0	0	0	0	0
ENSG00000100601.8	535	453	847	497	741	459	651	702	676	533	722	446	444	843	473	553	567	480	904	662	569	957	574	790	534	568	495	677	925	744	888	767	675	542	744	587	888	596	496	271	523	616	760	521	819	503	797	787	707
ENSG00000229468.1	0	1	1	0	2	0	1	1	1	3	0	0	0	3	0	0	0	0	1	2	1	0	0	0	1	0	0	0	0	0	2	0	0	1	0	0	1	1	0	0	1	1	0	0	0	1	0	0	0
ENSG00000243855.1	0	0	0	0	0	0	0	0	3	1	0	0	0	0	0	0	0	0	0	0	0	0	0	0	0	0	0	0	0	0	0	0	0	0	0	0	0	0	0	0	0	0	0	0	0	0	0	0	0
ENSG00000221467.1	0	0	0	0	0	0	0	0	0	0	0	0	0	0	0	0	0	0	0	0	0	0	0	0	0	0	0	0	0	0	0	0	0	0	0	0	0	0	0	0	0	0	0	0	0	0	0	0	0
ENSG00000233716.1	1	0	1	0	2	1	0	0	0	0	0	1	0	1	0	1	0	0	1	0	0	0	1	0	1	1	0	0	0	0	0	1	0	0	0	0	0	1	1	0	0	0	0	0	0	1	0	1	0
ENSG00000271088.1	0	0	0	0	0	0	0	0	0	0	0	0	0	1	0	0	0	0	0	0	0	0	0	1	0	0	0	0	0	0	0	0	0	0	0	0	0	0	0	0	0	0	0	0	0	0	0	0	0
ENSG00000279711.1	84	23	56	53	9	27	18	23	34	38	9	29	11	185	17	160	36	43	94	416	28	16	20	117	66	15	12	28	16	21	15	91	100	17	12	24	50	34	3	119	14	9	8	20	96	12	20	79	38
ENSG00000199217.1	2	0	0	1	1	2	0	0	0	0	0	0	0	2	0	0	0	0	0	0	2	2	0	0	0	0	0	1	1	0	0	1	1	0	3	0	1	0	0	0	2	0	1	0	0	0	1	1	0
ENSG00000280397.1	0	0	0	0	0	0	1	0	0	0	0	0	0	1	0	0	0	0	0	0	0	0	1	0	0	0	0	0	0	0	0	0	0	0	0	0	0	0	0	0	0	0	0	0	0	0	0	0	0
ENSG00000173699.14	0	0	1	0	0	0	0	0	0	1	0	1	0	0	0	0	0	0	0	1	0	0	0	1	3	0	0	0	0	0	0	0	0	0	0	0	0	0	0	2	0	0	0	0	0	0	0	0	0
ENSG00000222749.1	0	0	0	0	0	0	0	0	0	0	0	0	0	0	0	0	0	0	0	0	0	0	0	0	0	0	0	0	0	0	0	0	0	0	0	0	0	0	0	0	0	0	0	0	0	0	0	0	0
ENSG00000153165.17	7	12	2	10	28	35	17	58	7	24	15	2	74	17	53	1	5	11	30	16	24	108	56	13	10	150	46	14	3	29	120	13	10	43	40	56	78	2	7	8	5	28	3	20	11	7	73	18	70
ENSG00000161921.13	5581	4185	3719	3161	3896	1434	2372	1542	2547	3537	7753	2052	2431	2579	1299	2419	2406	3016	4250	3030	1876	4298	1301	4366	3439	2769	1279	2797	4565	5858	3484	5414	3530	1456	4312	1809	2562	5183	3743	1741	7894	6106	4284	1229	4687	4351	3507	3116	2846
ENSG00000216206.1	0	0	0	0	0	0	0	0	0	0	0	0	0	0	0	0	0	0	0	0	0	0	0	1	0	0	0	0	0	0	0	0	0	0	0	0	0	0	0	0	1	0	0	0	0	0	0	0	0
ENSG00000253352.7	9810	7321	16237	10293	9256	6313	9376	10005	8458	12415	10433	9449	5538	19729	3689	13477	5924	12423	13659	14538	9145	12528	4834	17787	8027	7637	7002	10302	10513	11718	10351	16076	15060	7933	9894	10595	10118	8084	5791	5118	8033	7838	10597	6953	13682	7585	9079	17622	7943
ENSG00000241494.1	11	4	11	3	15	5	4	0	24	3	5	7	4	3	8	1	6	8	10	5	5	10	11	5	14	5	5	7	9	7	6	10	7	1	6	4	1	12	2	1	6	10	4	5	7	2	2	8	8
ENSG00000199143.1	0	0	0	0	0	0	0	0	0	0	0	0	0	0	0	0	0	0	0	0	1	0	0	0	0	0	0	0	0	0	0	0	0	0	0	0	0	0	0	0	0	0	0	0	0	0	0	0	0
ENSG00000213385.3	11	9	11	9	11	7	12	11	10	4	10	3	3	13	3	7	9	16	12	14	9	18	15	12	12	11	19	8	13	15	17	10	6	2	8	10	32	5	3	11	11	4	5	8	21	9	10	16	16
ENSG00000183822.3	0	0	0	0	0	0	0	0	0	0	0	0	0	0	0	1	0	0	1	0	0	0	1	0	0	0	0	0	1	0	0	0	0	0	0	0	0	0	0	0	0	0	0	0	0	0	0	0	0
ENSG00000277624.1	0	0	0	0	0	0	0	0	0	0	0	0	0	0	0	0	0	0	0	0	0	0	0	0	0	0	0	0	0	0	0	0	0	0	0	0	0	0	0	0	0	0	0	0	0	0	0	0	0
ENSG00000254661.2	0	0	0	1	0	0	1	0	0	0	0	0	0	0	1	0	1	0	0	0	0	0	1	0	0	0	0	0	0	0	0	0	1	0	1	0	0	0	0	0	0	0	3	0	1	0	0	0	1
ENSG00000243349.2	0	3	2	3	2	0	0	0	1	0	2	2	0	3	0	1	0	0	0	0	1	0	0	0	0	0	0	0	0	0	2	0	0	0	0	0	0	0	0	0	1	1	1	2	0	1	0	0	0
ENSG00000065057.6	855	193	578	521	546	368	391	257	674	631	388	438	318	598	266	412	588	480	463	752	446	584	487	950	562	447	332	525	481	439	751	950	488	269	548	508	497	707	388	483	412	491	623	261	491	351	537	589	465
ENSG00000253569.1	0	0	0	0	0	0	0	0	0	0	1	0	0	0	0	0	0	0	0	0	0	0	0	0	0	0	0	0	0	0	0	0	0	0	0	0	0	0	0	0	0	0	0	0	0	0	0	0	0
ENSG00000230051.1	0	0	0	0	1	0	0	0	0	0	2	1	2	0	0	0	0	1	0	0	0	0	0	1	0	0	0	0	0	0	0	0	0	0	0	0	0	0	0	0	0	0	0	0	0	0	0	0	0
ENSG00000211581.1	3	1	0	2	3	2	3	0	2	2	1	6	2	4	1	0	2	1	3	2	3	0	2	2	3	0	2	0	2	3	0	1	4	2	1	1	4	1	1	0	0	0	1	3	2	0	2	1	1
ENSG00000221937.4	0	0	0	0	0	0	0	0	0	0	0	2	0	0	0	0	0	0	0	0	0	0	0	1	0	0	0	0	0	0	0	0	0	0	0	0	0	0	0	0	0	0	0	0	0	0	0	0	0
ENSG00000253743.1	0	0	0	0	0	1	0	0	0	0	0	0	0	0	0	0	1	0	0	0	0	0	0	0	0	0	0	0	0	0	0	0	0	0	0	0	0	0	0	0	0	0	0	0	0	0	0	0	0
ENSG00000270722.1	0	0	0	0	0	0	0	0	0	0	0	1	0	0	0	1	1	5	0	2	2	0	0	2	1	0	0	0	0	2	0	1	1	0	0	0	0	0	0	2	0	0	2	0	1	0	0	1	0
ENSG00000278652.1	0	0	0	0	0	0	0	0	0	0	0	0	0	0	0	0	0	0	0	0	0	0	0	0	0	0	0	0	0	0	0	0	0	0	0	0	0	0	0	0	0	0	0	0	0	0	0	0	0
ENSG00000269930.1	5	0	2	1	3	1	6	2	2	0	1	1	2	3	3	5	1	8	6	3	1	1	1	3	0	2	0	2	1	0	0	5	1	4	1	0	7	2	3	6	1	1	1	1	4	2	4	1	1
ENSG00000123643.11	620	744	818	973	1023	821	1364	1796	1140	698	1775	438	953	802	772	790	353	593	896	592	1140	1537	995	1629	484	1685	938	1130	1738	1154	1184	600	750	713	1769	975	1950	419	404	275	1759	1433	740	760	599	488	1468	674	2395
ENSG00000100354.19	2829	1846	3460	3526	3073	2827	3243	3271	2691	3954	3287	4444	1408	6084	946	4204	1340	2620	3948	3391	2825	3222	1624	3655	2170	2760	2446	3878	2501	3447	3133	3454	3278	2897	2298	4219	2900	1926	1624	2028	2725	3427	3043	2260	4050	2238	2988	3705	2198
ENSG00000075413.16	2997	2070	3791	2798	3247	2260	3286	3423	2823	3475	4317	3219	1729	4817	1508	3104	2727	2684	3011	4222	2593	4265	2124	3541	3400	2618	2379	3121	4157	3997	3761	4504	4218	2423	3298	2955	3978	3250	1796	1957	1979	3079	3302	2223	4450	2528	3850	4196	3192
ENSG00000257220.1	0	0	0	0	1	0	0	0	1	0	0	0	0	0	0	0	0	1	0	0	0	0	0	0	0	0	0	0	0	0	0	0	0	0	1	0	0	0	0	0	0	0	0	0	0	0	0	0	0
ENSG00000259467.1	1	0	0	0	0	1	0	0	0	0	1	0	1	0	0	0	1	0	0	1	0	1	0	1	1	0	0	0	2	0	0	1	0	0	1	0	0	1	0	1	0	0	2	0	1	0	0	0	0
ENSG00000177943.12	314	25	447	411	150	222	251	232	220	246	275	396	72	517	202	514	179	285	659	462	185	107	287	99	266	238	363	234	74	192	257	420	742	280	193	454	276	216	83	228	1121	76	139	149	598	159	418	415	186
ENSG00000236333.3	517	324	686	853	621	779	970	1582	895	486	540	751	617	1232	474	1325	833	528	1912	978	986	983	615	301	567	419	901	888	497	705	938	1417	1322	886	460	1007	1210	907	310	326	130	475	355	598	1086	460	1240	685	875
ENSG00000105135.14	9891	2672	9287	6685	5202	7012	6184	6036	12092	6029	4636	4866	5670	9342	5135	6311	5542	5204	7007	8516	6604	9942	7967	6422	9911	4969	3325	7981	7197	4515	11247	13163	8198	3742	6450	7333	9071	9335	3126	6064	6417	5052	4241	3980	7783	4231	7954	9304	12302
ENSG00000277969.1	654	57	496	230	152	201	176	154	252	218	132	241	80	425	134	516	267	267	464	621	197	236	249	358	596	147	130	249	161	193	304	534	426	175	152	220	292	327	74	550	56	138	124	141	442	160	191	323	210
ENSG00000236887.1	6	0	1	1	5	1	1	1	1	2	1	3	3	2	1	2	3	1	1	1	2	1	0	1	4	3	2	1	1	1	1	2	0	0	3	1	0	4	0	0	2	1	0	1	3	2	2	3	5
ENSG00000198756.9	46	80	140	310	362	206	321	252	238	82	238	96	137	127	109	203	187	118	140	77	298	394	92	182	81	468	223	173	191	412	256	76	125	253	1054	252	379	54	194	53	37	189	785	220	80	197	368	104	176
ENSG00000265888.1	1	2	6	1	6	1	4	3	6	3	5	4	3	7	7	5	4	2	2	6	0	2	1	2	4	2	6	5	3	5	2	8	4	4	5	1	5	3	2	2	4	1	0	4	1	0	5	3	2
ENSG00000237766.2	3	1	9	4	0	4	3	7	4	13	4	8	1	17	3	20	6	4	3	5	10	5	6	5	1	1	3	6	3	7	6	3	11	12	7	9	5	1	0	1	4	1	4	4	4	4	5	14	6
ENSG00000218274.2	0	0	0	0	1	1	1	0	0	0	1	0	0	0	1	0	0	0	0	0	2	0	2	0	0	0	3	2	0	0	0	0	0	3	1	2	1	0	0	1	1	0	0	0	0	0	1	0	1
ENSG00000203643.3	1	0	0	0	0	0	0	0	0	0	0	0	0	0	0	0	0	0	0	1	0	1	0	0	0	0	0	0	0	0	0	0	0	0	0	0	0	0	0	0	0	0	0	0	0	0	0	0	0
ENSG00000232757.1	3	0	0	4	0	0	2	3	1	2	0	3	0	3	3	0	0	5	2	0	0	0	1	1	1	0	1	3	1	3	1	1	0	1	0	1	0	1	0	0	1	0	5	2	1	2	2	1	1
ENSG00000119599.15	1042	629	1360	672	835	752	961	1102	1048	913	1058	905	485	1166	465	980	674	974	1436	1007	854	1397	659	1286	684	653	591	993	1162	855	1010	1538	1388	631	819	800	1127	890	305	446	624	1165	1016	651	1699	571	1029	1229	952
ENSG00000254420.1	1	0	1	1	0	1	1	0	2	0	1	2	0	2	0	0	2	0	2	3	1	2	1	1	0	0	2	0	1	1	0	2	0	1	2	2	0	1	0	1	2	1	1	1	1	2	0	2	1
ENSG00000270972.1	3	4	7	8	4	0	1	4	2	5	3	5	3	9	3	3	6	2	7	17	2	6	4	15	5	1	6	0	4	7	1	0	3	0	10	0	3	2	8	7	15	0	10	1	3	6	7	5	4
ENSG00000232004.1	29	15	22	17	13	8	9	9	15	18	15	5	10	24	2	17	7	21	35	28	3	20	11	45	23	9	10	11	10	5	6	20	22	8	19	9	11	13	5	10	18	9	15	3	33	5	6	28	24
ENSG00000232300.1	1	7	5	5	3	3	0	10	2	5	3	3	3	11	1	2	2	5	4	1	3	7	5	8	2	5	5	8	8	7	1	1	8	0	1	1	4	0	0	2	0	6	2	3	1	4	5	6	3
ENSG00000165934.11	3762	2683	6442	3304	3584	2467	3581	3632	3445	4247	3921	3445	2898	6361	1561	4517	2503	4333	5508	4058	2859	5739	1809	7618	3045	3145	1909	3351	4135	4164	3831	6917	4900	2711	3935	3153	3934	3404	2367	1906	2563	3368	3624	2405	5797	2975	3403	5316	3449
ENSG00000201612.1	0	0	0	0	0	0	0	0	0	0	0	0	0	0	0	0	0	0	0	0	0	1	0	0	0	0	0	0	0	0	0	0	0	1	0	2	0	0	0	0	0	0	0	1	0	0	0	0	0
ENSG00000280246.1	0	0	0	0	0	0	0	0	0	1	0	0	0	0	0	1	0	0	0	0	0	0	0	2	0	0	0	0	0	0	1	0	0	1	0	0	2	0	0	0	0	1	1	0	0	0	0	1	0
ENSG00000184956.14	18	9	25	274	716	664	1052	210	139	19	23	116	38	81	148	41	312	70	23	30	1213	131	65	51	26	263	776	153	100	1000	686	12	76	195	358	548	382	44	253	9	0	123	35	74	63	1753	180	22	235
ENSG00000257947.1	0	0	0	1	0	0	0	0	0	1	0	1	0	0	0	0	0	0	0	0	0	0	0	1	1	0	0	0	0	0	0	0	0	0	0	0	0	0	0	0	0	0	0	0	1	0	0	0	0
ENSG00000280245.1	2	1	1	0	1	1	2	1	0	1	1	2	0	6	0	0	0	0	1	0	0	2	1	0	0	1	2	0	0	1	1	0	1	0	1	0	3	1	0	0	0	3	1	1	1	0	0	4	1
ENSG00000272768.1	51	10	58	32	25	14	22	15	18	20	28	21	15	24	11	37	27	64	36	79	15	34	12	105	67	23	15	29	28	31	25	37	40	17	23	17	26	34	21	37	101	21	22	13	88	33	24	39	17
ENSG00000234637.1	0	0	1	0	0	0	1	2	1	0	0	2	0	0	0	0	0	0	0	0	0	1	1	0	0	0	1	0	0	0	0	0	0	1	2	0	0	0	0	1	0	0	0	0	2	0	0	0	2
ENSG00000078177.12	771	727	1099	990	708	583	779	938	703	1213	863	746	480	1486	289	1062	494	781	1352	990	721	1024	425	1070	739	510	469	690	848	844	903	1462	1281	649	696	907	743	684	635	424	983	763	844	607	1062	668	840	1470	761
ENSG00000205837.6	0	1	2	0	7	0	3	6	2	0	2	3	0	4	1	1	1	6	1	0	1	0	0	3	0	2	4	1	0	2	0	0	1	0	3	1	2	0	4	1	7	1	0	0	4	2	2	0	1
ENSG00000258722.2	0	0	1	0	0	0	0	0	0	0	0	0	0	0	0	0	0	0	0	1	1	0	0	0	0	0	0	0	0	0	0	0	0	0	0	0	0	1	0	0	0	0	0	0	0	0	0	0	0
ENSG00000242216.3	0	0	0	0	0	0	0	0	0	0	0	0	0	0	0	0	0	0	0	0	0	0	0	0	0	0	0	0	0	0	0	0	0	0	0	0	0	0	0	0	0	0	0	0	0	0	0	0	0
ENSG00000277613.1	0	0	0	0	0	0	0	0	0	0	0	0	0	0	0	0	0	0	0	0	0	0	0	0	0	0	0	0	0	0	0	0	0	0	0	0	0	0	0	0	0	0	0	0	0	0	0	0	0
ENSG00000198755.9	23192	16741	20608	20424	23156	13654	17098	14242	26459	19374	19375	12732	23737	19603	17485	16858	28332	19666	25291	23255	17384	32847	25793	32964	21127	19987	12813	26683	28391	26060	31226	39422	26480	14252	25411	17382	21954	29143	16068	11980	22463	26114	30313	12628	30983	15528	20899	21505	24369
ENSG00000249335.1	3	0	8	3	0	3	3	3	12	5	0	7	3	5	2	4	3	6	14	2	7	0	4	6	0	1	3	3	3	3	4	10	21	12	3	14	11	2	2	5	2	1	1	7	8	3	9	12	3
ENSG00000207360.1	0	0	0	0	0	0	0	0	0	0	0	0	0	0	0	0	0	0	0	0	0	0	0	0	0	0	0	0	0	0	0	0	0	1	0	0	0	0	0	0	0	0	0	0	0	0	0	0	0
ENSG00000219190.1	0	0	0	0	0	0	0	0	0	0	0	0	0	0	0	0	0	0	0	0	0	0	0	0	0	0	0	0	0	0	0	0	0	0	0	0	0	0	0	0	0	0	0	0	0	0	0	0	0
ENSG00000229730.2	0	0	0	0	0	0	0	0	0	0	0	0	0	0	0	0	0	0	0	0	0	0	0	0	0	0	0	0	0	0	0	0	0	0	0	0	0	0	0	0	0	0	0	0	0	0	0	0	0
ENSG00000279301.1	0	1	0	0	0	0	1	0	0	0	1	0	0	0	0	0	0	0	0	0	1	1	1	0	0	0	1	1	2	0	0	0	0	2	0	1	0	0	1	0	0	0	0	0	0	0	0	0	2
ENSG00000154783.9	1795	2749	4139	4383	5121	4125	4372	5934	5350	2397	4632	2658	2008	4511	1728	3719	2194	2180	2992	3025	3445	5430	2326	3462	1541	3954	2434	5490	5076	4133	6072	2238	3025	3511	4562	4678	6522	2521	1486	1435	7107	3218	4386	3184	849	2297	5409	2310	4506
ENSG00000249689.1	0	0	0	0	0	0	0	0	0	0	0	0	0	0	0	0	0	0	0	0	0	0	0	0	0	0	0	0	0	0	0	0	0	0	0	0	0	0	0	0	0	0	0	0	0	0	0	0	0
ENSG00000253728.4	0	0	0	0	0	0	0	0	0	0	0	0	0	0	0	0	0	0	0	0	0	0	0	0	0	0	0	0	0	0	0	0	0	0	0	0	0	0	0	0	0	0	0	0	0	0	0	0	0
ENSG00000230873.7	0	0	2	1	2	1	4	2	2	1	5	0	2	1	0	1	4	1	5	5	2	1	2	1	1	1	3	2	1	1	7	1	2	1	1	1	3	0	1	2	0	4	1	4	0	3	2	1	2
ENSG00000241788.2	0	0	0	0	0	0	0	0	0	0	0	0	0	0	0	0	0	0	0	0	0	0	0	0	0	0	0	0	0	0	0	0	0	0	0	0	0	0	0	0	0	0	0	0	0	0	0	0	0
ENSG00000150938.8	25612	22209	43061	30917	40854	21809	32110	27382	31692	36598	26989	30295	13735	47401	9402	40093	20441	31358	24969	48272	29539	42924	11481	43115	20355	41207	22216	36737	36513	48329	31882	31993	32623	30512	54769	35077	37188	32292	16253	14707	33412	29114	56555	24154	26956	27858	30003	35412	20959
ENSG00000255072.1	0	0	0	0	0	0	0	0	0	0	0	0	0	0	0	0	0	0	0	0	0	0	0	0	0	0	0	0	0	0	0	0	0	0	0	0	0	0	0	0	0	0	0	0	0	0	0	0	0
ENSG00000268287.1	1	0	1	0	0	0	0	0	0	1	0	0	0	0	0	0	0	0	0	1	0	0	0	1	0	0	0	0	0	0	0	0	0	0	0	0	0	0	0	0	0	0	0	0	0	0	0	0	0
ENSG00000200737.1	0	1	1	2	2	2	1	6	0	1	3	2	0	6	0	1	0	2	0	0	0	0	5	1	1	0	2	2	1	0	1	2	2	1	2	3	1	0	1	0	0	3	0	0	1	0	3	1	3
ENSG00000136888.6	11020	4629	11883	5768	6715	5058	6306	6068	9451	8102	5681	5588	6912	9716	5792	7404	9535	10232	10664	13598	6393	12390	7597	14466	9188	6707	4895	7677	9498	9120	11037	15659	9606	5098	7705	6933	9288	9034	4636	7432	4707	7284	6625	5243	11384	5482	8251	11022	7821
ENSG00000214178.3	2	0	0	0	0	0	1	0	2	0	0	0	0	0	0	1	0	1	2	0	0	1	0	0	0	0	1	0	0	0	0	0	0	2	0	1	0	0	0	0	2	0	0	0	1	0	0	0	0
ENSG00000226163.1	1	0	0	0	0	0	0	0	0	0	0	0	0	0	0	0	0	0	0	0	0	0	0	0	0	0	0	0	0	0	0	0	0	0	0	0	0	0	0	0	0	0	1	0	0	0	0	0	0
ENSG00000182854.6	0	1	0	0	0	0	0	0	0	0	0	0	0	1	0	0	0	0	0	0	0	0	0	0	0	0	0	1	0	0	0	0	0	0	0	0	0	1	0	0	0	1	0	0	0	0	0	0	0
ENSG00000234718.6	1	0	2	3	0	0	1	1	4	0	2	0	0	1	0	0	1	2	1	3	0	0	3	4	3	0	2	0	1	1	2	2	0	0	0	0	0	1	0	1	0	1	1	1	1	0	1	3	0
ENSG00000279305.1	0	0	0	0	0	0	1	0	0	0	0	0	0	0	0	0	0	0	0	0	0	0	0	0	0	1	0	0	0	0	0	0	0	0	0	0	0	0	0	0	0	0	0	0	0	0	0	3	0
ENSG00000223410.1	0	0	0	0	0	0	0	1	0	0	0	0	0	0	0	0	0	0	0	0	0	0	0	0	0	0	0	0	0	0	0	0	0	0	0	0	0	0	0	0	0	0	0	0	0	0	0	0	0
ENSG00000261782.1	0	0	0	0	0	0	0	0	0	0	0	0	0	0	0	0	0	0	0	0	0	0	1	0	0	0	1	0	0	0	0	0	0	0	0	0	0	0	0	0	0	1	0	0	0	0	0	0	0
ENSG00000275160.1	39	54	160	67	54	31	42	50	47	128	59	88	61	125	21	73	65	113	94	94	49	77	47	213	82	51	39	51	73	43	59	166	127	57	60	31	74	106	18	48	39	43	52	51	121	88	39	149	61
ENSG00000188419.12	2313	2027	4965	2771	2421	2047	2641	3308	2646	3133	2667	2358	2339	5325	1568	3584	2033	3247	3831	3316	2479	4012	2408	5249	2558	2283	1659	2804	3109	3174	2948	4965	4398	2534	2989	3335	3567	2456	1688	1373	3458	2032	2441	2159	3058	2052	3175	5217	3141
ENSG00000255394.4	1	0	0	0	0	0	0	0	0	0	0	0	0	0	0	0	1	0	0	0	0	0	1	0	0	0	0	0	0	0	0	0	0	0	0	0	0	0	0	0	0	0	0	0	0	0	0	0	0
ENSG00000278077.1	0	0	1	0	0	2	4	4	1	1	0	0	0	3	0	1	3	0	2	0	4	0	1	4	1	0	0	5	1	0	2	2	2	5	0	0	0	0	0	2	0	0	3	2	0	1	2	1	3
ENSG00000104960.14	8051	2427	6606	5266	5259	5084	5740	5238	7418	5356	7393	4566	3277	6117	3682	5420	6688	4365	5373	8731	5856	6129	4859	7053	7101	5376	3982	6318	6212	5977	9299	8650	4434	3759	4752	6513	7039	6937	2869	5321	4542	6201	5790	3614	6721	4304	7371	6153	5270
ENSG00000255090.4	67	32	102	34	48	40	69	124	73	80	62	20	87	38	65	33	28	151	70	70	77	147	83	170	33	51	72	63	143	97	96	28	49	41	90	65	158	17	21	36	73	37	82	71	18	18	110	50	145
ENSG00000222939.1	0	0	1	2	0	0	0	0	0	0	0	1	0	0	0	2	0	2	0	0	0	1	0	1	0	0	0	0	0	0	0	0	0	0	0	0	0	0	0	0	0	0	1	0	0	0	0	0	0
ENSG00000226007.2	7	2	7	10	6	4	6	5	4	9	8	10	7	21	3	6	5	3	11	16	7	10	18	24	5	1	14	5	9	8	22	12	13	6	13	3	7	2	0	10	17	3	1	7	7	3	16	14	9
ENSG00000187848.11	23	7	34	19	15	3	6	3	4	114	12	23	5	30	2	43	9	236	31	51	7	4	10	75	17	4	3	5	5	5	4	60	30	3	8	11	1	26	8	10	1	17	14	1	10	8	11	40	6
ENSG00000253502.1	1	0	0	1	1	0	1	2	2	0	1	0	0	3	0	2	0	2	0	1	0	0	1	1	1	0	1	0	0	1	2	0	0	1	3	0	1	0	0	0	0	1	0	0	1	0	1	0	0
ENSG00000271897.1	3	1	0	1	3	1	2	1	3	0	2	0	3	1	2	1	5	0	3	7	3	5	6	0	5	1	1	8	2	4	4	2	1	0	0	0	2	2	0	4	0	1	4	1	7	4	4	2	3
ENSG00000226947.1	0	0	0	0	0	1	2	0	0	0	1	0	0	0	0	0	0	0	0	0	0	0	0	0	0	0	0	0	1	0	0	0	0	0	0	0	0	0	0	0	0	0	0	0	0	0	1	0	0
ENSG00000162641.17	9	1	27	11	0	1	3	5	1	17	11	9	1	24	0	18	7	18	17	13	3	7	5	1	9	3	2	2	2	0	4	16	14	2	3	2	5	9	2	16	5	3	12	2	5	4	4	9	3
ENSG00000121350.14	1521	839	2185	1190	1094	1159	1388	1760	1611	1312	979	1158	1153	2711	1129	1695	1186	1448	2786	2141	1481	2164	1451	2955	1636	1289	902	1693	1636	1387	1703	2589	2215	1038	1171	1551	1799	1086	742	1138	1598	946	1069	1021	2059	1167	1841	1863	1616
ENSG00000279528.1	78	92	134	89	124	84	94	96	184	98	128	70	98	141	46	96	103	89	149	81	101	165	57	75	77	81	72	151	163	183	158	121	148	119	143	106	164	127	79	59	282	113	212	83	126	125	112	107	148
ENSG00000227621.1	1	0	1	0	3	0	1	1	4	2	3	3	1	2	0	0	0	0	3	3	0	2	1	0	2	5	1	0	0	0	0	0	0	1	0	1	1	1	0	1	1	0	0	0	1	0	2	1	2
ENSG00000271527.1	0	0	0	0	0	0	0	0	1	0	0	0	0	0	0	0	0	0	0	0	0	0	0	0	0	0	0	0	0	0	0	0	0	0	0	0	0	0	0	0	0	0	0	0	0	0	0	0	0
ENSG00000268412.2	13	1	9	3	17	3	5	2	11	1	8	7	2	9	3	4	9	16	13	8	7	11	9	26	6	17	13	3	5	4	7	13	7	3	6	9	7	6	1	4	8	1	2	2	9	1	14	3	9
ENSG00000256625.1	5	0	2	2	4	1	2	2	0	9	1	3	0	14	3	3	1	18	10	21	2	1	3	11	4	1	2	3	2	3	0	6	2	3	0	2	1	4	1	1	2	1	3	4	7	1	4	3	1
ENSG00000256626.1	0	0	0	0	0	0	0	0	0	0	0	0	0	0	0	0	0	0	0	0	0	0	0	0	0	0	0	0	0	0	0	0	0	0	0	0	0	0	0	0	0	0	0	0	0	0	0	0	0
ENSG00000231125.2	14	2	16	7	21	13	23	14	19	11	20	16	5	24	7	11	11	15	11	15	9	15	14	12	6	15	17	18	24	19	28	15	16	10	14	12	15	18	7	6	12	21	26	10	11	18	20	21	15
ENSG00000109046.13	2061	3350	4495	3783	5435	2937	6001	6984	3683	3250	6391	3492	1984	5701	2776	4230	5866	3900	5942	5593	2776	5179	4506	3280	4912	2846	7070	3658	5699	7416	3750	1915	5052	4338	4158	2774	6006	2899	3520	3341	3357	3703	6361	3928	4684	3628	8348	5436	4462
ENSG00000235803.1	0	0	0	0	0	0	0	0	0	0	0	0	0	0	0	0	0	0	0	0	0	0	0	0	0	0	0	0	0	0	0	0	0	0	0	0	0	0	0	0	0	0	0	0	0	0	0	0	0
ENSG00000227738.1	0	0	0	0	0	0	0	0	0	0	0	0	0	0	0	0	1	0	0	0	0	1	0	0	0	0	0	0	0	0	0	0	0	0	0	0	0	0	0	0	0	0	0	0	0	0	0	0	0
ENSG00000225658.1	0	0	0	0	0	0	0	0	0	0	0	0	0	1	0	0	0	0	0	0	0	0	0	0	0	0	0	0	0	0	0	0	0	0	0	0	0	1	2	0	0	0	0	0	0	0	0	0	1
ENSG00000197594.10	1192	1472	1743	2567	2059	1115	1626	2135	1898	1395	5181	880	1838	1616	871	1223	505	1062	1547	1094	1456	3331	1045	834	608	1276	1164	2063	3829	2311	1888	1148	1125	1036	3055	1125	1732	703	978	496	907	2778	1748	900	580	721	2331	1360	3539
ENSG00000144895.10	5178	3738	7448	4475	4967	4158	5003	6508	7620	4363	4866	3739	4881	6947	3966	5199	4628	5466	8022	6230	4992	8839	5282	9288	4811	4706	3540	6647	6910	6213	7339	9803	7770	4268	5124	5157	7076	4735	3150	2693	6772	4760	4821	4158	6934	3320	6586	7403	6440
ENSG00000273139.1	19	2	32	9	3	7	1	5	6	14	4	10	4	10	1	22	17	15	10	28	7	3	11	18	20	4	7	8	3	4	9	18	14	3	4	6	10	7	2	17	1	4	3	3	9	4	11	15	4
ENSG00000233449.1	0	0	0	0	0	0	1	1	1	0	0	0	0	0	0	0	0	0	1	0	0	0	0	0	0	1	0	2	0	0	0	0	0	0	0	1	1	0	0	0	0	0	0	1	0	0	0	0	0
ENSG00000205300.3	0	0	0	0	0	0	0	0	0	0	26	0	0	0	0	0	0	0	2	1	0	0	0	1	0	0	0	0	0	0	0	0	0	0	0	0	0	0	0	0	0	0	0	0	0	0	0	0	0
ENSG00000240573.1	0	0	0	0	0	0	0	0	1	1	0	0	0	0	0	0	0	0	0	0	0	0	0	0	0	0	0	0	1	0	1	0	0	0	0	0	0	1	0	0	0	0	0	0	0	0	1	0	0
ENSG00000222416.1	0	0	0	0	0	0	0	0	0	0	0	0	0	0	0	0	0	0	0	0	0	0	0	0	0	0	0	0	0	0	0	0	0	0	0	0	0	0	0	0	0	0	0	0	0	0	0	0	0
ENSG00000135090.12	4037	1923	5044	3552	3246	2667	3232	3698	3411	4129	3145	4184	1982	7337	1323	5348	2737	2731	5624	4925	3084	4394	2209	3978	3727	3068	2133	3271	3772	3624	3550	6979	5106	3001	3019	4026	3502	3214	1925	2262	5521	2631	3174	2383	5459	2555	3872	6365	3179
ENSG00000270484.1	0	0	0	0	0	0	0	0	0	0	0	0	0	0	0	0	0	0	0	0	0	0	2	0	0	0	0	0	0	0	0	0	0	0	0	0	0	0	0	1	1	0	0	0	0	0	0	0	0
ENSG00000124224.15	268	242	459	407	506	207	367	479	231	430	717	305	128	645	178	419	326	513	441	374	284	370	364	368	214	157	368	325	369	414	379	353	518	360	302	278	396	344	216	185	544	318	544	266	390	250	493	459	321
ENSG00000226220.1	2	0	0	0	0	0	1	1	2	4	1	5	0	2	1	0	1	3	1	3	2	1	2	5	0	0	0	0	1	1	0	0	2	0	0	2	0	0	0	1	1	1	2	0	0	1	2	3	0
ENSG00000253458.1	0	0	0	0	0	0	0	0	0	0	0	0	0	0	0	0	0	0	0	0	0	0	0	0	0	0	0	0	0	0	0	0	0	0	0	0	0	0	0	0	0	0	0	0	0	0	0	0	0
ENSG00000251000.1	75	15	72	54	24	24	19	36	37	33	20	35	27	81	32	97	49	60	50	102	43	39	46	64	59	21	28	44	24	36	30	67	121	27	26	39	67	50	18	55	115	19	14	26	107	32	35	80	29
ENSG00000102580.13	7627	7235	11825	8043	8125	6312	9090	9620	9698	8907	8484	8152	6289	11337	3749	7698	5703	7445	12173	7216	6991	12325	4460	11788	7586	7103	4870	8281	10893	10066	10126	13743	10040	5898	10542	8192	9540	8398	8598	4011	8324	7721	9694	5731	10154	8315	8244	13050	9084
ENSG00000201070.1	0	0	0	0	0	0	0	0	0	0	0	0	0	0	0	0	0	0	0	0	0	0	0	0	0	0	0	0	0	0	0	0	0	0	0	0	0	0	0	0	0	0	0	0	0	0	0	1	0
ENSG00000225215.1	0	1	2	0	1	0	0	0	4	0	0	0	0	1	0	0	0	3	0	0	1	2	0	0	0	2	2	0	0	2	1	1	0	3	0	0	1	2	0	0	0	2	1	0	1	1	1	0	0
ENSG00000143816.7	142	47	127	129	202	58	107	56	61	110	74	56	55	81	12	99	89	159	164	121	58	199	33	257	272	54	94	79	86	159	86	78	171	49	170	83	119	220	108	94	236	85	310	36	204	184	98	131	83
ENSG00000214089.3	2	0	1	1	2	0	0	0	10	1	0	0	4	4	1	0	2	3	3	1	1	6	2	1	2	2	2	1	2	1	1	4	0	1	1	2	1	0	2	1	2	0	3	0	4	0	0	1	3
ENSG00000275223.1	6	3	9	19	5	4	7	4	6	5	8	8	1	30	2	14	5	13	5	3	6	2	9	5	15	10	8	11	14	13	15	12	25	7	8	7	14	5	3	4	2	3	6	10	9	5	10	14	13
ENSG00000258798.1	0	0	5	0	2	3	3	0	2	2	1	0	0	4	4	0	4	2	2	4	2	5	2	5	1	0	4	4	1	2	3	2	4	0	1	2	4	2	0	1	3	0	0	0	4	0	2	1	1
ENSG00000225965.1	1	0	0	0	1	0	0	1	0	1	0	0	0	2	2	0	0	3	1	0	1	1	0	2	0	1	0	0	0	1	0	2	0	0	1	0	0	0	0	0	2	0	0	0	0	0	0	0	0
ENSG00000233301.1	0	0	0	0	0	0	0	0	0	0	0	0	0	0	0	0	0	0	0	0	0	0	0	0	0	0	0	0	0	0	0	0	0	0	0	0	0	0	0	0	0	0	0	0	0	0	0	0	0
ENSG00000186684.11	58	22	19	76	34	13	19	16	21	57	15	7	17	30	4	15	17	59	57	10	16	57	14	93	26	17	18	29	32	32	30	20	36	28	28	13	39	18	25	18	7	13	74	14	38	49	24	5	28
ENSG00000279306.1	4	2	1	0	1	2	2	0	0	1	1	4	1	7	2	3	4	7	2	4	2	1	0	8	4	1	1	3	0	2	5	0	2	1	0	0	1	1	2	0	1	0	3	1	6	2	1	2	3
ENSG00000215562.2	0	0	0	0	0	0	0	0	0	0	0	0	0	0	0	0	0	0	0	0	0	0	0	1	1	1	0	0	0	0	0	0	0	0	0	0	0	0	0	0	0	0	0	0	0	0	1	0	0
ENSG00000164708.5	0	0	0	0	0	0	0	0	0	0	0	0	0	0	0	0	0	0	0	0	0	0	0	0	0	0	0	0	0	0	0	0	0	0	0	0	0	0	0	0	0	0	0	0	0	0	0	0	0
ENSG00000240959.1	0	0	0	0	0	0	0	0	1	0	0	0	0	0	0	0	0	0	0	0	0	0	0	0	1	0	0	0	0	0	0	0	0	0	0	0	0	0	0	0	0	0	0	0	0	0	0	0	0
ENSG00000266150.1	0	0	0	0	0	0	0	0	0	0	0	1	0	0	0	0	0	0	0	0	0	0	0	0	0	0	0	0	0	0	1	0	0	0	0	0	0	0	0	0	0	0	0	0	0	0	0	0	0
ENSG00000265833.1	0	0	0	0	0	0	0	0	0	0	0	0	0	0	0	0	0	0	0	0	0	0	0	0	0	0	0	0	0	0	0	0	0	0	0	0	0	0	0	0	0	0	0	0	0	0	0	0	0
ENSG00000278702.1	0	0	0	0	2	0	0	0	0	0	0	2	1	1	0	1	1	2	0	0	0	1	0	1	0	0	1	1	1	1	0	1	0	0	1	1	1	1	0	1	0	0	1	0	2	1	0	0	1
ENSG00000277027.1	0	0	0	0	0	0	0	0	0	0	0	0	0	0	0	0	0	0	0	0	0	0	0	0	0	0	0	0	0	0	0	0	0	0	0	0	0	0	0	0	0	0	0	0	0	0	0	0	0
ENSG00000277353.1	1	1	5	3	3	0	1	1	3	5	4	2	4	8	1	3	9	1	2	0	2	1	4	0	5	2	2	7	3	1	5	4	3	4	4	10	3	1	1	1	2	0	1	2	3	0	4	1	4
ENSG00000087111.19	11433	3916	10074	6936	5953	4601	5853	5012	7226	9074	6094	6401	4272	11155	2410	8738	4971	7890	8309	10665	5528	8691	3483	14729	7563	5297	3515	7082	7306	7034	6898	14625	9003	4269	8008	6423	6974	10053	3647	4369	5108	6983	6326	3599	11212	5060	6369	10970	7004
ENSG00000147894.13	1263	555	1060	740	752	417	639	585	609	853	663	572	537	986	369	797	799	1084	1284	1904	385	1099	599	1456	777	433	572	613	719	861	664	1151	950	576	651	560	666	830	558	791	596	495	722	426	1161	480	788	1578	546
ENSG00000083099.9	3253	1667	4146	2528	2485	1855	2682	3044	3124	3080	2478	2641	1768	4928	1705	3238	2550	3449	4742	4158	2504	3878	2738	5045	3085	2302	1790	3029	3092	3465	3085	5766	3719	2421	2550	3061	3560	2819	1457	2184	1283	2459	2628	2234	4661	2130	3239	4413	2742
ENSG00000185515.13	2356	1184	2654	1600	1463	1330	1853	2202	1787	2125	1897	1683	1099	3075	925	2017	1314	1977	2607	2451	1773	2692	1199	3361	1845	1463	1084	2049	1969	1698	2197	3741	2351	1537	1631	2173	2119	2118	943	1210	1611	1837	1580	1394	2732	1330	2065	3529	1810
ENSG00000249238.1	0	0	0	2	0	0	0	1	0	0	0	0	2	0	0	0	0	0	0	2	0	0	0	0	0	1	1	1	0	0	0	0	0	0	0	1	0	0	0	0	1	0	0	0	0	0	1	0	0
ENSG00000256783.1	0	0	0	0	0	0	0	0	0	0	0	0	0	0	0	0	0	0	0	0	0	0	0	0	0	0	0	0	0	0	0	0	0	0	0	0	0	0	0	0	0	0	0	0	0	0	0	0	0
ENSG00000237232.6	6	2	15	10	5	7	5	3	4	1	9	10	10	11	8	4	8	13	19	20	6	6	10	17	29	4	5	6	3	36	6	15	9	4	12	3	13	4	3	29	3	10	2	2	9	4	13	8	13
ENSG00000268738.2	0	4	0	4	3	0	2	0	2	0	0	0	0	11	0	3	0	4	0	6	3	2	0	2	1	0	0	0	0	0	0	0	0	0	3	0	0	3	0	0	0	3	5	5	0	3	1	1	0
ENSG00000233682.3	1	8	2	0	4	0	1	0	1	2	0	0	2	1	0	4	1	0	8	1	0	1	1	0	1	2	1	2	2	0	1	2	4	1	4	0	1	0	0	0	0	5	6	1	7	1	0	2	4
ENSG00000139116.16	1884	2317	3903	2880	4287	4079	5097	8747	4822	3167	5094	2959	2334	5800	2079	4095	2077	2237	4761	3790	4536	6986	2900	3939	2545	3851	2775	4764	5879	4421	5616	3563	5390	3496	3602	4556	5924	1657	1253	1197	3121	4039	2317	3906	2570	1817	5923	6285	4905
ENSG00000068489.11	51	118	67	175	133	50	65	65	98	139	434	49	67	95	44	102	60	49	78	59	80	89	59	88	37	78	55	90	103	153	85	64	119	78	137	76	82	48	69	15	434	223	115	55	77	65	118	54	60
ENSG00000142459.7	1974	696	1575	1583	1530	1590	1826	1390	2054	1369	1575	1438	799	1928	805	1347	1098	1021	1468	1837	1540	1641	1045	1300	1557	1294	1212	1682	1575	1624	2197	2171	1975	844	1709	1660	2309	1843	694	905	924	1519	1288	867	1867	1157	1756	1570	1899
ENSG00000117479.11	2471	1292	2807	2497	1618	1406	1703	1894	2013	1601	1417	1794	1329	4218	1262	2633	1467	1965	3863	3725	1217	2319	1310	2261	3570	1296	1270	1754	1913	1728	2124	3392	3189	1685	2326	1967	2560	1762	1391	1928	158	1152	2287	1294	3316	1287	2285	3136	2128
ENSG00000113448.15	2748	4322	7293	3999	4419	3444	4359	6147	3865	3124	4998	3627	4514	4501	3066	6644	5544	3082	6714	4406	4182	8477	2633	5441	2639	3399	3522	4445	6957	5941	7152	4230	6970	3162	6631	3627	5864	2671	3815	1433	3459	3666	4273	3448	3742	3291	4672	5460	6158
ENSG00000101079.19	6664	1934	7080	3373	3030	2217	2634	2940	3169	3918	3922	4035	2095	6040	1238	4849	2733	5192	5074	7040	2668	4048	2011	7227	5207	2377	1830	3039	3167	3508	3735	8952	4580	2636	3271	3540	3516	3827	1564	3191	3401	2637	3526	2415	4279	2208	3435	6494	2789
ENSG00000227081.5	102	41	186	90	145	57	97	32	251	51	95	72	69	73	51	93	233	132	120	48	122	182	123	208	123	131	105	107	285	150	111	222	117	34	53	99	66	134	53	111	137	83	86	31	109	112	135	110	86
ENSG00000280348.1	0	0	0	1	1	0	1	0	0	1	1	0	0	0	0	1	0	2	2	1	0	1	1	0	0	3	1	0	0	0	0	0	0	0	0	0	0	0	0	0	1	0	0	0	0	0	0	0	1
ENSG00000229242.1	0	0	0	0	0	0	0	0	0	0	0	0	0	0	0	0	0	0	0	0	0	0	1	0	0	0	0	0	0	0	0	0	0	0	0	0	0	0	0	0	0	0	0	0	0	0	0	0	0
ENSG00000279684.1	7	1	5	1	5	4	1	3	1	1	1	3	7	4	2	3	5	1	15	4	5	1	0	14	0	3	6	2	4	1	2	16	12	1	8	3	3	1	0	3	14	1	4	1	15	8	0	3	4
ENSG00000263331.1	2	0	0	1	2	0	0	0	1	0	1	0	0	5	0	1	3	1	0	2	1	1	2	5	0	0	1	0	0	1	0	0	4	0	0	0	1	0	0	1	0	0	0	0	0	0	2	0	2
ENSG00000153956.14	647	1681	2242	2295	1767	1520	1999	2769	1901	1246	2075	944	1953	2000	1093	1734	1281	3075	1664	1675	1431	3143	1387	2396	694	1460	1147	2002	2310	2599	2292	1406	2310	1341	2780	1920	2515	876	1186	375	1749	1691	3015	1308	621	1479	2385	2886	2676
ENSG00000251686.1	0	0	0	0	0	0	0	0	0	0	0	0	0	0	0	0	0	0	0	0	0	0	0	0	0	0	0	0	0	0	0	0	0	0	0	0	0	0	0	0	0	0	0	0	0	0	0	0	0
ENSG00000184809.11	92	25	12	5	13	4	4	7	3	66	20	14	18	2	4	7	9	300	14	38	8	18	4	625	24	9	6	7	14	14	6	34	8	8	20	7	8	12	55	13	4	10	46	7	29	21	7	26	12
ENSG00000213772.3	1	1	6	2	2	0	0	0	5	1	0	0	0	0	0	1	2	1	5	1	1	4	3	2	9	3	2	0	4	5	1	3	0	0	2	3	4	0	0	0	1	0	0	1	8	2	2	2	2
ENSG00000151655.16	216	43	329	73	51	28	58	43	29	594	80	202	63	148	12	273	37	290	54	465	46	116	45	1076	83	69	22	84	77	54	27	207	176	66	49	101	74	92	31	512	15	51	56	33	91	21	94	237	33
ENSG00000223859.1	0	0	1	0	0	0	0	0	5	3	0	0	1	0	0	0	0	0	0	0	0	0	2	2	0	1	0	0	1	0	1	0	0	0	0	2	1	0	0	0	0	1	0	1	0	0	0	1	2
ENSG00000170322.13	2324	1096	2350	2406	2295	1786	2155	2765	2498	2647	2019	2347	893	3825	821	2365	1355	1848	1985	2002	2040	2284	1423	1980	1478	1619	1451	2738	2076	2260	1830	2910	2885	1998	1920	2870	2356	2038	845	1062	1587	1754	2206	1660	2340	1604	2378	2893	1789
ENSG00000217539.2	4	0	0	0	0	0	1	2	2	0	0	0	0	1	0	0	0	2	0	0	0	0	0	4	2	0	0	0	0	0	1	0	2	0	2	0	0	2	0	0	0	1	0	0	0	0	2	1	0
ENSG00000273828.1	4	4	9	4	4	1	5	12	5	8	4	11	1	12	2	9	3	4	8	4	7	2	8	14	7	4	3	7	1	4	2	4	10	2	2	7	1	3	4	1	8	3	2	5	9	3	9	4	5
ENSG00000135622.11	1739	348	1451	795	665	420	581	534	617	1309	989	1070	338	1576	167	992	674	1048	1028	1202	498	787	305	2422	1224	535	359	503	604	753	644	2123	1022	437	809	723	633	1680	557	686	785	662	775	372	1358	691	497	1494	405
ENSG00000170456.13	670	1407	1578	1448	2288	2029	2593	3941	2404	1052	2178	842	1628	1649	1350	1037	804	1001	1786	765	2320	3327	1702	1132	627	2217	1754	2581	3088	2562	3993	1097	1300	1734	2163	2339	3222	730	1047	326	3248	1517	1957	1939	812	1106	2683	1232	3291
ENSG00000276587.1	0	0	0	0	0	0	0	0	0	0	0	0	0	0	0	0	0	0	0	0	0	0	0	0	0	0	0	0	0	0	0	0	0	0	0	0	0	0	0	0	0	0	0	0	0	0	0	0	0
ENSG00000257500.1	0	0	0	0	0	0	0	0	0	0	0	0	0	0	0	0	0	0	0	0	0	0	0	0	0	0	0	0	0	0	0	0	0	0	0	0	0	1	0	0	0	0	0	0	0	0	0	0	0
ENSG00000136040.7	292	817	503	784	976	534	759	870	621	857	1436	204	1314	407	669	282	389	390	670	280	807	1545	926	447	231	1077	521	749	1265	983	1062	682	492	514	1336	891	1099	278	868	85	2479	1044	1029	560	408	557	1220	305	915
ENSG00000273598.1	0	0	0	0	0	0	0	0	0	0	0	0	0	0	0	0	0	0	0	0	0	0	0	0	0	0	0	0	0	0	0	0	0	0	0	1	0	0	0	0	0	0	0	0	0	0	0	0	0
ENSG00000142546.12	3124	825	2016	1735	1999	1484	1667	1177	2595	1827	1782	1647	1398	2412	1404	1706	2364	1698	1934	2650	1723	2399	2161	2481	2149	1547	1151	2114	2288	1755	2709	3372	2033	1171	2158	2018	2016	3058	1291	1850	1869	1961	1916	1122	2465	1547	2224	1965	2135
ENSG00000263993.2	0	0	1	0	1	0	0	0	0	0	0	0	0	1	0	0	0	0	0	0	0	1	0	0	0	0	0	0	0	0	0	0	0	0	0	0	1	0	0	0	0	0	0	0	0	0	0	0	0
ENSG00000259802.1	199	32	161	83	44	76	63	62	104	65	30	60	63	123	87	127	127	145	179	220	97	123	179	261	176	50	53	98	63	70	117	173	162	60	54	90	136	98	26	112	15	42	35	52	160	42	84	131	126
ENSG00000184032.2	0	0	0	0	0	0	0	0	0	0	0	0	0	0	0	0	0	0	0	0	0	0	0	0	0	0	0	0	0	0	0	0	0	0	0	0	0	0	0	0	0	0	0	0	0	0	0	0	0
ENSG00000201426.1	0	0	0	0	0	0	0	0	0	0	0	0	0	0	0	0	0	0	0	0	0	0	0	0	0	0	0	0	0	0	0	0	0	0	0	0	0	0	0	0	0	0	0	0	0	0	0	0	0
ENSG00000169495.4	6	3	1	4	2	0	13	8	1	2	6	2	3	1	3	1	6	2	2	2	1	1	0	3	1	6	10	1	4	9	4	5	3	2	1	0	3	0	1	1	18	9	6	6	2	3	5	3	8
ENSG00000206951.1	0	0	0	0	0	0	0	0	0	1	0	1	1	1	0	1	0	1	0	0	0	0	1	0	0	0	0	0	0	0	0	1	0	0	0	0	1	0	0	0	0	0	0	0	0	0	0	0	0
ENSG00000151418.10	974	145	319	300	1473	897	1105	756	1497	458	504	743	383	1127	390	493	1502	222	545	1305	834	2696	672	257	915	937	1092	608	513	1866	1753	1427	3227	1138	707	824	1164	1241	278	804	0	666	529	735	1182	373	1425	1329	329
ENSG00000219492.4	0	0	0	0	0	0	0	0	0	0	0	0	0	0	0	0	0	0	0	0	0	0	0	0	0	0	0	0	0	0	0	0	0	0	0	0	0	0	0	0	0	0	0	0	1	0	0	0	0
ENSG00000266722.1	0	0	0	0	0	0	0	0	0	0	0	0	0	0	0	0	0	0	0	0	0	0	0	0	0	0	0	0	0	0	0	0	0	0	0	0	0	0	0	0	0	0	0	0	0	0	0	0	0
ENSG00000226891.5	16	6	16	25	25	7	11	27	10	29	16	28	3	46	5	16	12	54	8	19	14	10	31	33	7	4	41	9	8	24	12	10	13	7	17	10	16	18	16	20	19	7	32	7	15	12	21	24	23
ENSG00000227412.1	0	0	0	0	0	0	0	1	0	0	0	0	0	0	0	0	0	0	0	0	0	0	1	0	0	0	0	0	0	0	0	0	0	0	0	0	0	0	0	0	0	0	0	0	0	0	0	0	0
ENSG00000260751.2	6	4	15	14	18	4	13	7	4	10	18	19	0	27	5	6	7	17	3	3	9	6	14	9	6	4	19	12	5	12	6	3	7	5	4	11	7	6	5	8	13	6	8	8	8	4	19	8	15
ENSG00000273104.1	0	0	0	0	0	0	0	0	0	0	0	0	0	0	0	0	0	0	0	0	0	0	0	0	0	0	0	0	0	0	0	0	0	0	0	0	0	0	0	0	0	0	0	0	0	0	0	0	0
ENSG00000273073.1	2	1	1	0	0	9	1	3	3	2	3	0	3	1	0	2	1	0	1	0	0	6	2	1	1	3	3	1	3	2	0	4	4	1	0	1	2	1	0	0	20	2	6	1	1	0	2	1	3
ENSG00000064547.12	957	269	671	432	373	199	287	161	291	662	497	640	173	1073	95	693	386	478	699	805	248	353	209	715	795	220	173	301	410	403	345	1513	504	265	345	390	276	968	329	683	1049	550	414	182	854	477	266	828	228
ENSG00000243766.6	0	0	2	1	1	0	1	0	0	0	0	0	0	0	0	0	1	0	0	0	1	4	0	0	1	0	1	1	1	1	1	1	0	1	7	1	0	0	1	0	3	0	1	2	0	0	2	0	2
ENSG00000253988.1	8	2	10	3	4	0	0	3	1	4	4	2	9	0	1	3	0	3	2	0	2	2	5	1	2	3	1	4	2	2	1	6	8	5	1	2	2	2	2	2	16	0	1	2	0	0	2	1	4
ENSG00000264607.1	0	0	0	0	0	0	2	0	0	0	0	1	0	0	0	0	0	0	1	1	0	0	0	0	1	0	0	0	1	0	0	0	0	0	0	0	0	0	0	0	0	0	0	0	0	0	0	1	0
ENSG00000235293.1	0	1	0	0	0	0	0	0	0	0	1	0	0	0	0	0	0	0	0	0	0	0	0	0	0	0	0	0	0	0	0	0	0	0	0	0	0	0	0	0	0	0	0	0	0	0	0	0	0
ENSG00000197629.5	1239	3959	1485	3436	4171	821	1169	939	1982	2922	2106	305	3227	582	1071	419	374	1022	2339	203	1338	7573	1113	506	668	1857	1088	1835	3302	1847	2676	3169	2966	814	2694	673	1162	820	3020	194	4713	3013	2865	616	331	1555	2152	731	2144
ENSG00000163453.10	90787	78882	109080	112568	108856	50334	61341	52485	107105	86192	96865	46574	68689	69435	66584	75526	99325	80850	122506	114343	66406	149064	75900	107793	79209	74769	55465	83854	144048	134039	93535	133539	96031	62215	144840	69186	94134	133469	97695	44189	85541	115720	132947	52189	108914	74994	111310	95109	90407
ENSG00000226525.5	55	39	90	30	59	19	32	45	53	19	37	20	40	49	51	42	54	34	99	67	44	122	89	64	56	62	30	35	29	47	27	73	63	25	34	35	61	43	20	39	44	28	44	33	68	23	42	54	57
ENSG00000219470.1	12	7	14	5	21	12	12	8	24	17	18	9	21	12	14	6	18	15	14	11	11	30	6	14	20	23	8	22	23	13	8	26	16	13	11	6	12	18	10	5	37	15	16	9	14	10	12	16	16
ENSG00000113810.14	1050	917	1648	1166	973	548	827	989	874	1561	1637	1096	538	2011	328	1475	753	884	1684	1570	642	1157	548	1930	715	675	422	832	1055	1035	817	1512	1381	743	1021	983	996	962	508	440	1382	802	1023	658	1785	639	865	1950	733
ENSG00000240489.1	26	10	44	14	22	15	19	21	32	23	16	19	11	34	6	12	16	13	33	24	16	20	10	57	37	24	18	23	25	22	13	91	23	13	25	14	17	23	2	7	13	13	13	6	30	11	15	17	23
ENSG00000204196.5	0	0	0	0	0	0	0	0	0	0	0	0	0	0	0	0	0	0	0	0	0	0	0	0	0	0	0	0	0	0	0	0	0	0	0	0	0	0	0	0	0	0	0	0	0	0	0	0	0
ENSG00000150527.15	666	334	864	414	480	567	696	884	878	508	517	383	620	650	694	471	485	470	962	894	644	1110	725	654	535	429	312	731	910	598	908	837	745	377	507	606	1059	472	291	369	400	524	427	487	752	359	896	905	986
ENSG00000130203.8	1021	9330	2081	13614	37156	63866	63675	44411	98829	1947	16677	2122	34508	449	53184	569	11337	672	20801	1876	53133	80622	67629	308	2878	44130	30174	56056	70717	22530	94582	4206	7246	11733	74273	44461	77611	3489	9017	353	38879	22634	5825	28860	1272	6291	79890	1209	110609
ENSG00000265694.1	0	0	0	0	0	0	0	0	0	0	0	0	0	0	0	0	0	0	0	0	0	0	0	1	0	0	0	0	0	0	0	0	0	0	0	0	0	0	0	0	0	0	0	0	0	0	0	0	0
ENSG00000236047.1	2	4	3	1	0	0	5	1	1	1	7	4	2	5	0	6	8	3	1	3	2	3	1	6	0	2	10	4	2	14	5	1	5	2	3	3	3	1	4	2	6	3	3	3	1	2	4	0	1
ENSG00000275503.1	0	0	0	0	0	0	0	0	0	0	0	0	0	0	0	0	0	0	0	0	0	0	0	0	0	0	1	0	0	0	0	0	0	0	0	0	0	0	0	0	0	0	0	0	0	0	0	1	0
ENSG00000112379.8	4321	1475	5782	3202	963	1969	1399	1656	1205	5152	931	7423	582	17096	297	9581	1801	3303	7500	4912	2318	1150	907	5415	5126	1315	898	1984	1072	1725	1573	6608	6141	3439	1221	5181	1658	2878	678	2715	1998	1191	1149	2640	4859	1885	1349	6135	949
ENSG00000259452.2	0	0	0	0	0	0	0	0	0	0	0	0	0	0	0	0	0	0	0	0	0	0	1	0	0	0	0	0	1	0	0	0	0	0	0	0	0	0	0	0	0	0	0	0	0	0	0	0	1
ENSG00000278057.3	0	0	0	0	0	0	0	0	0	0	0	0	0	0	0	0	0	0	0	0	0	0	0	0	0	0	0	0	0	0	0	0	0	0	0	0	0	0	0	0	0	0	0	0	0	0	1	0	0
ENSG00000166548.14	3923	2003	3800	3363	3402	2990	3409	6277	3996	3055	4667	2217	3051	4102	1855	2951	2027	2789	5635	3955	3232	5422	2191	5705	2869	3350	3566	3654	4328	4274	3771	5063	4190	2370	4521	3074	4435	3163	2281	1748	3146	4620	3950	2280	5020	2687	4485	3540	4673
ENSG00000270954.1	0	0	1	0	2	0	0	7	1	0	0	0	1	0	1	0	1	0	0	0	3	1	0	1	1	2	2	5	0	4	3	1	0	0	3	1	3	0	0	0	0	0	1	0	0	0	2	0	1
ENSG00000183347.14	9	2	16	2	10	5	6	4	3	8	9	5	2	12	3	6	1	10	4	9	0	3	2	18	3	3	2	6	2	7	8	9	4	2	2	7	3	1	6	5	4	4	10	2	5	2	5	5	5
ENSG00000231609.4	13	2	27	13	20	12	19	16	2	19	18	38	5	51	7	16	9	30	12	14	6	12	21	32	6	8	31	25	23	12	5	6	19	7	14	13	14	11	13	6	18	17	25	9	12	5	21	13	26
ENSG00000254076.1	0	0	0	0	0	0	0	0	0	0	0	0	0	0	0	0	0	0	0	0	0	0	0	0	0	0	0	0	0	0	0	0	0	0	0	0	0	0	0	0	0	0	0	0	0	0	0	0	0
ENSG00000002016.15	434	193	652	466	295	334	313	472	352	543	464	548	182	929	174	587	334	595	520	620	279	425	467	579	290	238	393	388	366	415	373	814	460	396	299	342	483	496	200	270	291	316	456	282	610	304	494	843	391
ENSG00000254075.1	0	0	0	0	0	0	0	0	0	0	0	0	0	0	0	0	0	0	0	0	0	0	0	0	0	0	0	0	0	0	0	0	0	0	0	0	0	0	0	0	0	0	0	0	0	0	0	0	0
ENSG00000149357.8	8448	3266	7364	5263	4994	4298	4967	5240	7278	5253	4828	4183	4936	8037	4865	5284	5908	5637	8289	7779	5987	8393	8105	10232	7145	4686	3899	6417	6636	5343	7531	11459	7851	3925	6718	5968	8309	6652	3238	5104	3815	5613	5162	3833	9367	4020	7302	7058	8845
ENSG00000228675.1	0	0	0	0	0	0	0	0	0	0	0	0	0	0	0	0	0	0	0	0	0	0	0	0	0	0	0	0	0	0	0	0	0	0	0	0	0	0	0	1	0	0	0	0	0	0	0	0	0
ENSG00000200059.1	0	0	0	0	0	0	0	0	0	3	0	0	0	1	0	0	0	0	1	0	2	0	0	0	0	0	2	1	0	0	0	0	1	2	1	0	0	1	0	0	0	0	0	0	1	1	0	0	0
ENSG00000200998.1	0	0	0	0	0	0	0	0	0	0	0	0	0	0	0	0	0	0	0	0	0	0	0	0	0	0	0	0	0	0	1	0	0	0	1	0	0	0	0	0	0	0	0	0	0	0	0	0	0
ENSG00000231597.1	0	0	0	0	0	0	0	0	0	0	0	0	0	0	0	0	0	1	0	0	0	0	0	0	0	0	0	0	0	0	0	0	0	0	0	0	0	0	0	0	0	0	0	0	0	0	0	0	0
ENSG00000203408.3	0	0	0	0	0	0	0	0	0	0	1	0	0	0	0	0	0	0	0	0	0	0	0	0	0	0	0	0	0	0	0	0	0	0	0	0	0	0	0	0	0	0	0	0	0	0	0	0	0
ENSG00000164023.13	1949	3732	4537	2879	3071	3305	3985	4387	4858	2386	3655	2523	3154	4084	2251	3552	2656	2129	7829	3892	3296	5913	1929	2955	13918	3041	1983	4194	4338	4960	5543	5540	5782	3069	3575	4187	4429	2785	3297	1172	3545	3640	3076	3202	4531	3628	3714	3877	4223
ENSG00000196262.12	24548	10648	19629	12725	13751	9576	12860	12278	15751	13070	15337	11427	12009	21173	8864	13409	16299	14887	24089	25888	12352	25003	12442	27122	18713	12893	8702	15488	19561	16647	21565	33650	22286	11617	16847	14065	17534	19323	8737	12665	16684	18361	16851	9968	26587	12326	18380	21693	16271
ENSG00000254794.1	0	0	0	0	0	0	0	0	0	0	0	0	0	0	0	0	0	0	0	0	0	0	0	0	0	0	0	0	0	0	0	0	0	0	0	0	0	0	0	0	0	0	0	0	0	0	0	0	0
ENSG00000235797.2	0	0	0	0	0	0	0	0	1	0	0	0	0	0	0	0	0	0	0	0	0	0	0	0	0	0	0	0	0	0	0	0	0	0	0	0	0	0	0	0	0	0	0	0	0	0	0	0	0
ENSG00000242741.1	1	0	0	0	0	0	0	0	0	0	0	0	0	0	0	0	1	8	0	0	0	0	0	3	0	0	1	0	1	0	1	0	0	0	0	0	0	1	0	1	0	0	3	0	1	0	1	1	1
ENSG00000201564.1	0	0	0	0	0	1	2	0	0	0	0	0	0	0	1	0	0	0	0	0	0	0	0	2	0	0	0	1	0	0	0	0	0	0	0	0	2	0	0	1	0	0	0	0	0	0	0	0	0
ENSG00000180697.7	0	0	0	0	0	0	3	1	0	0	2	0	1	0	0	0	0	0	0	0	2	0	2	0	0	0	2	0	0	0	2	0	0	1	1	0	1	0	0	0	2	0	3	3	0	0	0	1	2
ENSG00000075234.15	2965	2855	3110	3763	5751	9237	11194	15820	14013	2193	4540	1552	8575	2728	9322	1701	4756	2158	11263	2951	11245	12129	12123	3012	2889	11010	7443	18633	10654	4602	12227	4701	6655	4890	8674	8436	17143	4484	1885	1595	6750	5246	2393	8114	2076	1714	14347	2376	18533
ENSG00000263335.1	63	34	74	88	106	38	43	72	102	75	84	64	43	147	9	160	111	26	92	56	108	57	44	94	38	55	45	66	94	77	137	115	65	47	89	75	49	60	91	40	42	59	93	54	42	64	51	103	92
ENSG00000198454.2	0	0	0	0	0	0	0	0	0	0	0	0	0	0	0	0	0	0	0	0	0	3	0	0	0	0	1	0	0	0	0	0	0	1	0	0	0	0	0	0	0	0	0	0	0	0	0	0	0
ENSG00000270117.1	0	0	0	0	0	0	0	0	0	0	0	0	0	0	0	0	0	0	0	0	0	0	0	0	0	0	0	0	0	0	0	0	0	0	0	0	0	0	0	0	0	0	0	0	0	0	0	0	0
ENSG00000263689.1	0	0	0	0	0	0	0	0	0	0	0	0	0	0	0	0	0	0	0	0	0	0	0	0	0	0	0	0	0	0	0	0	0	0	0	0	0	0	0	0	0	0	0	0	0	0	0	0	0
ENSG00000080823.20	640	252	697	576	473	424	447	673	346	557	734	655	173	1301	425	654	490	401	503	891	541	561	704	485	546	371	523	431	521	548	584	690	877	371	311	456	694	592	239	387	311	283	352	463	636	355	723	632	726
ENSG00000250667.1	0	0	0	0	0	0	0	0	0	0	0	0	0	0	0	0	0	0	0	0	0	0	0	0	0	0	0	0	0	0	0	0	0	0	0	0	0	0	0	0	0	0	0	0	0	0	0	0	0
ENSG00000140459.16	8	16	75	43	90	65	43	64	68	30	47	30	19	154	16	117	129	32	59	48	51	60	19	26	71	51	65	52	34	86	81	55	152	67	76	70	92	19	13	53	15	51	81	38	59	26	56	95	32
ENSG00000250032.1	0	0	0	0	0	0	0	0	0	0	0	0	0	0	0	0	0	0	0	0	0	1	1	0	0	0	0	0	0	0	0	0	0	0	0	0	1	0	0	0	0	0	0	0	0	0	0	0	0
ENSG00000175110.10	2391	1180	2706	1563	1677	1580	1912	2218	2403	1788	1624	1453	1628	2900	1463	1761	1810	2082	3295	2618	1793	3119	1823	2986	2343	1709	1293	2136	2515	2045	2701	3885	2720	1663	2115	2063	2787	1862	1127	1389	1784	1532	1796	1585	2794	1509	2414	3011	2614
ENSG00000137962.11	12424	9466	18538	9482	11071	5155	10293	7579	7174	16796	13022	14223	6779	19274	3809	11695	8471	12729	22851	15703	6569	14792	6125	20337	12515	8292	5554	9416	13694	16199	6477	25711	15178	7868	9942	9587	8308	13740	7167	6723	8679	12939	10993	5618	18448	9431	10337	20827	6774
ENSG00000279208.1	2	3	3	1	1	1	10	6	1	2	8	5	1	2	0	2	8	0	1	0	2	0	2	3	1	0	2	0	9	0	1	3	2	0	4	1	0	5	1	1	2	5	2	1	1	1	4	5	1
ENSG00000245904.3	205	31	336	144	38	53	43	37	46	240	20	152	36	414	17	331	99	299	187	344	58	51	88	403	152	56	45	54	40	47	64	299	245	100	40	103	51	81	37	165	34	15	46	56	108	23	45	239	42
ENSG00000018610.12	1571	954	1732	1254	1005	918	1407	1330	1463	1931	1368	1318	518	2387	695	1664	1495	1277	1888	2039	1313	1530	1024	1726	1430	1089	851	1464	1678	1776	1696	1816	1868	750	1346	1370	1521	1325	697	1023	1368	1256	1646	972	2214	1084	1680	1928	1168
ENSG00000271207.1	19	5	13	10	11	8	11	4	121	4	3	6	8	6	11	2	8	16	15	2	13	19	15	9	41	55	273	4	12	3	16	8	13	6	16	20	17	3	3	4	7	5	8	27	13	5	9	7	41
ENSG00000211942.3	7	17	7	16	3080	3	5	2	4	0	6	12	150	0	140	0	19	2	8	0	3	55	64	0	2	4	8	7	72	494	5	15	14	8	146	1	165	0	93	1	9	54	115	32	0	198	5	2	51
ENSG00000270243.1	0	0	0	0	0	0	0	0	0	0	0	0	0	0	0	0	0	0	0	0	0	0	0	0	0	0	0	0	0	0	0	0	0	0	0	0	0	0	0	0	0	0	0	0	0	0	0	0	0
ENSG00000146281.5	1056	1533	1932	1247	1887	1335	2132	2282	2270	1396	2033	1296	1589	2269	1206	2130	1915	1315	4305	2094	1553	3236	1366	2503	1483	2264	1222	1617	3264	2581	2305	2077	2417	1407	1792	1289	2359	1548	1362	663	1847	1921	1930	1699	2562	1579	1952	2962	2074
ENSG00000108448.19	398	215	489	407	493	311	304	488	489	427	462	398	287	720	262	356	341	364	481	402	382	811	363	505	427	377	306	445	507	635	580	955	458	322	351	472	469	352	156	276	160	437	267	277	383	240	532	533	607
ENSG00000201421.1	0	0	0	0	0	0	0	0	0	0	0	0	0	0	0	0	0	0	0	0	0	0	0	0	0	0	0	0	0	0	0	0	0	0	0	0	0	0	0	0	0	0	0	0	0	0	0	0	0
ENSG00000235065.1	33	12	39	11	39	14	20	15	63	18	20	22	22	25	27	18	41	31	39	10	23	45	49	39	36	31	32	43	49	25	52	85	30	25	30	25	23	34	24	22	41	20	31	17	32	17	17	19	23
ENSG00000255350.1	2	2	5	0	4	3	0	1	52	2	1	1	1	3	0	0	2	8	3	2	0	2	4	3	9	4	8	0	2	3	1	2	3	1	2	0	2	0	0	1	0	1	0	1	2	0	2	3	4
ENSG00000250769.2	0	0	0	0	0	0	0	0	0	0	0	0	0	0	0	0	0	0	0	0	0	0	0	0	0	0	2	0	0	0	0	0	0	0	0	0	0	0	0	0	0	0	1	0	0	0	0	0	0
ENSG00000241316.5	137	135	250	233	134	166	200	204	209	206	188	143	108	422	138	322	176	187	351	250	241	194	159	233	216	156	123	209	185	227	293	340	431	252	186	285	335	126	61	72	44	113	110	222	253	119	220	269	278
ENSG00000204020.5	3	11	1	1	4	1	1	3	2	3	2	0	3	1	1	2	2	0	6	3	2	7	2	3	9	3	2	3	3	3	7	1	4	0	5	0	2	1	8	1	6	1	1	2	0	2	4	3	1
ENSG00000144821.8	21	6	25	23	26	4	15	7	14	19	113	16	7	11	20	37	16	13	25	59	6	22	17	22	8	7	7	14	9	17	9	77	18	14	17	9	13	3	8	8	78	5	25	5	56	8	32	8	14
ENSG00000223694.1	2	0	3	0	2	1	1	1	9	1	0	1	1	3	2	0	2	1	2	2	0	3	2	3	0	0	2	1	1	0	2	3	2	0	1	0	0	1	0	0	1	0	0	1	1	0	1	0	4
ENSG00000254407.1	0	0	0	0	0	0	0	0	0	0	0	0	0	0	0	0	0	0	0	0	0	0	0	0	0	0	0	0	0	0	0	0	0	0	0	0	0	0	0	0	0	0	0	0	0	0	0	0	0
ENSG00000198326.9	0	0	0	0	0	0	0	0	0	2	0	0	0	0	0	0	1	0	0	0	0	0	0	0	0	0	0	0	1	0	0	0	0	0	0	0	0	0	0	0	2	0	1	0	0	0	0	0	0
ENSG00000088256.7	9409	3172	9630	7757	7398	5904	7272	4943	8807	6864	6702	7326	3683	10495	2679	8156	4326	6580	7827	8319	6663	7883	3628	7994	8972	6206	4911	6842	6845	7621	7330	11195	10535	4080	7569	8290	8514	9965	3857	5849	5668	6552	6697	3446	9820	5717	6529	10841	6613
ENSG00000198028.3	3	0	2	1	1	3	1	1	2	6	1	1	1	2	1	2	1	3	5	12	12	9	2	18	4	1	7	8	2	6	1	3	25	1	2	5	4	0	0	1	0	0	2	5	11	0	1	4	2
ENSG00000275572.1	0	1	2	0	0	1	0	0	1	0	0	1	0	3	1	1	0	0	0	2	0	0	1	0	0	1	2	0	0	2	3	0	1	0	1	0	0	0	1	1	2	0	1	0	0	0	1	0	0
ENSG00000203909.3	0	0	2	0	0	0	0	0	0	2	0	1	0	2	0	0	0	2	0	4	0	0	0	1	4	1	1	0	0	0	0	0	0	0	0	0	0	1	0	1	0	0	0	0	1	0	0	1	0
ENSG00000189166.6	3	1	5	2	3	0	0	2	6	0	0	0	1	4	1	3	3	3	2	3	6	1	3	3	2	2	2	1	1	3	1	0	3	1	1	4	1	3	0	1	2	1	2	1	0	1	2	2	2
ENSG00000234871.1	0	0	1	1	0	1	1	1	0	1	0	1	0	0	0	0	0	0	0	0	0	0	0	0	0	0	1	3	0	0	0	0	0	0	0	0	0	0	0	0	1	1	1	0	1	0	0	0	0
ENSG00000255494.1	0	0	1	0	0	0	0	0	0	1	0	1	0	2	0	0	1	1	1	0	0	0	0	1	0	0	0	0	0	0	0	0	0	0	0	0	0	1	1	0	0	0	0	0	1	0	0	0	0
ENSG00000276280.1	0	0	0	0	0	0	0	0	0	0	0	0	0	0	0	0	0	0	0	0	0	0	0	0	0	0	0	0	0	0	0	0	0	0	0	0	0	0	0	0	0	0	0	0	0	0	0	0	0
ENSG00000261481.1	6	6	1	2	0	0	2	0	0	1	2	0	1	2	0	1	0	1	5	6	0	1	2	0	7	0	0	1	5	1	1	5	1	0	6	2	0	11	0	2	2	2	3	0	4	0	1	4	0
ENSG00000147573.15	728	529	861	380	337	610	675	789	917	526	316	535	484	1014	552	880	638	583	1579	898	443	699	624	639	2408	471	397	691	219	727	513	1381	1255	509	332	467	1059	1118	264	202	2211	377	177	533	2153	429	655	979	920
ENSG00000262209.2	41	72	97	109	46	63	82	77	70	95	84	79	40	122	26	132	42	72	81	41	108	100	28	35	46	75	45	85	62	135	69	90	116	84	116	113	106	30	50	34	30	78	99	69	35	60	74	58	78
ENSG00000207277.1	0	0	0	0	0	0	0	0	0	0	2	0	0	0	0	1	0	2	0	0	0	0	0	0	1	0	0	0	0	0	0	0	1	0	0	0	0	0	0	2	0	0	0	0	0	0	0	0	0
ENSG00000214999.3	25	12	34	23	29	22	37	64	42	17	50	6	26	10	36	34	19	36	46	40	64	44	48	82	19	36	26	49	53	20	60	20	16	17	40	43	34	13	17	8	10	28	12	39	24	14	50	22	45
ENSG00000075399.11	1626	422	1353	1178	901	864	837	899	1218	1062	1148	1009	475	1581	592	1256	1155	832	1019	1414	1105	905	873	912	1613	746	804	1288	822	1061	1217	1879	1405	830	897	1337	1219	1299	444	1012	724	966	863	612	1278	887	1135	1176	1206
ENSG00000182264.7	5	0	5	18	3	5	6	15	3	10	22	6	0	14	4	13	13	9	13	20	3	1	4	3	7	7	20	9	2	6	6	5	2	4	8	8	1	10	2	8	9	4	15	0	1	5	16	9	3
ENSG00000227847.1	0	0	0	0	0	0	0	0	0	0	0	0	0	0	0	0	0	0	0	0	0	0	0	0	0	0	0	0	0	0	0	0	0	0	0	0	0	0	0	0	0	0	0	0	0	0	0	0	0
ENSG00000198060.8	4525	2079	6477	2914	2847	2263	2917	3266	3631	3887	3158	3111	2690	5685	1918	4312	2806	4677	6372	5362	2674	5076	2466	5267	4228	2642	1955	3392	3803	3681	3683	7298	4782	2538	3105	3093	3677	3868	1897	2693	1889	2918	3071	2205	5087	2585	3484	6572	3446
ENSG00000239942.2	0	0	0	0	0	0	1	0	0	0	0	0	0	0	0	0	0	0	0	0	0	0	0	0	1	2	1	0	0	0	0	0	0	0	0	0	0	0	1	0	0	0	1	0	0	0	0	0	0
ENSG00000163093.10	480	224	498	445	373	339	418	390	499	462	446	334	217	553	212	451	385	403	494	574	324	374	252	502	607	255	321	365	435	532	380	496	586	355	424	382	495	596	306	318	414	412	462	261	632	385	467	409	369
ENSG00000253489.1	0	0	0	0	0	0	0	0	0	0	0	0	0	0	0	0	0	0	0	0	0	0	0	0	0	0	0	0	0	0	0	0	0	0	0	0	0	0	0	0	0	0	0	0	0	0	0	0	0
ENSG00000175602.3	1235	222	708	562	591	173	274	71	426	352	1373	446	356	406	178	436	390	486	875	1197	392	474	299	585	1742	437	213	354	411	475	596	1034	562	169	1293	331	276	2240	573	395	974	335	659	94	609	519	447	366	418
ENSG00000200033.1	0	1	1	0	0	0	0	0	0	0	1	0	0	0	0	0	0	0	0	0	0	0	0	0	0	0	0	0	0	0	0	0	0	0	0	0	0	0	0	0	10	0	0	0	0	0	0	0	0
ENSG00000178150.7	36	26	48	24	39	25	37	35	27	39	37	32	17	26	11	42	26	43	115	60	30	19	36	32	9	23	30	46	17	23	35	19	35	37	29	46	60	45	18	36	2142	31	45	17	65	37	38	22	21
ENSG00000260937.4	0	0	0	0	0	0	0	0	0	0	0	0	0	0	0	0	0	0	0	0	0	0	0	0	0	0	0	0	0	0	0	0	0	0	0	0	0	0	0	0	0	0	0	0	0	0	0	0	0
ENSG00000186193.8	55	35	87	111	182	138	184	103	212	39	214	43	95	53	87	94	84	97	348	81	157	172	77	122	93	104	95	143	112	194	200	77	325	71	178	160	190	105	123	51	78	140	96	92	347	132	201	78	160
ENSG00000132718.8	2434	2357	3589	3876	3001	1052	1494	1817	1678	3211	6046	2076	2127	2795	767	1956	1895	2985	3447	2695	1435	3254	1051	3077	1941	2157	899	2244	3281	3230	2121	3370	3651	1645	3514	2155	2224	3452	2391	1544	2119	3113	6260	1036	2425	3336	2386	2045	2321
ENSG00000253877.4	0	0	0	0	0	0	0	0	0	0	0	0	0	0	0	0	0	0	0	0	0	0	1	0	0	0	0	0	0	0	0	0	0	0	0	0	0	0	0	0	0	0	0	0	0	0	0	0	2
ENSG00000205861.10	41	5	28	21	11	6	15	9	27	17	13	19	7	21	7	34	29	29	37	63	15	21	19	27	18	17	3	18	14	15	25	55	36	20	10	13	30	18	6	19	10	10	7	8	19	10	26	35	22
ENSG00000260467.1	0	1	2	2	2	0	3	0	0	2	1	1	0	2	1	1	0	1	7	1	1	1	1	2	3	0	1	0	0	1	0	3	4	0	1	0	1	4	0	5	2	2	3	1	8	0	1	2	1
ENSG00000212450.1	0	0	0	0	0	0	0	0	0	0	0	0	0	0	0	0	0	0	0	0	0	0	0	0	0	0	0	0	0	0	0	0	0	0	0	0	0	0	0	0	0	0	0	0	0	0	0	0	0
ENSG00000225689.1	2	1	2	0	0	1	2	2	0	1	1	0	0	3	3	0	1	1	0	4	0	1	1	2	0	2	0	3	0	2	0	1	0	1	2	0	2	0	0	1	0	1	1	0	2	0	1	0	1
ENSG00000277681.1	1	1	1	2	0	0	0	0	1	0	2	1	1	2	1	0	0	2	0	2	1	2	0	0	0	0	0	1	0	1	0	0	3	0	0	1	0	0	0	2	0	1	0	0	0	0	1	0	1
ENSG00000229588.1	0	0	0	0	0	1	0	0	0	0	1	0	0	0	0	0	0	0	0	0	0	0	0	0	0	2	0	0	1	0	0	0	0	0	1	0	0	0	0	0	0	1	0	0	0	0	0	0	0
ENSG00000252294.1	0	0	0	0	0	0	0	1	0	2	0	0	0	1	0	0	0	0	0	0	0	0	0	0	0	0	0	0	0	0	0	0	0	0	0	0	0	0	0	0	0	0	0	0	1	0	0	0	0
ENSG00000244245.1	3	0	21	2	5	0	0	0	15	0	2	2	2	1	1	2	3	3	10	1	4	1	6	4	6	3	4	2	5	7	3	4	2	0	0	3	2	1	1	2	4	2	0	2	0	5	4	5	2
ENSG00000105954.2	0	0	0	0	0	0	0	0	0	0	0	0	0	0	0	0	1	0	0	0	0	0	0	0	0	0	0	0	0	1	0	0	0	0	0	0	0	0	0	0	4	0	0	0	0	0	0	0	0
ENSG00000255866.1	0	0	0	0	0	0	0	0	0	0	0	0	0	0	0	0	0	0	0	0	0	0	0	0	0	0	0	0	0	0	0	0	0	0	0	0	0	0	0	0	0	0	0	0	0	0	0	0	0
ENSG00000255267.3	0	0	0	0	0	0	0	0	0	0	2	0	0	0	0	0	0	0	0	0	0	0	0	1	0	0	0	0	0	0	0	0	0	0	0	0	0	0	0	0	1	0	0	0	0	0	0	0	0
ENSG00000271500.1	1	0	0	0	1	1	1	1	0	1	3	2	0	2	0	1	0	0	0	0	0	0	1	2	4	0	2	0	0	1	1	0	1	1	2	2	0	0	1	1	1	0	0	1	0	0	2	1	0
ENSG00000252839.1	0	0	0	0	0	1	1	0	0	0	1	0	0	0	0	0	0	0	0	0	0	0	0	0	0	1	2	0	0	0	0	0	0	0	0	0	0	0	0	0	0	0	0	0	0	0	1	0	0
ENSG00000249966.1	0	0	0	0	1	0	0	0	0	0	0	0	0	0	0	0	1	0	0	0	0	0	0	0	0	0	0	0	0	0	0	0	0	0	0	0	0	0	0	0	0	0	0	0	0	0	0	0	0
ENSG00000274365.1	0	0	0	0	0	0	0	0	0	0	0	0	0	0	0	0	0	0	0	0	0	0	0	0	0	0	0	0	0	0	0	0	0	0	0	0	0	0	0	0	0	0	0	0	0	0	0	0	0
ENSG00000249216.1	5	3	14	4	1	4	5	2	1	6	4	5	0	21	1	5	5	9	9	6	3	2	3	17	5	2	2	0	4	6	5	6	4	3	3	4	3	8	1	2	1	2	2	2	7	5	4	8	2
ENSG00000265859.1	0	0	0	0	0	0	0	0	0	0	0	0	0	0	0	0	0	0	0	0	0	0	0	0	0	0	0	0	0	0	0	0	0	0	0	0	0	0	0	0	0	0	0	0	0	0	0	0	0
ENSG00000171700.12	513	249	522	437	480	116	234	130	317	448	479	298	411	278	150	171	265	344	287	234	176	483	146	525	297	231	175	252	586	406	370	550	282	139	508	200	144	556	529	252	1105	555	603	114	296	339	245	486	337
ENSG00000225331.1	2	2	2	4	3	1	3	1	3	2	0	2	5	4	5	1	0	0	2	3	3	0	1	0	2	4	1	1	8	0	5	0	0	2	6	1	4	0	9	0	7	3	5	0	1	5	1	1	5
ENSG00000153406.12	2447	879	1585	1608	1785	1462	1768	1395	2433	1725	1591	1155	1349	1630	1237	1461	1839	1393	2117	2145	1802	2381	1674	2319	2013	1559	1435	2161	2202	2262	2328	3161	2142	950	1763	1918	2637	2299	1019	1399	2560	1722	1399	1130	2263	1293	2150	1742	2273
ENSG00000277685.1	0	0	0	0	0	0	0	0	0	0	0	0	0	0	0	0	0	0	0	0	0	0	0	0	0	0	0	0	0	0	0	0	0	0	0	0	0	0	0	0	0	0	0	0	0	0	0	0	0
ENSG00000112273.6	0	0	0	0	0	0	0	0	0	0	2	2	0	1	0	0	0	2	0	0	0	0	0	1	0	0	0	0	0	0	0	0	0	0	0	1	0	1	0	0	0	0	0	0	0	0	0	0	0
ENSG00000256847.1	0	0	0	0	0	0	0	0	0	0	0	0	0	0	0	0	0	0	0	0	0	0	0	0	0	0	0	0	0	0	0	0	0	0	0	0	0	0	0	0	0	0	0	0	0	0	0	0	0
ENSG00000188811.11	2007	1342	2774	1973	1975	1695	2123	2918	2346	1802	1916	1630	2033	3414	1367	1995	1861	1803	2892	2423	1980	3539	1727	3580	1846	1727	1729	2221	2743	2846	2355	2671	3139	1747	2846	2215	2940	1604	1325	1052	1958	1638	1883	1593	2168	1268	2493	2885	3093
ENSG00000280187.1	1007	252	672	593	267	264	328	431	351	652	336	412	149	960	201	989	422	636	931	1615	460	457	370	978	549	170	191	531	270	356	301	1236	1037	421	289	520	434	474	137	583	71	270	186	288	1151	226	326	731	304
ENSG00000261486.1	0	0	0	0	0	0	0	0	0	0	0	0	0	0	0	0	0	0	0	0	0	0	0	0	1	0	0	0	0	0	0	1	0	0	0	0	0	0	0	0	0	0	0	0	0	0	0	0	0
ENSG00000237101.1	5	3	5	4	3	3	2	5	0	2	8	7	3	5	1	5	8	1	7	9	4	6	12	6	6	5	11	5	10	8	9	2	2	3	8	4	5	8	3	0	13	7	6	1	3	2	7	4	3
ENSG00000212025.3	0	0	0	0	0	0	0	0	0	0	0	0	0	0	0	0	0	0	0	0	0	0	0	0	0	0	0	0	0	0	0	0	0	0	0	0	0	0	0	0	0	0	0	0	0	0	0	0	0
ENSG00000230314.5	0	0	0	0	2	0	0	0	0	0	1	0	0	0	0	1	0	0	0	0	1	0	0	1	0	0	0	1	0	0	0	0	0	0	0	0	0	0	1	0	0	0	0	0	0	0	1	0	0
ENSG00000206782.1	0	0	0	0	0	0	0	0	0	0	0	0	0	0	0	0	0	0	0	0	0	0	0	0	0	0	0	0	0	0	0	0	0	0	0	0	0	0	0	0	0	0	0	0	0	0	0	0	0
ENSG00000281852.1	0	3	0	9	6	5	0	0	2	2	2	0	2	5	1	1	4	8	2	1	0	5	2	6	1	1	3	3	2	2	7	1	6	6	8	4	3	2	5	2	6	3	12	1	4	2	4	2	5
ENSG00000278773.1	0	0	0	0	0	0	0	0	0	0	0	0	0	0	0	0	0	0	0	0	0	0	0	0	0	0	0	0	0	0	0	0	0	0	0	0	0	0	0	0	0	0	0	0	0	0	0	0	0
ENSG00000150540.12	5193	2800	6458	4311	4206	4280	4827	8685	6357	4538	3165	3677	6753	6922	5395	5463	4778	4674	8282	5901	5036	9737	9808	7870	4744	4548	3958	5325	7150	5328	7556	11718	7196	3703	5116	5136	7505	4894	3219	3156	12002	3875	3872	4129	7281	2979	7584	7045	7570
ENSG00000266374.1	0	0	0	0	0	0	0	0	0	0	0	0	0	0	0	0	0	0	0	0	0	0	0	0	0	0	0	0	0	0	0	0	0	0	0	0	0	0	0	0	0	0	0	0	0	0	0	0	0
ENSG00000211892.3	68	402	127	140	2985	63	95	146	377	32	77	28	21356	4	1602	3	2730	18	126	9	123	6345	284	25	881	1887	587	713	5723	703	446	86	185	81	3454	21	1019	64	2440	11	62	2834	25948	372	31	13402	226	54	3595
ENSG00000266070.1	0	0	0	0	0	0	0	0	0	0	0	0	0	0	0	0	0	0	0	0	0	0	0	0	0	0	0	0	0	0	0	0	0	0	0	0	0	0	0	0	0	0	0	0	0	0	0	0	0
ENSG00000105509.9	2	7	0	4	0	4	1	0	1	0	1196	4	3	7	1	3	0	4	26	46	0	4	0	2	126	0	4	2	9	9	2	0	3	0	15	2	0	1	19	11	1	1	17	2	2	12	14	2	1
ENSG00000237987.1	1	0	0	0	0	0	0	0	0	0	0	0	0	0	0	0	0	0	1	0	1	0	0	0	0	0	0	1	0	0	1	0	0	0	1	0	1	0	0	0	1	1	1	0	0	0	1	0	0
ENSG00000273002.1	31	3	20	11	8	5	6	7	6	9	20	22	2	31	1	21	10	47	19	26	5	9	20	23	9	3	13	7	9	12	4	13	12	9	4	6	15	19	11	9	9	7	7	3	31	7	11	11	9
ENSG00000278264.1	0	0	0	0	0	0	0	0	0	0	0	0	0	0	0	0	0	0	0	0	0	0	0	0	0	0	0	0	0	0	0	0	0	0	0	0	0	0	0	0	0	0	0	0	0	0	0	0	0
ENSG00000261485.1	106	42	131	51	81	40	64	67	76	53	59	71	42	109	40	88	63	61	144	116	65	107	81	106	110	84	59	56	60	109	51	101	123	83	56	66	67	52	41	56	22	44	70	50	161	65	98	89	49
ENSG00000278914.1	0	0	2	0	1	0	0	1	0	0	0	3	0	0	0	0	0	5	0	2	0	0	1	0	0	0	0	0	0	1	1	0	0	0	1	0	1	0	0	0	0	0	1	0	0	0	0	0	0
ENSG00000250740.1	10	4	6	7	9	4	9	7	5	3	5	8	1	12	6	1	5	17	18	2	6	10	10	9	2	2	12	4	0	18	6	0	13	6	6	6	8	4	5	4	0	3	10	3	10	7	9	4	10
ENSG00000280901.1	0	0	0	0	0	0	0	0	0	0	0	0	0	0	0	0	0	0	0	0	0	0	0	0	0	0	0	0	0	0	0	0	0	0	0	0	0	0	0	0	0	0	0	0	0	0	0	0	0
ENSG00000251353.1	0	0	0	0	0	0	0	0	0	0	0	0	0	0	0	1	0	1	0	0	0	0	0	0	2	0	0	0	0	0	0	0	1	0	0	0	1	0	0	0	0	0	0	0	0	0	0	1	0
ENSG00000251027.1	0	1	0	1	0	1	1	0	0	0	1	0	0	3	0	0	0	1	0	1	0	0	1	0	0	0	1	0	1	0	1	2	0	0	1	2	2	0	0	0	2	0	0	1	0	0	0	0	0
ENSG00000241657.1	3	11	0	3	5	10	0	0	3	3	2	0	20	0	10	1	2	3	1	0	2	9	1	0	1	4	1	2	9	3	6	4	0	0	8	1	1	0	10	0	11	10	16	1	0	9	1	1	0
ENSG00000249658.1	0	0	0	0	0	0	0	0	0	0	0	0	0	0	0	0	0	0	0	0	0	0	0	0	0	0	0	0	0	0	0	0	0	0	0	0	0	0	1	0	0	0	0	1	0	0	0	0	1
ENSG00000185837.3	23	3	21	11	20	16	11	10	20	11	14	10	16	19	15	33	43	10	29	21	21	10	30	17	26	17	10	27	22	24	17	27	43	18	15	19	15	24	8	22	6	9	10	21	27	12	19	13	15
ENSG00000259028.1	0	0	0	0	0	0	0	0	0	0	0	0	0	0	0	0	0	0	0	0	0	0	0	0	0	0	0	0	0	0	0	0	0	0	0	0	0	0	0	0	0	0	0	0	0	0	0	0	0
ENSG00000226207.1	1	0	2	2	0	0	0	2	0	1	0	0	0	7	0	2	0	2	7	7	1	0	1	0	0	1	0	0	1	1	0	1	3	0	0	0	0	0	0	2	0	2	2	3	1	2	1	4	0
ENSG00000259873.1	0	0	0	0	0	0	0	0	1	0	0	0	0	0	0	0	0	0	0	0	0	0	0	0	0	0	0	0	1	0	0	0	0	0	0	0	0	0	0	0	0	0	0	0	0	0	0	0	0
ENSG00000106948.15	2368	1315	1210	1726	1708	593	960	607	789	1856	1299	934	725	1115	536	1063	542	1726	1031	1327	791	1403	527	3898	1007	917	707	938	1502	1473	1395	915	1243	566	1969	791	871	1135	1271	702	2576	2120	2363	422	1306	1288	948	975	826
ENSG00000274366.1	0	0	0	1	1	2	5	1	2	0	3	0	0	0	1	0	1	0	0	0	0	1	0	0	0	0	4	0	2	8	2	0	0	1	4	3	3	0	0	0	0	1	4	1	0	2	5	0	0
ENSG00000205327.3	0	0	0	0	0	0	0	0	0	0	0	0	0	0	0	0	0	0	0	0	0	0	0	0	0	0	0	0	0	0	0	0	0	0	0	0	0	0	0	0	0	0	0	0	0	0	0	0	0
ENSG00000249215.1	0	1	3	2	0	0	2	0	7	3	1	0	2	6	0	1	0	4	2	1	2	3	1	3	1	2	1	4	0	1	2	3	2	3	2	3	1	2	1	0	0	1	0	1	11	2	6	2	4
ENSG00000207930.1	0	0	0	0	0	0	0	0	0	0	0	0	0	0	0	0	0	0	0	0	0	0	0	0	0	0	1	0	0	0	0	0	0	0	0	0	0	0	0	0	0	0	0	0	0	0	0	0	0
ENSG00000076321.9	923	957	1710	1340	1384	893	1228	1526	1314	1256	1540	763	968	1605	835	1350	858	1364	1899	1451	1111	1987	1040	1963	818	1204	920	1254	1850	1431	1760	1358	1609	932	1681	1265	1993	1007	746	583	1469	1041	1624	923	1350	792	1645	1512	1543
ENSG00000258421.2	0	0	0	0	0	0	0	1	0	0	0	0	0	0	0	0	0	0	0	0	0	0	0	0	0	0	0	0	0	0	0	0	0	0	0	0	0	0	0	0	0	0	0	0	0	0	0	0	0
ENSG00000276869.1	0	0	0	0	0	0	0	0	0	0	1	0	0	0	0	0	0	0	0	0	0	0	0	0	0	0	0	0	0	0	0	0	0	0	0	0	0	0	0	0	0	0	0	0	0	0	0	0	0
ENSG00000244246.1	0	0	0	0	0	0	0	0	0	0	0	0	0	0	0	0	0	0	0	0	0	0	0	0	0	0	0	0	0	0	0	0	0	0	0	0	0	0	0	0	0	0	0	0	0	0	0	0	0
ENSG00000141367.10	53090	30283	71130	40731	36334	31095	40041	49142	42336	43626	38057	41376	29275	75592	17995	47989	23741	37984	70763	56172	39210	61898	20376	70093	47299	35613	19354	45045	51117	42900	50240	91162	56373	30856	41820	41307	48764	40308	18263	22242	34119	37055	32571	27994	55159	30581	38659	72908	46949
ENSG00000258577.1	0	0	0	0	0	0	0	0	0	0	0	0	0	0	0	0	0	0	0	0	0	0	0	0	0	0	0	0	0	0	0	0	0	0	0	0	0	0	0	0	0	0	0	0	0	0	0	0	0
ENSG00000264342.2	0	0	0	0	0	0	0	0	0	0	0	0	0	0	0	0	0	0	0	0	0	0	0	0	0	0	0	0	0	0	0	0	0	0	0	0	0	0	0	0	0	0	0	0	0	0	0	0	0
ENSG00000252128.1	0	0	0	0	0	0	0	0	0	1	0	0	0	1	0	0	0	0	1	5	0	0	0	4	2	0	0	0	0	0	1	0	0	1	1	0	0	1	0	0	1	0	0	0	0	0	0	0	0
ENSG00000230185.4	24	9	38	26	28	19	23	28	31	26	22	22	12	37	31	31	25	31	22	40	47	33	59	12	27	34	26	43	35	37	48	34	44	45	20	43	52	20	9	35	34	17	16	28	40	17	45	35	28
ENSG00000205771.5	117	74	109	145	90	127	121	94	123	165	92	141	80	265	80	139	119	116	111	112	124	83	131	203	133	69	90	104	136	159	220	181	222	97	107	142	137	139	65	75	107	101	75	115	139	61	176	118	151
ENSG00000143553.9	2567	1024	2696	1651	1620	1108	1421	1315	1724	2156	1752	1695	1376	3020	1155	1908	1768	2284	2782	2413	1227	2263	2152	3390	2224	1386	1034	1699	1897	1891	1928	4366	2321	1171	1802	1586	1983	2123	1123	1656	1580	1541	1727	1056	3028	1325	1809	2777	1697
ENSG00000226476.2	0	0	1	1	2	0	0	2	0	0	2	0	0	0	1	0	1	1	0	0	0	0	0	0	0	0	0	0	0	2	0	0	0	0	1	0	1	0	3	0	0	0	5	0	0	1	1	0	1
ENSG00000253573.1	0	0	0	0	0	0	1	0	0	0	0	0	0	0	0	0	0	0	0	0	0	1	0	0	0	0	1	0	0	0	0	0	0	0	0	0	0	0	0	0	0	2	0	0	0	0	0	0	1
ENSG00000225444.1	1	0	0	0	0	0	0	0	0	1	0	0	0	0	0	0	0	0	0	0	0	0	0	1	0	0	0	0	0	0	0	0	0	0	0	0	0	0	0	0	0	0	0	0	0	0	0	0	0
ENSG00000268580.1	0	0	0	0	0	0	0	0	0	0	0	0	0	0	0	0	0	0	0	0	0	0	0	0	0	0	0	0	0	0	0	1	0	0	0	0	0	0	0	0	0	0	0	0	0	0	0	0	0
ENSG00000215270.3	0	1	1	1	2	1	1	1	4	0	8	0	3	0	1	1	3	1	2	0	2	2	2	3	0	2	1	0	0	0	0	7	3	0	3	3	0	2	4	1	23	1	5	1	2	1	7	4	1
ENSG00000254151.1	0	0	0	0	0	0	0	0	0	0	0	0	0	0	0	0	0	0	0	0	0	0	0	0	0	0	0	0	0	0	0	0	0	0	0	0	0	0	0	0	1	0	0	0	0	0	0	0	0
ENSG00000225238.1	1	0	0	0	0	3	1	0	0	2	0	0	1	0	1	0	0	0	0	1	0	0	1	0	0	0	2	2	1	0	0	2	3	0	0	0	4	0	0	1	1	0	0	0	1	0	2	0	1
ENSG00000124467.17	0	0	0	2	1	0	0	0	0	0	1	0	0	0	0	0	0	0	0	0	0	0	0	0	0	1	0	3	0	0	0	0	0	0	1	0	1	0	0	0	2	1	0	0	0	0	0	0	3
ENSG00000260802.1	0	54	85	184	137	5	99	12	26	1	48	8	62	2	13	1	38	3	102	0	54	27	10	4	17	12	55	13	77	71	17	0	4	47	239	10	40	0	27	3	1	5	23	5	5	234	30	4	72
ENSG00000278406.1	0	0	0	0	0	0	0	0	0	0	0	0	0	0	0	0	0	0	0	0	0	0	0	0	0	0	0	0	0	0	0	0	0	0	0	0	0	0	0	0	0	0	0	0	0	0	0	0	0
ENSG00000130287.12	3	1	1	1	1	1	4	0	0	1	3	2	2	2	0	1	3	3	5	5	1	3	0	12	3	2	1	3	0	0	3	2	6	0	0	2	2	1	2	2	1	3	1	1	6	0	0	4	5
ENSG00000186124.3	0	0	0	0	0	0	0	0	0	0	0	0	0	0	0	0	0	0	0	0	0	1	0	0	0	0	0	0	0	0	0	0	1	0	0	0	0	0	0	0	0	0	0	0	0	0	0	0	0
ENSG00000232104.3	22	35	83	54	28	38	43	60	16	65	53	44	12	146	32	61	56	68	53	70	46	32	31	44	39	12	41	66	22	51	37	41	69	65	45	27	60	23	13	31	16	30	40	45	44	28	78	66	42
ENSG00000251261.4	0	0	0	0	0	0	0	0	0	0	1	0	0	0	0	0	0	0	0	0	0	0	0	0	0	0	0	0	0	0	0	0	0	0	0	0	0	0	0	0	0	0	0	0	0	0	0	0	0
ENSG00000240458.1	0	0	0	0	0	0	0	0	0	0	0	0	0	0	0	0	0	0	0	0	0	0	0	0	0	0	0	0	0	0	0	0	0	0	0	0	0	0	0	0	0	0	0	0	0	0	0	0	0
ENSG00000277723.1	0	0	0	0	0	0	0	1	0	0	0	1	0	0	0	0	0	0	2	0	0	0	1	0	0	0	0	0	0	0	0	0	0	0	0	0	0	0	0	0	0	0	0	0	0	0	0	0	0
ENSG00000222579.1	0	0	0	0	0	0	0	0	0	0	0	0	0	0	0	0	0	0	0	1	0	0	0	0	0	0	0	0	0	0	0	0	0	0	0	0	0	0	0	0	0	0	0	0	0	0	0	0	1
ENSG00000275362.1	0	0	0	0	0	0	0	0	0	0	1	0	0	0	0	0	0	0	0	0	0	0	0	0	0	0	0	0	0	0	0	0	0	0	0	0	0	0	0	0	0	0	1	0	0	0	1	0	0
ENSG00000253959.1	24	2	11	2	1	1	3	9	5	3	1	2	6	1	3	24	2	20	13	1	3	8	4	0	0	1	2	6	6	7	2	0	10	1	1	10	10	3	2	80	0	0	0	4	2	4	1	19	11
ENSG00000253098.1	1	0	0	0	0	0	0	0	0	0	0	0	1	0	0	0	1	0	0	0	0	0	0	0	0	0	0	0	0	0	0	0	0	0	0	0	0	0	0	0	0	0	0	0	0	0	0	0	0
ENSG00000106263.16	10133	5496	9168	7042	7547	6073	7441	7480	9182	7894	8189	6315	4638	10826	3526	7442	5000	7181	9763	9107	6933	11029	4006	10112	7833	6830	4551	8438	8968	7779	9815	12943	8668	5180	7890	7810	8641	8464	3991	5203	13186	8975	8733	4852	10154	6564	7947	10142	7863
ENSG00000253644.1	0	0	0	0	0	0	0	0	0	0	0	0	0	0	0	0	0	0	0	0	0	0	0	0	0	0	0	0	0	0	0	0	0	0	0	0	0	0	0	0	1	0	0	0	0	0	0	0	0
ENSG00000162520.13	80	255	110	384	171	49	90	62	74	103	453	68	101	116	20	91	115	166	153	117	67	143	27	134	122	97	45	102	166	211	67	119	135	72	209	115	89	137	173	35	35	227	690	53	68	165	167	77	109
ENSG00000252804.1	0	0	0	0	0	0	0	0	0	0	0	0	0	0	0	0	0	2	0	0	0	0	0	0	0	0	0	0	0	0	0	0	0	0	0	0	0	0	0	0	0	0	0	0	0	0	0	0	0
ENSG00000277000.1	0	0	0	0	0	0	0	0	0	1	0	0	0	0	0	0	0	0	0	0	0	0	0	0	0	0	0	0	0	0	0	0	0	0	0	0	0	0	0	0	0	0	0	0	0	0	0	0	0
ENSG00000227543.4	45	81	90	111	157	276	329	429	292	49	77	49	82	55	178	46	43	66	163	38	338	240	289	98	55	95	206	403	255	123	148	144	91	174	129	223	494	50	43	22	34	86	60	294	40	33	274	49	521
ENSG00000277304.1	0	0	0	1	0	1	0	0	1	0	2	0	0	0	0	0	0	1	0	0	0	1	0	0	0	0	2	0	0	0	0	0	0	1	1	2	1	0	2	0	0	0	1	0	0	0	0	0	0
ENSG00000222244.1	0	0	0	0	0	0	0	0	0	0	0	0	0	0	0	0	0	0	0	0	0	0	0	0	0	0	0	0	0	0	0	0	0	0	0	0	0	0	0	0	0	0	0	0	0	0	0	0	0
ENSG00000189319.12	2402	715	2636	2834	2305	1972	2475	2295	3013	2061	1682	2167	1119	4504	865	3674	1210	2457	2609	3706	2386	2756	1308	2697	1989	1735	1603	2474	1924	1900	3116	2281	2565	1480	2351	2501	2419	2195	1070	1328	2428	2259	1884	1481	2745	1261	1976	2449	2315
ENSG00000273153.1	4	2	5	12	5	3	3	6	6	0	3	1	5	9	1	6	5	12	5	3	3	4	6	2	4	4	8	3	6	11	6	6	2	1	2	8	9	3	1	6	6	6	10	3	10	3	7	9	6
ENSG00000187867.7	7375	483	3324	2608	1872	2096	2353	1002	1783	4975	1198	4784	394	3560	718	4273	1815	2653	3632	6855	1706	2274	1701	4298	3636	1180	1366	1815	1365	961	2621	6541	2283	506	1483	2555	2060	4069	346	3592	1048	1046	719	880	5655	904	2015	4927	2187
ENSG00000137764.18	1403	701	1544	1203	1055	953	1117	1161	1431	1338	1333	1155	813	2088	574	1280	1107	1065	1576	1391	1179	1519	837	1539	1172	1002	704	1267	1198	1240	1517	1834	1747	1029	1163	1355	1500	1113	616	684	757	1127	1271	800	1526	793	1294	1792	1205
ENSG00000222438.1	0	0	0	0	0	0	0	0	0	0	0	0	0	0	0	0	0	0	1	0	0	0	0	0	0	0	0	0	0	0	0	0	0	0	0	0	0	1	0	0	0	0	0	0	0	0	0	0	0
ENSG00000214643.5	0	0	0	0	0	0	0	0	0	0	0	0	0	0	0	0	0	0	0	0	0	0	0	0	0	0	0	0	0	0	0	0	0	0	0	0	0	0	0	0	0	0	0	0	0	0	0	0	0
ENSG00000266426.1	0	0	0	0	0	0	0	0	0	0	0	0	0	0	0	0	0	0	0	0	0	0	0	0	0	0	0	0	0	0	0	0	0	0	0	0	0	0	0	0	0	0	0	0	0	0	0	0	0
ENSG00000173391.7	15	332	59	340	1297	1068	1405	1726	876	171	776	218	759	12	465	15	917	28	349	39	1648	2948	321	17	111	895	1987	745	1616	1381	2018	99	104	970	1581	1970	1644	24	1244	21	2367	954	1487	1233	67	561	1317	32	1322
ENSG00000272682.1	9	0	5	3	7	9	2	6	6	3	3	6	0	9	0	8	5	7	3	13	9	5	3	2	4	2	5	3	3	3	2	5	7	4	5	9	6	2	1	3	5	2	2	1	6	2	6	8	10
ENSG00000248431.1	1	0	0	0	0	0	0	0	0	0	0	0	0	0	0	0	0	0	1	0	0	1	0	0	0	0	0	0	0	0	0	0	0	0	0	0	0	0	0	0	0	0	0	0	0	0	1	0	0
ENSG00000205403.11	10026	11416	6062	9460	11598	8071	13440	20302	17312	5510	14379	2481	11491	4487	8517	2783	7869	4351	17787	6821	11949	27591	12173	4356	9837	8273	7479	17015	22693	15836	11569	14373	9235	4810	31937	7689	19534	15965	10004	2639	15365	19241	12760	8486	17048	9141	16113	4591	29374
ENSG00000227716.1	0	0	0	0	0	0	0	0	0	0	0	0	0	0	0	0	0	0	0	0	0	0	0	0	0	0	0	0	0	0	0	0	0	0	0	0	0	0	0	0	0	0	0	0	0	0	0	0	0
ENSG00000173908.8	0	0	0	0	1	0	0	0	0	0	1	0	0	0	0	0	0	0	0	0	0	1	0	0	0	0	0	0	0	0	0	0	0	0	2	0	0	0	0	0	0	0	1	0	0	0	0	0	0
ENSG00000178922.15	702	231	533	503	567	452	546	544	776	489	662	350	411	518	428	476	520	673	592	731	512	481	567	714	547	458	493	658	661	576	829	641	614	269	551	551	665	770	275	466	572	515	723	296	657	314	813	617	874
ENSG00000278405.1	0	0	0	0	0	0	0	0	0	0	0	0	0	0	0	0	0	0	0	0	0	0	0	0	0	0	0	1	0	0	0	0	0	0	0	0	0	0	0	0	0	0	0	0	0	0	0	0	0
ENSG00000229042.2	0	0	0	0	0	0	0	0	0	0	0	1	0	0	0	0	0	0	0	0	0	0	0	0	0	0	0	0	0	0	0	0	0	0	0	0	0	0	0	0	0	0	0	0	0	0	0	0	0
ENSG00000080224.16	48	7	171	16	13	13	25	44	21	160	11	43	12	50	27	56	20	129	26	300	29	24	57	212	49	142	9	117	38	27	66	95	22	14	21	19	29	19	22	78	185	31	39	26	86	16	12	393	81
ENSG00000248880.1	0	2	0	1	1	0	1	1	0	0	0	1	0	2	0	1	0	1	0	3	3	1	1	0	1	2	1	0	0	0	0	0	0	0	1	0	0	0	0	0	0	0	0	1	0	0	1	2	1
ENSG00000229533.1	0	0	0	0	1	0	0	0	0	0	0	0	0	0	0	0	0	1	0	1	0	0	0	2	0	0	0	0	0	0	0	0	4	0	0	0	0	0	0	0	0	0	0	0	0	0	0	0	0
ENSG00000116857.15	10239	3624	9069	6579	6098	4964	6859	6351	8921	6442	5828	5036	6929	8116	4917	6865	8334	7644	10739	9864	6286	10388	7514	11546	8207	6313	4118	7568	7287	6799	10576	14649	10443	4456	8530	6737	9209	11064	4611	6138	6390	7060	7138	4603	10472	5377	8761	9033	9941
ENSG00000213683.4	5	2	1	0	1	0	2	1	4	1	2	0	0	2	0	2	2	2	0	1	3	2	0	0	1	4	0	2	2	1	2	3	2	3	1	1	2	2	0	2	2	0	0	1	1	1	3	0	5
ENSG00000147604.12	34948	19941	27809	22362	27583	17771	23596	19429	31084	24489	25152	17763	32133	27082	15969	21848	30339	25046	39413	32090	24728	52478	18943	47208	27789	25428	17443	32834	34005	35117	43562	60430	33762	20037	31496	26478	29337	42108	19046	19051	44517	29370	38644	17931	38775	20441	29802	33685	25764
ENSG00000179603.16	155	178	177	119	240	77	102	57	164	108	159	123	35	138	76	269	184	136	249	137	144	146	81	46	330	98	46	178	80	165	192	340	205	110	87	236	149	159	128	141	151	62	143	110	110	83	113	159	66
ENSG00000257527.1	0	0	0	0	0	0	0	0	0	0	0	0	0	0	0	0	0	1	0	0	0	0	0	0	0	0	0	0	0	0	0	0	0	0	0	0	0	1	0	1	0	1	0	0	0	0	0	1	0
ENSG00000263658.1	0	0	0	0	0	0	0	0	0	0	0	0	0	0	0	0	0	0	0	0	0	0	0	0	0	0	0	0	0	0	0	0	0	0	0	0	0	0	0	0	0	0	0	0	0	0	1	0	0
ENSG00000257897.1	0	0	1	0	0	0	0	0	0	0	0	0	0	0	0	0	0	0	1	1	0	0	0	0	0	1	0	0	0	0	0	0	0	0	0	0	0	0	0	0	0	0	0	0	0	0	0	3	0
ENSG00000092607.12	21	20	11	71	52	3	37	9	5	113	294	8	47	13	1	39	42	24	157	68	5	25	8	23	221	36	11	7	89	57	42	79	151	5	35	65	17	14	40	13	694	16	91	1	19	138	15	88	15
ENSG00000272397.1	0	0	0	0	0	0	0	0	0	0	0	0	0	0	0	0	0	0	0	0	0	0	0	0	0	0	0	0	0	0	0	0	0	0	0	0	0	0	1	0	0	0	0	0	0	0	1	0	0
ENSG00000267131.1	23	1	35	27	19	19	25	24	16	36	16	41	8	41	11	20	49	76	40	45	14	16	22	35	22	19	19	23	19	29	27	62	29	14	17	26	33	28	6	20	1	7	22	25	20	13	26	38	19
ENSG00000119147.8	188	747	613	2309	1985	1493	1103	1243	1576	404	528	341	1169	305	1538	360	642	287	1562	294	911	3181	671	250	194	2093	2644	692	1750	890	946	557	634	1305	3110	283	2256	392	1102	222	40	202	3558	811	623	1106	1319	293	1573
ENSG00000131238.15	13060	6466	16042	9861	9816	5876	7434	7787	10214	10344	6818	7025	8621	13737	5163	11083	9647	12583	16558	13567	7927	14056	6252	21146	11030	8562	5471	9661	10181	10093	11029	20821	16332	7312	13086	10087	10214	12704	8152	6474	12229	7926	10471	6384	16499	8216	9662	16242	9119
ENSG00000232656.6	0	1	4	3	2	2	2	2	3	2	0	1	0	4	0	2	3	3	5	1	3	2	2	1	1	0	2	1	1	2	1	4	2	0	2	2	2	1	1	1	0	1	3	2	5	1	8	4	1
ENSG00000249038.2	0	0	0	0	0	0	0	0	0	0	0	0	0	0	0	0	0	0	0	0	0	0	0	0	0	0	0	0	0	0	2	0	0	0	0	0	0	0	0	0	0	0	0	0	0	0	0	0	0
ENSG00000254156.1	0	0	0	0	0	0	0	0	0	0	0	0	0	0	0	0	0	0	0	0	0	0	0	0	0	0	0	0	0	0	1	0	0	0	0	0	0	0	0	0	0	0	0	0	0	0	0	0	0
ENSG00000146109.4	1791	782	1915	1081	1273	802	1049	835	1344	1318	1134	908	829	1562	632	1186	1007	1761	1857	1697	858	1694	919	2507	1479	867	674	1188	1398	1097	1341	2266	1410	790	1328	1068	1230	1583	965	811	987	1108	1566	688	1938	944	1275	2012	1106
ENSG00000248215.4	0	0	0	0	0	1	0	2	2	0	1	0	6	1	2	0	1	0	1	0	0	0	0	0	0	1	1	0	2	1	10	0	1	2	7	1	0	0	1	0	0	1	0	0	0	0	3	0	3
ENSG00000260804.3	1707	547	1534	1012	1279	509	822	571	676	1461	768	1168	721	2064	234	1618	503	1239	1262	1885	717	1562	486	1984	1134	903	450	882	918	905	731	2415	1048	704	711	1086	744	960	312	908	1449	748	716	526	1525	574	583	1549	530
ENSG00000257475.2	2	1	13	4	3	1	1	0	3	6	2	2	1	1	1	3	0	5	1	2	0	2	2	1	0	0	4	2	0	3	1	3	2	1	2	3	1	1	0	1	1	1	4	3	1	3	4	2	6
ENSG00000232102.1	0	0	0	0	0	0	0	0	1	0	0	0	0	1	0	0	0	0	0	1	0	1	0	1	1	0	0	0	0	0	0	0	0	0	0	0	0	0	0	0	0	0	0	0	0	0	0	0	0
ENSG00000226527.1	0	0	0	0	3	2	2	2	0	0	2	0	1	0	2	0	1	0	0	2	1	1	4	6	1	2	0	2	2	2	0	2	2	1	0	1	0	1	0	0	6	2	0	1	3	0	2	0	1
ENSG00000270903.1	4	1	8	5	5	4	9	12	7	17	10	11	2	15	5	12	2	19	3	12	3	4	6	9	1	5	22	6	3	9	5	1	11	4	3	2	3	2	5	2	7	4	8	3	2	2	12	18	6
ENSG00000249318.1	0	0	1	0	0	0	0	0	0	0	0	0	0	0	0	0	0	0	0	0	0	0	0	0	0	0	0	0	0	0	0	0	0	0	0	0	0	0	0	0	0	0	0	0	0	0	0	0	0
ENSG00000270532.1	26	9	55	8	19	3	7	15	72	7	6	23	7	38	5	21	14	17	37	15	23	39	29	29	76	36	33	22	12	10	10	33	24	11	16	26	21	18	2	13	12	8	5	13	21	3	9	24	34
ENSG00000236743.1	0	0	0	0	0	0	0	0	0	0	0	0	0	0	0	0	0	0	0	1	0	0	0	0	0	0	0	0	0	0	0	0	0	0	0	0	0	0	0	0	0	0	0	0	0	0	0	0	0
ENSG00000241317.1	0	0	0	0	0	0	0	0	0	0	0	0	0	0	0	0	0	0	0	0	0	0	0	0	0	0	0	0	0	0	0	0	0	0	0	0	0	0	0	0	0	0	0	0	0	0	0	0	0
ENSG00000275554.1	0	0	0	0	0	0	0	0	0	0	0	0	0	0	0	0	0	0	0	0	0	0	0	0	0	0	0	0	0	0	0	0	0	0	0	0	0	0	0	0	1	0	0	0	0	0	0	1	0
ENSG00000236920.2	0	0	0	0	0	0	0	0	0	0	0	0	0	0	0	0	0	0	0	0	0	0	0	0	0	0	0	0	0	0	0	0	0	0	0	0	0	0	0	0	0	0	0	0	0	0	0	0	0
ENSG00000261668.1	5	7	5	3	10	10	15	13	21	3	15	2	8	12	18	3	8	9	18	5	10	26	7	4	6	13	5	13	15	12	23	1	8	9	9	12	21	4	5	0	5	9	4	12	3	5	17	8	15
ENSG00000125945.13	1359	1284	2373	1272	1351	800	1199	1332	1041	1864	1765	1494	1202	2588	650	1908	967	1454	2487	1659	920	1873	647	1834	661	1145	646	1552	1830	1650	1483	2721	1870	1121	1469	1297	1454	1392	765	414	1754	1641	1522	880	1745	1033	1241	2149	1430
ENSG00000256995.5	4	2	3	5	5	0	5	3	0	2	5	3	3	6	2	4	6	5	9	13	6	8	2	11	3	2	1	1	2	3	2	4	8	8	1	8	7	3	2	3	1	5	9	2	5	4	5	14	11
ENSG00000269032.1	0	0	0	0	0	0	0	0	0	0	0	0	0	0	0	0	0	0	0	0	0	0	0	0	0	0	0	0	0	0	0	0	0	0	0	0	0	0	0	0	0	0	0	0	0	0	0	0	0
ENSG00000271947.1	18	6	33	12	14	1	8	2	7	29	4	7	6	11	1	7	4	32	5	8	1	3	3	43	3	2	10	4	6	6	2	2	9	8	6	4	11	2	4	9	2	7	5	4	0	4	0	6	1
ENSG00000279948.1	10	14	25	25	15	8	23	22	17	16	11	30	6	51	6	23	12	31	40	36	26	26	13	36	38	18	15	23	10	30	19	20	48	19	16	22	25	26	4	14	10	13	19	22	41	11	29	35	24
ENSG00000234257.1	0	0	0	0	0	0	0	0	0	0	0	0	0	0	0	0	0	0	0	0	0	0	0	0	0	0	0	0	0	0	0	0	0	0	0	0	0	0	0	0	0	0	0	0	0	0	0	0	0
ENSG00000269667.1	0	0	1	0	0	0	0	0	0	0	0	1	0	0	0	0	0	0	0	1	0	1	0	0	0	1	0	0	0	0	0	0	0	0	1	1	1	0	0	0	0	0	1	0	0	1	0	0	0
ENSG00000278349.1	0	0	0	0	0	0	0	0	0	0	0	0	0	0	0	0	0	0	0	0	0	0	0	0	0	0	0	0	0	0	0	0	0	0	0	0	0	0	0	0	0	0	0	0	0	0	0	0	0
ENSG00000205659.9	813	655	1257	811	1177	948	1473	1694	1995	877	804	634	1310	974	1509	838	942	818	1535	990	1786	2581	1376	1376	786	1328	1452	1306	2133	1491	2309	1273	1134	997	1822	1244	2854	887	610	514	435	805	996	1461	1044	686	1777	1172	2757
ENSG00000048052.20	305	1351	491	933	782	372	400	460	542	543	844	349	811	305	308	227	487	520	651	381	462	1116	305	862	387	613	297	638	694	977	541	822	1484	694	827	517	571	486	840	177	686	745	1909	343	492	873	700	641	561
[truncated: 58,484 more rows]
[truncated: 562 more columns]
