# Supplementary material for: Comprehensive analysis of lncRNA biomarkers in kidney renal clear cell carcinoma by lncRNA-mediated ceRNA network
Source: PLoS One. 2021 Jun 8;16(6):e0252452. doi: 10.1371/journal.pone.0252452 (PMC8186793; doi:10.1371/journal.pone.0252452)
Supplement: S1 File — (ZIP) [file pone.0252452.s001.zip › original material/metadata.cart.2020-06-24.json]

[{
  "experimental_strategy": "RNA-Seq", 
  "data_category": "Transcriptome Profiling", 
  "file_size": 255928, 
  "data_format": "TXT", 
  "state": "released", 
  "analysis": {
    "updated_datetime": "2018-09-06T17:41:51.247648-05:00", 
    "created_datetime": "2016-05-30T18:59:27.253308-05:00", 
    "workflow_version": "v1", 
    "analysis_id": "b73eb8f3-c8d8-40e5-9d26-69599ccdc5ac", 
    "submitter_id": "9d5c2ed8-443b-4c71-b5b2-d9fc98b322c0_count", 
    "workflow_type": "HTSeq - Counts", 
    "workflow_link": "https://github.com/NCI-GDC/htseq-cwl", 
    "state": "released", 
    "input_files": [
      {
        "experimental_strategy": "RNA-Seq", 
        "data_category": "Sequencing Reads", 
        "file_size": 10429090813, 
        "created_datetime": "2016-05-29T20:06:05.189936-05:00", 
        "data_format": "BAM", 
        "data_type": "Aligned Reads", 
        "state": "released", 
        "updated_datetime": "2018-11-15T21:12:37.513272-06:00", 
        "platform": "Illumina", 
        "md5sum": "f72d6628bfb3dc42890b0daa245c579c", 
        "access": "controlled", 
        "submitter_id": "7ea7e17c-1b68-42ca-a0f5-3a889670dc36", 
        "file_name": "7ea7e17c-1b68-42ca-a0f5-3a889670dc36_gdc_realn_rehead.bam", 
        "file_id": "7403fa3a-c067-4ea1-9a1e-b3722b19d6ad"
      }
    ]
  }, 
  "access": "open", 
  "data_type": "Gene Expression Quantification", 
  "md5sum": "161d0431b6e600021a1dade22708d1c9", 
  "submitter_id": "9d5c2ed8-443b-4c71-b5b2-d9fc98b322c0_count", 
  "associated_entities": [
    {
      "entity_submitter_id": "TCGA-CZ-5457-11A-01R-1503-07", 
      "entity_type": "aliquot", 
      "entity_id": "05ee2da4-e22f-4cf0-911c-ca089ceba8f0", 
      "case_id": "f00b7956-73a9-4e4b-85d2-60b3ba13f4a4"
    }
  ], 
  "file_name": "9d5c2ed8-443b-4c71-b5b2-d9fc98b322c0.htseq.counts.gz", 
  "file_id": "39ec7ba4-3a83-41b1-80b4-af4f50b21401"
},{
  "experimental_strategy": "RNA-Seq", 
  "data_category": "Transcriptome Profiling", 
  "file_size": 255893, 
  "data_format": "TXT", 
  "state": "released", 
  "analysis": {
    "updated_datetime": "2018-09-06T17:41:51.247648-05:00", 
    "created_datetime": "2016-05-26T21:08:02.095811-05:00", 
    "workflow_version": "v1", 
    "analysis_id": "73f663c6-ae54-47f4-9c3a-fe81b2401428", 
    "submitter_id": "f426d6b8-5010-471c-aa9c-253269f6bc03_count", 
    "workflow_type": "HTSeq - Counts", 
    "workflow_link": "https://github.com/NCI-GDC/htseq-cwl", 
    "state": "released", 
    "input_files": [
      {
        "experimental_strategy": "RNA-Seq", 
        "data_category": "Sequencing Reads", 
        "file_size": 9972041638, 
        "created_datetime": "2016-05-25T21:15:51.860569-05:00", 
        "data_format": "BAM", 
        "data_type": "Aligned Reads", 
        "state": "released", 
        "updated_datetime": "2018-11-15T20:08:12.509468-06:00", 
        "platform": "Illumina", 
        "md5sum": "1f1e014a2f6db6ab614d096540f9edeb", 
        "access": "controlled", 
        "submitter_id": "07a0612b-35a0-47f9-90af-6e019f88cd87", 
        "file_name": "07a0612b-35a0-47f9-90af-6e019f88cd87_gdc_realn_rehead.bam", 
        "file_id": "1957b5e8-b855-4ddd-ad95-83b9f1df4098"
      }
    ]
  }, 
  "access": "open", 
  "data_type": "Gene Expression Quantification", 
  "md5sum": "b99153e18cca196290ddc6109f4a5217", 
  "submitter_id": "f426d6b8-5010-471c-aa9c-253269f6bc03_count", 
  "associated_entities": [
    {
      "entity_submitter_id": "TCGA-CJ-5686-01A-11R-1672-07", 
      "entity_type": "aliquot", 
      "entity_id": "14861126-c113-48e2-af64-41d946dc09ec", 
      "case_id": "0631dc8c-5950-4419-adf2-ec3b1e259fc8"
    }
  ], 
  "file_name": "f426d6b8-5010-471c-aa9c-253269f6bc03.htseq.counts.gz", 
  "file_id": "1433bdf9-1de5-4879-a4c2-2ee43800c1ba"
},{
  "experimental_strategy": "RNA-Seq", 
  "data_category": "Transcriptome Profiling", 
  "file_size": 258266, 
  "data_format": "TXT", 
  "state": "released", 
  "analysis": {
    "updated_datetime": "2018-09-06T17:41:51.247648-05:00", 
    "created_datetime": "2016-05-30T18:55:51.057980-05:00", 
    "workflow_version": "v1", 
    "analysis_id": "b8de0a35-353e-43c7-af9b-4602b6faa125", 
    "submitter_id": "f0532052-b496-4435-abc4-93e23c6a68a5_count", 
    "workflow_type": "HTSeq - Counts", 
    "workflow_link": "https://github.com/NCI-GDC/htseq-cwl", 
    "state": "released", 
    "input_files": [
      {
        "experimental_strategy": "RNA-Seq", 
        "data_category": "Sequencing Reads", 
        "file_size": 11599947908, 
        "created_datetime": "2016-05-29T13:16:35.724197-05:00", 
        "data_format": "BAM", 
        "data_type": "Aligned Reads", 
        "state": "released", 
        "updated_datetime": "2018-11-15T20:46:44.319330-06:00", 
        "platform": "Illumina", 
        "md5sum": "af57ae4bc02c514d0c70b8accb9c7a38", 
        "access": "controlled", 
        "submitter_id": "96433158-01d2-4f61-8209-5bc8f6c27983", 
        "file_name": "96433158-01d2-4f61-8209-5bc8f6c27983_gdc_realn_rehead.bam", 
        "file_id": "40362ec0-37a7-4eac-b8c0-9c76e548761e"
      }
    ]
  }, 
  "access": "open", 
  "data_type": "Gene Expression Quantification", 
  "md5sum": "1470b41aaa98f0ad2eb4807590b80e7c", 
  "submitter_id": "f0532052-b496-4435-abc4-93e23c6a68a5_count", 
  "associated_entities": [
    {
      "entity_submitter_id": "TCGA-B0-5084-01A-01R-1334-07", 
      "entity_type": "aliquot", 
      "entity_id": "cf354f28-63b6-462a-aa6c-d0750739f0ae", 
      "case_id": "e9f855b3-291b-449d-9758-caa0f99fa76d"
    }
  ], 
  "file_name": "f0532052-b496-4435-abc4-93e23c6a68a5.htseq.counts.gz", 
  "file_id": "eaafd85b-44d4-41d2-a898-c882de2ccdd2"
},{
  "experimental_strategy": "RNA-Seq", 
  "data_category": "Transcriptome Profiling", 
  "file_size": 262474, 
  "annotations": [
    {
      "status": "Approved", 
      "entity_type": "case", 
      "created_datetime": "2012-10-31T00:00:00", 
      "notes": "Prior malignancy melanoma of the chest wall. No systemic chemotherapy or radiation.", 
      "entity_submitter_id": "TCGA-BP-5201", 
      "classification": "Notification", 
      "state": "released", 
      "annotation_id": "35813765-183f-5e51-bb8d-93c2e0c22752", 
      "updated_datetime": "2018-08-23T16:36:27.780612-05:00", 
      "entity_id": "54c9850c-9b67-42ea-a04b-16a88f786dfa", 
      "submitter_id": "11817", 
      "category": "Prior malignancy", 
      "case_id": "54c9850c-9b67-42ea-a04b-16a88f786dfa"
    }
  ], 
  "data_format": "TXT", 
  "data_type": "Gene Expression Quantification", 
  "state": "released", 
  "analysis": {
    "updated_datetime": "2018-09-06T17:41:51.247648-05:00", 
    "created_datetime": "2016-05-29T10:30:08.225049-05:00", 
    "workflow_version": "v1", 
    "analysis_id": "e35b8a1e-b9ef-44ef-92e2-1dae4834a123", 
    "submitter_id": "6c2a30ae-9435-4d9c-99dd-59d8d77f3920_count", 
    "workflow_type": "HTSeq - Counts", 
    "workflow_link": "https://github.com/NCI-GDC/htseq-cwl", 
    "state": "released", 
    "input_files": [
      {
        "experimental_strategy": "RNA-Seq", 
        "data_category": "Sequencing Reads", 
        "file_size": 10198947613, 
        "created_datetime": "2016-05-28T08:24:14.048178-05:00", 
        "data_format": "BAM", 
        "data_type": "Aligned Reads", 
        "state": "released", 
        "updated_datetime": "2018-11-15T20:08:12.509468-06:00", 
        "platform": "Illumina", 
        "md5sum": "3866b8523c604464c7853d15518c8623", 
        "access": "controlled", 
        "submitter_id": "e581f500-c4ea-41f4-b7f7-4dc4d7e8fae9", 
        "file_name": "e581f500-c4ea-41f4-b7f7-4dc4d7e8fae9_gdc_realn_rehead.bam", 
        "file_id": "1f7a4903-6ef9-4b11-8416-2f9e3c4aa152"
      }
    ]
  }, 
  "access": "open", 
  "md5sum": "a3708cc2024f4778f373a2b9fa2ba0ca", 
  "submitter_id": "6c2a30ae-9435-4d9c-99dd-59d8d77f3920_count", 
  "associated_entities": [
    {
      "entity_submitter_id": "TCGA-BP-5201-01A-01R-1426-07", 
      "entity_type": "aliquot", 
      "entity_id": "0a92ac08-a817-401f-8827-62b419b7afc2", 
      "case_id": "54c9850c-9b67-42ea-a04b-16a88f786dfa"
    }
  ], 
  "file_name": "6c2a30ae-9435-4d9c-99dd-59d8d77f3920.htseq.counts.gz", 
  "file_id": "7e52e9d5-4dd7-472b-a603-4fd9cc3f5f84"
},{
  "experimental_strategy": "RNA-Seq", 
  "data_category": "Transcriptome Profiling", 
  "file_size": 258938, 
  "data_format": "TXT", 
  "state": "released", 
  "analysis": {
    "updated_datetime": "2018-09-06T17:41:51.247648-05:00", 
    "created_datetime": "2016-05-30T18:50:34.550669-05:00", 
    "workflow_version": "v1", 
    "analysis_id": "52cda48a-1e61-47a1-9c62-111f122bc5f8", 
    "submitter_id": "586afb0b-e791-4efe-b5c9-eaac6ecce723_count", 
    "workflow_type": "HTSeq - Counts", 
    "workflow_link": "https://github.com/NCI-GDC/htseq-cwl", 
    "state": "released", 
    "input_files": [
      {
        "experimental_strategy": "RNA-Seq", 
        "data_category": "Sequencing Reads", 
        "file_size": 6917871683, 
        "created_datetime": "2016-05-30T06:08:05.931705-05:00", 
        "data_format": "BAM", 
        "data_type": "Aligned Reads", 
        "state": "released", 
        "updated_datetime": "2018-11-15T22:04:38.004773-06:00", 
        "platform": "Illumina", 
        "md5sum": "e1f1621a9dd265e8ba97ee761da585a1", 
        "access": "controlled", 
        "submitter_id": "5c026b2c-0d8f-4922-94f2-fe557dafbe7f", 
        "file_name": "5c026b2c-0d8f-4922-94f2-fe557dafbe7f_gdc_realn_rehead.bam", 
        "file_id": "ef73b735-d521-4eaa-9386-ffc44f58f77d"
      }
    ]
  }, 
  "access": "open", 
  "data_type": "Gene Expression Quantification", 
  "md5sum": "221941b0f088f1fae977b49a3f5745cc", 
  "submitter_id": "586afb0b-e791-4efe-b5c9-eaac6ecce723_count", 
  "associated_entities": [
    {
      "entity_submitter_id": "TCGA-B0-4845-01A-01R-1277-07", 
      "entity_type": "aliquot", 
      "entity_id": "aed585d4-f5ff-4de3-a405-64c6c057d52e", 
      "case_id": "cf77fe39-0b4a-4b38-b563-2a244b9fb5c0"
    }
  ], 
  "file_name": "586afb0b-e791-4efe-b5c9-eaac6ecce723.htseq.counts.gz", 
  "file_id": "f58791fe-b12b-420e-8c74-483291e613bb"
},{
  "experimental_strategy": "RNA-Seq", 
  "data_category": "Transcriptome Profiling", 
  "file_size": 254688, 
  "annotations": [
    {
      "status": "Approved", 
      "entity_type": "case", 
      "created_datetime": "2012-11-10T00:00:00", 
      "notes": "Pt with synchronous L KIRC.", 
      "entity_submitter_id": "TCGA-B0-5812", 
      "classification": "Notification", 
      "state": "released", 
      "annotation_id": "44bf6079-3d9b-56f8-adb5-a1e18448cf75", 
      "updated_datetime": "2018-08-23T16:36:27.780612-05:00", 
      "entity_id": "326745d8-98ca-4f4d-b217-96aea9faa1ad", 
      "submitter_id": "12025", 
      "category": "Synchronous malignancy", 
      "case_id": "326745d8-98ca-4f4d-b217-96aea9faa1ad"
    }
  ], 
  "data_format": "TXT", 
  "data_type": "Gene Expression Quantification", 
  "state": "released", 
  "analysis": {
    "updated_datetime": "2018-09-06T17:41:51.247648-05:00", 
    "created_datetime": "2016-05-29T10:09:42.165860-05:00", 
    "workflow_version": "v1", 
    "analysis_id": "f9094669-ea70-45a8-8364-3e5bf62d85ef", 
    "submitter_id": "cde6e107-8870-48c2-85b9-c0f1d71bfc0e_count", 
    "workflow_type": "HTSeq - Counts", 
    "workflow_link": "https://github.com/NCI-GDC/htseq-cwl", 
    "state": "released", 
    "input_files": [
      {
        "experimental_strategy": "RNA-Seq", 
        "data_category": "Sequencing Reads", 
        "file_size": 9038759328, 
        "created_datetime": "2016-05-27T01:48:58.284120-05:00", 
        "data_format": "BAM", 
        "data_type": "Aligned Reads", 
        "state": "released", 
        "updated_datetime": "2018-11-15T21:38:44.655215-06:00", 
        "platform": "Illumina", 
        "md5sum": "4211447a443b62e8a3f6549e7b64c941", 
        "access": "controlled", 
        "submitter_id": "66f0ce47-92bd-4e59-a141-ad45e7016d64", 
        "file_name": "66f0ce47-92bd-4e59-a141-ad45e7016d64_gdc_realn_rehead.bam", 
        "file_id": "b70cc2de-e767-4b31-8060-7174e23d9e37"
      }
    ]
  }, 
  "access": "open", 
  "md5sum": "2a145fea5a49131f9ed1567fce6c4073", 
  "submitter_id": "cde6e107-8870-48c2-85b9-c0f1d71bfc0e_count", 
  "associated_entities": [
    {
      "entity_submitter_id": "TCGA-B0-5812-01A-11R-1672-07", 
      "entity_type": "aliquot", 
      "entity_id": "6f070e17-0521-4561-80c0-04975ca45853", 
      "case_id": "326745d8-98ca-4f4d-b217-96aea9faa1ad"
    }
  ], 
  "file_name": "cde6e107-8870-48c2-85b9-c0f1d71bfc0e.htseq.counts.gz", 
  "file_id": "87cd130b-fdd0-4b61-8df9-fe953e74b842"
},{
  "experimental_strategy": "RNA-Seq", 
  "data_category": "Transcriptome Profiling", 
  "file_size": 256098, 
  "data_format": "TXT", 
  "state": "released", 
  "analysis": {
    "updated_datetime": "2018-09-06T17:41:51.247648-05:00", 
    "created_datetime": "2016-05-29T10:30:16.863390-05:00", 
    "workflow_version": "v1", 
    "analysis_id": "74bd56cf-08aa-4f95-ba9b-84cf172f7089", 
    "submitter_id": "bf321bbe-efdc-46d0-b93c-a410dfa3b179_count", 
    "workflow_type": "HTSeq - Counts", 
    "workflow_link": "https://github.com/NCI-GDC/htseq-cwl", 
    "state": "released", 
    "input_files": [
      {
        "experimental_strategy": "RNA-Seq", 
        "data_category": "Sequencing Reads", 
        "file_size": 10240681430, 
        "created_datetime": "2016-05-28T08:47:22.242233-05:00", 
        "data_format": "BAM", 
        "data_type": "Aligned Reads", 
        "state": "released", 
        "updated_datetime": "2018-11-15T21:56:00.379896-06:00", 
        "platform": "Illumina", 
        "md5sum": "e7197bc44833a0766cfe1b81ebcbeef2", 
        "access": "controlled", 
        "submitter_id": "66cd47e6-297c-4a43-874e-e010e8c4c002", 
        "file_name": "66cd47e6-297c-4a43-874e-e010e8c4c002_gdc_realn_rehead.bam", 
        "file_id": "dae99471-fbf7-4b59-bf6e-788c0ab5fefc"
      }
    ]
  }, 
  "access": "open", 
  "data_type": "Gene Expression Quantification", 
  "md5sum": "b48d462ddfeb40b49f199aefffbf6f76", 
  "submitter_id": "bf321bbe-efdc-46d0-b93c-a410dfa3b179_count", 
  "associated_entities": [
    {
      "entity_submitter_id": "TCGA-B4-5378-01A-01R-1503-07", 
      "entity_type": "aliquot", 
      "entity_id": "a2fcd6c7-44d1-4070-b009-df912485d485", 
      "case_id": "551e8a06-382f-4cc3-b6b4-6ad61181f1f7"
    }
  ], 
  "file_name": "bf321bbe-efdc-46d0-b93c-a410dfa3b179.htseq.counts.gz", 
  "file_id": "c5c4208e-7f33-4590-9fc4-384dbc49e205"
},{
  "experimental_strategy": "RNA-Seq", 
  "data_category": "Transcriptome Profiling", 
  "file_size": 254567, 
  "data_format": "TXT", 
  "state": "released", 
  "analysis": {
    "updated_datetime": "2018-09-06T17:41:51.247648-05:00", 
    "created_datetime": "2016-05-30T18:38:50.954101-05:00", 
    "workflow_version": "v1", 
    "analysis_id": "960c0f13-f877-4d11-a016-3e70a929c528", 
    "submitter_id": "22b2ac9e-b6d4-415e-b7ab-7c3c85c8d215_count", 
    "workflow_type": "HTSeq - Counts", 
    "workflow_link": "https://github.com/NCI-GDC/htseq-cwl", 
    "state": "released", 
    "input_files": [
      {
        "experimental_strategy": "RNA-Seq", 
        "data_category": "Sequencing Reads", 
        "file_size": 8613612284, 
        "created_datetime": "2016-05-30T08:37:20.953588-05:00", 
        "data_format": "BAM", 
        "data_type": "Aligned Reads", 
        "state": "released", 
        "updated_datetime": "2018-11-15T21:38:44.655215-06:00", 
        "platform": "Illumina", 
        "md5sum": "11f4a9710a0bec2b37acc492ac2ea8e6", 
        "access": "controlled", 
        "submitter_id": "8dcf23be-f7e5-4b1f-9973-5710d0262972", 
        "file_name": "8dcf23be-f7e5-4b1f-9973-5710d0262972_gdc_realn_rehead.bam", 
        "file_id": "b731b767-adf1-4594-bd18-bcddff77ef89"
      }
    ]
  }, 
  "access": "open", 
  "data_type": "Gene Expression Quantification", 
  "md5sum": "2fdf822e29128489704622624d050551", 
  "submitter_id": "22b2ac9e-b6d4-415e-b7ab-7c3c85c8d215_count", 
  "associated_entities": [
    {
      "entity_submitter_id": "TCGA-CJ-4912-01A-01R-1426-07", 
      "entity_type": "aliquot", 
      "entity_id": "7d3f4aeb-243c-4379-b9d5-1c8a312d475f", 
      "case_id": "a8db1341-a7fc-4306-91ad-5caaca5c8a6e"
    }
  ], 
  "file_name": "22b2ac9e-b6d4-415e-b7ab-7c3c85c8d215.htseq.counts.gz", 
  "file_id": "5fd3546f-a615-455b-b267-1795ad2a6283"
},{
  "experimental_strategy": "RNA-Seq", 
  "data_category": "Transcriptome Profiling", 
  "file_size": 263778, 
  "annotations": [
    {
      "status": "Approved", 
      "entity_type": "case", 
      "created_datetime": "2012-10-31T00:00:00", 
      "notes": "Prior malignancy skin cancer. No systemic chemotherapy or radiation.", 
      "entity_submitter_id": "TCGA-B2-5635", 
      "classification": "Notification", 
      "state": "released", 
      "annotation_id": "ef590a11-75d4-5fc0-8bf4-1ec478789fe5", 
      "updated_datetime": "2018-08-23T16:36:27.780612-05:00", 
      "entity_id": "597c81a3-5820-48b0-9a9c-c45257c7ad70", 
      "submitter_id": "11797", 
      "category": "Prior malignancy", 
      "case_id": "597c81a3-5820-48b0-9a9c-c45257c7ad70"
    }
  ], 
  "data_format": "TXT", 
  "data_type": "Gene Expression Quantification", 
  "state": "released", 
  "analysis": {
    "updated_datetime": "2018-09-06T17:41:51.247648-05:00", 
    "created_datetime": "2016-05-29T10:33:00.619957-05:00", 
    "workflow_version": "v1", 
    "analysis_id": "44d3d518-dd21-4a8e-839c-01f4e30653a8", 
    "submitter_id": "c5f1fac6-8b52-4a0d-b75c-fbb268b91fe6_count", 
    "workflow_type": "HTSeq - Counts", 
    "workflow_link": "https://github.com/NCI-GDC/htseq-cwl", 
    "state": "released", 
    "input_files": [
      {
        "experimental_strategy": "RNA-Seq", 
        "data_category": "Sequencing Reads", 
        "file_size": 13378278876, 
        "created_datetime": "2016-05-28T14:57:51.303261-05:00", 
        "data_format": "BAM", 
        "data_type": "Aligned Reads", 
        "state": "released", 
        "updated_datetime": "2018-11-15T21:56:00.379896-06:00", 
        "platform": "Illumina", 
        "md5sum": "4a7e8d53c9d2d9b2f9a05b7e3b186246", 
        "access": "controlled", 
        "submitter_id": "95667ba2-6732-40c7-82ea-61b00d4bc2a8", 
        "file_name": "95667ba2-6732-40c7-82ea-61b00d4bc2a8_gdc_realn_rehead.bam", 
        "file_id": "e0e59a17-2a03-414e-a067-c9587aff7701"
      }
    ]
  }, 
  "access": "open", 
  "md5sum": "0d2c7304fa50d48b8827344ff3a4497a", 
  "submitter_id": "c5f1fac6-8b52-4a0d-b75c-fbb268b91fe6_count", 
  "associated_entities": [
    {
      "entity_submitter_id": "TCGA-B2-5635-01B-04R-A277-07", 
      "entity_type": "aliquot", 
      "entity_id": "406d5669-f183-45eb-9a5c-df6fe081d1fe", 
      "case_id": "597c81a3-5820-48b0-9a9c-c45257c7ad70"
    }
  ], 
  "file_name": "c5f1fac6-8b52-4a0d-b75c-fbb268b91fe6.htseq.counts.gz", 
  "file_id": "fba38772-6957-4732-bd74-193382cf2142"
},{
  "experimental_strategy": "RNA-Seq", 
  "data_category": "Transcriptome Profiling", 
  "file_size": 253474, 
  "data_format": "TXT", 
  "state": "released", 
  "analysis": {
    "updated_datetime": "2018-09-06T17:41:51.247648-05:00", 
    "created_datetime": "2016-05-29T10:51:22.822283-05:00", 
    "workflow_version": "v1", 
    "analysis_id": "e4b8e829-28cc-467e-8922-331c78b2253d", 
    "submitter_id": "3b57505d-cea2-4f9c-8c85-862fefaa5c63_count", 
    "workflow_type": "HTSeq - Counts", 
    "workflow_link": "https://github.com/NCI-GDC/htseq-cwl", 
    "state": "released", 
    "input_files": [
      {
        "experimental_strategy": "RNA-Seq", 
        "data_category": "Sequencing Reads", 
        "file_size": 10326467551, 
        "created_datetime": "2016-05-29T04:48:17.974347-05:00", 
        "data_format": "BAM", 
        "data_type": "Aligned Reads", 
        "state": "released", 
        "updated_datetime": "2018-11-15T20:46:44.319330-06:00", 
        "platform": "Illumina", 
        "md5sum": "ea5d5c7256cb028ab939a3eef17c4e84", 
        "access": "controlled", 
        "submitter_id": "0dcfa106-f07e-4cf0-888b-506811633d76", 
        "file_name": "0dcfa106-f07e-4cf0-888b-506811633d76_gdc_realn_rehead.bam", 
        "file_id": "3de691ea-b011-455b-b846-fb0b8375778a"
      }
    ]
  }, 
  "access": "open", 
  "data_type": "Gene Expression Quantification", 
  "md5sum": "e3557c4bf707e7a3115a7afa11c702e6", 
  "submitter_id": "3b57505d-cea2-4f9c-8c85-862fefaa5c63_count", 
  "associated_entities": [
    {
      "entity_submitter_id": "TCGA-BP-5198-01A-01R-1426-07", 
      "entity_type": "aliquot", 
      "entity_id": "c09c8492-72c8-4bde-bdee-09a5eae43a8f", 
      "case_id": "8f936d84-3b81-4d1c-aca1-93f5c86ed1bc"
    }
  ], 
  "file_name": "3b57505d-cea2-4f9c-8c85-862fefaa5c63.htseq.counts.gz", 
  "file_id": "af5bd153-c882-4f44-946b-41afbf05072d"
},{
  "experimental_strategy": "RNA-Seq", 
  "data_category": "Transcriptome Profiling", 
  "file_size": 255070, 
  "data_format": "TXT", 
  "state": "released", 
  "analysis": {
    "updated_datetime": "2018-09-06T17:41:51.247648-05:00", 
    "created_datetime": "2016-05-29T10:20:23.159386-05:00", 
    "workflow_version": "v1", 
    "analysis_id": "0ea4e0b2-5193-46d0-b78e-f76282ee2111", 
    "submitter_id": "991273f3-2fd9-4c40-b6b3-2d8676b210de_count", 
    "workflow_type": "HTSeq - Counts", 
    "workflow_link": "https://github.com/NCI-GDC/htseq-cwl", 
    "state": "released", 
    "input_files": [
      {
        "experimental_strategy": "RNA-Seq", 
        "data_category": "Sequencing Reads", 
        "file_size": 9238674862, 
        "created_datetime": "2016-05-27T15:51:15.307081-05:00", 
        "data_format": "BAM", 
        "data_type": "Aligned Reads", 
        "state": "released", 
        "updated_datetime": "2018-11-15T17:21:45.437138-06:00", 
        "platform": "Illumina", 
        "md5sum": "8b5f87497467781a23435ffa575ba6b3", 
        "access": "controlled", 
        "submitter_id": "c6ac32f8-9f06-48b1-a84f-83df6e9c320f", 
        "file_name": "c6ac32f8-9f06-48b1-a84f-83df6e9c320f_gdc_realn_rehead.bam", 
        "file_id": "024da484-7267-4c31-8ac4-5e9a1c26ea69"
      }
    ]
  }, 
  "access": "open", 
  "data_type": "Gene Expression Quantification", 
  "md5sum": "60cae7945163caf88d50c2292340538e", 
  "submitter_id": "991273f3-2fd9-4c40-b6b3-2d8676b210de_count", 
  "associated_entities": [
    {
      "entity_submitter_id": "TCGA-BP-4758-01A-01R-1289-07", 
      "entity_type": "aliquot", 
      "entity_id": "e7421840-5e51-4bb8-aefe-2843171b5bd0", 
      "case_id": "44143697-c4b3-4051-9594-d53131c05889"
    }
  ], 
  "file_name": "991273f3-2fd9-4c40-b6b3-2d8676b210de.htseq.counts.gz", 
  "file_id": "5be42516-6169-4d3e-9b23-eae43b6ea61e"
},{
  "experimental_strategy": "RNA-Seq", 
  "data_category": "Transcriptome Profiling", 
  "file_size": 257422, 
  "data_format": "TXT", 
  "state": "released", 
  "analysis": {
    "updated_datetime": "2018-09-06T17:41:51.247648-05:00", 
    "created_datetime": "2016-05-29T10:46:17.393439-05:00", 
    "workflow_version": "v1", 
    "analysis_id": "f12395c7-3fab-4f9d-b6e5-3e664013befc", 
    "submitter_id": "bc2898e8-56c4-4e12-96ee-720ab9d4e958_count", 
    "workflow_type": "HTSeq - Counts", 
    "workflow_link": "https://github.com/NCI-GDC/htseq-cwl", 
    "state": "released", 
    "input_files": [
      {
        "experimental_strategy": "RNA-Seq", 
        "data_category": "Sequencing Reads", 
        "file_size": 12773067635, 
        "created_datetime": "2016-05-28T17:58:44.013243-05:00", 
        "data_format": "BAM", 
        "data_type": "Aligned Reads", 
        "state": "released", 
        "updated_datetime": "2018-11-15T19:59:41.719344-06:00", 
        "platform": "Illumina", 
        "md5sum": "b8ee3ca77168619ccf972e7d5059d638", 
        "access": "controlled", 
        "submitter_id": "66fa5fae-7238-4dd7-8cfc-9d6bc6b764be", 
        "file_name": "66fa5fae-7238-4dd7-8cfc-9d6bc6b764be_gdc_realn_rehead.bam", 
        "file_id": "0527193f-3a1b-4245-bbed-77d2df3f1e84"
      }
    ]
  }, 
  "access": "open", 
  "data_type": "Gene Expression Quantification", 
  "md5sum": "888218991204179464e74b5685e5c0e1", 
  "submitter_id": "bc2898e8-56c4-4e12-96ee-720ab9d4e958_count", 
  "associated_entities": [
    {
      "entity_submitter_id": "TCGA-CZ-4853-01A-01R-1426-07", 
      "entity_type": "aliquot", 
      "entity_id": "914d5d39-8731-4913-bce6-950283630fb1", 
      "case_id": "86f68b7d-30f9-4f01-a9ea-5db1fcd00453"
    }
  ], 
  "file_name": "bc2898e8-56c4-4e12-96ee-720ab9d4e958.htseq.counts.gz", 
  "file_id": "698bf6d5-b61c-4e8c-bf78-839b3a1f8fce"
},{
  "experimental_strategy": "RNA-Seq", 
  "data_category": "Transcriptome Profiling", 
  "file_size": 258941, 
  "data_format": "TXT", 
  "state": "released", 
  "analysis": {
    "updated_datetime": "2018-09-06T17:41:51.247648-05:00", 
    "created_datetime": "2016-05-29T10:22:03.472833-05:00", 
    "workflow_version": "v1", 
    "analysis_id": "dd1ddf9b-c7ee-4354-afc3-619b293937a3", 
    "submitter_id": "608afa9d-7bfd-44d3-9d73-1b027c185518_count", 
    "workflow_type": "HTSeq - Counts", 
    "workflow_link": "https://github.com/NCI-GDC/htseq-cwl", 
    "state": "released", 
    "input_files": [
      {
        "experimental_strategy": "RNA-Seq", 
        "data_category": "Sequencing Reads", 
        "file_size": 8106114021, 
        "created_datetime": "2016-05-27T18:06:33.524941-05:00", 
        "data_format": "BAM", 
        "data_type": "Aligned Reads", 
        "state": "released", 
        "updated_datetime": "2018-11-15T19:59:41.719344-06:00", 
        "platform": "Illumina", 
        "md5sum": "2acaa450d4895a72dc611575c0e2d5b5", 
        "access": "controlled", 
        "submitter_id": "291bddd3-1751-419b-99ca-d2c39f5c4bac", 
        "file_name": "291bddd3-1751-419b-99ca-d2c39f5c4bac_gdc_realn_rehead.bam", 
        "file_id": "13355a12-ce16-4e52-93b7-17c0c29270d0"
      }
    ]
  }, 
  "access": "open", 
  "data_type": "Gene Expression Quantification", 
  "md5sum": "48a9406eb12229c43945035651a787c4", 
  "submitter_id": "608afa9d-7bfd-44d3-9d73-1b027c185518_count", 
  "associated_entities": [
    {
      "entity_submitter_id": "TCGA-B0-5115-01A-01R-1420-07", 
      "entity_type": "aliquot", 
      "entity_id": "a518b0ae-54a3-4e7b-8663-cd1c44804805", 
      "case_id": "46bc69a9-0090-4809-92b8-8cb741d9007d"
    }
  ], 
  "file_name": "608afa9d-7bfd-44d3-9d73-1b027c185518.htseq.counts.gz", 
  "file_id": "22245d1e-8376-46e1-8d3c-b5c3961c772e"
},{
  "experimental_strategy": "RNA-Seq", 
  "data_category": "Transcriptome Profiling", 
  "file_size": 253413, 
  "data_format": "TXT", 
  "state": "released", 
  "analysis": {
    "updated_datetime": "2018-09-06T17:41:51.247648-05:00", 
    "created_datetime": "2016-05-30T18:56:04.212148-05:00", 
    "workflow_version": "v1", 
    "analysis_id": "79ee5876-08d5-4b55-a69a-fe6772c22262", 
    "submitter_id": "1d619122-94f2-4ced-81a3-475b6a510c3c_count", 
    "workflow_type": "HTSeq - Counts", 
    "workflow_link": "https://github.com/NCI-GDC/htseq-cwl", 
    "state": "released", 
    "input_files": [
      {
        "experimental_strategy": "RNA-Seq", 
        "data_category": "Sequencing Reads", 
        "file_size": 6841318358, 
        "created_datetime": "2016-05-29T13:41:16.205872-05:00", 
        "data_format": "BAM", 
        "data_type": "Aligned Reads", 
        "state": "released", 
        "updated_datetime": "2018-11-15T21:56:00.379896-06:00", 
        "platform": "Illumina", 
        "md5sum": "b7e0d465c46859fc57f64a764a6d372c", 
        "access": "controlled", 
        "submitter_id": "6008d9ea-c222-4bd6-9fe5-d54521712939", 
        "file_name": "6008d9ea-c222-4bd6-9fe5-d54521712939_gdc_realn_rehead.bam", 
        "file_id": "d55bafba-dc76-4d7e-9adf-f424613315e8"
      }
    ]
  }, 
  "access": "open", 
  "data_type": "Gene Expression Quantification", 
  "md5sum": "c6e2e006d5fb7e9acd11e28c617d1ebe", 
  "submitter_id": "1d619122-94f2-4ced-81a3-475b6a510c3c_count", 
  "associated_entities": [
    {
      "entity_submitter_id": "TCGA-B8-A54G-01A-11R-A266-07", 
      "entity_type": "aliquot", 
      "entity_id": "0b2f7f33-54eb-4f55-8e46-8ba8ec2cbc46", 
      "case_id": "ea456a1f-6e2c-4b34-ad24-ccd614bd57c9"
    }
  ], 
  "file_name": "1d619122-94f2-4ced-81a3-475b6a510c3c.htseq.counts.gz", 
  "file_id": "a3022191-6bbb-47b9-aaca-834a736ef9e5"
},{
  "experimental_strategy": "RNA-Seq", 
  "data_category": "Transcriptome Profiling", 
  "file_size": 254527, 
  "annotations": [
    {
      "status": "Approved", 
      "entity_type": "case", 
      "created_datetime": "2011-03-13T00:00:00", 
      "notes": "[intgen.org]: Subject was positive for neo-adjuvant therapy", 
      "entity_submitter_id": "TCGA-CZ-4861", 
      "classification": "Notification", 
      "state": "released", 
      "annotation_id": "099206f8-ef31-5402-bcc0-525685cd4d0d", 
      "updated_datetime": "2018-08-23T16:36:27.780612-05:00", 
      "entity_id": "226ce515-c12c-4195-bb5d-d6df2e135ff6", 
      "submitter_id": "1335", 
      "category": "Neoadjuvant therapy", 
      "case_id": "226ce515-c12c-4195-bb5d-d6df2e135ff6"
    }
  ], 
  "data_format": "TXT", 
  "data_type": "Gene Expression Quantification", 
  "state": "released", 
  "analysis": {
    "updated_datetime": "2018-09-06T17:41:51.247648-05:00", 
    "created_datetime": "2016-05-26T21:21:58.260258-05:00", 
    "workflow_version": "v1", 
    "analysis_id": "8bc3af4f-03f0-4bb2-ba35-d31e76c7e2b2", 
    "submitter_id": "d842b357-df64-4896-89c7-aa62999b1933_count", 
    "workflow_type": "HTSeq - Counts", 
    "workflow_link": "https://github.com/NCI-GDC/htseq-cwl", 
    "state": "released", 
    "input_files": [
      {
        "experimental_strategy": "RNA-Seq", 
        "data_category": "Sequencing Reads", 
        "file_size": 8397001034, 
        "created_datetime": "2016-05-26T14:39:45.760146-05:00", 
        "data_format": "BAM", 
        "data_type": "Aligned Reads", 
        "state": "released", 
        "updated_datetime": "2018-11-15T21:12:37.513272-06:00", 
        "platform": "Illumina", 
        "md5sum": "d7b17d30bf67826504db7fe0aaf32779", 
        "access": "controlled", 
        "submitter_id": "cdcfe7b2-6109-40bd-b61c-319b21fc9d12", 
        "file_name": "cdcfe7b2-6109-40bd-b61c-319b21fc9d12_gdc_realn_rehead.bam", 
        "file_id": "7ec6c5b4-afa9-4793-9ced-a3bc7a37664a"
      }
    ]
  }, 
  "access": "open", 
  "md5sum": "e21ee108dcfbeab84d7a902c53a4a2be", 
  "submitter_id": "d842b357-df64-4896-89c7-aa62999b1933_count", 
  "associated_entities": [
    {
      "entity_submitter_id": "TCGA-CZ-4861-01A-01R-1305-07", 
      "entity_type": "aliquot", 
      "entity_id": "40ef4d3e-ff34-49d5-be2c-f7456331e1be", 
      "case_id": "226ce515-c12c-4195-bb5d-d6df2e135ff6"
    }
  ], 
  "file_name": "d842b357-df64-4896-89c7-aa62999b1933.htseq.counts.gz", 
  "file_id": "c74ff9f8-6d54-4729-b235-6c61626405ea"
},{
  "experimental_strategy": "RNA-Seq", 
  "data_category": "Transcriptome Profiling", 
  "file_size": 253428, 
  "data_format": "TXT", 
  "state": "released", 
  "analysis": {
    "updated_datetime": "2018-09-06T17:41:51.247648-05:00", 
    "created_datetime": "2016-05-30T18:35:14.788331-05:00", 
    "workflow_version": "v1", 
    "analysis_id": "56bd802f-960e-49a5-b0b1-62a8f8efe2a5", 
    "submitter_id": "5d065eaa-e3a8-420e-b983-c1a80e713ac9_count", 
    "workflow_type": "HTSeq - Counts", 
    "workflow_link": "https://github.com/NCI-GDC/htseq-cwl", 
    "state": "released", 
    "input_files": [
      {
        "experimental_strategy": "RNA-Seq", 
        "data_category": "Sequencing Reads", 
        "file_size": 7363368790, 
        "created_datetime": "2016-05-30T01:00:54.069842-05:00", 
        "data_format": "BAM", 
        "data_type": "Aligned Reads", 
        "state": "released", 
        "updated_datetime": "2018-11-15T21:21:29.863147-06:00", 
        "platform": "Illumina", 
        "md5sum": "9fe33316c7f8374a8b2786bc7cc7dec0", 
        "access": "controlled", 
        "submitter_id": "f22a277f-6de5-4607-9079-63cc93f0f37b", 
        "file_name": "f22a277f-6de5-4607-9079-63cc93f0f37b_gdc_realn_rehead.bam", 
        "file_id": "898f2cb6-cf3c-48d1-9f65-a537d502b284"
      }
    ]
  }, 
  "access": "open", 
  "data_type": "Gene Expression Quantification", 
  "md5sum": "28e4e8ffdb7b1b3386205fe9c14270ca", 
  "submitter_id": "5d065eaa-e3a8-420e-b983-c1a80e713ac9_count", 
  "associated_entities": [
    {
      "entity_submitter_id": "TCGA-B8-5545-01A-01R-1672-07", 
      "entity_type": "aliquot", 
      "entity_id": "85d40702-9e6c-4091-94b5-391c3f84bc5a", 
      "case_id": "a1ad1a96-2b6e-4c86-9d71-e176b902e9d4"
    }
  ], 
  "file_name": "5d065eaa-e3a8-420e-b983-c1a80e713ac9.htseq.counts.gz", 
  "file_id": "cecf6ba5-110f-4984-a2b4-2c7a68e149c9"
},{
  "experimental_strategy": "RNA-Seq", 
  "data_category": "Transcriptome Profiling", 
  "file_size": 259138, 
  "data_format": "TXT", 
  "state": "released", 
  "analysis": {
    "updated_datetime": "2018-09-06T17:41:51.247648-05:00", 
    "created_datetime": "2016-05-30T18:28:02.688133-05:00", 
    "workflow_version": "v1", 
    "analysis_id": "84b3b80d-3baa-4289-b119-a848db730c36", 
    "submitter_id": "601b2c2f-f51c-4055-90aa-53fc6380fb67_count", 
    "workflow_type": "HTSeq - Counts", 
    "workflow_link": "https://github.com/NCI-GDC/htseq-cwl", 
    "state": "released", 
    "input_files": [
      {
        "experimental_strategy": "RNA-Seq", 
        "data_category": "Sequencing Reads", 
        "file_size": 8231410472, 
        "created_datetime": "2016-05-30T12:48:01.324895-05:00", 
        "data_format": "BAM", 
        "data_type": "Aligned Reads", 
        "state": "released", 
        "updated_datetime": "2018-11-15T21:56:00.379896-06:00", 
        "platform": "Illumina", 
        "md5sum": "199f1863a7292908dc5a538d7fd6b716", 
        "access": "controlled", 
        "submitter_id": "4cc9b604-29bd-4df8-9e5a-c5132bc46cd1", 
        "file_name": "4cc9b604-29bd-4df8-9e5a-c5132bc46cd1_gdc_realn_rehead.bam", 
        "file_id": "e40c90eb-c64f-49ec-907b-86dae802ba34"
      }
    ]
  }, 
  "access": "open", 
  "data_type": "Gene Expression Quantification", 
  "md5sum": "64ee09f95247f955f29edccd71ed5fe8", 
  "submitter_id": "601b2c2f-f51c-4055-90aa-53fc6380fb67_count", 
  "associated_entities": [
    {
      "entity_submitter_id": "TCGA-CJ-4892-01A-01R-1305-07", 
      "entity_type": "aliquot", 
      "entity_id": "445f363c-0c01-49d2-bc1e-72f5899d1e47", 
      "case_id": "83444c79-6aa5-4081-9143-2055a360e211"
    }
  ], 
  "file_name": "601b2c2f-f51c-4055-90aa-53fc6380fb67.htseq.counts.gz", 
  "file_id": "ca1e8854-e921-4279-98b2-26cb5b3fa36a"
},{
  "experimental_strategy": "RNA-Seq", 
  "data_category": "Transcriptome Profiling", 
  "file_size": 250514, 
  "data_format": "TXT", 
  "state": "released", 
  "analysis": {
    "updated_datetime": "2018-09-06T17:41:51.247648-05:00", 
    "created_datetime": "2016-05-30T18:27:39.942553-05:00", 
    "workflow_version": "v1", 
    "analysis_id": "2dcea39a-84ad-46c6-a585-8d75f76fe2ce", 
    "submitter_id": "8c811805-abba-4080-a703-8d6bef165520_count", 
    "workflow_type": "HTSeq - Counts", 
    "workflow_link": "https://github.com/NCI-GDC/htseq-cwl", 
    "state": "released", 
    "input_files": [
      {
        "experimental_strategy": "RNA-Seq", 
        "data_category": "Sequencing Reads", 
        "file_size": 8538529776, 
        "created_datetime": "2016-05-30T11:50:51.162124-05:00", 
        "data_format": "BAM", 
        "data_type": "Aligned Reads", 
        "state": "released", 
        "updated_datetime": "2018-11-15T21:12:37.513272-06:00", 
        "platform": "Illumina", 
        "md5sum": "96d9135caafbd7e9335cecd984e77940", 
        "access": "controlled", 
        "submitter_id": "639a279d-1cff-46d5-b6f8-6586a2c2d868", 
        "file_name": "639a279d-1cff-46d5-b6f8-6586a2c2d868_gdc_realn_rehead.bam", 
        "file_id": "7b7732fa-a913-4c09-a873-1d1008e58153"
      }
    ]
  }, 
  "access": "open", 
  "data_type": "Gene Expression Quantification", 
  "md5sum": "ab85def30e7785c18fd7caf37110536c", 
  "submitter_id": "8c811805-abba-4080-a703-8d6bef165520_count", 
  "associated_entities": [
    {
      "entity_submitter_id": "TCGA-CJ-5678-01A-11R-1541-07", 
      "entity_type": "aliquot", 
      "entity_id": "0a6270b6-a8a3-4a36-9f40-82f4196987ec", 
      "case_id": "822cf6c1-dd65-4814-94b1-0c335208ad9b"
    }
  ], 
  "file_name": "8c811805-abba-4080-a703-8d6bef165520.htseq.counts.gz", 
  "file_id": "eeb3bb59-bf09-432e-b44b-f060fcfbfc5c"
},{
  "experimental_strategy": "RNA-Seq", 
  "data_category": "Transcriptome Profiling", 
  "file_size": 248781, 
  "data_format": "TXT", 
  "state": "released", 
  "analysis": {
    "updated_datetime": "2018-09-06T17:41:51.247648-05:00", 
    "created_datetime": "2016-05-30T21:09:09.686478-05:00", 
    "workflow_version": "v1", 
    "analysis_id": "24476b52-b8a9-44a2-9478-cc622db7766d", 
    "submitter_id": "66827b45-d9f9-419e-b4d7-15504dd24b61_count", 
    "workflow_type": "HTSeq - Counts", 
    "workflow_link": "https://github.com/NCI-GDC/htseq-cwl", 
    "state": "released", 
    "input_files": [
      {
        "experimental_strategy": "RNA-Seq", 
        "data_category": "Sequencing Reads", 
        "file_size": 5340849176, 
        "created_datetime": "2016-05-30T19:42:20.905280-05:00", 
        "data_format": "BAM", 
        "data_type": "Aligned Reads", 
        "state": "released", 
        "updated_datetime": "2018-11-15T20:20:28.822215-06:00", 
        "platform": "Illumina", 
        "md5sum": "99823565fbba1d04eb9836c98509e2d0", 
        "access": "controlled", 
        "submitter_id": "a7a506b5-da29-4c45-b719-f521fb029243", 
        "file_name": "a7a506b5-da29-4c45-b719-f521fb029243_gdc_realn_rehead.bam", 
        "file_id": "3116e815-702d-4c67-b1d4-9c73490ba8ff"
      }
    ]
  }, 
  "access": "open", 
  "data_type": "Gene Expression Quantification", 
  "md5sum": "6b182bc37e92a58fb440857e67cadcd6", 
  "submitter_id": "66827b45-d9f9-419e-b4d7-15504dd24b61_count", 
  "associated_entities": [
    {
      "entity_submitter_id": "TCGA-AK-3433-01A-02R-1277-07", 
      "entity_type": "aliquot", 
      "entity_id": "b934a7ef-afb8-4c82-8c80-51cdfe9fbad7", 
      "case_id": "fdda296a-7321-4c8c-8076-40d92c570c8f"
    }
  ], 
  "file_name": "66827b45-d9f9-419e-b4d7-15504dd24b61.htseq.counts.gz", 
  "file_id": "6eed7a27-587c-4251-8693-da0958266511"
},{
  "experimental_strategy": "RNA-Seq", 
  "data_category": "Transcriptome Profiling", 
  "file_size": 255368, 
  "annotations": [
    {
      "status": "Approved", 
      "entity_type": "case", 
      "created_datetime": "2012-10-31T00:00:00", 
      "notes": "Prior malignancy prostate cancer treated with locoregional radiation.", 
      "entity_submitter_id": "TCGA-B8-4621", 
      "classification": "Notification", 
      "state": "released", 
      "annotation_id": "9bca84b0-e136-5dbf-adb9-8c1f1f28e6ed", 
      "updated_datetime": "2018-08-23T16:36:27.780612-05:00", 
      "entity_id": "65d56c51-1d58-419e-8c77-a037fc588f5b", 
      "submitter_id": "11798", 
      "category": "Prior malignancy", 
      "case_id": "65d56c51-1d58-419e-8c77-a037fc588f5b"
    }, 
    {
      "status": "Approved", 
      "entity_type": "case", 
      "created_datetime": "2012-11-10T00:00:00", 
      "notes": "Prior malignancy prostate cancer treated with locoregional radiation.", 
      "entity_submitter_id": "TCGA-B8-4621", 
      "classification": "Notification", 
      "state": "released", 
      "annotation_id": "6cb39ff6-c930-5e51-ac8b-a16b620cf071", 
      "updated_datetime": "2018-08-23T16:36:27.780612-05:00", 
      "entity_id": "65d56c51-1d58-419e-8c77-a037fc588f5b", 
      "submitter_id": "12026", 
      "category": "History of acceptable prior treatment related to a prior/other malignancy", 
      "case_id": "65d56c51-1d58-419e-8c77-a037fc588f5b"
    }
  ], 
  "data_format": "TXT", 
  "data_type": "Gene Expression Quantification", 
  "state": "released", 
  "analysis": {
    "updated_datetime": "2018-09-06T17:41:51.247648-05:00", 
    "created_datetime": "2016-05-29T10:40:05.131810-05:00", 
    "workflow_version": "v1", 
    "analysis_id": "1c27ccbd-81ef-4dbc-a02d-98f7baeebe45", 
    "submitter_id": "208e8d62-0277-404e-9246-55d36eb3ec7d_count", 
    "workflow_type": "HTSeq - Counts", 
    "workflow_link": "https://github.com/NCI-GDC/htseq-cwl", 
    "state": "released", 
    "input_files": [
      {
        "experimental_strategy": "RNA-Seq", 
        "data_category": "Sequencing Reads", 
        "file_size": 11421821390, 
        "created_datetime": "2016-05-29T06:19:12.331609-05:00", 
        "data_format": "BAM", 
        "data_type": "Aligned Reads", 
        "state": "released", 
        "updated_datetime": "2018-11-15T22:13:19.171383-06:00", 
        "platform": "Illumina", 
        "md5sum": "ff14e43265aadfa48c3a89a30aec26fe", 
        "access": "controlled", 
        "submitter_id": "1d8c2220-26d8-4886-b273-7c6b21210bea", 
        "file_name": "1d8c2220-26d8-4886-b273-7c6b21210bea_gdc_realn_rehead.bam", 
        "file_id": "fb822112-59b8-46f6-9493-1ba9b46b5a6f"
      }
    ]
  }, 
  "access": "open", 
  "md5sum": "97f10aa0214cb00233c5b3e49d034355", 
  "submitter_id": "208e8d62-0277-404e-9246-55d36eb3ec7d_count", 
  "associated_entities": [
    {
      "entity_submitter_id": "TCGA-B8-4621-01A-01R-1503-07", 
      "entity_type": "aliquot", 
      "entity_id": "d55ddb42-bf9f-45a0-82f4-1a952895cc48", 
      "case_id": "65d56c51-1d58-419e-8c77-a037fc588f5b"
    }
  ], 
  "file_name": "208e8d62-0277-404e-9246-55d36eb3ec7d.htseq.counts.gz", 
  "file_id": "caba3e6a-cf76-433c-91cc-40745517ac82"
},{
  "experimental_strategy": "RNA-Seq", 
  "data_category": "Transcriptome Profiling", 
  "file_size": 256698, 
  "data_format": "TXT", 
  "state": "released", 
  "analysis": {
    "updated_datetime": "2018-09-06T17:41:51.247648-05:00", 
    "created_datetime": "2016-05-30T18:31:15.290236-05:00", 
    "workflow_version": "v1", 
    "analysis_id": "467be86d-cd80-4823-b70c-7e4641103e7c", 
    "submitter_id": "677bb05d-81de-4202-a17b-bc39fb1bfb5d_count", 
    "workflow_type": "HTSeq - Counts", 
    "workflow_link": "https://github.com/NCI-GDC/htseq-cwl", 
    "state": "released", 
    "input_files": [
      {
        "experimental_strategy": "RNA-Seq", 
        "data_category": "Sequencing Reads", 
        "file_size": 11819454761, 
        "created_datetime": "2016-05-29T15:57:33.892510-05:00", 
        "data_format": "BAM", 
        "data_type": "Aligned Reads", 
        "state": "released", 
        "updated_datetime": "2018-11-15T20:08:12.509468-06:00", 
        "platform": "Illumina", 
        "md5sum": "90929a4cffc0d275b6270619519b81a5", 
        "access": "controlled", 
        "submitter_id": "fc847bba-ebcd-4c4b-88a8-af2a55cbfe54", 
        "file_name": "fc847bba-ebcd-4c4b-88a8-af2a55cbfe54_gdc_realn_rehead.bam", 
        "file_id": "16f93c1c-c60a-4f28-9b1b-a1f0595f7087"
      }
    ]
  }, 
  "access": "open", 
  "data_type": "Gene Expression Quantification", 
  "md5sum": "d7b0382a297447050295e91181a278ec", 
  "submitter_id": "677bb05d-81de-4202-a17b-bc39fb1bfb5d_count", 
  "associated_entities": [
    {
      "entity_submitter_id": "TCGA-CZ-5470-01A-01R-1503-07", 
      "entity_type": "aliquot", 
      "entity_id": "331fc3b5-9168-4626-948d-726a440b2de7", 
      "case_id": "99f59583-2728-4c1d-b98c-8fbc3bb0a819"
    }
  ], 
  "file_name": "677bb05d-81de-4202-a17b-bc39fb1bfb5d.htseq.counts.gz", 
  "file_id": "678cb666-4cc1-451f-a1b7-c213e23ce3a3"
},{
  "experimental_strategy": "RNA-Seq", 
  "data_category": "Transcriptome Profiling", 
  "file_size": 259374, 
  "data_format": "TXT", 
  "state": "released", 
  "analysis": {
    "updated_datetime": "2018-09-06T17:41:51.247648-05:00", 
    "created_datetime": "2016-05-30T19:03:44.207092-05:00", 
    "workflow_version": "v1", 
    "analysis_id": "eaf2f22d-a8d6-41b7-9a2d-7cbbcc204c8d", 
    "submitter_id": "cf6e46bc-d942-4863-9804-4409ba48099e_count", 
    "workflow_type": "HTSeq - Counts", 
    "workflow_link": "https://github.com/NCI-GDC/htseq-cwl", 
    "state": "released", 
    "input_files": [
      {
        "experimental_strategy": "RNA-Seq", 
        "data_category": "Sequencing Reads", 
        "file_size": 8479300996, 
        "created_datetime": "2016-05-30T12:57:14.588502-05:00", 
        "data_format": "BAM", 
        "data_type": "Aligned Reads", 
        "state": "released", 
        "updated_datetime": "2018-11-15T20:57:47.372612-06:00", 
        "platform": "Illumina", 
        "md5sum": "16f8ff1c56608b3661427deb2f73e059", 
        "access": "controlled", 
        "submitter_id": "d01b62bd-75d6-4cb7-adc7-04f00dd946d0", 
        "file_name": "d01b62bd-75d6-4cb7-adc7-04f00dd946d0_gdc_realn_rehead.bam", 
        "file_id": "56c316a6-850d-4d39-946e-5652cda73335"
      }
    ]
  }, 
  "access": "open", 
  "data_type": "Gene Expression Quantification", 
  "md5sum": "2a158fde82883a58d51cc2608e7551d1", 
  "submitter_id": "cf6e46bc-d942-4863-9804-4409ba48099e_count", 
  "associated_entities": [
    {
      "entity_submitter_id": "TCGA-BP-4349-01A-01R-1289-07", 
      "entity_type": "aliquot", 
      "entity_id": "0e104ca3-c25f-4393-88a2-887d84a03e87", 
      "case_id": "f72defb3-87ca-4efd-9dc7-d2068533fd98"
    }
  ], 
  "file_name": "cf6e46bc-d942-4863-9804-4409ba48099e.htseq.counts.gz", 
  "file_id": "c3feaebc-c8e5-4cbd-967a-8d9772fbfce4"
},{
  "experimental_strategy": "RNA-Seq", 
  "data_category": "Transcriptome Profiling", 
  "file_size": 253286, 
  "annotations": [
    {
      "status": "Approved", 
      "entity_type": "case", 
      "created_datetime": "2010-09-02T00:00:00", 
      "notes": "[intgen.org]: Prior Malignancy", 
      "entity_submitter_id": "TCGA-A3-3307", 
      "classification": "Notification", 
      "state": "released", 
      "annotation_id": "e366d5aa-3066-5600-9985-c1a105858de1", 
      "updated_datetime": "2018-08-23T16:36:27.780612-05:00", 
      "entity_id": "7ac1d6c6-9ade-49af-8794-10b5b96b2b05", 
      "submitter_id": "664", 
      "category": "Prior malignancy", 
      "case_id": "7ac1d6c6-9ade-49af-8794-10b5b96b2b05"
    }
  ], 
  "data_format": "TXT", 
  "data_type": "Gene Expression Quantification", 
  "state": "released", 
  "analysis": {
    "updated_datetime": "2018-09-06T17:41:51.247648-05:00", 
    "created_datetime": "2016-05-30T18:24:06.471368-05:00", 
    "workflow_version": "v1", 
    "analysis_id": "e3b378a3-01c8-4ea0-b80a-74f5ad173c81", 
    "submitter_id": "c2efa14b-f441-4249-87b0-56d88d760a82_count", 
    "workflow_type": "HTSeq - Counts", 
    "workflow_link": "https://github.com/NCI-GDC/htseq-cwl", 
    "state": "released", 
    "input_files": [
      {
        "experimental_strategy": "RNA-Seq", 
        "data_category": "Sequencing Reads", 
        "file_size": 5966530263, 
        "created_datetime": "2016-05-30T04:53:33.459883-05:00", 
        "data_format": "BAM", 
        "data_type": "Aligned Reads", 
        "state": "released", 
        "updated_datetime": "2018-11-15T21:30:06.924734-06:00", 
        "platform": "Illumina", 
        "md5sum": "5cb83230a34f86065d3ccce203a661aa", 
        "access": "controlled", 
        "submitter_id": "4bf0be40-38e5-484a-bd6d-068b919118f5", 
        "file_name": "4bf0be40-38e5-484a-bd6d-068b919118f5_gdc_realn_rehead.bam", 
        "file_id": "a9377fd1-bdc1-4185-b7f9-a6b24a4443a8"
      }
    ]
  }, 
  "access": "open", 
  "md5sum": "7fdb414cef60d52b9c99ee3bfbf6cfc2", 
  "submitter_id": "c2efa14b-f441-4249-87b0-56d88d760a82_count", 
  "associated_entities": [
    {
      "entity_submitter_id": "TCGA-A3-3307-01A-01R-0864-07", 
      "entity_type": "aliquot", 
      "entity_id": "29eeeae4-a3c5-4008-a129-045485442021", 
      "case_id": "7ac1d6c6-9ade-49af-8794-10b5b96b2b05"
    }
  ], 
  "file_name": "c2efa14b-f441-4249-87b0-56d88d760a82.htseq.counts.gz", 
  "file_id": "69acb9c5-b27c-4de0-bb0f-8f65075f3dcd"
},{
  "experimental_strategy": "RNA-Seq", 
  "data_category": "Transcriptome Profiling", 
  "file_size": 256983, 
  "data_format": "TXT", 
  "state": "released", 
  "analysis": {
    "updated_datetime": "2018-09-06T17:41:51.247648-05:00", 
    "created_datetime": "2016-05-30T18:49:53.854039-05:00", 
    "workflow_version": "v1", 
    "analysis_id": "19cac2b2-cce2-4e2a-a858-cdf533fe50bf", 
    "submitter_id": "1006434c-1c1b-47a3-bbf0-8d331d8e1722_count", 
    "workflow_type": "HTSeq - Counts", 
    "workflow_link": "https://github.com/NCI-GDC/htseq-cwl", 
    "state": "released", 
    "input_files": [
      {
        "experimental_strategy": "RNA-Seq", 
        "data_category": "Sequencing Reads", 
        "file_size": 7745833215, 
        "created_datetime": "2016-05-30T04:43:13.189791-05:00", 
        "data_format": "BAM", 
        "data_type": "Aligned Reads", 
        "state": "released", 
        "updated_datetime": "2018-11-15T21:47:23.001784-06:00", 
        "platform": "Illumina", 
        "md5sum": "8a9f6f7ae4c02084b987e8e9d7097093", 
        "access": "controlled", 
        "submitter_id": "7313a17c-4ef0-4c0c-aeb5-7e83e1e22cd8", 
        "file_name": "7313a17c-4ef0-4c0c-aeb5-7e83e1e22cd8_gdc_realn_rehead.bam", 
        "file_id": "c1b2bc6c-8548-426d-b1a9-e478203f8731"
      }
    ]
  }, 
  "access": "open", 
  "data_type": "Gene Expression Quantification", 
  "md5sum": "29f629ec2d144bb603aebdff6c1dbc18", 
  "submitter_id": "1006434c-1c1b-47a3-bbf0-8d331d8e1722_count", 
  "associated_entities": [
    {
      "entity_submitter_id": "TCGA-CJ-4641-01A-02R-1325-07", 
      "entity_type": "aliquot", 
      "entity_id": "efae5d84-edd3-41ec-940c-36651747147c", 
      "case_id": "cdfa3c5d-2fe8-4dfd-92c2-a54f39f55f18"
    }
  ], 
  "file_name": "1006434c-1c1b-47a3-bbf0-8d331d8e1722.htseq.counts.gz", 
  "file_id": "8810c8ec-bdbb-4b02-a641-5e8a95b43000"
},{
  "experimental_strategy": "RNA-Seq", 
  "data_category": "Transcriptome Profiling", 
  "file_size": 261405, 
  "data_format": "TXT", 
  "state": "released", 
  "analysis": {
    "updated_datetime": "2018-09-06T17:41:51.247648-05:00", 
    "created_datetime": "2016-05-29T10:15:15.294865-05:00", 
    "workflow_version": "v1", 
    "analysis_id": "b95aa63b-cc58-4b0f-8e46-7efd9288fd68", 
    "submitter_id": "b2842754-010e-4f64-905d-89ef3eab3dc9_count", 
    "workflow_type": "HTSeq - Counts", 
    "workflow_link": "https://github.com/NCI-GDC/htseq-cwl", 
    "state": "released", 
    "input_files": [
      {
        "experimental_strategy": "RNA-Seq", 
        "data_category": "Sequencing Reads", 
        "file_size": 11842279845, 
        "created_datetime": "2016-05-27T08:56:44.237498-05:00", 
        "data_format": "BAM", 
        "data_type": "Aligned Reads", 
        "state": "released", 
        "updated_datetime": "2018-11-15T20:08:12.509468-06:00", 
        "platform": "Illumina", 
        "md5sum": "4270481a75ff1eee2a37de5e6b1a3533", 
        "access": "controlled", 
        "submitter_id": "bee49240-12cf-489c-b039-6af7642473a3", 
        "file_name": "bee49240-12cf-489c-b039-6af7642473a3_gdc_realn_rehead.bam", 
        "file_id": "24593492-6977-4f89-8d54-ee12f57bd342"
      }
    ]
  }, 
  "access": "open", 
  "data_type": "Gene Expression Quantification", 
  "md5sum": "e694344450bd833a32175c07a6393e83", 
  "submitter_id": "b2842754-010e-4f64-905d-89ef3eab3dc9_count", 
  "associated_entities": [
    {
      "entity_submitter_id": "TCGA-B0-5098-01A-01R-1420-07", 
      "entity_type": "aliquot", 
      "entity_id": "b9f96e2c-1901-4167-8205-cfb3acc5ee88", 
      "case_id": "3be0bc1d-d81f-4769-b650-8cc8858e45db"
    }
  ], 
  "file_name": "b2842754-010e-4f64-905d-89ef3eab3dc9.htseq.counts.gz", 
  "file_id": "91371b7d-ae4d-4e9e-9324-84af7792b52f"
},{
  "experimental_strategy": "RNA-Seq", 
  "data_category": "Transcriptome Profiling", 
  "file_size": 263049, 
  "data_format": "TXT", 
  "state": "released", 
  "analysis": {
    "updated_datetime": "2018-09-06T17:41:51.247648-05:00", 
    "created_datetime": "2016-05-30T18:41:17.618082-05:00", 
    "workflow_version": "v1", 
    "analysis_id": "44e2c78e-026d-4ade-8f43-fe2c0324ef28", 
    "submitter_id": "c9c0f778-3b0c-44a2-b182-1959a79972c2_count", 
    "workflow_type": "HTSeq - Counts", 
    "workflow_link": "https://github.com/NCI-GDC/htseq-cwl", 
    "state": "released", 
    "input_files": [
      {
        "experimental_strategy": "RNA-Seq", 
        "data_category": "Sequencing Reads", 
        "file_size": 14499982779, 
        "created_datetime": "2016-05-29T11:31:08.388691-05:00", 
        "data_format": "BAM", 
        "data_type": "Aligned Reads", 
        "state": "released", 
        "updated_datetime": "2018-11-15T22:04:38.004773-06:00", 
        "platform": "Illumina", 
        "md5sum": "79f51e561189bb103e0f7326f28edf70", 
        "access": "controlled", 
        "submitter_id": "fd29e134-97b1-4ff1-916c-a43c5e9c7526", 
        "file_name": "fd29e134-97b1-4ff1-916c-a43c5e9c7526_gdc_realn_rehead.bam", 
        "file_id": "e9bd2f48-511b-4be3-817b-883f83d26ea1"
      }
    ]
  }, 
  "access": "open", 
  "data_type": "Gene Expression Quantification", 
  "md5sum": "0a396fcb8d21115533cffe1dd33ee44c", 
  "submitter_id": "c9c0f778-3b0c-44a2-b182-1959a79972c2_count", 
  "associated_entities": [
    {
      "entity_submitter_id": "TCGA-B0-4699-01A-01R-1277-07", 
      "entity_type": "aliquot", 
      "entity_id": "96ce80fe-0e77-4db4-b038-b73beb66a22c", 
      "case_id": "bcbab8ce-abf1-4029-9419-6b1c671d41df"
    }
  ], 
  "file_name": "c9c0f778-3b0c-44a2-b182-1959a79972c2.htseq.counts.gz", 
  "file_id": "99cc5eaf-69d4-4e6c-abc0-7b0b31a823d4"
},{
  "experimental_strategy": "RNA-Seq", 
  "data_category": "Transcriptome Profiling", 
  "file_size": 260072, 
  "annotations": [
    {
      "status": "Approved", 
      "entity_type": "case", 
      "created_datetime": "2012-11-10T00:00:00", 
      "notes": "Prior malignancy  L lung cancer with brian mets treated with etoposide and cisplatin and locoregional radiation.", 
      "entity_submitter_id": "TCGA-BP-5199", 
      "classification": "Notification", 
      "state": "released", 
      "annotation_id": "faaaaab7-2e2a-5662-ab02-57c0b451d1f7", 
      "updated_datetime": "2018-08-23T16:36:27.780612-05:00", 
      "entity_id": "d30f460b-8e85-4eb4-83b8-0a5d8bf4d10d", 
      "submitter_id": "12055", 
      "category": "History of unacceptable prior treatment related to a prior/other malignancy", 
      "case_id": "d30f460b-8e85-4eb4-83b8-0a5d8bf4d10d"
    }, 
    {
      "status": "Approved", 
      "entity_type": "case", 
      "created_datetime": "2011-04-02T00:00:00", 
      "notes": "[intgen.org]: Prior Malignancy", 
      "entity_submitter_id": "TCGA-BP-5199", 
      "classification": "Notification", 
      "state": "released", 
      "annotation_id": "b7c88f21-0add-5031-8003-66870e086655", 
      "updated_datetime": "2018-08-23T16:36:27.780612-05:00", 
      "entity_id": "d30f460b-8e85-4eb4-83b8-0a5d8bf4d10d", 
      "submitter_id": "2387", 
      "category": "Prior malignancy", 
      "case_id": "d30f460b-8e85-4eb4-83b8-0a5d8bf4d10d"
    }
  ], 
  "data_format": "TXT", 
  "data_type": "Gene Expression Quantification", 
  "state": "released", 
  "analysis": {
    "updated_datetime": "2018-09-06T17:41:51.247648-05:00", 
    "created_datetime": "2016-05-30T18:52:00.028795-05:00", 
    "workflow_version": "v1", 
    "analysis_id": "da5c7dfc-f684-40e2-8189-a64ec7839256", 
    "submitter_id": "298d4abf-31eb-4155-904a-1b8f4fea371d_count", 
    "workflow_type": "HTSeq - Counts", 
    "workflow_link": "https://github.com/NCI-GDC/htseq-cwl", 
    "state": "released", 
    "input_files": [
      {
        "experimental_strategy": "RNA-Seq", 
        "data_category": "Sequencing Reads", 
        "file_size": 11753781193, 
        "created_datetime": "2016-05-30T09:22:23.255301-05:00", 
        "data_format": "BAM", 
        "data_type": "Aligned Reads", 
        "state": "released", 
        "updated_datetime": "2018-11-15T21:12:37.513272-06:00", 
        "platform": "Illumina", 
        "md5sum": "ff0623ed00c20ea718a8925c0bf82e21", 
        "access": "controlled", 
        "submitter_id": "0bee308d-d2a6-4767-908e-12b34b4b3269", 
        "file_name": "0bee308d-d2a6-4767-908e-12b34b4b3269_gdc_realn_rehead.bam", 
        "file_id": "75f96a72-0734-423a-8e66-89eb7b2d032d"
      }
    ]
  }, 
  "access": "open", 
  "md5sum": "bd52e3312efb0e66764607e8ff37b3f2", 
  "submitter_id": "298d4abf-31eb-4155-904a-1b8f4fea371d_count", 
  "associated_entities": [
    {
      "entity_submitter_id": "TCGA-BP-5199-01A-01R-1426-07", 
      "entity_type": "aliquot", 
      "entity_id": "bed554b9-3711-4d40-af5e-943b6b39fee5", 
      "case_id": "d30f460b-8e85-4eb4-83b8-0a5d8bf4d10d"
    }
  ], 
  "file_name": "298d4abf-31eb-4155-904a-1b8f4fea371d.htseq.counts.gz", 
  "file_id": "beb6f964-a2ba-44c4-96a1-eb1b1e36be33"
},{
  "experimental_strategy": "RNA-Seq", 
  "data_category": "Transcriptome Profiling", 
  "file_size": 249147, 
  "data_format": "TXT", 
  "state": "released", 
  "analysis": {
    "updated_datetime": "2018-09-06T17:41:51.247648-05:00", 
    "created_datetime": "2016-05-30T19:02:47.448442-05:00", 
    "workflow_version": "v1", 
    "analysis_id": "c23af901-94ab-4fc7-9129-0c8ab06527d0", 
    "submitter_id": "a85824a2-de8d-4c52-942f-d8af5fe92ea9_count", 
    "workflow_type": "HTSeq - Counts", 
    "workflow_link": "https://github.com/NCI-GDC/htseq-cwl", 
    "state": "released", 
    "input_files": [
      {
        "experimental_strategy": "RNA-Seq", 
        "data_category": "Sequencing Reads", 
        "file_size": 5979304219, 
        "created_datetime": "2016-05-30T11:11:44.627331-05:00", 
        "data_format": "BAM", 
        "data_type": "Aligned Reads", 
        "state": "released", 
        "updated_datetime": "2018-11-15T21:30:06.924734-06:00", 
        "platform": "Illumina", 
        "md5sum": "e3a7c282121041c63537f4bbdeb282ec", 
        "access": "controlled", 
        "submitter_id": "9e9b4fbb-7d41-47dc-a57a-4dab82486f53", 
        "file_name": "9e9b4fbb-7d41-47dc-a57a-4dab82486f53_gdc_realn_rehead.bam", 
        "file_id": "965bf49d-d372-4f22-ae48-a0aa33e12aaa"
      }
    ]
  }, 
  "access": "open", 
  "data_type": "Gene Expression Quantification", 
  "md5sum": "0bd28c24a7323c73a8433291b97cf712", 
  "submitter_id": "a85824a2-de8d-4c52-942f-d8af5fe92ea9_count", 
  "associated_entities": [
    {
      "entity_submitter_id": "TCGA-CZ-5987-11A-01R-1672-07", 
      "entity_type": "aliquot", 
      "entity_id": "8cc55a92-1d4d-4283-be67-ca67eed7e51b", 
      "case_id": "f5759059-c0e3-4f1a-af96-5c7197d3c33c"
    }
  ], 
  "file_name": "a85824a2-de8d-4c52-942f-d8af5fe92ea9.htseq.counts.gz", 
  "file_id": "051d3b55-a9f1-4f26-bcff-0dd28044d282"
},{
  "experimental_strategy": "RNA-Seq", 
  "data_category": "Transcriptome Profiling", 
  "file_size": 258252, 
  "data_format": "TXT", 
  "state": "released", 
  "analysis": {
    "updated_datetime": "2018-09-06T17:41:51.247648-05:00", 
    "created_datetime": "2016-05-26T21:25:16.012391-05:00", 
    "workflow_version": "v1", 
    "analysis_id": "d9d46a75-aabf-42bd-8aa1-ff8c3f5f604a", 
    "submitter_id": "495fe6cb-7649-4434-98cd-214f1b842907_count", 
    "workflow_type": "HTSeq - Counts", 
    "workflow_link": "https://github.com/NCI-GDC/htseq-cwl", 
    "state": "released", 
    "input_files": [
      {
        "experimental_strategy": "RNA-Seq", 
        "data_category": "Sequencing Reads", 
        "file_size": 8171064713, 
        "created_datetime": "2016-05-26T19:10:26.478983-05:00", 
        "data_format": "BAM", 
        "data_type": "Aligned Reads", 
        "state": "released", 
        "updated_datetime": "2018-11-15T21:21:29.863147-06:00", 
        "platform": "Illumina", 
        "md5sum": "0cd1148ba063c082722c2aaf035df9b5", 
        "access": "controlled", 
        "submitter_id": "8c63bc4a-91e4-4c88-b667-7bb9e79cc7b7", 
        "file_name": "8c63bc4a-91e4-4c88-b667-7bb9e79cc7b7_gdc_realn_rehead.bam", 
        "file_id": "8f70c0ee-c604-4c3b-9de7-9e5175d59c9c"
      }
    ]
  }, 
  "access": "open", 
  "data_type": "Gene Expression Quantification", 
  "md5sum": "93331d3fde8983bd431b0ca992cc23f4", 
  "submitter_id": "495fe6cb-7649-4434-98cd-214f1b842907_count", 
  "associated_entities": [
    {
      "entity_submitter_id": "TCGA-BP-4337-01A-01R-1289-07", 
      "entity_type": "aliquot", 
      "entity_id": "17340b58-dd83-4a86-8a17-1bfd7de839bf", 
      "case_id": "2913faf2-d722-4993-8e9a-3c4cc1f5d82b"
    }
  ], 
  "file_name": "495fe6cb-7649-4434-98cd-214f1b842907.htseq.counts.gz", 
  "file_id": "265ef764-0299-4452-9995-e50b965edfcf"
},{
  "experimental_strategy": "RNA-Seq", 
  "data_category": "Transcriptome Profiling", 
  "file_size": 254085, 
  "data_format": "TXT", 
  "state": "released", 
  "analysis": {
    "updated_datetime": "2018-09-06T17:41:51.247648-05:00", 
    "created_datetime": "2016-05-29T10:32:39.089564-05:00", 
    "workflow_version": "v1", 
    "analysis_id": "ff2d47a8-cd20-4f08-8a20-76993aacc2b9", 
    "submitter_id": "188c9f08-978b-4e15-bc70-b0c6e9563e3d_count", 
    "workflow_type": "HTSeq - Counts", 
    "workflow_link": "https://github.com/NCI-GDC/htseq-cwl", 
    "state": "released", 
    "input_files": [
      {
        "experimental_strategy": "RNA-Seq", 
        "data_category": "Sequencing Reads", 
        "file_size": 8015925879, 
        "created_datetime": "2016-05-28T14:26:46.329633-05:00", 
        "data_format": "BAM", 
        "data_type": "Aligned Reads", 
        "state": "released", 
        "updated_datetime": "2018-11-15T21:30:06.924734-06:00", 
        "platform": "Illumina", 
        "md5sum": "10894c0b89db326a084fc1758a58b2bc", 
        "access": "controlled", 
        "submitter_id": "484fe76a-f535-4efe-849d-348cd5d825e2", 
        "file_name": "484fe76a-f535-4efe-849d-348cd5d825e2_gdc_realn_rehead.bam", 
        "file_id": "a3528507-5480-4c06-9fc7-ef2dc265c3cd"
      }
    ]
  }, 
  "access": "open", 
  "data_type": "Gene Expression Quantification", 
  "md5sum": "5d8c7bf26bd2bd2d776ac2c8b023af5f", 
  "submitter_id": "188c9f08-978b-4e15-bc70-b0c6e9563e3d_count", 
  "associated_entities": [
    {
      "entity_submitter_id": "TCGA-B0-4836-01A-01R-1305-07", 
      "entity_type": "aliquot", 
      "entity_id": "e3f60638-fdf8-4658-b68b-1113b914112e", 
      "case_id": "58dee518-f105-4620-996e-3fb6177aa493"
    }
  ], 
  "file_name": "188c9f08-978b-4e15-bc70-b0c6e9563e3d.htseq.counts.gz", 
  "file_id": "607df120-06ba-4e47-89bb-fb472451d77d"
},{
  "experimental_strategy": "RNA-Seq", 
  "data_category": "Transcriptome Profiling", 
  "file_size": 259733, 
  "data_format": "TXT", 
  "state": "released", 
  "analysis": {
    "updated_datetime": "2018-09-06T17:41:51.247648-05:00", 
    "created_datetime": "2016-05-26T21:20:01.379767-05:00", 
    "workflow_version": "v1", 
    "analysis_id": "9e71ae9c-386a-4b61-b33f-9acdcec4c900", 
    "submitter_id": "f1af54f4-3006-4136-b0db-aec16e2075ec_count", 
    "workflow_type": "HTSeq - Counts", 
    "workflow_link": "https://github.com/NCI-GDC/htseq-cwl", 
    "state": "released", 
    "input_files": [
      {
        "experimental_strategy": "RNA-Seq", 
        "data_category": "Sequencing Reads", 
        "file_size": 12369873813, 
        "created_datetime": "2016-05-26T12:13:46.871368-05:00", 
        "data_format": "BAM", 
        "data_type": "Aligned Reads", 
        "state": "released", 
        "updated_datetime": "2018-11-15T17:21:45.437138-06:00", 
        "platform": "Illumina", 
        "md5sum": "cf48c3fc4113224f48b8cc620b07505a", 
        "access": "controlled", 
        "submitter_id": "d8cf1d9b-a8c8-428d-9564-b847dd5670b6", 
        "file_name": "d8cf1d9b-a8c8-428d-9564-b847dd5670b6_gdc_realn_rehead.bam", 
        "file_id": "023ac154-d967-434f-b868-7083bd57d71b"
      }
    ]
  }, 
  "access": "open", 
  "data_type": "Gene Expression Quantification", 
  "md5sum": "39abdc172d593883c879e281c10bde4c", 
  "submitter_id": "f1af54f4-3006-4136-b0db-aec16e2075ec_count", 
  "associated_entities": [
    {
      "entity_submitter_id": "TCGA-BP-4968-01A-01R-1334-07", 
      "entity_type": "aliquot", 
      "entity_id": "70f6fa46-a451-44df-b684-5f252172d508", 
      "case_id": "1e417b93-837d-4110-9090-239eb82c3e20"
    }
  ], 
  "file_name": "f1af54f4-3006-4136-b0db-aec16e2075ec.htseq.counts.gz", 
  "file_id": "39b55de6-d4be-451b-9e7d-31da539e67fb"
},{
  "experimental_strategy": "RNA-Seq", 
  "data_category": "Transcriptome Profiling", 
  "file_size": 257271, 
  "data_format": "TXT", 
  "state": "released", 
  "analysis": {
    "updated_datetime": "2018-09-06T17:41:51.247648-05:00", 
    "created_datetime": "2016-05-26T21:23:59.022164-05:00", 
    "workflow_version": "v1", 
    "analysis_id": "fd269325-4980-4edd-a05c-65112111c968", 
    "submitter_id": "f7b97473-d095-419b-98ca-f9212f037893_count", 
    "workflow_type": "HTSeq - Counts", 
    "workflow_link": "https://github.com/NCI-GDC/htseq-cwl", 
    "state": "released", 
    "input_files": [
      {
        "experimental_strategy": "RNA-Seq", 
        "data_category": "Sequencing Reads", 
        "file_size": 11660133984, 
        "created_datetime": "2016-05-26T17:30:36.615439-05:00", 
        "data_format": "BAM", 
        "data_type": "Aligned Reads", 
        "state": "released", 
        "updated_datetime": "2018-11-15T21:47:23.001784-06:00", 
        "platform": "Illumina", 
        "md5sum": "a6b222829c28c29104f77bcc5a741ae6", 
        "access": "controlled", 
        "submitter_id": "02b6d75f-2e1d-4bc5-8380-95d2e93e4238", 
        "file_name": "02b6d75f-2e1d-4bc5-8380-95d2e93e4238_gdc_realn_rehead.bam", 
        "file_id": "bec42638-8172-4ee0-a723-2ef091ffe7aa"
      }
    ]
  }, 
  "access": "open", 
  "data_type": "Gene Expression Quantification", 
  "md5sum": "2bd9fd4f7c151944501a3d7697dadf5b", 
  "submitter_id": "f7b97473-d095-419b-98ca-f9212f037893_count", 
  "associated_entities": [
    {
      "entity_submitter_id": "TCGA-CJ-4918-01A-01R-1426-07", 
      "entity_type": "aliquot", 
      "entity_id": "07a4d275-d7bb-4aee-ae7e-b056a8785643", 
      "case_id": "267ff78b-bceb-466e-8582-c560fe227ff0"
    }
  ], 
  "file_name": "f7b97473-d095-419b-98ca-f9212f037893.htseq.counts.gz", 
  "file_id": "c8e58d70-8631-4251-bffc-973c01100429"
},{
  "experimental_strategy": "RNA-Seq", 
  "data_category": "Transcriptome Profiling", 
  "file_size": 249956, 
  "annotations": [
    {
      "status": "Approved", 
      "entity_type": "case", 
      "created_datetime": "2012-11-10T00:00:00", 
      "notes": "Pt with synchronous R KIRC.", 
      "entity_submitter_id": "TCGA-B0-4707", 
      "classification": "Notification", 
      "state": "released", 
      "annotation_id": "e8995a4a-c61a-5edb-9fdc-b997bb0eb950", 
      "updated_datetime": "2018-08-23T16:36:27.780612-05:00", 
      "entity_id": "4cfe9a35-80f2-422b-82e8-8f4b12ded992", 
      "submitter_id": "12019", 
      "category": "Synchronous malignancy", 
      "case_id": "4cfe9a35-80f2-422b-82e8-8f4b12ded992"
    }
  ], 
  "data_format": "TXT", 
  "data_type": "Gene Expression Quantification", 
  "state": "released", 
  "analysis": {
    "updated_datetime": "2018-09-06T17:41:51.247648-05:00", 
    "created_datetime": "2016-05-29T10:25:31.222469-05:00", 
    "workflow_version": "v1", 
    "analysis_id": "2bee0dc4-9988-4dc5-bf27-19097c20fb7b", 
    "submitter_id": "206653c0-7dd7-488e-8219-4abfa4279704_count", 
    "workflow_type": "HTSeq - Counts", 
    "workflow_link": "https://github.com/NCI-GDC/htseq-cwl", 
    "state": "released", 
    "input_files": [
      {
        "experimental_strategy": "RNA-Seq", 
        "data_category": "Sequencing Reads", 
        "file_size": 5495842483, 
        "created_datetime": "2016-05-27T23:39:21.335949-05:00", 
        "data_format": "BAM", 
        "data_type": "Aligned Reads", 
        "state": "released", 
        "updated_datetime": "2018-11-15T20:20:28.822215-06:00", 
        "platform": "Illumina", 
        "md5sum": "91e34f35a91c18a51ec56c958e24bfdb", 
        "access": "controlled", 
        "submitter_id": "db75a8ee-de62-4d6f-8800-5ad7ad5a66d8", 
        "file_name": "db75a8ee-de62-4d6f-8800-5ad7ad5a66d8_gdc_realn_rehead.bam", 
        "file_id": "2d46c11c-6bcb-4311-9fcc-5de8d347890b"
      }
    ]
  }, 
  "access": "open", 
  "md5sum": "f72531f97e63ec552c26417e153a9c04", 
  "submitter_id": "206653c0-7dd7-488e-8219-4abfa4279704_count", 
  "associated_entities": [
    {
      "entity_submitter_id": "TCGA-B0-4707-01A-01R-1277-07", 
      "entity_type": "aliquot", 
      "entity_id": "912bb19e-3ac4-4f39-be62-d583d2af893b", 
      "case_id": "4cfe9a35-80f2-422b-82e8-8f4b12ded992"
    }
  ], 
  "file_name": "206653c0-7dd7-488e-8219-4abfa4279704.htseq.counts.gz", 
  "file_id": "e38ccf6a-87f1-4d65-b5ab-e65c1884e064"
},{
  "experimental_strategy": "RNA-Seq", 
  "data_category": "Transcriptome Profiling", 
  "file_size": 257469, 
  "annotations": [
    {
      "status": "Approved", 
      "entity_type": "case", 
      "created_datetime": "2010-12-19T00:00:00", 
      "notes": "[intgen.org]: Prior Malignancy", 
      "entity_submitter_id": "TCGA-BP-5006", 
      "classification": "Notification", 
      "state": "released", 
      "annotation_id": "b009bd3d-d580-50e0-8155-83e432893050", 
      "updated_datetime": "2018-08-23T16:36:27.780612-05:00", 
      "entity_id": "b5f51cf6-1013-4d4b-aff1-4b7e8f6afd9c", 
      "submitter_id": "1091", 
      "category": "Prior malignancy", 
      "case_id": "b5f51cf6-1013-4d4b-aff1-4b7e8f6afd9c"
    }, 
    {
      "status": "Approved", 
      "entity_type": "case", 
      "created_datetime": "2012-11-10T00:00:00", 
      "notes": "Prior malignancy  basil cell cancer treated with unknown chemotherapy  per e-mail.", 
      "entity_submitter_id": "TCGA-BP-5006", 
      "classification": "Notification", 
      "state": "released", 
      "annotation_id": "c3e434ba-8c0f-5a9d-a21a-240747183cfc", 
      "updated_datetime": "2018-08-23T16:36:27.780612-05:00", 
      "entity_id": "b5f51cf6-1013-4d4b-aff1-4b7e8f6afd9c", 
      "submitter_id": "12051", 
      "category": "History of unacceptable prior treatment related to a prior/other malignancy", 
      "case_id": "b5f51cf6-1013-4d4b-aff1-4b7e8f6afd9c"
    }
  ], 
  "data_format": "TXT", 
  "data_type": "Gene Expression Quantification", 
  "state": "released", 
  "analysis": {
    "updated_datetime": "2018-09-06T17:41:51.247648-05:00", 
    "created_datetime": "2016-05-29T11:00:06.237869-05:00", 
    "workflow_version": "v1", 
    "analysis_id": "7bd0997c-68d4-4c44-8121-f80c3627f939", 
    "submitter_id": "227d9c16-4459-44ea-af9a-ca89d6e052e9_count", 
    "workflow_type": "HTSeq - Counts", 
    "workflow_link": "https://github.com/NCI-GDC/htseq-cwl", 
    "state": "released", 
    "input_files": [
      {
        "experimental_strategy": "RNA-Seq", 
        "data_category": "Sequencing Reads", 
        "file_size": 10671621408, 
        "created_datetime": "2016-05-29T02:22:35.294748-05:00", 
        "data_format": "BAM", 
        "data_type": "Aligned Reads", 
        "state": "released", 
        "updated_datetime": "2018-11-15T21:56:00.379896-06:00", 
        "platform": "Illumina", 
        "md5sum": "7822b7b4728043520418cb6abd319090", 
        "access": "controlled", 
        "submitter_id": "5daddf14-812a-4ace-90ad-fd58f1c49567", 
        "file_name": "5daddf14-812a-4ace-90ad-fd58f1c49567_gdc_realn_rehead.bam", 
        "file_id": "d21ee8f8-6841-4fac-91b2-05629b739165"
      }
    ]
  }, 
  "access": "open", 
  "md5sum": "147103cc267fe6f36a6ceb4d0caf7649", 
  "submitter_id": "227d9c16-4459-44ea-af9a-ca89d6e052e9_count", 
  "associated_entities": [
    {
      "entity_submitter_id": "TCGA-BP-5006-01A-01R-1334-07", 
      "entity_type": "aliquot", 
      "entity_id": "49fd8047-1d25-4cf6-bc43-1bd1bb7d07d8", 
      "case_id": "b5f51cf6-1013-4d4b-aff1-4b7e8f6afd9c"
    }
  ], 
  "file_name": "227d9c16-4459-44ea-af9a-ca89d6e052e9.htseq.counts.gz", 
  "file_id": "c7887b46-0b69-432d-8484-fd463e22bb4a"
},{
  "experimental_strategy": "RNA-Seq", 
  "data_category": "Transcriptome Profiling", 
  "file_size": 250857, 
  "data_format": "TXT", 
  "state": "released", 
  "analysis": {
    "updated_datetime": "2018-09-06T17:41:51.247648-05:00", 
    "created_datetime": "2016-05-29T10:17:34.584645-05:00", 
    "workflow_version": "v1", 
    "analysis_id": "da29a350-9cd5-47cc-9847-508da7e29221", 
    "submitter_id": "61c7c0b0-d730-4d67-b1b7-c267124d4e1b_count", 
    "workflow_type": "HTSeq - Counts", 
    "workflow_link": "https://github.com/NCI-GDC/htseq-cwl", 
    "state": "released", 
    "input_files": [
      {
        "experimental_strategy": "RNA-Seq", 
        "data_category": "Sequencing Reads", 
        "file_size": 8868475929, 
        "created_datetime": "2016-05-27T12:19:19.341217-05:00", 
        "data_format": "BAM", 
        "data_type": "Aligned Reads", 
        "state": "released", 
        "updated_datetime": "2018-11-15T21:21:29.863147-06:00", 
        "platform": "Illumina", 
        "md5sum": "3babdd267da74b4e916ae9303c79f473", 
        "access": "controlled", 
        "submitter_id": "7e669981-6a5c-421a-9df6-c50525204c29", 
        "file_name": "7e669981-6a5c-421a-9df6-c50525204c29_gdc_realn_rehead.bam", 
        "file_id": "8acf8a84-7c2d-4a3f-bb9e-d91a68021f2d"
      }
    ]
  }, 
  "access": "open", 
  "data_type": "Gene Expression Quantification", 
  "md5sum": "91bde0818c8a45e2aa3c933787dfab12", 
  "submitter_id": "61c7c0b0-d730-4d67-b1b7-c267124d4e1b_count", 
  "associated_entities": [
    {
      "entity_submitter_id": "TCGA-CJ-5679-01A-11R-1541-07", 
      "entity_type": "aliquot", 
      "entity_id": "27fc767b-a79b-4d0a-9daa-869f1c05a928", 
      "case_id": "3fa6c93e-e7fe-402c-9526-c81411aa0920"
    }
  ], 
  "file_name": "61c7c0b0-d730-4d67-b1b7-c267124d4e1b.htseq.counts.gz", 
  "file_id": "69444918-fd2d-46d7-9f41-ab01f1fc5920"
},{
  "experimental_strategy": "RNA-Seq", 
  "data_category": "Transcriptome Profiling", 
  "file_size": 255191, 
  "data_format": "TXT", 
  "state": "released", 
  "analysis": {
    "updated_datetime": "2018-09-06T17:41:51.247648-05:00", 
    "created_datetime": "2016-05-29T10:08:04.205869-05:00", 
    "workflow_version": "v1", 
    "analysis_id": "ea24b738-858e-461d-89f1-3bc930b3f6b5", 
    "submitter_id": "df6c9ff4-db5f-42c9-a98e-91d2f4f14ee6_count", 
    "workflow_type": "HTSeq - Counts", 
    "workflow_link": "https://github.com/NCI-GDC/htseq-cwl", 
    "state": "released", 
    "input_files": [
      {
        "experimental_strategy": "RNA-Seq", 
        "data_category": "Sequencing Reads", 
        "file_size": 8441075619, 
        "created_datetime": "2016-05-26T23:17:18.240099-05:00", 
        "data_format": "BAM", 
        "data_type": "Aligned Reads", 
        "state": "released", 
        "updated_datetime": "2018-11-15T21:12:37.513272-06:00", 
        "platform": "Illumina", 
        "md5sum": "c1858c2f6e1e8f95cc1c9759750e7b6e", 
        "access": "controlled", 
        "submitter_id": "0c84a7ef-b383-49d8-a463-66c84ce2a932", 
        "file_name": "0c84a7ef-b383-49d8-a463-66c84ce2a932_gdc_realn_rehead.bam", 
        "file_id": "71bc482f-4367-4532-a62d-25a4a13d3df9"
      }
    ]
  }, 
  "access": "open", 
  "data_type": "Gene Expression Quantification", 
  "md5sum": "2011ac5da736afeff74672e4a3a87720", 
  "submitter_id": "df6c9ff4-db5f-42c9-a98e-91d2f4f14ee6_count", 
  "associated_entities": [
    {
      "entity_submitter_id": "TCGA-BP-5186-01A-01R-1426-07", 
      "entity_type": "aliquot", 
      "entity_id": "28e310fb-f5fd-4955-82e4-544a494f9ec3", 
      "case_id": "2f38a984-c359-4d20-b23d-dca2d82f0270"
    }
  ], 
  "file_name": "df6c9ff4-db5f-42c9-a98e-91d2f4f14ee6.htseq.counts.gz", 
  "file_id": "854b59c4-4ea8-43af-8f77-3375361adcfb"
},{
  "experimental_strategy": "RNA-Seq", 
  "data_category": "Transcriptome Profiling", 
  "file_size": 253380, 
  "data_format": "TXT", 
  "state": "released", 
  "analysis": {
    "updated_datetime": "2018-09-06T17:41:51.247648-05:00", 
    "created_datetime": "2016-05-29T11:00:09.067033-05:00", 
    "workflow_version": "v1", 
    "analysis_id": "5d742795-aafc-4c8f-a0de-b728c3038b8a", 
    "submitter_id": "d3823e63-64df-4a9a-920b-3323d3119db0_count", 
    "workflow_type": "HTSeq - Counts", 
    "workflow_link": "https://github.com/NCI-GDC/htseq-cwl", 
    "state": "released", 
    "input_files": [
      {
        "experimental_strategy": "RNA-Seq", 
        "data_category": "Sequencing Reads", 
        "file_size": 9948771408, 
        "created_datetime": "2016-05-29T02:35:39.074247-05:00", 
        "data_format": "BAM", 
        "data_type": "Aligned Reads", 
        "state": "released", 
        "updated_datetime": "2018-11-15T20:08:12.509468-06:00", 
        "platform": "Illumina", 
        "md5sum": "31ec89a23067481d88e8d027d3ff7d7b", 
        "access": "controlled", 
        "submitter_id": "a98f02cb-055e-4a5b-8ac3-eb886e3b1b1c", 
        "file_name": "a98f02cb-055e-4a5b-8ac3-eb886e3b1b1c_gdc_realn_rehead.bam", 
        "file_id": "26961199-9c63-4afa-88d6-32d672340583"
      }
    ]
  }, 
  "access": "open", 
  "data_type": "Gene Expression Quantification", 
  "md5sum": "01b33b9f28df971acf4f980a4ac5e2dd", 
  "submitter_id": "d3823e63-64df-4a9a-920b-3323d3119db0_count", 
  "associated_entities": [
    {
      "entity_submitter_id": "TCGA-CZ-5467-01A-01R-1503-07", 
      "entity_type": "aliquot", 
      "entity_id": "f47c8d1e-0cc6-4686-8913-80b6f0372293", 
      "case_id": "b602a73b-809c-44c6-a787-d496705e7ae8"
    }
  ], 
  "file_name": "d3823e63-64df-4a9a-920b-3323d3119db0.htseq.counts.gz", 
  "file_id": "f49604b6-3f1e-4773-bc2f-f226f6f14d0c"
},{
  "experimental_strategy": "RNA-Seq", 
  "data_category": "Transcriptome Profiling", 
  "file_size": 253647, 
  "data_format": "TXT", 
  "state": "released", 
  "analysis": {
    "updated_datetime": "2018-09-06T17:41:51.247648-05:00", 
    "created_datetime": "2016-05-30T19:02:48.724217-05:00", 
    "workflow_version": "v1", 
    "analysis_id": "968bc803-5ac8-4c5a-88a5-38454e41edbb", 
    "submitter_id": "776104e1-6a5b-4fda-8943-23edd5bcb462_count", 
    "workflow_type": "HTSeq - Counts", 
    "workflow_link": "https://github.com/NCI-GDC/htseq-cwl", 
    "state": "released", 
    "input_files": [
      {
        "experimental_strategy": "RNA-Seq", 
        "data_category": "Sequencing Reads", 
        "file_size": 7867625711, 
        "created_datetime": "2016-05-30T11:12:35.279155-05:00", 
        "data_format": "BAM", 
        "data_type": "Aligned Reads", 
        "state": "released", 
        "updated_datetime": "2018-11-15T22:04:38.004773-06:00", 
        "platform": "Illumina", 
        "md5sum": "9eee2d4840e8c0e6b77470f203347623", 
        "access": "controlled", 
        "submitter_id": "f091f99c-610a-4d67-bfd2-59ed508f0a0d", 
        "file_name": "f091f99c-610a-4d67-bfd2-59ed508f0a0d_gdc_realn_rehead.bam", 
        "file_id": "e86ece04-9cb8-44ab-8cf0-ff61add11bf1"
      }
    ]
  }, 
  "access": "open", 
  "data_type": "Gene Expression Quantification", 
  "md5sum": "00d02164701c9eaaddd3b112f80fc0ef", 
  "submitter_id": "776104e1-6a5b-4fda-8943-23edd5bcb462_count", 
  "associated_entities": [
    {
      "entity_submitter_id": "TCGA-B0-5080-01A-01R-1503-07", 
      "entity_type": "aliquot", 
      "entity_id": "7cad5c9a-00c7-4a75-9f04-292c61e68fab", 
      "case_id": "f57690ba-a120-4ea2-83e0-0559d1eb62c4"
    }
  ], 
  "file_name": "776104e1-6a5b-4fda-8943-23edd5bcb462.htseq.counts.gz", 
  "file_id": "256908f6-e3c5-4cea-80f1-da17581e58c0"
},{
  "experimental_strategy": "RNA-Seq", 
  "data_category": "Transcriptome Profiling", 
  "file_size": 257169, 
  "data_format": "TXT", 
  "state": "released", 
  "analysis": {
    "updated_datetime": "2018-09-06T17:41:51.247648-05:00", 
    "created_datetime": "2016-05-29T10:31:49.393102-05:00", 
    "workflow_version": "v1", 
    "analysis_id": "1cfc69fc-2fbb-401f-97aa-0e0d25204eac", 
    "submitter_id": "2f636668-f8a7-4aaa-a089-b65cd8f5809e_count", 
    "workflow_type": "HTSeq - Counts", 
    "workflow_link": "https://github.com/NCI-GDC/htseq-cwl", 
    "state": "released", 
    "input_files": [
      {
        "experimental_strategy": "RNA-Seq", 
        "data_category": "Sequencing Reads", 
        "file_size": 9690028348, 
        "created_datetime": "2016-05-28T13:13:23.942859-05:00", 
        "data_format": "BAM", 
        "data_type": "Aligned Reads", 
        "state": "released", 
        "updated_datetime": "2018-11-15T21:56:00.379896-06:00", 
        "platform": "Illumina", 
        "md5sum": "6c367069e4dcfb7f50b06f0bbbda6b39", 
        "access": "controlled", 
        "submitter_id": "94f19959-60dd-4dfd-8ab5-a220ad3a4597", 
        "file_name": "94f19959-60dd-4dfd-8ab5-a220ad3a4597_gdc_realn_rehead.bam", 
        "file_id": "d6b73876-8da7-4eed-8bc6-1824e0e5e842"
      }
    ]
  }, 
  "access": "open", 
  "data_type": "Gene Expression Quantification", 
  "md5sum": "950705060698b7e0c6ef87a0c300d4b9", 
  "submitter_id": "2f636668-f8a7-4aaa-a089-b65cd8f5809e_count", 
  "associated_entities": [
    {
      "entity_submitter_id": "TCGA-CZ-5453-11A-01R-1503-07", 
      "entity_type": "aliquot", 
      "entity_id": "2c136297-484c-4cbc-aceb-a3c03ba05c86", 
      "case_id": "577847b9-f9b6-4954-868f-3d5ab2b4f694"
    }
  ], 
  "file_name": "2f636668-f8a7-4aaa-a089-b65cd8f5809e.htseq.counts.gz", 
  "file_id": "9f967f48-39de-49d9-943a-5c77afc2b4ff"
},{
  "experimental_strategy": "RNA-Seq", 
  "data_category": "Transcriptome Profiling", 
  "file_size": 255489, 
  "data_format": "TXT", 
  "state": "released", 
  "analysis": {
    "updated_datetime": "2018-09-06T17:41:51.247648-05:00", 
    "created_datetime": "2016-05-29T10:51:21.010892-05:00", 
    "workflow_version": "v1", 
    "analysis_id": "b6809ff3-15ea-4738-8823-9c4351e9b961", 
    "submitter_id": "08e381b6-7100-4628-8ae7-ecdf42827902_count", 
    "workflow_type": "HTSeq - Counts", 
    "workflow_link": "https://github.com/NCI-GDC/htseq-cwl", 
    "state": "released", 
    "input_files": [
      {
        "experimental_strategy": "RNA-Seq", 
        "data_category": "Sequencing Reads", 
        "file_size": 7827455131, 
        "created_datetime": "2016-05-29T04:45:04.654846-05:00", 
        "data_format": "BAM", 
        "data_type": "Aligned Reads", 
        "state": "released", 
        "updated_datetime": "2018-11-15T20:46:44.319330-06:00", 
        "platform": "Illumina", 
        "md5sum": "d3bd622fbcddddf7006d6394fbbb293c", 
        "access": "controlled", 
        "submitter_id": "b6b7504e-9ffc-45b8-9b79-a4629c5cb7da", 
        "file_name": "b6b7504e-9ffc-45b8-9b79-a4629c5cb7da_gdc_realn_rehead.bam", 
        "file_id": "3be3acee-2acc-4472-88ca-45f9258467c0"
      }
    ]
  }, 
  "access": "open", 
  "data_type": "Gene Expression Quantification", 
  "md5sum": "25f8e26bf47e3670d6efbe8e92dba596", 
  "submitter_id": "08e381b6-7100-4628-8ae7-ecdf42827902_count", 
  "associated_entities": [
    {
      "entity_submitter_id": "TCGA-B0-5701-11A-01R-1541-07", 
      "entity_type": "aliquot", 
      "entity_id": "4150a24d-4127-424e-8031-8459cb3dc2ec", 
      "case_id": "8f8a632d-7fbd-4c86-b909-afb7edb9ad28"
    }
  ], 
  "file_name": "08e381b6-7100-4628-8ae7-ecdf42827902.htseq.counts.gz", 
  "file_id": "9aac5023-dfd3-4b10-9a50-3746cc18414d"
},{
  "experimental_strategy": "RNA-Seq", 
  "data_category": "Transcriptome Profiling", 
  "file_size": 261115, 
  "annotations": [
    {
      "status": "Approved", 
      "entity_type": "case", 
      "created_datetime": "2012-11-10T00:00:00", 
      "notes": "Prior malignancy  basil cell carcinoma  of the neck with unknown chemotherapy  per e-mail.", 
      "entity_submitter_id": "TCGA-BP-4995", 
      "classification": "Notification", 
      "state": "released", 
      "annotation_id": "b2c7635c-46ff-5afd-8a39-ce4352326f96", 
      "updated_datetime": "2018-08-23T16:36:27.780612-05:00", 
      "entity_id": "9245a557-01ea-4446-b9e9-313f6ab18834", 
      "submitter_id": "12049", 
      "category": "History of unacceptable prior treatment related to a prior/other malignancy", 
      "case_id": "9245a557-01ea-4446-b9e9-313f6ab18834"
    }, 
    {
      "status": "Approved", 
      "entity_type": "case", 
      "created_datetime": "2010-12-19T00:00:00", 
      "notes": "[intgen.org]: Prior Malignancy", 
      "entity_submitter_id": "TCGA-BP-4995", 
      "classification": "Notification", 
      "state": "released", 
      "annotation_id": "020d5627-5056-583f-8c38-d659ad7198d2", 
      "updated_datetime": "2018-08-23T16:36:27.780612-05:00", 
      "entity_id": "9245a557-01ea-4446-b9e9-313f6ab18834", 
      "submitter_id": "1089", 
      "category": "Prior malignancy", 
      "case_id": "9245a557-01ea-4446-b9e9-313f6ab18834"
    }
  ], 
  "data_format": "TXT", 
  "data_type": "Gene Expression Quantification", 
  "state": "released", 
  "analysis": {
    "updated_datetime": "2018-09-06T17:41:51.247648-05:00", 
    "created_datetime": "2016-05-29T10:52:44.794276-05:00", 
    "workflow_version": "v1", 
    "analysis_id": "92901292-24f9-4b04-a026-3a734693fff8", 
    "submitter_id": "cf8cc0b6-be04-4f59-9baa-7270aa0fba53_count", 
    "workflow_type": "HTSeq - Counts", 
    "workflow_link": "https://github.com/NCI-GDC/htseq-cwl", 
    "state": "released", 
    "input_files": [
      {
        "experimental_strategy": "RNA-Seq", 
        "data_category": "Sequencing Reads", 
        "file_size": 14739362455, 
        "created_datetime": "2016-05-29T07:23:42.164602-05:00", 
        "data_format": "BAM", 
        "data_type": "Aligned Reads", 
        "state": "released", 
        "updated_datetime": "2018-11-15T21:38:44.655215-06:00", 
        "platform": "Illumina", 
        "md5sum": "7b0c22ebda52892f2151252bff624d0a", 
        "access": "controlled", 
        "submitter_id": "312c61f0-fb59-42d7-9be9-6068248d56af", 
        "file_name": "312c61f0-fb59-42d7-9be9-6068248d56af_gdc_realn_rehead.bam", 
        "file_id": "b1a705a1-1a11-4df2-9d85-b652a4500e86"
      }
    ]
  }, 
  "access": "open", 
  "md5sum": "207b0c37259ecbde84703f457294a98c", 
  "submitter_id": "cf8cc0b6-be04-4f59-9baa-7270aa0fba53_count", 
  "associated_entities": [
    {
      "entity_submitter_id": "TCGA-BP-4995-01A-01R-1334-07", 
      "entity_type": "aliquot", 
      "entity_id": "84b85f9f-2496-4539-aa1d-1053b98476d3", 
      "case_id": "9245a557-01ea-4446-b9e9-313f6ab18834"
    }
  ], 
  "file_name": "cf8cc0b6-be04-4f59-9baa-7270aa0fba53.htseq.counts.gz", 
  "file_id": "7a9c854c-96b7-4f2f-b79d-14faed6decac"
},{
  "experimental_strategy": "RNA-Seq", 
  "data_category": "Transcriptome Profiling", 
  "file_size": 250628, 
  "data_format": "TXT", 
  "state": "released", 
  "analysis": {
    "updated_datetime": "2018-09-06T17:41:51.247648-05:00", 
    "created_datetime": "2016-05-30T18:32:35.175762-05:00", 
    "workflow_version": "v1", 
    "analysis_id": "fa09723f-62da-4084-a04b-987c3e9f92fe", 
    "submitter_id": "00a9180b-4707-411f-9732-61fc49bfeb48_count", 
    "workflow_type": "HTSeq - Counts", 
    "workflow_link": "https://github.com/NCI-GDC/htseq-cwl", 
    "state": "released", 
    "input_files": [
      {
        "experimental_strategy": "RNA-Seq", 
        "data_category": "Sequencing Reads", 
        "file_size": 6930881828, 
        "created_datetime": "2016-05-29T19:11:03.743515-05:00", 
        "data_format": "BAM", 
        "data_type": "Aligned Reads", 
        "state": "released", 
        "updated_datetime": "2018-11-15T20:57:47.372612-06:00", 
        "platform": "Illumina", 
        "md5sum": "6ad34bad097a9847211a1e1c39c91b15", 
        "access": "controlled", 
        "submitter_id": "ced97279-1df6-4d67-9706-7fc7ba0a2642", 
        "file_name": "ced97279-1df6-4d67-9706-7fc7ba0a2642_gdc_realn_rehead.bam", 
        "file_id": "559bb715-de3e-4339-ac7e-96c825d4e351"
      }
    ]
  }, 
  "access": "open", 
  "data_type": "Gene Expression Quantification", 
  "md5sum": "0b1532d3b8b5f7ce058fb816ac277b9a", 
  "submitter_id": "00a9180b-4707-411f-9732-61fc49bfeb48_count", 
  "associated_entities": [
    {
      "entity_submitter_id": "TCGA-CZ-5451-01A-01R-1503-07", 
      "entity_type": "aliquot", 
      "entity_id": "52f0c611-1545-4796-8ea9-4578a988dcad", 
      "case_id": "9cdda9fa-d492-4902-afc1-eb2244e70c1b"
    }
  ], 
  "file_name": "00a9180b-4707-411f-9732-61fc49bfeb48.htseq.counts.gz", 
  "file_id": "23b7e501-5a69-42f8-b1be-f4cc960c8b49"
},{
  "experimental_strategy": "RNA-Seq", 
  "data_category": "Transcriptome Profiling", 
  "file_size": 257530, 
  "data_format": "TXT", 
  "state": "released", 
  "analysis": {
    "updated_datetime": "2018-09-06T17:41:51.247648-05:00", 
    "created_datetime": "2016-05-30T19:01:13.132624-05:00", 
    "workflow_version": "v1", 
    "analysis_id": "dff91adb-d98f-46a7-b9f0-6c58a1b0bb24", 
    "submitter_id": "d9c6f1ad-5c45-4831-b152-ad05648104eb_count", 
    "workflow_type": "HTSeq - Counts", 
    "workflow_link": "https://github.com/NCI-GDC/htseq-cwl", 
    "state": "released", 
    "input_files": [
      {
        "experimental_strategy": "RNA-Seq", 
        "data_category": "Sequencing Reads", 
        "file_size": 11351971946, 
        "created_datetime": "2016-05-29T23:18:51.851381-05:00", 
        "data_format": "BAM", 
        "data_type": "Aligned Reads", 
        "state": "released", 
        "updated_datetime": "2018-11-15T20:57:47.372612-06:00", 
        "platform": "Illumina", 
        "md5sum": "ba7ff635674fbbfac2e1cb56c802997c", 
        "access": "controlled", 
        "submitter_id": "14130e50-7d6c-484d-8c0e-90047851cf32", 
        "file_name": "14130e50-7d6c-484d-8c0e-90047851cf32_gdc_realn_rehead.bam", 
        "file_id": "5f3d5e51-3dc8-4c37-9dc5-a036a158595e"
      }
    ]
  }, 
  "access": "open", 
  "data_type": "Gene Expression Quantification", 
  "md5sum": "cf03aa95f7c52b3516776532c84a3877", 
  "submitter_id": "d9c6f1ad-5c45-4831-b152-ad05648104eb_count", 
  "associated_entities": [
    {
      "entity_submitter_id": "TCGA-CJ-4888-01A-01R-1305-07", 
      "entity_type": "aliquot", 
      "entity_id": "83454a4f-b4ab-479e-90d7-252985cca3bc", 
      "case_id": "f2fca062-ca87-4089-916d-49b9ff146797"
    }
  ], 
  "file_name": "d9c6f1ad-5c45-4831-b152-ad05648104eb.htseq.counts.gz", 
  "file_id": "6bbac5ba-305e-4df4-bba5-30460f7f766e"
},{
  "experimental_strategy": "RNA-Seq", 
  "data_category": "Transcriptome Profiling", 
  "file_size": 253389, 
  "data_format": "TXT", 
  "state": "released", 
  "analysis": {
    "updated_datetime": "2018-09-06T17:41:51.247648-05:00", 
    "created_datetime": "2016-05-26T21:09:22.019528-05:00", 
    "workflow_version": "v1", 
    "analysis_id": "00565478-9b80-4c92-ab45-69906e89037c", 
    "submitter_id": "0e88c1e6-6c1a-40e4-865e-b601621d33d1_count", 
    "workflow_type": "HTSeq - Counts", 
    "workflow_link": "https://github.com/NCI-GDC/htseq-cwl", 
    "state": "released", 
    "input_files": [
      {
        "experimental_strategy": "RNA-Seq", 
        "data_category": "Sequencing Reads", 
        "file_size": 6624959639, 
        "created_datetime": "2016-05-25T22:53:54.906227-05:00", 
        "data_format": "BAM", 
        "data_type": "Aligned Reads", 
        "state": "released", 
        "updated_datetime": "2018-11-15T20:46:44.319330-06:00", 
        "platform": "Illumina", 
        "md5sum": "4b6e43a4d77df297cd3c93b46f05fe14", 
        "access": "controlled", 
        "submitter_id": "3b61c256-387d-4bb8-866e-68a5c0173654", 
        "file_name": "3b61c256-387d-4bb8-866e-68a5c0173654_gdc_realn_rehead.bam", 
        "file_id": "3dcf1d30-a8bb-4884-a6ed-4cc017daee2c"
      }
    ]
  }, 
  "access": "open", 
  "data_type": "Gene Expression Quantification", 
  "md5sum": "a43f43fc1bd0c64b5ef08ac4cb146f44", 
  "submitter_id": "0e88c1e6-6c1a-40e4-865e-b601621d33d1_count", 
  "associated_entities": [
    {
      "entity_submitter_id": "TCGA-B2-3923-01A-02R-1325-07", 
      "entity_type": "aliquot", 
      "entity_id": "628f0d31-99d8-4519-859a-84ae5dd327a7", 
      "case_id": "08a8eec3-c97a-4493-a7de-b2a686b4df67"
    }
  ], 
  "file_name": "0e88c1e6-6c1a-40e4-865e-b601621d33d1.htseq.counts.gz", 
  "file_id": "32333805-0b11-4c0c-9a75-471bfab0bee8"
},{
  "experimental_strategy": "RNA-Seq", 
  "data_category": "Transcriptome Profiling", 
  "file_size": 263478, 
  "data_format": "TXT", 
  "state": "released", 
  "analysis": {
    "updated_datetime": "2018-09-06T17:41:51.247648-05:00", 
    "created_datetime": "2016-05-30T18:38:54.312398-05:00", 
    "workflow_version": "v1", 
    "analysis_id": "ff93cb0b-959d-43e6-8abc-20219c16a6fb", 
    "submitter_id": "7ebd35ca-8fd1-4f22-a38d-122537b65bc2_count", 
    "workflow_type": "HTSeq - Counts", 
    "workflow_link": "https://github.com/NCI-GDC/htseq-cwl", 
    "state": "released", 
    "input_files": [
      {
        "experimental_strategy": "RNA-Seq", 
        "data_category": "Sequencing Reads", 
        "file_size": 9712527325, 
        "created_datetime": "2016-05-30T08:42:41.039406-05:00", 
        "data_format": "BAM", 
        "data_type": "Aligned Reads", 
        "state": "released", 
        "updated_datetime": "2018-11-15T20:57:47.372612-06:00", 
        "platform": "Illumina", 
        "md5sum": "a2ba74fe815278b6e76226a0a1734ba4", 
        "access": "controlled", 
        "submitter_id": "4fddc62a-874d-41f1-ba9a-2af727447a06", 
        "file_name": "4fddc62a-874d-41f1-ba9a-2af727447a06_gdc_realn_rehead.bam", 
        "file_id": "51c3e71d-2cd8-4a10-9f40-801d331b3f05"
      }
    ]
  }, 
  "access": "open", 
  "data_type": "Gene Expression Quantification", 
  "md5sum": "771cb05dfc57f6ffb0a8ecc002272f00", 
  "submitter_id": "7ebd35ca-8fd1-4f22-a38d-122537b65bc2_count", 
  "associated_entities": [
    {
      "entity_submitter_id": "TCGA-BP-4351-01A-01R-1289-07", 
      "entity_type": "aliquot", 
      "entity_id": "94e30a68-5933-4da6-a436-169cc08502bb", 
      "case_id": "a8e0f80a-7049-4b5a-af21-cb6421286271"
    }
  ], 
  "file_name": "7ebd35ca-8fd1-4f22-a38d-122537b65bc2.htseq.counts.gz", 
  "file_id": "81a1152a-153b-4e12-be1f-1796108d1888"
},{
  "experimental_strategy": "RNA-Seq", 
  "data_category": "Transcriptome Profiling", 
  "file_size": 253393, 
  "data_format": "TXT", 
  "state": "released", 
  "analysis": {
    "updated_datetime": "2018-09-06T17:41:51.247648-05:00", 
    "created_datetime": "2016-05-26T21:18:17.314666-05:00", 
    "workflow_version": "v1", 
    "analysis_id": "f1b3459f-5377-443d-965d-875f5111b344", 
    "submitter_id": "906d9c60-fdb6-469d-a42e-6bcab0a696f0_count", 
    "workflow_type": "HTSeq - Counts", 
    "workflow_link": "https://github.com/NCI-GDC/htseq-cwl", 
    "state": "released", 
    "input_files": [
      {
        "experimental_strategy": "RNA-Seq", 
        "data_category": "Sequencing Reads", 
        "file_size": 7684751109, 
        "created_datetime": "2016-05-26T10:06:22.122523-05:00", 
        "data_format": "BAM", 
        "data_type": "Aligned Reads", 
        "state": "released", 
        "updated_datetime": "2018-11-15T20:57:47.372612-06:00", 
        "platform": "Illumina", 
        "md5sum": "5d0fcde72f07d0ea82031fc881e98109", 
        "access": "controlled", 
        "submitter_id": "560c9562-96e1-4e64-8ae7-84142e270bdf", 
        "file_name": "560c9562-96e1-4e64-8ae7-84142e270bdf_gdc_realn_rehead.bam", 
        "file_id": "5000d77a-f669-4ebc-8f9c-a9bc421fdb10"
      }
    ]
  }, 
  "access": "open", 
  "data_type": "Gene Expression Quantification", 
  "md5sum": "d9664e14f38da791b809190e66c83254", 
  "submitter_id": "906d9c60-fdb6-469d-a42e-6bcab0a696f0_count", 
  "associated_entities": [
    {
      "entity_submitter_id": "TCGA-B2-4099-01A-02R-1188-07", 
      "entity_type": "aliquot", 
      "entity_id": "67c91ebf-e8c6-4ec8-a8be-4aa3064332db", 
      "case_id": "1adb05d4-e1ca-4ede-81c7-ff24a243abae"
    }
  ], 
  "file_name": "906d9c60-fdb6-469d-a42e-6bcab0a696f0.htseq.counts.gz", 
  "file_id": "b40d0d08-5ab3-4cc3-bacb-929f74251be6"
},{
  "experimental_strategy": "RNA-Seq", 
  "data_category": "Transcriptome Profiling", 
  "file_size": 250995, 
  "data_format": "TXT", 
  "state": "released", 
  "analysis": {
    "updated_datetime": "2018-09-06T17:41:51.247648-05:00", 
    "created_datetime": "2016-05-30T19:01:00.989121-05:00", 
    "workflow_version": "v1", 
    "analysis_id": "d0a49102-b866-4d7a-b461-40c016d8fad9", 
    "submitter_id": "29e88863-d1b0-4da0-be95-d0a82eb1d08b_count", 
    "workflow_type": "HTSeq - Counts", 
    "workflow_link": "https://github.com/NCI-GDC/htseq-cwl", 
    "state": "released", 
    "input_files": [
      {
        "experimental_strategy": "RNA-Seq", 
        "data_category": "Sequencing Reads", 
        "file_size": 6107084398, 
        "created_datetime": "2016-05-29T22:59:39.397042-05:00", 
        "data_format": "BAM", 
        "data_type": "Aligned Reads", 
        "state": "released", 
        "updated_datetime": "2018-11-15T20:57:47.372612-06:00", 
        "platform": "Illumina", 
        "md5sum": "0241f21a4ff68edf77856827e3f6ef78", 
        "access": "controlled", 
        "submitter_id": "8d05fd5f-89a3-4c12-9d7e-c801949c9527", 
        "file_name": "8d05fd5f-89a3-4c12-9d7e-c801949c9527_gdc_realn_rehead.bam", 
        "file_id": "524d2cf8-ab5b-42f2-9702-87b352f5c0c7"
      }
    ]
  }, 
  "access": "open", 
  "data_type": "Gene Expression Quantification", 
  "md5sum": "43e9ea1bc6b2f7e2b891e3d2b6fe4cc6", 
  "submitter_id": "29e88863-d1b0-4da0-be95-d0a82eb1d08b_count", 
  "associated_entities": [
    {
      "entity_submitter_id": "TCGA-B8-A7U6-01A-12R-A37O-07", 
      "entity_type": "aliquot", 
      "entity_id": "d099aadc-2bfc-4db2-8c3d-5195791e226f", 
      "case_id": "f2b90375-6806-4833-a927-565674cbf355"
    }
  ], 
  "file_name": "29e88863-d1b0-4da0-be95-d0a82eb1d08b.htseq.counts.gz", 
  "file_id": "9fedf3c0-6fe1-49c0-80d2-2613bc1c7759"
},{
  "experimental_strategy": "RNA-Seq", 
  "data_category": "Transcriptome Profiling", 
  "file_size": 257212, 
  "data_format": "TXT", 
  "state": "released", 
  "analysis": {
    "updated_datetime": "2018-09-06T17:41:51.247648-05:00", 
    "created_datetime": "2016-05-29T10:34:00.507466-05:00", 
    "workflow_version": "v1", 
    "analysis_id": "0b4fda61-d62d-43f6-8ac3-23228c45e3d1", 
    "submitter_id": "6ed3d60c-b0d5-4122-a8fb-712c6d2cf80a_count", 
    "workflow_type": "HTSeq - Counts", 
    "workflow_link": "https://github.com/NCI-GDC/htseq-cwl", 
    "state": "released", 
    "input_files": [
      {
        "experimental_strategy": "RNA-Seq", 
        "data_category": "Sequencing Reads", 
        "file_size": 11592838969, 
        "created_datetime": "2016-05-28T16:28:31.931211-05:00", 
        "data_format": "BAM", 
        "data_type": "Aligned Reads", 
        "state": "released", 
        "updated_datetime": "2018-11-15T21:12:37.513272-06:00", 
        "platform": "Illumina", 
        "md5sum": "bb83319612a49c59f5fa7173ee68ce1c", 
        "access": "controlled", 
        "submitter_id": "54d47fe9-5be4-4cbb-8dcd-c93467c05246", 
        "file_name": "54d47fe9-5be4-4cbb-8dcd-c93467c05246_gdc_realn_rehead.bam", 
        "file_id": "7b8912c3-ed14-436c-a23e-2dc139952a14"
      }
    ]
  }, 
  "access": "open", 
  "data_type": "Gene Expression Quantification", 
  "md5sum": "fb5dbf4331c705a96be01dd4e97283da", 
  "submitter_id": "6ed3d60c-b0d5-4122-a8fb-712c6d2cf80a_count", 
  "associated_entities": [
    {
      "entity_submitter_id": "TCGA-B0-4698-01A-01R-1503-07", 
      "entity_type": "aliquot", 
      "entity_id": "45849f05-6030-4a39-a4d1-2dc7642f0a89", 
      "case_id": "5b66c4ae-3aed-4212-baa1-dac33bab8ebe"
    }
  ], 
  "file_name": "6ed3d60c-b0d5-4122-a8fb-712c6d2cf80a.htseq.counts.gz", 
  "file_id": "a2b37f47-4f1a-4380-ae74-54fc6dd86c5f"
},{
  "experimental_strategy": "RNA-Seq", 
  "data_category": "Transcriptome Profiling", 
  "file_size": 260589, 
  "data_format": "TXT", 
  "state": "released", 
  "analysis": {
    "updated_datetime": "2018-09-06T17:41:51.247648-05:00", 
    "created_datetime": "2016-05-29T10:54:04.054177-05:00", 
    "workflow_version": "v1", 
    "analysis_id": "e68e2036-c8f6-48c7-8a74-be51a75f676c", 
    "submitter_id": "de3d2ca0-d59f-46b3-9b15-fad972cfa86e_count", 
    "workflow_type": "HTSeq - Counts", 
    "workflow_link": "https://github.com/NCI-GDC/htseq-cwl", 
    "state": "released", 
    "input_files": [
      {
        "experimental_strategy": "RNA-Seq", 
        "data_category": "Sequencing Reads", 
        "file_size": 9209857319, 
        "created_datetime": "2016-05-29T09:53:57.206558-05:00", 
        "data_format": "BAM", 
        "data_type": "Aligned Reads", 
        "state": "released", 
        "updated_datetime": "2018-11-15T19:59:41.719344-06:00", 
        "platform": "Illumina", 
        "md5sum": "2708304ccc778375024c8a3e18983f2b", 
        "access": "controlled", 
        "submitter_id": "22ecba67-bfa6-4be0-bf92-fae52ce7d4c1", 
        "file_name": "22ecba67-bfa6-4be0-bf92-fae52ce7d4c1_gdc_realn_rehead.bam", 
        "file_id": "0f325f5c-0255-46e4-83f0-520f61909a90"
      }
    ]
  }, 
  "access": "open", 
  "data_type": "Gene Expression Quantification", 
  "md5sum": "0f4bb12309773906ef2f42437d74e68b", 
  "submitter_id": "de3d2ca0-d59f-46b3-9b15-fad972cfa86e_count", 
  "associated_entities": [
    {
      "entity_submitter_id": "TCGA-B0-4691-01A-01R-1277-07", 
      "entity_type": "aliquot", 
      "entity_id": "3a34f9f9-8071-46cf-a193-267fb8223cc9", 
      "case_id": "949736aa-62d3-46e0-8507-ed2a84be0073"
    }
  ], 
  "file_name": "de3d2ca0-d59f-46b3-9b15-fad972cfa86e.htseq.counts.gz", 
  "file_id": "1a978e0c-c25e-41c9-a0a1-96025baad2dc"
},{
  "experimental_strategy": "RNA-Seq", 
  "data_category": "Transcriptome Profiling", 
  "file_size": 254068, 
  "data_format": "TXT", 
  "state": "released", 
  "analysis": {
    "updated_datetime": "2018-09-06T17:41:51.247648-05:00", 
    "created_datetime": "2016-05-29T11:00:57.145219-05:00", 
    "workflow_version": "v1", 
    "analysis_id": "0b58d882-94c7-4eb3-8b1c-d84d232dde5e", 
    "submitter_id": "390a7a27-3687-44a4-8e4c-7b343e418475_count", 
    "workflow_type": "HTSeq - Counts", 
    "workflow_link": "https://github.com/NCI-GDC/htseq-cwl", 
    "state": "released", 
    "input_files": [
      {
        "experimental_strategy": "RNA-Seq", 
        "data_category": "Sequencing Reads", 
        "file_size": 7180796967, 
        "created_datetime": "2016-05-29T03:58:09.714421-05:00", 
        "data_format": "BAM", 
        "data_type": "Aligned Reads", 
        "state": "released", 
        "updated_datetime": "2018-11-15T20:08:12.509468-06:00", 
        "platform": "Illumina", 
        "md5sum": "7cdff14fb9c1b2315fe64966e7abd2fe", 
        "access": "controlled", 
        "submitter_id": "dbb68a89-c35a-43c1-96e0-bd885a48cbf8", 
        "file_name": "dbb68a89-c35a-43c1-96e0-bd885a48cbf8_gdc_realn_rehead.bam", 
        "file_id": "1da38cbe-2bfe-420b-933e-c9df7fd510a7"
      }
    ]
  }, 
  "access": "open", 
  "data_type": "Gene Expression Quantification", 
  "md5sum": "acbbc0bfd80cdedaba83d6e7e3711b36", 
  "submitter_id": "390a7a27-3687-44a4-8e4c-7b343e418475_count", 
  "associated_entities": [
    {
      "entity_submitter_id": "TCGA-CJ-4895-01A-01R-1305-07", 
      "entity_type": "aliquot", 
      "entity_id": "334c16f3-5a5f-41b9-8893-c86fcbac028a", 
      "case_id": "b7994839-77a5-4725-aa58-a9e8c79dbfc2"
    }
  ], 
  "file_name": "390a7a27-3687-44a4-8e4c-7b343e418475.htseq.counts.gz", 
  "file_id": "d222e400-bb6f-4a2c-a8ff-629a55fd03b5"
},{
  "experimental_strategy": "RNA-Seq", 
  "data_category": "Transcriptome Profiling", 
  "file_size": 257739, 
  "data_format": "TXT", 
  "state": "released", 
  "analysis": {
    "updated_datetime": "2018-09-06T17:41:51.247648-05:00", 
    "created_datetime": "2016-05-29T11:05:21.598561-05:00", 
    "workflow_version": "v1", 
    "analysis_id": "4bdc99c2-3acf-455c-bf39-1b7e410f2e8d", 
    "submitter_id": "0b2cf05d-1d12-4fcf-898f-3e9e90b97dda_count", 
    "workflow_type": "HTSeq - Counts", 
    "workflow_link": "https://github.com/NCI-GDC/htseq-cwl", 
    "state": "released", 
    "input_files": [
      {
        "experimental_strategy": "RNA-Seq", 
        "data_category": "Sequencing Reads", 
        "file_size": 8593825689, 
        "created_datetime": "2016-05-28T16:07:34.538761-05:00", 
        "data_format": "BAM", 
        "data_type": "Aligned Reads", 
        "state": "released", 
        "updated_datetime": "2018-11-15T21:12:37.513272-06:00", 
        "platform": "Illumina", 
        "md5sum": "013663f09bcf6ba42806f53fa60ab796", 
        "access": "controlled", 
        "submitter_id": "886d5f65-825c-4ae3-9c9c-3eb00762a62a", 
        "file_name": "886d5f65-825c-4ae3-9c9c-3eb00762a62a_gdc_realn_rehead.bam", 
        "file_id": "77f8156d-70df-4e37-8315-096c2701e06b"
      }
    ]
  }, 
  "access": "open", 
  "data_type": "Gene Expression Quantification", 
  "md5sum": "f0e6c5556de1e1dbeea80e726d18dd07", 
  "submitter_id": "0b2cf05d-1d12-4fcf-898f-3e9e90b97dda_count", 
  "associated_entities": [
    {
      "entity_submitter_id": "TCGA-AK-3458-01A-01R-1503-07", 
      "entity_type": "aliquot", 
      "entity_id": "5a4ad263-7126-42f8-a2b2-f534dfaf50f9", 
      "case_id": "d7cf4fc0-6357-4973-af4c-b456f430478a"
    }
  ], 
  "file_name": "0b2cf05d-1d12-4fcf-898f-3e9e90b97dda.htseq.counts.gz", 
  "file_id": "e8874cc7-7dbd-41d4-96b9-8738d023a08a"
},{
  "experimental_strategy": "RNA-Seq", 
  "data_category": "Transcriptome Profiling", 
  "file_size": 256338, 
  "data_format": "TXT", 
  "state": "released", 
  "analysis": {
    "updated_datetime": "2018-09-06T17:41:51.247648-05:00", 
    "created_datetime": "2016-05-30T18:22:01.136224-05:00", 
    "workflow_version": "v1", 
    "analysis_id": "ac5ffaab-b029-4e7d-9c8b-238d66169480", 
    "submitter_id": "fc5bd55f-cdb1-4c96-a91a-513b43e6a99a_count", 
    "workflow_type": "HTSeq - Counts", 
    "workflow_link": "https://github.com/NCI-GDC/htseq-cwl", 
    "state": "released", 
    "input_files": [
      {
        "experimental_strategy": "RNA-Seq", 
        "data_category": "Sequencing Reads", 
        "file_size": 8272960900, 
        "created_datetime": "2016-05-30T00:33:01.062477-05:00", 
        "data_format": "BAM", 
        "data_type": "Aligned Reads", 
        "state": "released", 
        "updated_datetime": "2018-11-15T20:08:12.509468-06:00", 
        "platform": "Illumina", 
        "md5sum": "4ffd3c0989839ce9b61355d172601fc7", 
        "access": "controlled", 
        "submitter_id": "fa05d81a-6fe9-4fc4-adcd-8b7187d34b98", 
        "file_name": "fa05d81a-6fe9-4fc4-adcd-8b7187d34b98_gdc_realn_rehead.bam", 
        "file_id": "25e313bb-4111-4735-b714-31db930b651e"
      }
    ]
  }, 
  "access": "open", 
  "data_type": "Gene Expression Quantification", 
  "md5sum": "7dbdf8377c6424d92c89c01cdb327548", 
  "submitter_id": "fc5bd55f-cdb1-4c96-a91a-513b43e6a99a_count", 
  "associated_entities": [
    {
      "entity_submitter_id": "TCGA-BP-4326-01A-01R-1289-07", 
      "entity_type": "aliquot", 
      "entity_id": "cc541704-0f6c-413e-8049-77eaba992844", 
      "case_id": "7664c241-b369-4d76-9cd1-7f2bdc1d267f"
    }
  ], 
  "file_name": "fc5bd55f-cdb1-4c96-a91a-513b43e6a99a.htseq.counts.gz", 
  "file_id": "42c14f01-2589-428e-b3ee-0ac4cbb2cbe6"
},{
  "experimental_strategy": "RNA-Seq", 
  "data_category": "Transcriptome Profiling", 
  "file_size": 255581, 
  "data_format": "TXT", 
  "state": "released", 
  "analysis": {
    "updated_datetime": "2018-09-06T17:41:51.247648-05:00", 
    "created_datetime": "2016-05-30T19:00:18.166054-05:00", 
    "workflow_version": "v1", 
    "analysis_id": "9832e560-3888-4515-b21e-20c0b724d60f", 
    "submitter_id": "355f9f19-ed5e-4bf6-a8b5-d50f67d5d43c_count", 
    "workflow_type": "HTSeq - Counts", 
    "workflow_link": "https://github.com/NCI-GDC/htseq-cwl", 
    "state": "released", 
    "input_files": [
      {
        "experimental_strategy": "RNA-Seq", 
        "data_category": "Sequencing Reads", 
        "file_size": 6070289161, 
        "created_datetime": "2016-05-29T21:45:04.043924-05:00", 
        "data_format": "BAM", 
        "data_type": "Aligned Reads", 
        "state": "released", 
        "updated_datetime": "2018-11-15T21:12:37.513272-06:00", 
        "platform": "Illumina", 
        "md5sum": "725d7f81353ce6166e47ce7376c18c28", 
        "access": "controlled", 
        "submitter_id": "86efa390-443f-478d-ad2e-c9728fae8f95", 
        "file_name": "86efa390-443f-478d-ad2e-c9728fae8f95_gdc_realn_rehead.bam", 
        "file_id": "7abbdb90-531a-4930-8d34-e0fe52c5ae24"
      }
    ]
  }, 
  "access": "open", 
  "data_type": "Gene Expression Quantification", 
  "md5sum": "6c87d0ce46832bd76ac8b59fa3baa4bb", 
  "submitter_id": "355f9f19-ed5e-4bf6-a8b5-d50f67d5d43c_count", 
  "associated_entities": [
    {
      "entity_submitter_id": "TCGA-B0-4945-01A-01R-1420-07", 
      "entity_type": "aliquot", 
      "entity_id": "88fbed21-4eea-4d4d-85b4-99faa06078da", 
      "case_id": "f184de71-65d0-4e52-aec2-25c5414588c5"
    }
  ], 
  "file_name": "355f9f19-ed5e-4bf6-a8b5-d50f67d5d43c.htseq.counts.gz", 
  "file_id": "18816416-edda-401c-b1a9-618cb4ea7986"
},{
  "experimental_strategy": "RNA-Seq", 
  "data_category": "Transcriptome Profiling", 
  "file_size": 256941, 
  "data_format": "TXT", 
  "state": "released", 
  "analysis": {
    "updated_datetime": "2018-09-06T17:41:51.247648-05:00", 
    "created_datetime": "2016-05-29T11:13:24.138395-05:00", 
    "workflow_version": "v1", 
    "analysis_id": "9b3a26f1-fa53-4e42-9458-64b62a8fec50", 
    "submitter_id": "db4c135e-dae9-4c6d-b765-4a212cc3e13e_count", 
    "workflow_type": "HTSeq - Counts", 
    "workflow_link": "https://github.com/NCI-GDC/htseq-cwl", 
    "state": "released", 
    "input_files": [
      {
        "experimental_strategy": "RNA-Seq", 
        "data_category": "Sequencing Reads", 
        "file_size": 6693046978, 
        "created_datetime": "2016-05-29T07:35:57.539678-05:00", 
        "data_format": "BAM", 
        "data_type": "Aligned Reads", 
        "state": "released", 
        "updated_datetime": "2018-11-15T20:20:28.822215-06:00", 
        "platform": "Illumina", 
        "md5sum": "972381aa3d0a80b5fddb4de7359ebc75", 
        "access": "controlled", 
        "submitter_id": "8242203e-6c98-4c28-9d4f-bf6c5ab2abb8", 
        "file_name": "8242203e-6c98-4c28-9d4f-bf6c5ab2abb8_gdc_realn_rehead.bam", 
        "file_id": "30e776a3-5c15-428d-8189-b9c894048d33"
      }
    ]
  }, 
  "access": "open", 
  "data_type": "Gene Expression Quantification", 
  "md5sum": "5f8a5023a660f26bb888396a22d45377", 
  "submitter_id": "db4c135e-dae9-4c6d-b765-4a212cc3e13e_count", 
  "associated_entities": [
    {
      "entity_submitter_id": "TCGA-A3-3323-01A-02R-1325-07", 
      "entity_type": "aliquot", 
      "entity_id": "e7a81308-459f-4f7c-9238-00f114724fe8", 
      "case_id": "e4da964a-31da-4b81-b6ee-2c6dcee703ea"
    }
  ], 
  "file_name": "db4c135e-dae9-4c6d-b765-4a212cc3e13e.htseq.counts.gz", 
  "file_id": "90845af5-9685-4ec5-ab05-4dafc85d1649"
},{
  "experimental_strategy": "RNA-Seq", 
  "data_category": "Transcriptome Profiling", 
  "file_size": 257076, 
  "data_format": "TXT", 
  "state": "released", 
  "analysis": {
    "updated_datetime": "2018-09-06T17:41:51.247648-05:00", 
    "created_datetime": "2016-05-30T18:44:12.414050-05:00", 
    "workflow_version": "v1", 
    "analysis_id": "b587aac3-3bae-4ac4-882b-11b321e0cdea", 
    "submitter_id": "45128466-9a14-4348-97f1-d08af79acbba_count", 
    "workflow_type": "HTSeq - Counts", 
    "workflow_link": "https://github.com/NCI-GDC/htseq-cwl", 
    "state": "released", 
    "input_files": [
      {
        "experimental_strategy": "RNA-Seq", 
        "data_category": "Sequencing Reads", 
        "file_size": 13123134171, 
        "created_datetime": "2016-05-29T17:02:05.848465-05:00", 
        "data_format": "BAM", 
        "data_type": "Aligned Reads", 
        "state": "released", 
        "updated_datetime": "2018-11-15T21:38:44.655215-06:00", 
        "platform": "Illumina", 
        "md5sum": "4771b85ca6cfbcdc7906e99bb8273e45", 
        "access": "controlled", 
        "submitter_id": "bc937555-3bbd-422d-839f-4b9f9bc5d302", 
        "file_name": "bc937555-3bbd-422d-839f-4b9f9bc5d302_gdc_realn_rehead.bam", 
        "file_id": "b763b338-9e7e-4c0f-b8e1-739a6d943169"
      }
    ]
  }, 
  "access": "open", 
  "data_type": "Gene Expression Quantification", 
  "md5sum": "f59cbf9390fcb47548610b59ab05e8d2", 
  "submitter_id": "45128466-9a14-4348-97f1-d08af79acbba_count", 
  "associated_entities": [
    {
      "entity_submitter_id": "TCGA-BP-4985-01A-01R-1334-07", 
      "entity_type": "aliquot", 
      "entity_id": "983fe342-3f35-4a2e-94c4-0c4978ffcf66", 
      "case_id": "c285ada3-fd49-46a5-882f-b6c352572e2a"
    }
  ], 
  "file_name": "45128466-9a14-4348-97f1-d08af79acbba.htseq.counts.gz", 
  "file_id": "62c0def0-68e3-4c86-a26e-f9e442620da3"
},{
  "experimental_strategy": "RNA-Seq", 
  "data_category": "Transcriptome Profiling", 
  "file_size": 252931, 
  "data_format": "TXT", 
  "state": "released", 
  "analysis": {
    "updated_datetime": "2018-09-06T17:41:51.247648-05:00", 
    "created_datetime": "2016-05-29T10:47:32.345491-05:00", 
    "workflow_version": "v1", 
    "analysis_id": "fafa7198-b4f6-431b-a6dc-367a86a14cd1", 
    "submitter_id": "5e879f5e-3253-48fb-906f-0c36c3abe5f0_count", 
    "workflow_type": "HTSeq - Counts", 
    "workflow_link": "https://github.com/NCI-GDC/htseq-cwl", 
    "state": "released", 
    "input_files": [
      {
        "experimental_strategy": "RNA-Seq", 
        "data_category": "Sequencing Reads", 
        "file_size": 7902727288, 
        "created_datetime": "2016-05-28T19:58:04.934139-05:00", 
        "data_format": "BAM", 
        "data_type": "Aligned Reads", 
        "state": "released", 
        "updated_datetime": "2018-11-15T21:30:06.924734-06:00", 
        "platform": "Illumina", 
        "md5sum": "4d173962713161bd33bd013aee9ccda6", 
        "access": "controlled", 
        "submitter_id": "867e6c8f-f8b4-40ab-b58a-bbc94e7e48e5", 
        "file_name": "867e6c8f-f8b4-40ab-b58a-bbc94e7e48e5_gdc_realn_rehead.bam", 
        "file_id": "9d889ba7-0824-40f7-a01b-91d628e6e45b"
      }
    ]
  }, 
  "access": "open", 
  "data_type": "Gene Expression Quantification", 
  "md5sum": "66a0c85919263e9c299619b3b50c481a", 
  "submitter_id": "5e879f5e-3253-48fb-906f-0c36c3abe5f0_count", 
  "associated_entities": [
    {
      "entity_submitter_id": "TCGA-B0-5711-01A-11R-1672-07", 
      "entity_type": "aliquot", 
      "entity_id": "9fc80857-fd99-4ba2-a058-48d4196f58d3", 
      "case_id": "88c91a7b-5c41-4361-85d0-da759ab94204"
    }
  ], 
  "file_name": "5e879f5e-3253-48fb-906f-0c36c3abe5f0.htseq.counts.gz", 
  "file_id": "313bb1d1-01dc-4d2a-ac0a-50d6d247d27d"
},{
  "experimental_strategy": "RNA-Seq", 
  "data_category": "Transcriptome Profiling", 
  "file_size": 255899, 
  "data_format": "TXT", 
  "state": "released", 
  "analysis": {
    "updated_datetime": "2018-09-06T17:41:51.247648-05:00", 
    "created_datetime": "2016-05-26T21:11:59.713262-05:00", 
    "workflow_version": "v1", 
    "analysis_id": "03b07c5c-8382-44d7-8246-bd00090e19f9", 
    "submitter_id": "fe3596cb-7fed-41b9-ae30-caebcf717e6e_count", 
    "workflow_type": "HTSeq - Counts", 
    "workflow_link": "https://github.com/NCI-GDC/htseq-cwl", 
    "state": "released", 
    "input_files": [
      {
        "experimental_strategy": "RNA-Seq", 
        "data_category": "Sequencing Reads", 
        "file_size": 10823247649, 
        "created_datetime": "2016-05-26T01:58:57.835482-05:00", 
        "data_format": "BAM", 
        "data_type": "Aligned Reads", 
        "state": "released", 
        "updated_datetime": "2018-11-15T20:08:12.509468-06:00", 
        "platform": "Illumina", 
        "md5sum": "d5a842ab4cde6e908a6f74f696aa6675", 
        "access": "controlled", 
        "submitter_id": "5e37c003-67db-41db-b733-bea398d3952c", 
        "file_name": "5e37c003-67db-41db-b733-bea398d3952c_gdc_realn_rehead.bam", 
        "file_id": "1c3bd745-b6ba-4cd7-b31d-664fe04d042b"
      }
    ]
  }, 
  "access": "open", 
  "data_type": "Gene Expression Quantification", 
  "md5sum": "392ecaa764129690fa29fb3903db6ae4", 
  "submitter_id": "fe3596cb-7fed-41b9-ae30-caebcf717e6e_count", 
  "associated_entities": [
    {
      "entity_submitter_id": "TCGA-GK-A6C7-01A-11R-A33J-07", 
      "entity_type": "aliquot", 
      "entity_id": "91f5974e-9d74-463a-bd78-0b858f5b30e9", 
      "case_id": "0df9ec46-d600-4845-9d00-2dc2732c68d1"
    }
  ], 
  "file_name": "fe3596cb-7fed-41b9-ae30-caebcf717e6e.htseq.counts.gz", 
  "file_id": "3fe4c90d-4144-4fe0-8aee-5f2de724b468"
},{
  "experimental_strategy": "RNA-Seq", 
  "data_category": "Transcriptome Profiling", 
  "file_size": 255506, 
  "data_format": "TXT", 
  "state": "released", 
  "analysis": {
    "updated_datetime": "2018-09-06T17:41:51.247648-05:00", 
    "created_datetime": "2016-05-26T21:05:25.711993-05:00", 
    "workflow_version": "v1", 
    "analysis_id": "faa5d344-6f7f-467c-b38f-883585c9cbf7", 
    "submitter_id": "a4bf8ad0-255e-41fc-92f1-bdbfb7001edb_count", 
    "workflow_type": "HTSeq - Counts", 
    "workflow_link": "https://github.com/NCI-GDC/htseq-cwl", 
    "state": "released", 
    "input_files": [
      {
        "experimental_strategy": "RNA-Seq", 
        "data_category": "Sequencing Reads", 
        "file_size": 8658328765, 
        "created_datetime": "2016-05-25T18:36:17.528232-05:00", 
        "data_format": "BAM", 
        "data_type": "Aligned Reads", 
        "state": "released", 
        "updated_datetime": "2018-11-15T17:21:45.437138-06:00", 
        "platform": "Illumina", 
        "md5sum": "0a650e0772e442cd3e94bb246ab218e6", 
        "access": "controlled", 
        "submitter_id": "1cc49754-cd0b-4ffd-a28e-e2c3dec7973f", 
        "file_name": "1cc49754-cd0b-4ffd-a28e-e2c3dec7973f_gdc_realn_rehead.bam", 
        "file_id": "0498d769-43e9-49a4-9a47-3cdc6326ed9f"
      }
    ]
  }, 
  "access": "open", 
  "data_type": "Gene Expression Quantification", 
  "md5sum": "99a4a4d8c6a40bca64bc45579e5d6097", 
  "submitter_id": "a4bf8ad0-255e-41fc-92f1-bdbfb7001edb_count", 
  "associated_entities": [
    {
      "entity_submitter_id": "TCGA-DV-A4W0-05A-11R-A266-07", 
      "entity_type": "aliquot", 
      "entity_id": "8f5d7af1-f59f-4b02-8485-1cded08c47c2", 
      "case_id": "01277e9d-a35f-45d9-9e60-2e8cd79630a0"
    }
  ], 
  "file_name": "a4bf8ad0-255e-41fc-92f1-bdbfb7001edb.htseq.counts.gz", 
  "file_id": "1aa23877-33fb-421e-8cd3-3086d00989d8"
},{
  "experimental_strategy": "RNA-Seq", 
  "data_category": "Transcriptome Profiling", 
  "file_size": 254208, 
  "data_format": "TXT", 
  "state": "released", 
  "analysis": {
    "updated_datetime": "2018-09-06T17:41:51.247648-05:00", 
    "created_datetime": "2016-05-29T10:35:23.717451-05:00", 
    "workflow_version": "v1", 
    "analysis_id": "bf68b402-04ca-4cdb-9f65-70f2a4f99fc8", 
    "submitter_id": "6fe662c3-c2c3-4c70-9f77-5061cea46203_count", 
    "workflow_type": "HTSeq - Counts", 
    "workflow_link": "https://github.com/NCI-GDC/htseq-cwl", 
    "state": "released", 
    "input_files": [
      {
        "experimental_strategy": "RNA-Seq", 
        "data_category": "Sequencing Reads", 
        "file_size": 9282759843, 
        "created_datetime": "2016-05-28T18:45:14.561349-05:00", 
        "data_format": "BAM", 
        "data_type": "Aligned Reads", 
        "state": "released", 
        "updated_datetime": "2018-11-15T19:59:41.719344-06:00", 
        "platform": "Illumina", 
        "md5sum": "73981d92ac0b3bfe26493f33e90132e1", 
        "access": "controlled", 
        "submitter_id": "1d975646-989a-425a-a587-66ac53ca0e8d", 
        "file_name": "1d975646-989a-425a-a587-66ac53ca0e8d_gdc_realn_rehead.bam", 
        "file_id": "118848df-37d6-44d9-bc40-86586f75196d"
      }
    ]
  }, 
  "access": "open", 
  "data_type": "Gene Expression Quantification", 
  "md5sum": "a1b0e7ed345f5de6413ef89661de1ca5", 
  "submitter_id": "6fe662c3-c2c3-4c70-9f77-5061cea46203_count", 
  "associated_entities": [
    {
      "entity_submitter_id": "TCGA-BP-5192-01A-01R-1426-07", 
      "entity_type": "aliquot", 
      "entity_id": "a6afebfd-6750-47e2-9fa6-e2d102025c7b", 
      "case_id": "5dc807f2-f4f0-434b-b099-43cf41d99cbd"
    }
  ], 
  "file_name": "6fe662c3-c2c3-4c70-9f77-5061cea46203.htseq.counts.gz", 
  "file_id": "41197e55-30cc-40f4-94d0-930064ac3259"
},{
  "experimental_strategy": "RNA-Seq", 
  "data_category": "Transcriptome Profiling", 
  "file_size": 255321, 
  "annotations": [
    {
      "status": "Approved", 
      "entity_type": "case", 
      "created_datetime": "2012-11-10T00:00:00", 
      "notes": "Pt with synchronous bilateral LUSC.", 
      "entity_submitter_id": "TCGA-B0-5694", 
      "classification": "Notification", 
      "state": "released", 
      "annotation_id": "dc42fa0d-f7a0-5063-bb03-98aa39971ae1", 
      "updated_datetime": "2018-08-23T16:36:27.780612-05:00", 
      "entity_id": "11111b58-c7df-4291-ad8a-4baec9ff7d1f", 
      "submitter_id": "12022", 
      "category": "Synchronous malignancy", 
      "case_id": "11111b58-c7df-4291-ad8a-4baec9ff7d1f"
    }
  ], 
  "data_format": "TXT", 
  "data_type": "Gene Expression Quantification", 
  "state": "released", 
  "analysis": {
    "updated_datetime": "2018-09-06T17:41:51.247648-05:00", 
    "created_datetime": "2016-05-26T21:13:39.309998-05:00", 
    "workflow_version": "v1", 
    "analysis_id": "4e66ffa6-b82b-48e5-8f5f-808508de234b", 
    "submitter_id": "8789d75c-8207-44bf-a34e-985440406b34_count", 
    "workflow_type": "HTSeq - Counts", 
    "workflow_link": "https://github.com/NCI-GDC/htseq-cwl", 
    "state": "released", 
    "input_files": [
      {
        "experimental_strategy": "RNA-Seq", 
        "data_category": "Sequencing Reads", 
        "file_size": 9299339478, 
        "created_datetime": "2016-05-26T04:02:55.112245-05:00", 
        "data_format": "BAM", 
        "data_type": "Aligned Reads", 
        "state": "released", 
        "updated_datetime": "2018-11-15T21:21:29.863147-06:00", 
        "platform": "Illumina", 
        "md5sum": "0ad0211b9c3415e6ce703063fcd95bc3", 
        "access": "controlled", 
        "submitter_id": "3c751296-7dff-4e58-98f7-55e5058364d3", 
        "file_name": "3c751296-7dff-4e58-98f7-55e5058364d3_gdc_realn_rehead.bam", 
        "file_id": "85f6d6ad-c763-45e0-9d44-dd2381eecb0f"
      }
    ]
  }, 
  "access": "open", 
  "md5sum": "18a0911e08cf9afc38671f05586878e7", 
  "submitter_id": "8789d75c-8207-44bf-a34e-985440406b34_count", 
  "associated_entities": [
    {
      "entity_submitter_id": "TCGA-B0-5694-11A-01R-1541-07", 
      "entity_type": "aliquot", 
      "entity_id": "61d82aab-e167-4c2a-ac94-d2cdf0f596cb", 
      "case_id": "11111b58-c7df-4291-ad8a-4baec9ff7d1f"
    }
  ], 
  "file_name": "8789d75c-8207-44bf-a34e-985440406b34.htseq.counts.gz", 
  "file_id": "4b708912-2f27-4ce4-b378-b7cd1497b169"
},{
  "experimental_strategy": "RNA-Seq", 
  "data_category": "Transcriptome Profiling", 
  "file_size": 252068, 
  "data_format": "TXT", 
  "state": "released", 
  "analysis": {
    "updated_datetime": "2018-09-06T17:41:51.247648-05:00", 
    "created_datetime": "2016-05-29T10:42:02.107018-05:00", 
    "workflow_version": "v1", 
    "analysis_id": "23c2af98-6c67-4497-9f5c-e80b6081bcab", 
    "submitter_id": "ab6f6f5b-f5b2-4da2-ab37-6b9bf6ea0b77_count", 
    "workflow_type": "HTSeq - Counts", 
    "workflow_link": "https://github.com/NCI-GDC/htseq-cwl", 
    "state": "released", 
    "input_files": [
      {
        "experimental_strategy": "RNA-Seq", 
        "data_category": "Sequencing Reads", 
        "file_size": 8717470234, 
        "created_datetime": "2016-05-29T09:51:02.184549-05:00", 
        "data_format": "BAM", 
        "data_type": "Aligned Reads", 
        "state": "released", 
        "updated_datetime": "2018-11-15T20:46:44.319330-06:00", 
        "platform": "Illumina", 
        "md5sum": "57a26c2dd4cda9c809e49b2a2036133a", 
        "access": "controlled", 
        "submitter_id": "b0254d4f-776d-45e4-85a0-e18518710d95", 
        "file_name": "b0254d4f-776d-45e4-85a0-e18518710d95_gdc_realn_rehead.bam", 
        "file_id": "446cbe6a-8ecd-4fa4-a205-7c726534aa2d"
      }
    ]
  }, 
  "access": "open", 
  "data_type": "Gene Expression Quantification", 
  "md5sum": "88320ebfcf70da56082221bde0e8bf1b", 
  "submitter_id": "ab6f6f5b-f5b2-4da2-ab37-6b9bf6ea0b77_count", 
  "associated_entities": [
    {
      "entity_submitter_id": "TCGA-CZ-4860-01A-01R-1305-07", 
      "entity_type": "aliquot", 
      "entity_id": "cd8bfd82-6e40-4849-97d5-5ae59e962b96", 
      "case_id": "6949efc1-4f71-4141-b129-a54b4bde5d2f"
    }
  ], 
  "file_name": "ab6f6f5b-f5b2-4da2-ab37-6b9bf6ea0b77.htseq.counts.gz", 
  "file_id": "529a8d34-ddc4-4ce2-8ca7-fe12c708801e"
},{
  "experimental_strategy": "RNA-Seq", 
  "data_category": "Transcriptome Profiling", 
  "file_size": 258553, 
  "data_format": "TXT", 
  "state": "released", 
  "analysis": {
    "updated_datetime": "2018-09-06T17:41:51.247648-05:00", 
    "created_datetime": "2016-05-30T18:58:29.226438-05:00", 
    "workflow_version": "v1", 
    "analysis_id": "c791a995-1837-4b78-a73e-95d68bd91659", 
    "submitter_id": "aa90b957-b11b-473e-9280-1fbd2dbe5937_count", 
    "workflow_type": "HTSeq - Counts", 
    "workflow_link": "https://github.com/NCI-GDC/htseq-cwl", 
    "state": "released", 
    "input_files": [
      {
        "experimental_strategy": "RNA-Seq", 
        "data_category": "Sequencing Reads", 
        "file_size": 7162850899, 
        "created_datetime": "2016-05-29T18:10:54.224827-05:00", 
        "data_format": "BAM", 
        "data_type": "Aligned Reads", 
        "state": "released", 
        "updated_datetime": "2018-11-15T17:21:45.437138-06:00", 
        "platform": "Illumina", 
        "md5sum": "1eabf18a323a9301d618452c64cc1d6c", 
        "access": "controlled", 
        "submitter_id": "61d51754-0787-4d43-a710-c2dc052db2ef", 
        "file_name": "61d51754-0787-4d43-a710-c2dc052db2ef_gdc_realn_rehead.bam", 
        "file_id": "00327c92-7745-4794-bef2-6174ba790253"
      }
    ]
  }, 
  "access": "open", 
  "data_type": "Gene Expression Quantification", 
  "md5sum": "161e77b99d2442f08d3a0a44eff8e36d", 
  "submitter_id": "aa90b957-b11b-473e-9280-1fbd2dbe5937_count", 
  "associated_entities": [
    {
      "entity_submitter_id": "TCGA-A3-3351-01A-02R-1325-07", 
      "entity_type": "aliquot", 
      "entity_id": "a22eb94b-5118-4eea-85f2-b0343112af62", 
      "case_id": "ee7011e7-f692-410a-ba35-efe1ec75cf8e"
    }
  ], 
  "file_name": "aa90b957-b11b-473e-9280-1fbd2dbe5937.htseq.counts.gz", 
  "file_id": "a865a1ca-dec0-4769-ac1b-1532444843cd"
},{
  "experimental_strategy": "RNA-Seq", 
  "data_category": "Transcriptome Profiling", 
  "file_size": 250382, 
  "data_format": "TXT", 
  "state": "released", 
  "analysis": {
    "updated_datetime": "2018-09-06T17:41:51.247648-05:00", 
    "created_datetime": "2016-05-29T10:06:58.738251-05:00", 
    "workflow_version": "v1", 
    "analysis_id": "adb81ba9-f5b8-445d-969d-4bc62a71bc59", 
    "submitter_id": "78e7d9ea-de99-488a-a87e-c7ff3e3bd8cf_count", 
    "workflow_type": "HTSeq - Counts", 
    "workflow_link": "https://github.com/NCI-GDC/htseq-cwl", 
    "state": "released", 
    "input_files": [
      {
        "experimental_strategy": "RNA-Seq", 
        "data_category": "Sequencing Reads", 
        "file_size": 5905933840, 
        "created_datetime": "2016-05-26T21:55:40.948207-05:00", 
        "data_format": "BAM", 
        "data_type": "Aligned Reads", 
        "state": "released", 
        "updated_datetime": "2018-11-15T20:08:12.509468-06:00", 
        "platform": "Illumina", 
        "md5sum": "4611b653604ab6d92142af1ee1925ec0", 
        "access": "controlled", 
        "submitter_id": "fde82af2-c567-4402-a3ae-bfe97c717db3", 
        "file_name": "fde82af2-c567-4402-a3ae-bfe97c717db3_gdc_realn_rehead.bam", 
        "file_id": "1582a522-2b69-4d40-b58c-b750f91990bd"
      }
    ]
  }, 
  "access": "open", 
  "data_type": "Gene Expression Quantification", 
  "md5sum": "9628c0cdb96035451ee1438d4c9b3ba8", 
  "submitter_id": "78e7d9ea-de99-488a-a87e-c7ff3e3bd8cf_count", 
  "associated_entities": [
    {
      "entity_submitter_id": "TCGA-CW-5581-11A-01R-1541-07", 
      "entity_type": "aliquot", 
      "entity_id": "3178484a-1651-4e2a-95ec-5c3ff91bf1f8", 
      "case_id": "2d0f6d4f-acb9-4b45-a69d-c9a3f68c3732"
    }
  ], 
  "file_name": "78e7d9ea-de99-488a-a87e-c7ff3e3bd8cf.htseq.counts.gz", 
  "file_id": "9a09d0bd-768a-4ce7-9955-35803ad9c925"
},{
  "experimental_strategy": "RNA-Seq", 
  "data_category": "Transcriptome Profiling", 
  "file_size": 254570, 
  "data_format": "TXT", 
  "state": "released", 
  "analysis": {
    "updated_datetime": "2018-09-06T17:41:51.247648-05:00", 
    "created_datetime": "2016-05-30T18:51:43.866896-05:00", 
    "workflow_version": "v1", 
    "analysis_id": "fbed47c1-a363-49aa-bb1b-6b71923b1e3e", 
    "submitter_id": "984ea13e-adc6-48f7-830d-66ce450a2ea0_count", 
    "workflow_type": "HTSeq - Counts", 
    "workflow_link": "https://github.com/NCI-GDC/htseq-cwl", 
    "state": "released", 
    "input_files": [
      {
        "experimental_strategy": "RNA-Seq", 
        "data_category": "Sequencing Reads", 
        "file_size": 9089217142, 
        "created_datetime": "2016-05-30T08:43:16.032521-05:00", 
        "data_format": "BAM", 
        "data_type": "Aligned Reads", 
        "state": "released", 
        "updated_datetime": "2018-11-15T20:20:28.822215-06:00", 
        "platform": "Illumina", 
        "md5sum": "c14231718606f3ed171352e84bdac23b", 
        "access": "controlled", 
        "submitter_id": "ff92aea7-fd5d-4a65-b285-6b0b38f8dae6", 
        "file_name": "ff92aea7-fd5d-4a65-b285-6b0b38f8dae6_gdc_realn_rehead.bam", 
        "file_id": "3aa1aae4-3dcd-436e-af4c-90b7d867c54e"
      }
    ]
  }, 
  "access": "open", 
  "data_type": "Gene Expression Quantification", 
  "md5sum": "c4370df6e6da89350ad33d7805bc29a4", 
  "submitter_id": "984ea13e-adc6-48f7-830d-66ce450a2ea0_count", 
  "associated_entities": [
    {
      "entity_submitter_id": "TCGA-CJ-5677-11A-01R-1541-07", 
      "entity_type": "aliquot", 
      "entity_id": "0a0a4e25-c733-4882-acc1-a617a052853a", 
      "case_id": "d2664fde-ce3b-45e6-9a23-4a07980f7bac"
    }
  ], 
  "file_name": "984ea13e-adc6-48f7-830d-66ce450a2ea0.htseq.counts.gz", 
  "file_id": "96124930-9504-4947-b81f-5ff241691f6f"
},{
  "experimental_strategy": "RNA-Seq", 
  "data_category": "Transcriptome Profiling", 
  "file_size": 260984, 
  "data_format": "TXT", 
  "state": "released", 
  "analysis": {
    "updated_datetime": "2018-09-06T17:41:51.247648-05:00", 
    "created_datetime": "2016-05-26T21:06:42.329890-05:00", 
    "workflow_version": "v1", 
    "analysis_id": "380228a2-521c-479d-9ae4-dc15836abfda", 
    "submitter_id": "1d5e8f90-0bfc-4a01-b988-925f3c0ec1cf_count", 
    "workflow_type": "HTSeq - Counts", 
    "workflow_link": "https://github.com/NCI-GDC/htseq-cwl", 
    "state": "released", 
    "input_files": [
      {
        "experimental_strategy": "RNA-Seq", 
        "data_category": "Sequencing Reads", 
        "file_size": 10351227296, 
        "created_datetime": "2016-05-25T18:39:01.996430-05:00", 
        "data_format": "BAM", 
        "data_type": "Aligned Reads", 
        "state": "released", 
        "updated_datetime": "2018-11-15T22:04:38.004773-06:00", 
        "platform": "Illumina", 
        "md5sum": "e09eadd63fb8cbb3a120de43b0a9ffc2", 
        "access": "controlled", 
        "submitter_id": "ac29dfa4-33bb-4329-8a14-6101b96ed07e", 
        "file_name": "ac29dfa4-33bb-4329-8a14-6101b96ed07e_gdc_realn_rehead.bam", 
        "file_id": "f60f9b99-3354-4334-b153-7d0fcb33a622"
      }
    ]
  }, 
  "access": "open", 
  "data_type": "Gene Expression Quantification", 
  "md5sum": "7b545d687ba75e52d27b8ffe5a78676e", 
  "submitter_id": "1d5e8f90-0bfc-4a01-b988-925f3c0ec1cf_count", 
  "associated_entities": [
    {
      "entity_submitter_id": "TCGA-BP-4352-01A-01R-1289-07", 
      "entity_type": "aliquot", 
      "entity_id": "c8397e86-4001-496a-a06c-80f835428b89", 
      "case_id": "037c691e-6320-451b-9276-78459f1b705c"
    }
  ], 
  "file_name": "1d5e8f90-0bfc-4a01-b988-925f3c0ec1cf.htseq.counts.gz", 
  "file_id": "44d2cbcc-4084-4de2-b2bd-fc43a5e2495c"
},{
  "experimental_strategy": "RNA-Seq", 
  "data_category": "Transcriptome Profiling", 
  "file_size": 254778, 
  "data_format": "TXT", 
  "state": "released", 
  "analysis": {
    "updated_datetime": "2018-09-06T17:41:51.247648-05:00", 
    "created_datetime": "2016-05-29T10:27:19.299934-05:00", 
    "workflow_version": "v1", 
    "analysis_id": "c0dfe037-fc12-4ead-84be-d40c479fbb11", 
    "submitter_id": "b4f54395-e237-4b10-b688-433b138facff_count", 
    "workflow_type": "HTSeq - Counts", 
    "workflow_link": "https://github.com/NCI-GDC/htseq-cwl", 
    "state": "released", 
    "input_files": [
      {
        "experimental_strategy": "RNA-Seq", 
        "data_category": "Sequencing Reads", 
        "file_size": 7868792524, 
        "created_datetime": "2016-05-28T02:54:36.270853-05:00", 
        "data_format": "BAM", 
        "data_type": "Aligned Reads", 
        "state": "released", 
        "updated_datetime": "2018-11-15T20:20:28.822215-06:00", 
        "platform": "Illumina", 
        "md5sum": "95091b9794e2cccc9acd93965b7b9ec4", 
        "access": "controlled", 
        "submitter_id": "48134ca7-c717-4206-b1ab-e00cd95901a3", 
        "file_name": "48134ca7-c717-4206-b1ab-e00cd95901a3_gdc_realn_rehead.bam", 
        "file_id": "3a5b16f9-42f4-4cff-93ef-e84d17343a4e"
      }
    ]
  }, 
  "access": "open", 
  "data_type": "Gene Expression Quantification", 
  "md5sum": "52fdc023da55b164862b814c1c566fce", 
  "submitter_id": "b4f54395-e237-4b10-b688-433b138facff_count", 
  "associated_entities": [
    {
      "entity_submitter_id": "TCGA-BP-4787-01A-01R-1305-07", 
      "entity_type": "aliquot", 
      "entity_id": "9797fc8a-18aa-4fc1-bd71-dd1b5fc39222", 
      "case_id": "500636a5-d42b-469f-98e2-fdd4dddc61a0"
    }
  ], 
  "file_name": "b4f54395-e237-4b10-b688-433b138facff.htseq.counts.gz", 
  "file_id": "fd78f87b-caac-4276-b321-56f673cb9016"
},{
  "experimental_strategy": "RNA-Seq", 
  "data_category": "Transcriptome Profiling", 
  "file_size": 252423, 
  "data_format": "TXT", 
  "state": "released", 
  "analysis": {
    "updated_datetime": "2018-09-06T17:41:51.247648-05:00", 
    "created_datetime": "2016-05-30T18:16:10.300660-05:00", 
    "workflow_version": "v1", 
    "analysis_id": "c77f4373-d3c3-41e0-9a49-4cec83f8562f", 
    "submitter_id": "9a7c9e75-314d-49ab-9e31-5cb1fb1ebb38_count", 
    "workflow_type": "HTSeq - Counts", 
    "workflow_link": "https://github.com/NCI-GDC/htseq-cwl", 
    "state": "released", 
    "input_files": [
      {
        "experimental_strategy": "RNA-Seq", 
        "data_category": "Sequencing Reads", 
        "file_size": 7472257357, 
        "created_datetime": "2016-05-29T12:29:14.527846-05:00", 
        "data_format": "BAM", 
        "data_type": "Aligned Reads", 
        "state": "released", 
        "updated_datetime": "2018-11-15T19:59:41.719344-06:00", 
        "platform": "Illumina", 
        "md5sum": "145cde9d13af0a17758538655f60e9f5", 
        "access": "controlled", 
        "submitter_id": "3963ccc9-b0d4-4e86-9d24-71247c93ff7a", 
        "file_name": "3963ccc9-b0d4-4e86-9d24-71247c93ff7a_gdc_realn_rehead.bam", 
        "file_id": "1331ade5-aca4-4612-8223-f5eeadc02f2a"
      }
    ]
  }, 
  "access": "open", 
  "data_type": "Gene Expression Quantification", 
  "md5sum": "44f0d14345537faad567d8a0ebd95af0", 
  "submitter_id": "9a7c9e75-314d-49ab-9e31-5cb1fb1ebb38_count", 
  "associated_entities": [
    {
      "entity_submitter_id": "TCGA-CZ-5459-01A-01R-1503-07", 
      "entity_type": "aliquot", 
      "entity_id": "5bd733ff-70b7-4ddb-aa98-61bb8135763f", 
      "case_id": "6b0c1e54-b643-4490-927e-d5c91957d5d2"
    }
  ], 
  "file_name": "9a7c9e75-314d-49ab-9e31-5cb1fb1ebb38.htseq.counts.gz", 
  "file_id": "16b5a58b-480c-4561-b311-550398e74c3c"
},{
  "experimental_strategy": "RNA-Seq", 
  "data_category": "Transcriptome Profiling", 
  "file_size": 254062, 
  "data_format": "TXT", 
  "state": "released", 
  "analysis": {
    "updated_datetime": "2018-09-06T17:41:51.247648-05:00", 
    "created_datetime": "2016-05-29T10:09:30.981742-05:00", 
    "workflow_version": "v1", 
    "analysis_id": "b02a4947-00ac-4ff9-8620-6c6d0edae210", 
    "submitter_id": "5dc059dd-6aa0-4d5b-b447-b5be0a9021ad_count", 
    "workflow_type": "HTSeq - Counts", 
    "workflow_link": "https://github.com/NCI-GDC/htseq-cwl", 
    "state": "released", 
    "input_files": [
      {
        "experimental_strategy": "RNA-Seq", 
        "data_category": "Sequencing Reads", 
        "file_size": 9007308176, 
        "created_datetime": "2016-05-27T01:32:37.046916-05:00", 
        "data_format": "BAM", 
        "data_type": "Aligned Reads", 
        "state": "released", 
        "updated_datetime": "2018-11-15T20:46:44.319330-06:00", 
        "platform": "Illumina", 
        "md5sum": "3338b32c544ff99018e11580f1c134f9", 
        "access": "controlled", 
        "submitter_id": "491cb280-fb1d-4473-bc4c-dfa24af99788", 
        "file_name": "491cb280-fb1d-4473-bc4c-dfa24af99788_gdc_realn_rehead.bam", 
        "file_id": "403363c7-5040-4d4a-ae51-d765c1357074"
      }
    ]
  }, 
  "access": "open", 
  "data_type": "Gene Expression Quantification", 
  "md5sum": "bbf1f40f7e02618d2472e4f8beb74dda", 
  "submitter_id": "5dc059dd-6aa0-4d5b-b447-b5be0a9021ad_count", 
  "associated_entities": [
    {
      "entity_submitter_id": "TCGA-B0-4837-01A-01R-1305-07", 
      "entity_type": "aliquot", 
      "entity_id": "3cb8daa1-6cb3-4baa-bb97-38e82d73bf0d", 
      "case_id": "31e9d2fc-79fa-49db-adac-7afb9609f915"
    }
  ], 
  "file_name": "5dc059dd-6aa0-4d5b-b447-b5be0a9021ad.htseq.counts.gz", 
  "file_id": "f9d81e60-5988-444b-b6a7-dab25c8cf036"
},{
  "experimental_strategy": "RNA-Seq", 
  "data_category": "Transcriptome Profiling", 
  "file_size": 258980, 
  "data_format": "TXT", 
  "state": "released", 
  "analysis": {
    "updated_datetime": "2018-09-06T17:41:51.247648-05:00", 
    "created_datetime": "2016-05-30T18:42:55.400520-05:00", 
    "workflow_version": "v1", 
    "analysis_id": "f6b40e3c-8a1e-4edc-a92f-c3a48a73eb46", 
    "submitter_id": "a7ba8570-638d-4ec3-a02e-e861114ce097_count", 
    "workflow_type": "HTSeq - Counts", 
    "workflow_link": "https://github.com/NCI-GDC/htseq-cwl", 
    "state": "released", 
    "input_files": [
      {
        "experimental_strategy": "RNA-Seq", 
        "data_category": "Sequencing Reads", 
        "file_size": 14540522382, 
        "created_datetime": "2016-05-29T14:38:58.197817-05:00", 
        "data_format": "BAM", 
        "data_type": "Aligned Reads", 
        "state": "released", 
        "updated_datetime": "2018-11-15T21:56:00.379896-06:00", 
        "platform": "Illumina", 
        "md5sum": "e66e59d07e6831f21d28794f7d792697", 
        "access": "controlled", 
        "submitter_id": "c26dbae6-9d24-49f6-bacc-18c0782b0d41", 
        "file_name": "c26dbae6-9d24-49f6-bacc-18c0782b0d41_gdc_realn_rehead.bam", 
        "file_id": "db5b55cc-2fc7-473b-9ff5-80606f86308a"
      }
    ]
  }, 
  "access": "open", 
  "data_type": "Gene Expression Quantification", 
  "md5sum": "af2a11e718a8e8e526fa3d93845246ec", 
  "submitter_id": "a7ba8570-638d-4ec3-a02e-e861114ce097_count", 
  "associated_entities": [
    {
      "entity_submitter_id": "TCGA-BP-4970-01A-01R-1334-07", 
      "entity_type": "aliquot", 
      "entity_id": "5fd3a24b-6c3a-426c-a647-c2cb711a497b", 
      "case_id": "c01afa58-af3f-40f1-b4fe-36909ae3871e"
    }
  ], 
  "file_name": "a7ba8570-638d-4ec3-a02e-e861114ce097.htseq.counts.gz", 
  "file_id": "1bb3155f-233c-4391-b0ff-f55077cd5084"
},{
  "experimental_strategy": "RNA-Seq", 
  "data_category": "Transcriptome Profiling", 
  "file_size": 248183, 
  "data_format": "TXT", 
  "state": "released", 
  "analysis": {
    "updated_datetime": "2018-09-06T17:41:51.247648-05:00", 
    "created_datetime": "2016-05-29T10:26:15.857785-05:00", 
    "workflow_version": "v1", 
    "analysis_id": "42ca4c47-cd73-4ff0-862c-cde3e82db45e", 
    "submitter_id": "42fb1a46-4a61-4d2c-a89b-0492e4846d1b_count", 
    "workflow_type": "HTSeq - Counts", 
    "workflow_link": "https://github.com/NCI-GDC/htseq-cwl", 
    "state": "released", 
    "input_files": [
      {
        "experimental_strategy": "RNA-Seq", 
        "data_category": "Sequencing Reads", 
        "file_size": 6526742472, 
        "created_datetime": "2016-05-28T01:14:33.216682-05:00", 
        "data_format": "BAM", 
        "data_type": "Aligned Reads", 
        "state": "released", 
        "updated_datetime": "2018-11-15T21:12:37.513272-06:00", 
        "platform": "Illumina", 
        "md5sum": "f332f2587549f214fa43f20b478a7764", 
        "access": "controlled", 
        "submitter_id": "980d3642-891d-4c3e-bb53-c8b7c41def7e", 
        "file_name": "980d3642-891d-4c3e-bb53-c8b7c41def7e_gdc_realn_rehead.bam", 
        "file_id": "7cac738a-6de9-4df2-b4a7-aa061e85e90a"
      }
    ]
  }, 
  "access": "open", 
  "data_type": "Gene Expression Quantification", 
  "md5sum": "33de053598c09f46783884794b76acd5", 
  "submitter_id": "42fb1a46-4a61-4d2c-a89b-0492e4846d1b_count", 
  "associated_entities": [
    {
      "entity_submitter_id": "TCGA-B0-5700-01A-11R-1541-07", 
      "entity_type": "aliquot", 
      "entity_id": "c4da93be-10bb-4236-b765-b6522f591856", 
      "case_id": "4e3334e2-918f-4005-bb5a-12a67c7c0380"
    }
  ], 
  "file_name": "42fb1a46-4a61-4d2c-a89b-0492e4846d1b.htseq.counts.gz", 
  "file_id": "513c1968-7f30-48f7-b6eb-6fb6c4897760"
},{
  "experimental_strategy": "RNA-Seq", 
  "data_category": "Transcriptome Profiling", 
  "file_size": 250801, 
  "annotations": [
    {
      "status": "Approved", 
      "entity_type": "case", 
      "created_datetime": "2012-11-10T00:00:00", 
      "notes": "Prior malignancy prostate cancer treated w/ systemic chemotherapy and radiation", 
      "entity_submitter_id": "TCGA-AK-3425", 
      "classification": "Notification", 
      "state": "released", 
      "annotation_id": "146ef7c5-0007-5060-a3bc-1c0a8a696503", 
      "updated_datetime": "2018-08-23T16:36:27.780612-05:00", 
      "entity_id": "1b3f2411-52cd-4482-bea2-95cf72020c6f", 
      "submitter_id": "12013", 
      "category": "History of unacceptable prior treatment related to a prior/other malignancy", 
      "case_id": "1b3f2411-52cd-4482-bea2-95cf72020c6f"
    }, 
    {
      "status": "Approved", 
      "entity_type": "case", 
      "created_datetime": "2010-12-08T00:00:00", 
      "notes": "[intgen.org]: Prior Malignancy", 
      "entity_submitter_id": "TCGA-AK-3425", 
      "classification": "Notification", 
      "state": "released", 
      "annotation_id": "234abc17-1e45-58f1-be62-b6b4c383f5fc", 
      "updated_datetime": "2018-08-23T16:36:27.780612-05:00", 
      "entity_id": "1b3f2411-52cd-4482-bea2-95cf72020c6f", 
      "submitter_id": "1044", 
      "category": "Prior malignancy", 
      "case_id": "1b3f2411-52cd-4482-bea2-95cf72020c6f"
    }
  ], 
  "data_format": "TXT", 
  "data_type": "Gene Expression Quantification", 
  "state": "released", 
  "analysis": {
    "updated_datetime": "2018-09-06T17:41:51.247648-05:00", 
    "created_datetime": "2016-05-26T21:18:32.441658-05:00", 
    "workflow_version": "v1", 
    "analysis_id": "49812098-4fe1-4f1f-91ab-c794e712904b", 
    "submitter_id": "b197f3a7-4bb6-4e88-b1cf-9ad513873739_count", 
    "workflow_type": "HTSeq - Counts", 
    "workflow_link": "https://github.com/NCI-GDC/htseq-cwl", 
    "state": "released", 
    "input_files": [
      {
        "experimental_strategy": "RNA-Seq", 
        "data_category": "Sequencing Reads", 
        "file_size": 8429951881, 
        "created_datetime": "2016-05-26T10:25:04.703231-05:00", 
        "data_format": "BAM", 
        "data_type": "Aligned Reads", 
        "state": "released", 
        "updated_datetime": "2018-11-15T21:30:06.924734-06:00", 
        "platform": "Illumina", 
        "md5sum": "b0a30e4638af236b3ee2e777772e4f65", 
        "access": "controlled", 
        "submitter_id": "7d93f368-5f84-4a89-9001-9fc3969415d0", 
        "file_name": "7d93f368-5f84-4a89-9001-9fc3969415d0_gdc_realn_rehead.bam", 
        "file_id": "98a01e14-907d-4671-8a41-f79be6a16e11"
      }
    ]
  }, 
  "access": "open", 
  "md5sum": "0c574ee5645901c9fa3a26ca5da42d0d", 
  "submitter_id": "b197f3a7-4bb6-4e88-b1cf-9ad513873739_count", 
  "associated_entities": [
    {
      "entity_submitter_id": "TCGA-AK-3425-01A-02R-1277-07", 
      "entity_type": "aliquot", 
      "entity_id": "cf165790-ed9b-4b46-83c5-40f087bb0a97", 
      "case_id": "1b3f2411-52cd-4482-bea2-95cf72020c6f"
    }
  ], 
  "file_name": "b197f3a7-4bb6-4e88-b1cf-9ad513873739.htseq.counts.gz", 
  "file_id": "8b910d98-2f69-4633-8841-03cfe006aa31"
},{
  "experimental_strategy": "RNA-Seq", 
  "data_category": "Transcriptome Profiling", 
  "file_size": 252425, 
  "data_format": "TXT", 
  "state": "released", 
  "analysis": {
    "updated_datetime": "2018-09-06T17:41:51.247648-05:00", 
    "created_datetime": "2016-05-30T18:25:13.100701-05:00", 
    "workflow_version": "v1", 
    "analysis_id": "2df6b9bd-f0d7-44e2-868e-a90da2d9d70a", 
    "submitter_id": "c02e42b9-e4c1-4119-b287-97f74517aab5_count", 
    "workflow_type": "HTSeq - Counts", 
    "workflow_link": "https://github.com/NCI-GDC/htseq-cwl", 
    "state": "released", 
    "input_files": [
      {
        "experimental_strategy": "RNA-Seq", 
        "data_category": "Sequencing Reads", 
        "file_size": 6355554063, 
        "created_datetime": "2016-05-30T07:00:00.728351-05:00", 
        "data_format": "BAM", 
        "data_type": "Aligned Reads", 
        "state": "released", 
        "updated_datetime": "2018-11-15T20:57:47.372612-06:00", 
        "platform": "Illumina", 
        "md5sum": "f7475aadb8bc03d1356e9e8dd55147e1", 
        "access": "controlled", 
        "submitter_id": "1d2f2c61-7b0e-4307-bedf-be36da5ffc88", 
        "file_name": "1d2f2c61-7b0e-4307-bedf-be36da5ffc88_gdc_realn_rehead.bam", 
        "file_id": "534d9ed1-ad50-44dc-bb2e-c9f1f23ec0c1"
      }
    ]
  }, 
  "access": "open", 
  "data_type": "Gene Expression Quantification", 
  "md5sum": "d4980ad92b4349b9090481a5308caef2", 
  "submitter_id": "c02e42b9-e4c1-4119-b287-97f74517aab5_count", 
  "associated_entities": [
    {
      "entity_submitter_id": "TCGA-B2-5633-01A-01R-1541-07", 
      "entity_type": "aliquot", 
      "entity_id": "82de3eb7-80be-40dd-b0b7-cfaf8de56340", 
      "case_id": "7d35b1e4-8dcf-4caa-adce-e4b72a2a10ca"
    }
  ], 
  "file_name": "c02e42b9-e4c1-4119-b287-97f74517aab5.htseq.counts.gz", 
  "file_id": "2da146cc-b79d-49a8-b721-b69d9d44f9c0"
},{
  "experimental_strategy": "RNA-Seq", 
  "data_category": "Transcriptome Profiling", 
  "file_size": 249871, 
  "data_format": "TXT", 
  "state": "released", 
  "analysis": {
    "updated_datetime": "2018-09-06T17:41:51.247648-05:00", 
    "created_datetime": "2016-05-29T10:55:59.988932-05:00", 
    "workflow_version": "v1", 
    "analysis_id": "3fd3e574-e262-4e5c-a358-afd0bd4473d4", 
    "submitter_id": "2c532e1a-19b7-4e75-881b-04036db8cc8c_count", 
    "workflow_type": "HTSeq - Counts", 
    "workflow_link": "https://github.com/NCI-GDC/htseq-cwl", 
    "state": "released", 
    "input_files": [
      {
        "experimental_strategy": "RNA-Seq", 
        "data_category": "Sequencing Reads", 
        "file_size": 7150107066, 
        "created_datetime": "2016-05-28T17:34:03.984983-05:00", 
        "data_format": "BAM", 
        "data_type": "Aligned Reads", 
        "state": "released", 
        "updated_datetime": "2018-11-15T20:57:47.372612-06:00", 
        "platform": "Illumina", 
        "md5sum": "273ecfc010de432f3c6e7843dca00fcc", 
        "access": "controlled", 
        "submitter_id": "8a827b5e-48fe-4613-a5a6-244ceccfdaa8", 
        "file_name": "8a827b5e-48fe-4613-a5a6-244ceccfdaa8_gdc_realn_rehead.bam", 
        "file_id": "595031e3-3492-4ad7-9689-6b6da79c43c0"
      }
    ]
  }, 
  "access": "open", 
  "data_type": "Gene Expression Quantification", 
  "md5sum": "7f890f35b6f0d2233228392da53b5fa0", 
  "submitter_id": "2c532e1a-19b7-4e75-881b-04036db8cc8c_count", 
  "associated_entities": [
    {
      "entity_submitter_id": "TCGA-B0-5117-01A-01R-1420-07", 
      "entity_type": "aliquot", 
      "entity_id": "d0bcabdc-b462-49dc-857a-f200cd960c66", 
      "case_id": "ae55b2d3-62a1-419e-9f9a-5ddfac356db4"
    }
  ], 
  "file_name": "2c532e1a-19b7-4e75-881b-04036db8cc8c.htseq.counts.gz", 
  "file_id": "f3598f6a-9302-425b-835d-26534893b57f"
},{
  "experimental_strategy": "RNA-Seq", 
  "data_category": "Transcriptome Profiling", 
  "file_size": 254815, 
  "data_format": "TXT", 
  "state": "released", 
  "analysis": {
    "updated_datetime": "2018-09-06T17:41:51.247648-05:00", 
    "created_datetime": "2016-05-30T18:20:03.963908-05:00", 
    "workflow_version": "v1", 
    "analysis_id": "4cf9fb6c-969a-43ab-9d97-26bd62de2c23", 
    "submitter_id": "3add0a93-4d4a-44e6-a85a-f2f0915e03c0_count", 
    "workflow_type": "HTSeq - Counts", 
    "workflow_link": "https://github.com/NCI-GDC/htseq-cwl", 
    "state": "released", 
    "input_files": [
      {
        "experimental_strategy": "RNA-Seq", 
        "data_category": "Sequencing Reads", 
        "file_size": 10011963755, 
        "created_datetime": "2016-05-29T21:03:41.929578-05:00", 
        "data_format": "BAM", 
        "data_type": "Aligned Reads", 
        "state": "released", 
        "updated_datetime": "2018-11-15T22:04:38.004773-06:00", 
        "platform": "Illumina", 
        "md5sum": "bdbbec4c8a0ff12ab8e0c64a2d7273a4", 
        "access": "controlled", 
        "submitter_id": "3cd92053-34a8-4e71-88c6-56d5ee4ca84b", 
        "file_name": "3cd92053-34a8-4e71-88c6-56d5ee4ca84b_gdc_realn_rehead.bam", 
        "file_id": "f5b72b96-7cf4-450b-a4c2-18047aecad4d"
      }
    ]
  }, 
  "access": "open", 
  "data_type": "Gene Expression Quantification", 
  "md5sum": "728b24d58cc105c061e09a45011adcca", 
  "submitter_id": "3add0a93-4d4a-44e6-a85a-f2f0915e03c0_count", 
  "associated_entities": [
    {
      "entity_submitter_id": "TCGA-B0-5121-01A-02R-1420-07", 
      "entity_type": "aliquot", 
      "entity_id": "61955d5a-b9cd-4c91-957b-1be1f1e68d9f", 
      "case_id": "73512f9d-c6e4-446f-8e31-666c6af44da5"
    }
  ], 
  "file_name": "3add0a93-4d4a-44e6-a85a-f2f0915e03c0.htseq.counts.gz", 
  "file_id": "2ec78c8e-5734-4591-bd93-b4fd8a11a518"
},{
  "experimental_strategy": "RNA-Seq", 
  "data_category": "Transcriptome Profiling", 
  "file_size": 239893, 
  "data_format": "TXT", 
  "state": "released", 
  "analysis": {
    "updated_datetime": "2018-09-06T17:41:51.247648-05:00", 
    "created_datetime": "2016-05-30T18:20:51.216097-05:00", 
    "workflow_version": "v1", 
    "analysis_id": "a29c21e7-2b43-4df6-a84d-ee4ac1f2928e", 
    "submitter_id": "f577a186-ffc6-402d-9525-0aca8eee4de4_count", 
    "workflow_type": "HTSeq - Counts", 
    "workflow_link": "https://github.com/NCI-GDC/htseq-cwl", 
    "state": "released", 
    "input_files": [
      {
        "experimental_strategy": "RNA-Seq", 
        "data_category": "Sequencing Reads", 
        "file_size": 6432622682, 
        "created_datetime": "2016-05-29T22:21:47.778174-05:00", 
        "data_format": "BAM", 
        "data_type": "Aligned Reads", 
        "state": "released", 
        "updated_datetime": "2018-11-15T21:12:37.513272-06:00", 
        "platform": "Illumina", 
        "md5sum": "ae0b65fdf46972040ada1b4345a1d7f8", 
        "access": "controlled", 
        "submitter_id": "3d057e6c-1f8e-43d1-aabb-0c77a2c76756", 
        "file_name": "3d057e6c-1f8e-43d1-aabb-0c77a2c76756_gdc_realn_rehead.bam", 
        "file_id": "80e878c9-c3fe-41a9-93a5-ce717f12e493"
      }
    ]
  }, 
  "access": "open", 
  "data_type": "Gene Expression Quantification", 
  "md5sum": "a842e6dafd55e673ab586172d5af30d3", 
  "submitter_id": "f577a186-ffc6-402d-9525-0aca8eee4de4_count", 
  "associated_entities": [
    {
      "entity_submitter_id": "TCGA-B0-5702-01A-11R-1541-07", 
      "entity_type": "aliquot", 
      "entity_id": "a8057638-2fc3-48bf-837e-fc8dbd37d64b", 
      "case_id": "74844571-c5a3-4a14-ac19-c7c1ce40259b"
    }
  ], 
  "file_name": "f577a186-ffc6-402d-9525-0aca8eee4de4.htseq.counts.gz", 
  "file_id": "5100188d-198e-41e8-bc31-15e3c77f3e0a"
},{
  "experimental_strategy": "RNA-Seq", 
  "data_category": "Transcriptome Profiling", 
  "file_size": 254227, 
  "data_format": "TXT", 
  "state": "released", 
  "analysis": {
    "updated_datetime": "2018-09-06T17:41:51.247648-05:00", 
    "created_datetime": "2016-05-29T10:26:10.209419-05:00", 
    "workflow_version": "v1", 
    "analysis_id": "df02a76a-e74b-45c8-a536-a173e94c0de4", 
    "submitter_id": "dcfbb975-9b59-4afb-8735-84206200af7a_count", 
    "workflow_type": "HTSeq - Counts", 
    "workflow_link": "https://github.com/NCI-GDC/htseq-cwl", 
    "state": "released", 
    "input_files": [
      {
        "experimental_strategy": "RNA-Seq", 
        "data_category": "Sequencing Reads", 
        "file_size": 9036477542, 
        "created_datetime": "2016-05-28T01:01:17.061758-05:00", 
        "data_format": "BAM", 
        "data_type": "Aligned Reads", 
        "state": "released", 
        "updated_datetime": "2018-11-15T20:08:12.509468-06:00", 
        "platform": "Illumina", 
        "md5sum": "13c4d777d8ad14a656ac1e0171c0926e", 
        "access": "controlled", 
        "submitter_id": "4fd4aa90-0c13-44f3-9dc2-17b60feac4c4", 
        "file_name": "4fd4aa90-0c13-44f3-9dc2-17b60feac4c4_gdc_realn_rehead.bam", 
        "file_id": "25f11863-5e06-4b05-841e-ef4e8e1ad0a1"
      }
    ]
  }, 
  "access": "open", 
  "data_type": "Gene Expression Quantification", 
  "md5sum": "7c1b46e1bce5082b62c9bdc8f334fb98", 
  "submitter_id": "dcfbb975-9b59-4afb-8735-84206200af7a_count", 
  "associated_entities": [
    {
      "entity_submitter_id": "TCGA-CW-6090-11A-01R-1672-07", 
      "entity_type": "aliquot", 
      "entity_id": "1bcba571-a2dc-4ef4-a776-5f85deacfa2c", 
      "case_id": "4dd51edf-05d1-445a-b43c-6fce29eb21d4"
    }
  ], 
  "file_name": "dcfbb975-9b59-4afb-8735-84206200af7a.htseq.counts.gz", 
  "file_id": "63c52fe8-c669-4ed1-9db1-35dc46efe279"
},{
  "experimental_strategy": "RNA-Seq", 
  "data_category": "Transcriptome Profiling", 
  "file_size": 261599, 
  "data_format": "TXT", 
  "state": "released", 
  "analysis": {
    "updated_datetime": "2018-09-06T17:41:51.247648-05:00", 
    "created_datetime": "2016-05-29T10:17:09.703493-05:00", 
    "workflow_version": "v1", 
    "analysis_id": "bfba1877-8aa8-4d71-a2da-b815d21d0e2e", 
    "submitter_id": "8accded2-8915-4eda-9ee4-c6730c2474de_count", 
    "workflow_type": "HTSeq - Counts", 
    "workflow_link": "https://github.com/NCI-GDC/htseq-cwl", 
    "state": "released", 
    "input_files": [
      {
        "experimental_strategy": "RNA-Seq", 
        "data_category": "Sequencing Reads", 
        "file_size": 11048199867, 
        "created_datetime": "2016-05-27T11:42:38.045888-05:00", 
        "data_format": "BAM", 
        "data_type": "Aligned Reads", 
        "state": "released", 
        "updated_datetime": "2018-11-15T21:30:06.924734-06:00", 
        "platform": "Illumina", 
        "md5sum": "49d749a818b351f0c10234921580b8a6", 
        "access": "controlled", 
        "submitter_id": "5ce4d50b-eb66-43ce-a801-d7a788ebaaa1", 
        "file_name": "5ce4d50b-eb66-43ce-a801-d7a788ebaaa1_gdc_realn_rehead.bam", 
        "file_id": "a7dfd5a2-455d-41c2-a40d-e2d8c4343f9e"
      }
    ]
  }, 
  "access": "open", 
  "data_type": "Gene Expression Quantification", 
  "md5sum": "3594a36c038f420b219ee1eb3eb2daec", 
  "submitter_id": "8accded2-8915-4eda-9ee4-c6730c2474de_count", 
  "associated_entities": [
    {
      "entity_submitter_id": "TCGA-BP-4169-01A-02R-1289-07", 
      "entity_type": "aliquot", 
      "entity_id": "340b79dc-cb8c-4765-b9df-0b171d99250b", 
      "case_id": "3f05a719-e81e-4f0c-a5c1-f1733b7aba11"
    }
  ], 
  "file_name": "8accded2-8915-4eda-9ee4-c6730c2474de.htseq.counts.gz", 
  "file_id": "06c39d53-76c5-4264-b227-52204d903d72"
},{
  "experimental_strategy": "RNA-Seq", 
  "data_category": "Transcriptome Profiling", 
  "file_size": 253252, 
  "data_format": "TXT", 
  "state": "released", 
  "analysis": {
    "updated_datetime": "2018-09-06T17:41:51.247648-05:00", 
    "created_datetime": "2016-05-29T10:46:45.019686-05:00", 
    "workflow_version": "v1", 
    "analysis_id": "8ad06816-cbe0-4530-8ed4-297fb187c2aa", 
    "submitter_id": "6f141f5b-bf1e-4b4b-8a9e-b4edb0d5cbd9_count", 
    "workflow_type": "HTSeq - Counts", 
    "workflow_link": "https://github.com/NCI-GDC/htseq-cwl", 
    "state": "released", 
    "input_files": [
      {
        "experimental_strategy": "RNA-Seq", 
        "data_category": "Sequencing Reads", 
        "file_size": 8490347633, 
        "created_datetime": "2016-05-28T18:36:19.369034-05:00", 
        "data_format": "BAM", 
        "data_type": "Aligned Reads", 
        "state": "released", 
        "updated_datetime": "2018-11-15T21:47:23.001784-06:00", 
        "platform": "Illumina", 
        "md5sum": "044083eccefefcdda3546b601f150783", 
        "access": "controlled", 
        "submitter_id": "3d4b2798-0876-4423-b2c1-0025cd1616b3", 
        "file_name": "3d4b2798-0876-4423-b2c1-0025cd1616b3_gdc_realn_rehead.bam", 
        "file_id": "d120f87e-c852-4712-8ffe-cfd495997a1a"
      }
    ]
  }, 
  "access": "open", 
  "data_type": "Gene Expression Quantification", 
  "md5sum": "f12cd0aa8be797d678479f7bfa6d5488", 
  "submitter_id": "6f141f5b-bf1e-4b4b-8a9e-b4edb0d5cbd9_count", 
  "associated_entities": [
    {
      "entity_submitter_id": "TCGA-CZ-5468-01A-01R-1503-07", 
      "entity_type": "aliquot", 
      "entity_id": "08dc8bd5-4ae2-456f-858c-df61c89e654e", 
      "case_id": "878d1caa-c4d8-4864-888c-310a0c1ee898"
    }
  ], 
  "file_name": "6f141f5b-bf1e-4b4b-8a9e-b4edb0d5cbd9.htseq.counts.gz", 
  "file_id": "5ab8d619-fd3f-4470-83d7-d18674e1dab5"
},{
  "experimental_strategy": "RNA-Seq", 
  "data_category": "Transcriptome Profiling", 
  "file_size": 257062, 
  "data_format": "TXT", 
  "state": "released", 
  "analysis": {
    "updated_datetime": "2018-09-06T17:41:51.247648-05:00", 
    "created_datetime": "2016-05-26T21:13:28.364917-05:00", 
    "workflow_version": "v1", 
    "analysis_id": "cb2c21ac-6e9b-4438-8bd8-241b5747248f", 
    "submitter_id": "9af07569-4904-4354-8554-a53951d991d5_count", 
    "workflow_type": "HTSeq - Counts", 
    "workflow_link": "https://github.com/NCI-GDC/htseq-cwl", 
    "state": "released", 
    "input_files": [
      {
        "experimental_strategy": "RNA-Seq", 
        "data_category": "Sequencing Reads", 
        "file_size": 9492347946, 
        "created_datetime": "2016-05-26T03:47:29.921150-05:00", 
        "data_format": "BAM", 
        "data_type": "Aligned Reads", 
        "state": "released", 
        "updated_datetime": "2018-11-15T21:38:44.655215-06:00", 
        "platform": "Illumina", 
        "md5sum": "b43672d09d64bce0f4afa6973fdb3254", 
        "access": "controlled", 
        "submitter_id": "15e35199-1904-403f-89ab-f6d29974caa4", 
        "file_name": "15e35199-1904-403f-89ab-f6d29974caa4_gdc_realn_rehead.bam", 
        "file_id": "b183e95a-cc96-49dc-9c59-e252fcf6e692"
      }
    ]
  }, 
  "access": "open", 
  "data_type": "Gene Expression Quantification", 
  "md5sum": "5d5523ee1c7aa65b5feb6f57c7bb7aed", 
  "submitter_id": "9af07569-4904-4354-8554-a53951d991d5_count", 
  "associated_entities": [
    {
      "entity_submitter_id": "TCGA-A3-3313-01A-02R-1325-07", 
      "entity_type": "aliquot", 
      "entity_id": "5dd07bce-4395-4665-bed7-5b90d049867b", 
      "case_id": "10c03d66-a290-4e46-9018-2932a236eb09"
    }
  ], 
  "file_name": "9af07569-4904-4354-8554-a53951d991d5.htseq.counts.gz", 
  "file_id": "2671dda7-926b-4b95-9b0c-5ebe9a40f0c2"
},{
  "experimental_strategy": "RNA-Seq", 
  "data_category": "Transcriptome Profiling", 
  "file_size": 255806, 
  "data_format": "TXT", 
  "state": "released", 
  "analysis": {
    "updated_datetime": "2018-09-06T17:41:51.247648-05:00", 
    "created_datetime": "2016-05-26T21:07:57.555834-05:00", 
    "workflow_version": "v1", 
    "analysis_id": "dc2ac3a2-52d8-4db7-a6e9-a313a434ed80", 
    "submitter_id": "6e264598-c25a-4d37-aa61-e3042c2265be_count", 
    "workflow_type": "HTSeq - Counts", 
    "workflow_link": "https://github.com/NCI-GDC/htseq-cwl", 
    "state": "released", 
    "input_files": [
      {
        "experimental_strategy": "RNA-Seq", 
        "data_category": "Sequencing Reads", 
        "file_size": 9142280287, 
        "created_datetime": "2016-05-25T21:10:35.371222-05:00", 
        "data_format": "BAM", 
        "data_type": "Aligned Reads", 
        "state": "released", 
        "updated_datetime": "2018-11-15T21:56:00.379896-06:00", 
        "platform": "Illumina", 
        "md5sum": "f6518982c0f2d36a9b7e2a36ee4c111d", 
        "access": "controlled", 
        "submitter_id": "6b117257-4c7f-40b4-a855-83b135b8c034", 
        "file_name": "6b117257-4c7f-40b4-a855-83b135b8c034_gdc_realn_rehead.bam", 
        "file_id": "dcc604c0-807f-43d3-8ab1-6830a085a6f8"
      }
    ]
  }, 
  "access": "open", 
  "data_type": "Gene Expression Quantification", 
  "md5sum": "b51d93f6009b7e9928fbbfd51c955d50", 
  "submitter_id": "6e264598-c25a-4d37-aa61-e3042c2265be_count", 
  "associated_entities": [
    {
      "entity_submitter_id": "TCGA-A3-A6NN-01A-12R-A33J-07", 
      "entity_type": "aliquot", 
      "entity_id": "785bc0fb-25a2-4f44-a897-685faec6f2eb", 
      "case_id": "060b2104-a015-400e-86c6-6febfb02bbd3"
    }
  ], 
  "file_name": "6e264598-c25a-4d37-aa61-e3042c2265be.htseq.counts.gz", 
  "file_id": "9a4ca3c3-1e7e-41c8-bd28-1589a1c67f65"
},{
  "experimental_strategy": "RNA-Seq", 
  "data_category": "Transcriptome Profiling", 
  "file_size": 255274, 
  "data_format": "TXT", 
  "state": "released", 
  "analysis": {
    "updated_datetime": "2018-09-06T17:41:51.247648-05:00", 
    "created_datetime": "2016-05-29T11:09:57.579241-05:00", 
    "workflow_version": "v1", 
    "analysis_id": "ea40c2d7-354d-4b53-be3d-469c30ba5c4e", 
    "submitter_id": "20cdc1be-7412-4457-ab53-90dcfdf26f93_count", 
    "workflow_type": "HTSeq - Counts", 
    "workflow_link": "https://github.com/NCI-GDC/htseq-cwl", 
    "state": "released", 
    "input_files": [
      {
        "experimental_strategy": "RNA-Seq", 
        "data_category": "Sequencing Reads", 
        "file_size": 9222622227, 
        "created_datetime": "2016-05-29T01:28:42.417417-05:00", 
        "data_format": "BAM", 
        "data_type": "Aligned Reads", 
        "state": "released", 
        "updated_datetime": "2018-11-15T21:12:37.513272-06:00", 
        "platform": "Illumina", 
        "md5sum": "14ec6eb4e2b8bfe8ec05406b695bc148", 
        "access": "controlled", 
        "submitter_id": "4ac4b186-1d66-44ff-afd0-00752c538223", 
        "file_name": "4ac4b186-1d66-44ff-afd0-00752c538223_gdc_realn_rehead.bam", 
        "file_id": "7d1550a4-2a0b-4c16-906e-69085090316e"
      }
    ]
  }, 
  "access": "open", 
  "data_type": "Gene Expression Quantification", 
  "md5sum": "bdd8e8ceda68db3422f583da4a031ee4", 
  "submitter_id": "20cdc1be-7412-4457-ab53-90dcfdf26f93_count", 
  "associated_entities": [
    {
      "entity_submitter_id": "TCGA-T7-A92I-01A-11R-A37O-07", 
      "entity_type": "aliquot", 
      "entity_id": "4593c891-d086-4f9d-b4b8-d7f1e389e51f", 
      "case_id": "df1e2e79-0126-4f3a-85e3-36f59be04622"
    }
  ], 
  "file_name": "20cdc1be-7412-4457-ab53-90dcfdf26f93.htseq.counts.gz", 
  "file_id": "71399d03-de4e-4926-9342-27db6f1a2040"
},{
  "experimental_strategy": "RNA-Seq", 
  "data_category": "Transcriptome Profiling", 
  "file_size": 251476, 
  "data_format": "TXT", 
  "state": "released", 
  "analysis": {
    "updated_datetime": "2018-09-06T17:41:51.247648-05:00", 
    "created_datetime": "2016-05-26T21:19:25.822822-05:00", 
    "workflow_version": "v1", 
    "analysis_id": "1a1f8138-a80d-42b8-bbe5-34e6520d7c7a", 
    "submitter_id": "43a95b01-4d9e-4205-9eda-f7cfcfabe0de_count", 
    "workflow_type": "HTSeq - Counts", 
    "workflow_link": "https://github.com/NCI-GDC/htseq-cwl", 
    "state": "released", 
    "input_files": [
      {
        "experimental_strategy": "RNA-Seq", 
        "data_category": "Sequencing Reads", 
        "file_size": 9548271392, 
        "created_datetime": "2016-05-26T11:25:59.396222-05:00", 
        "data_format": "BAM", 
        "data_type": "Aligned Reads", 
        "state": "released", 
        "updated_datetime": "2018-11-15T22:04:38.004773-06:00", 
        "platform": "Illumina", 
        "md5sum": "9b2c950e601219966a47d03fb586f8f1", 
        "access": "controlled", 
        "submitter_id": "873aa982-0299-4219-8805-2c554641c58e", 
        "file_name": "873aa982-0299-4219-8805-2c554641c58e_gdc_realn_rehead.bam", 
        "file_id": "f2e83f23-1d6d-44dc-ba9d-86f609f77d35"
      }
    ]
  }, 
  "access": "open", 
  "data_type": "Gene Expression Quantification", 
  "md5sum": "d0146c1c1fb6a520e604a1d48edd5ae6", 
  "submitter_id": "43a95b01-4d9e-4205-9eda-f7cfcfabe0de_count", 
  "associated_entities": [
    {
      "entity_submitter_id": "TCGA-B0-5696-01A-11R-1541-07", 
      "entity_type": "aliquot", 
      "entity_id": "5513eb8f-2d59-438b-a1b1-d2f758d2f7e0", 
      "case_id": "1d176c53-6cbb-4a39-9a6f-669b4f1cb575"
    }
  ], 
  "file_name": "43a95b01-4d9e-4205-9eda-f7cfcfabe0de.htseq.counts.gz", 
  "file_id": "b9943784-11f3-4647-b97c-f081a51c9b42"
},{
  "experimental_strategy": "RNA-Seq", 
  "data_category": "Transcriptome Profiling", 
  "file_size": 255123, 
  "annotations": [
    {
      "status": "Approved", 
      "entity_type": "case", 
      "created_datetime": "2012-10-31T00:00:00", 
      "notes": "Prior malignancy prostate cancer. No systemic chemotherapy or radiation.", 
      "entity_submitter_id": "TCGA-CJ-6030", 
      "classification": "Notification", 
      "state": "released", 
      "annotation_id": "25aca043-39cd-5cfe-9fa7-575e450ebd9f", 
      "updated_datetime": "2018-08-23T16:36:27.780612-05:00", 
      "entity_id": "6ab00314-5228-43ba-9880-9d5177b64c61", 
      "submitter_id": "11832", 
      "category": "Prior malignancy", 
      "case_id": "6ab00314-5228-43ba-9880-9d5177b64c61"
    }
  ], 
  "data_format": "TXT", 
  "data_type": "Gene Expression Quantification", 
  "state": "released", 
  "analysis": {
    "updated_datetime": "2018-09-06T17:41:51.247648-05:00", 
    "created_datetime": "2016-05-30T18:15:58.532237-05:00", 
    "workflow_version": "v1", 
    "analysis_id": "dbaaa57e-2068-48a4-99da-7f398d9b324d", 
    "submitter_id": "a0b1fe2b-28f6-4e9d-bc06-67be4b47e523_count", 
    "workflow_type": "HTSeq - Counts", 
    "workflow_link": "https://github.com/NCI-GDC/htseq-cwl", 
    "state": "released", 
    "input_files": [
      {
        "experimental_strategy": "RNA-Seq", 
        "data_category": "Sequencing Reads", 
        "file_size": 8213765307, 
        "created_datetime": "2016-05-29T12:03:17.886116-05:00", 
        "data_format": "BAM", 
        "data_type": "Aligned Reads", 
        "state": "released", 
        "updated_datetime": "2018-11-15T20:57:47.372612-06:00", 
        "platform": "Illumina", 
        "md5sum": "906ac667b73d0ebcca459d6c22fd71be", 
        "access": "controlled", 
        "submitter_id": "29da9d01-c01b-44ea-bc5d-faac4306987b", 
        "file_name": "29da9d01-c01b-44ea-bc5d-faac4306987b_gdc_realn_rehead.bam", 
        "file_id": "60fc1f14-5d4e-4be5-ba22-40023c40213b"
      }
    ]
  }, 
  "access": "open", 
  "md5sum": "ae125175699703f6d20fb8d520edd185", 
  "submitter_id": "a0b1fe2b-28f6-4e9d-bc06-67be4b47e523_count", 
  "associated_entities": [
    {
      "entity_submitter_id": "TCGA-CJ-6030-01A-11R-1672-07", 
      "entity_type": "aliquot", 
      "entity_id": "90454b3b-f077-490e-bbe8-1456acbb8966", 
      "case_id": "6ab00314-5228-43ba-9880-9d5177b64c61"
    }
  ], 
  "file_name": "a0b1fe2b-28f6-4e9d-bc06-67be4b47e523.htseq.counts.gz", 
  "file_id": "f8e47063-46fe-41fc-a8ca-f6851070f4c7"
},{
  "experimental_strategy": "RNA-Seq", 
  "data_category": "Transcriptome Profiling", 
  "file_size": 252272, 
  "data_format": "TXT", 
  "state": "released", 
  "analysis": {
    "updated_datetime": "2018-09-06T17:41:51.247648-05:00", 
    "created_datetime": "2016-05-26T21:14:24.328055-05:00", 
    "workflow_version": "v1", 
    "analysis_id": "b5bb6b6b-246a-477e-b432-bee0c908776e", 
    "submitter_id": "f0dd3f84-52af-4d84-b911-c12ce87070a5_count", 
    "workflow_type": "HTSeq - Counts", 
    "workflow_link": "https://github.com/NCI-GDC/htseq-cwl", 
    "state": "released", 
    "input_files": [
      {
        "experimental_strategy": "RNA-Seq", 
        "data_category": "Sequencing Reads", 
        "file_size": 5926439039, 
        "created_datetime": "2016-05-26T04:54:15.178229-05:00", 
        "data_format": "BAM", 
        "data_type": "Aligned Reads", 
        "state": "released", 
        "updated_datetime": "2018-11-15T21:56:00.379896-06:00", 
        "platform": "Illumina", 
        "md5sum": "68b196bc6705769c8ce443cca6eb709f", 
        "access": "controlled", 
        "submitter_id": "54049176-3a90-402a-805b-313ed615c5f9", 
        "file_name": "54049176-3a90-402a-805b-313ed615c5f9_gdc_realn_rehead.bam", 
        "file_id": "d565deaa-3f8a-42ae-a2c5-07f70f39d9f3"
      }
    ]
  }, 
  "access": "open", 
  "data_type": "Gene Expression Quantification", 
  "md5sum": "0b99aecb2fd28ae342e524dcf25e4d51", 
  "submitter_id": "f0dd3f84-52af-4d84-b911-c12ce87070a5_count", 
  "associated_entities": [
    {
      "entity_submitter_id": "TCGA-A3-3316-01A-01R-0864-07", 
      "entity_type": "aliquot", 
      "entity_id": "bbe4d7f0-1ed9-4d58-9b59-c71d144f73ab", 
      "case_id": "12c4c4f1-5880-4bf9-9945-80bf45415de6"
    }
  ], 
  "file_name": "f0dd3f84-52af-4d84-b911-c12ce87070a5.htseq.counts.gz", 
  "file_id": "35a9c3ab-dc10-4d93-a550-2186dbaa1502"
},{
  "experimental_strategy": "RNA-Seq", 
  "data_category": "Transcriptome Profiling", 
  "file_size": 259140, 
  "data_format": "TXT", 
  "state": "released", 
  "analysis": {
    "updated_datetime": "2018-09-06T17:41:51.247648-05:00", 
    "created_datetime": "2016-05-30T18:37:03.852591-05:00", 
    "workflow_version": "v1", 
    "analysis_id": "46f86723-ae37-4b54-8a59-bd0ad768f67b", 
    "submitter_id": "37759f54-5e74-48fd-87fe-630270219430_count", 
    "workflow_type": "HTSeq - Counts", 
    "workflow_link": "https://github.com/NCI-GDC/htseq-cwl", 
    "state": "released", 
    "input_files": [
      {
        "experimental_strategy": "RNA-Seq", 
        "data_category": "Sequencing Reads", 
        "file_size": 8600525182, 
        "created_datetime": "2016-05-30T04:45:41.596108-05:00", 
        "data_format": "BAM", 
        "data_type": "Aligned Reads", 
        "state": "released", 
        "updated_datetime": "2018-11-15T20:57:47.372612-06:00", 
        "platform": "Illumina", 
        "md5sum": "72fea50bf4b4233c07f6b305dc17716a", 
        "access": "controlled", 
        "submitter_id": "9468b34a-4e75-4577-9de0-918f1c690607", 
        "file_name": "9468b34a-4e75-4577-9de0-918f1c690607_gdc_realn_rehead.bam", 
        "file_id": "575bc7d9-25d5-4c6f-bebf-b1ca61dabc56"
      }
    ]
  }, 
  "access": "open", 
  "data_type": "Gene Expression Quantification", 
  "md5sum": "384341992dbb29b1e3cb96556cd28a3b", 
  "submitter_id": "37759f54-5e74-48fd-87fe-630270219430_count", 
  "associated_entities": [
    {
      "entity_submitter_id": "TCGA-A3-3331-01A-02R-1325-07", 
      "entity_type": "aliquot", 
      "entity_id": "ad562f2f-71ec-4334-a08f-96f90b4b834c", 
      "case_id": "a55e63a9-5046-4f0f-a1e1-197b783d5387"
    }
  ], 
  "file_name": "37759f54-5e74-48fd-87fe-630270219430.htseq.counts.gz", 
  "file_id": "530f71d4-66cb-4db5-a9fd-66eddedd9c40"
},{
  "experimental_strategy": "RNA-Seq", 
  "data_category": "Transcriptome Profiling", 
  "file_size": 252030, 
  "annotations": [
    {
      "status": "Approved", 
      "entity_type": "case", 
      "created_datetime": "2012-11-10T00:00:00", 
      "notes": "Prior malignancy L breast cancer treated with Arimidex and locoregional radiation.", 
      "entity_submitter_id": "TCGA-BP-5181", 
      "classification": "Notification", 
      "state": "released", 
      "annotation_id": "d178e55f-4ea6-5526-b3f7-23ce133782fe", 
      "updated_datetime": "2018-08-23T16:36:27.780612-05:00", 
      "entity_id": "5358b8c7-d69c-4485-9420-03416564187b", 
      "submitter_id": "12053", 
      "category": "History of unacceptable prior treatment related to a prior/other malignancy", 
      "case_id": "5358b8c7-d69c-4485-9420-03416564187b"
    }, 
    {
      "status": "Approved", 
      "entity_type": "case", 
      "created_datetime": "2012-10-31T00:00:00", 
      "notes": "Prior malignancy L breast cancer treated with Arimidex and locoregional radiation.", 
      "entity_submitter_id": "TCGA-BP-5181", 
      "classification": "Notification", 
      "state": "released", 
      "annotation_id": "fb508a6f-3b9e-5b7e-a4b8-5d7b6435689c", 
      "updated_datetime": "2018-08-23T16:36:27.780612-05:00", 
      "entity_id": "5358b8c7-d69c-4485-9420-03416564187b", 
      "submitter_id": "11815", 
      "category": "Prior malignancy", 
      "case_id": "5358b8c7-d69c-4485-9420-03416564187b"
    }
  ], 
  "data_format": "TXT", 
  "data_type": "Gene Expression Quantification", 
  "state": "released", 
  "analysis": {
    "updated_datetime": "2018-09-06T17:41:51.247648-05:00", 
    "created_datetime": "2016-05-29T10:29:08.868537-05:00", 
    "workflow_version": "v1", 
    "analysis_id": "b9ef6158-32dc-48b8-99e3-c11df9634ab7", 
    "submitter_id": "5a1115b6-f0b9-4912-a493-7b239e3f674b_count", 
    "workflow_type": "HTSeq - Counts", 
    "workflow_link": "https://github.com/NCI-GDC/htseq-cwl", 
    "state": "released", 
    "input_files": [
      {
        "experimental_strategy": "RNA-Seq", 
        "data_category": "Sequencing Reads", 
        "file_size": 9494066992, 
        "created_datetime": "2016-05-28T06:55:44.563242-05:00", 
        "data_format": "BAM", 
        "data_type": "Aligned Reads", 
        "state": "released", 
        "updated_datetime": "2018-11-15T20:20:28.822215-06:00", 
        "platform": "Illumina", 
        "md5sum": "75b45daaaa96c7a7b7368bf373e6c772", 
        "access": "controlled", 
        "submitter_id": "0a0b084a-e694-4423-9e9a-91d5e6ed0e40", 
        "file_name": "0a0b084a-e694-4423-9e9a-91d5e6ed0e40_gdc_realn_rehead.bam", 
        "file_id": "2c3dfbbc-49e2-45d1-a460-5ada6e26f130"
      }
    ]
  }, 
  "access": "open", 
  "md5sum": "c4feb48d2e08d0f3b93f674262bf1da1", 
  "submitter_id": "5a1115b6-f0b9-4912-a493-7b239e3f674b_count", 
  "associated_entities": [
    {
      "entity_submitter_id": "TCGA-BP-5181-01A-01R-1426-07", 
      "entity_type": "aliquot", 
      "entity_id": "81304c6e-d670-4b91-95db-acb46041d343", 
      "case_id": "5358b8c7-d69c-4485-9420-03416564187b"
    }
  ], 
  "file_name": "5a1115b6-f0b9-4912-a493-7b239e3f674b.htseq.counts.gz", 
  "file_id": "94ff9179-8ec8-491e-80f4-f79cfe132db2"
},{
  "experimental_strategy": "RNA-Seq", 
  "data_category": "Transcriptome Profiling", 
  "file_size": 254851, 
  "data_format": "TXT", 
  "state": "released", 
  "analysis": {
    "updated_datetime": "2018-09-06T17:41:51.247648-05:00", 
    "created_datetime": "2016-05-26T21:07:13.166360-05:00", 
    "workflow_version": "v1", 
    "analysis_id": "75f5dd8e-b241-47dc-9479-02fa981db134", 
    "submitter_id": "ea52b9de-451a-480f-8e1a-ac520dcfdeff_count", 
    "workflow_type": "HTSeq - Counts", 
    "workflow_link": "https://github.com/NCI-GDC/htseq-cwl", 
    "state": "released", 
    "input_files": [
      {
        "experimental_strategy": "RNA-Seq", 
        "data_category": "Sequencing Reads", 
        "file_size": 10124783809, 
        "created_datetime": "2016-05-25T20:07:47.996006-05:00", 
        "data_format": "BAM", 
        "data_type": "Aligned Reads", 
        "state": "released", 
        "updated_datetime": "2018-11-15T22:04:38.004773-06:00", 
        "platform": "Illumina", 
        "md5sum": "6091d252bad6a687eaa25ddb1bc2a477", 
        "access": "controlled", 
        "submitter_id": "24c341d4-9840-41c5-8844-5b8b7874e8ee", 
        "file_name": "24c341d4-9840-41c5-8844-5b8b7874e8ee_gdc_realn_rehead.bam", 
        "file_id": "ebf2b464-b752-48eb-9e80-9d64d0328b05"
      }
    ]
  }, 
  "access": "open", 
  "data_type": "Gene Expression Quantification", 
  "md5sum": "d9b8ef24770cfea6600ae2c2b2097ac8", 
  "submitter_id": "ea52b9de-451a-480f-8e1a-ac520dcfdeff_count", 
  "associated_entities": [
    {
      "entity_submitter_id": "TCGA-CW-5585-11A-01R-1541-07", 
      "entity_type": "aliquot", 
      "entity_id": "8cb7e009-0e3a-4fee-aca1-177c33ee3441", 
      "case_id": "0487fc41-386c-4d76-9084-daf959bf5e98"
    }
  ], 
  "file_name": "ea52b9de-451a-480f-8e1a-ac520dcfdeff.htseq.counts.gz", 
  "file_id": "27510e15-2bea-49d3-9580-17bad477970e"
},{
  "experimental_strategy": "RNA-Seq", 
  "data_category": "Transcriptome Profiling", 
  "file_size": 256636, 
  "data_format": "TXT", 
  "state": "released", 
  "analysis": {
    "updated_datetime": "2018-09-06T17:41:51.247648-05:00", 
    "created_datetime": "2016-05-30T18:18:23.389576-05:00", 
    "workflow_version": "v1", 
    "analysis_id": "a42f7577-31c0-479e-b42f-697d88add68b", 
    "submitter_id": "67a59704-20de-482b-b65d-57b7e0160535_count", 
    "workflow_type": "HTSeq - Counts", 
    "workflow_link": "https://github.com/NCI-GDC/htseq-cwl", 
    "state": "released", 
    "input_files": [
      {
        "experimental_strategy": "RNA-Seq", 
        "data_category": "Sequencing Reads", 
        "file_size": 9702140512, 
        "created_datetime": "2016-05-29T16:59:52.881682-05:00", 
        "data_format": "BAM", 
        "data_type": "Aligned Reads", 
        "state": "released", 
        "updated_datetime": "2018-11-15T20:08:12.509468-06:00", 
        "platform": "Illumina", 
        "md5sum": "d832d1a0abc7afd6ac9787a6b61511b7", 
        "access": "controlled", 
        "submitter_id": "04ff537d-5773-4f78-98fd-3dd681c9385f", 
        "file_name": "04ff537d-5773-4f78-98fd-3dd681c9385f_gdc_realn_rehead.bam", 
        "file_id": "21b007e4-5d67-4fca-87c9-a4dceb457feb"
      }
    ]
  }, 
  "access": "open", 
  "data_type": "Gene Expression Quantification", 
  "md5sum": "08246ce9336859509b9ee23eb64a71ea", 
  "submitter_id": "67a59704-20de-482b-b65d-57b7e0160535_count", 
  "associated_entities": [
    {
      "entity_submitter_id": "TCGA-BP-4777-01A-01R-1289-07", 
      "entity_type": "aliquot", 
      "entity_id": "290f7ce8-0c18-49bf-b702-8759f7de5c41", 
      "case_id": "6fbf13b2-614b-4c61-824b-81ae25daae31"
    }
  ], 
  "file_name": "67a59704-20de-482b-b65d-57b7e0160535.htseq.counts.gz", 
  "file_id": "d7e555a2-32d9-43e8-b441-d1b038f3f70f"
},{
  "experimental_strategy": "RNA-Seq", 
  "data_category": "Transcriptome Profiling", 
  "file_size": 256832, 
  "data_format": "TXT", 
  "state": "released", 
  "analysis": {
    "updated_datetime": "2018-09-06T17:41:51.247648-05:00", 
    "created_datetime": "2016-05-29T10:38:00.577692-05:00", 
    "workflow_version": "v1", 
    "analysis_id": "6d60f2ba-087e-4058-8796-59bf59c623a6", 
    "submitter_id": "ef6b65f8-e67d-4584-9042-8ae5dbdc845a_count", 
    "workflow_type": "HTSeq - Counts", 
    "workflow_link": "https://github.com/NCI-GDC/htseq-cwl", 
    "state": "released", 
    "input_files": [
      {
        "experimental_strategy": "RNA-Seq", 
        "data_category": "Sequencing Reads", 
        "file_size": 11189893532, 
        "created_datetime": "2016-05-29T02:28:22.537926-05:00", 
        "data_format": "BAM", 
        "data_type": "Aligned Reads", 
        "state": "released", 
        "updated_datetime": "2018-11-15T21:30:06.924734-06:00", 
        "platform": "Illumina", 
        "md5sum": "43b0a877f9c82841282ef3afa1267260", 
        "access": "controlled", 
        "submitter_id": "341c4c11-4711-4ad5-807f-7b5a1d7ed2a6", 
        "file_name": "341c4c11-4711-4ad5-807f-7b5a1d7ed2a6_gdc_realn_rehead.bam", 
        "file_id": "a61a2f2e-ce87-41ab-ad8b-9e140ac1aefd"
      }
    ]
  }, 
  "access": "open", 
  "data_type": "Gene Expression Quantification", 
  "md5sum": "98c11d27b742a1769279c8f6afeadda4", 
  "submitter_id": "ef6b65f8-e67d-4584-9042-8ae5dbdc845a_count", 
  "associated_entities": [
    {
      "entity_submitter_id": "TCGA-B0-5085-01A-01R-1334-07", 
      "entity_type": "aliquot", 
      "entity_id": "f3a4a31c-ec26-4d81-a721-616a7a22f780", 
      "case_id": "62c6edc7-170d-4825-ab81-f88b14013cc5"
    }
  ], 
  "file_name": "ef6b65f8-e67d-4584-9042-8ae5dbdc845a.htseq.counts.gz", 
  "file_id": "5e4711a7-9e19-40c8-81bf-9b41e1bc56ad"
},{
  "experimental_strategy": "RNA-Seq", 
  "data_category": "Transcriptome Profiling", 
  "file_size": 258483, 
  "data_format": "TXT", 
  "state": "released", 
  "analysis": {
    "updated_datetime": "2018-09-06T17:41:51.247648-05:00", 
    "created_datetime": "2016-05-29T10:19:57.456630-05:00", 
    "workflow_version": "v1", 
    "analysis_id": "c6c1a77d-7dd8-46e8-980c-2ab40c44d79e", 
    "submitter_id": "ff7a8aa0-f671-441d-adfb-e1139614a47a_count", 
    "workflow_type": "HTSeq - Counts", 
    "workflow_link": "https://github.com/NCI-GDC/htseq-cwl", 
    "state": "released", 
    "input_files": [
      {
        "experimental_strategy": "RNA-Seq", 
        "data_category": "Sequencing Reads", 
        "file_size": 9476543254, 
        "created_datetime": "2016-05-27T15:27:50.690889-05:00", 
        "data_format": "BAM", 
        "data_type": "Aligned Reads", 
        "state": "released", 
        "updated_datetime": "2018-11-15T21:21:29.863147-06:00", 
        "platform": "Illumina", 
        "md5sum": "cf21c85724a78d2421813c4221aefb07", 
        "access": "controlled", 
        "submitter_id": "c33c8da8-0351-42cf-b2f8-476b376adc7a", 
        "file_name": "c33c8da8-0351-42cf-b2f8-476b376adc7a_gdc_realn_rehead.bam", 
        "file_id": "940c0a10-14f8-44a6-9cb9-58fc23f6528b"
      }
    ]
  }, 
  "access": "open", 
  "data_type": "Gene Expression Quantification", 
  "md5sum": "2d64bda9ad1b5ec858add325876ac290", 
  "submitter_id": "ff7a8aa0-f671-441d-adfb-e1139614a47a_count", 
  "associated_entities": [
    {
      "entity_submitter_id": "TCGA-B0-5113-01A-01R-1420-07", 
      "entity_type": "aliquot", 
      "entity_id": "ff2558cb-1184-42fa-9333-503390fd220e", 
      "case_id": "439794a8-51bd-4c70-968c-34cf26b90148"
    }
  ], 
  "file_name": "ff7a8aa0-f671-441d-adfb-e1139614a47a.htseq.counts.gz", 
  "file_id": "b814535c-42a9-4789-a893-f95fcdbf5f8a"
},{
  "experimental_strategy": "RNA-Seq", 
  "data_category": "Transcriptome Profiling", 
  "file_size": 252715, 
  "data_format": "TXT", 
  "state": "released", 
  "analysis": {
    "updated_datetime": "2018-09-06T17:41:51.247648-05:00", 
    "created_datetime": "2016-05-29T10:06:59.419839-05:00", 
    "workflow_version": "v1", 
    "analysis_id": "ec20ec9f-016c-4f42-8353-a963cc6f4ef1", 
    "submitter_id": "9e4f3e3a-842f-4ece-b70b-9e5e9bb12af0_count", 
    "workflow_type": "HTSeq - Counts", 
    "workflow_link": "https://github.com/NCI-GDC/htseq-cwl", 
    "state": "released", 
    "input_files": [
      {
        "experimental_strategy": "RNA-Seq", 
        "data_category": "Sequencing Reads", 
        "file_size": 10318676616, 
        "created_datetime": "2016-05-26T21:56:26.820562-05:00", 
        "data_format": "BAM", 
        "data_type": "Aligned Reads", 
        "state": "released", 
        "updated_datetime": "2018-11-15T20:08:12.509468-06:00", 
        "platform": "Illumina", 
        "md5sum": "3406d613e4e59aa16f193459a118fe47", 
        "access": "controlled", 
        "submitter_id": "31565f2e-226a-4b61-9e99-bb9bb89accef", 
        "file_name": "31565f2e-226a-4b61-9e99-bb9bb89accef_gdc_realn_rehead.bam", 
        "file_id": "1a35fd2c-5469-42bd-b841-ded6e29934e9"
      }
    ]
  }, 
  "access": "open", 
  "data_type": "Gene Expression Quantification", 
  "md5sum": "469c7d1e1f49b1458d0866408b9dd89d", 
  "submitter_id": "9e4f3e3a-842f-4ece-b70b-9e5e9bb12af0_count", 
  "associated_entities": [
    {
      "entity_submitter_id": "TCGA-CW-5581-01A-02R-1541-07", 
      "entity_type": "aliquot", 
      "entity_id": "aba042e2-9619-4fc9-9c57-e67af40e3a16", 
      "case_id": "2d0f6d4f-acb9-4b45-a69d-c9a3f68c3732"
    }
  ], 
  "file_name": "9e4f3e3a-842f-4ece-b70b-9e5e9bb12af0.htseq.counts.gz", 
  "file_id": "7b3770b4-f586-43f6-b31d-c735074566c4"
},{
  "experimental_strategy": "RNA-Seq", 
  "data_category": "Transcriptome Profiling", 
  "file_size": 250024, 
  "annotations": [
    {
      "status": "Approved", 
      "entity_type": "case", 
      "created_datetime": "2012-10-31T00:00:00", 
      "notes": "Prior malignancy R uteter. No systemic chemotherapy or radiation.", 
      "entity_submitter_id": "TCGA-AK-3454", 
      "classification": "Notification", 
      "state": "released", 
      "annotation_id": "5be2c444-2558-584b-89d8-935b377806a9", 
      "updated_datetime": "2018-08-23T16:36:27.780612-05:00", 
      "entity_id": "28e9b6f9-ab6a-400b-a6a9-79095a443591", 
      "submitter_id": "11789", 
      "category": "Prior malignancy", 
      "case_id": "28e9b6f9-ab6a-400b-a6a9-79095a443591"
    }
  ], 
  "data_format": "TXT", 
  "data_type": "Gene Expression Quantification", 
  "state": "released", 
  "analysis": {
    "updated_datetime": "2018-09-06T17:41:51.247648-05:00", 
    "created_datetime": "2016-05-26T21:25:09.272523-05:00", 
    "workflow_version": "v1", 
    "analysis_id": "26c7076a-a960-4fb6-af49-08ff7145943f", 
    "submitter_id": "8d9fd739-49be-44aa-8620-806b18d561fb_count", 
    "workflow_type": "HTSeq - Counts", 
    "workflow_link": "https://github.com/NCI-GDC/htseq-cwl", 
    "state": "released", 
    "input_files": [
      {
        "experimental_strategy": "RNA-Seq", 
        "data_category": "Sequencing Reads", 
        "file_size": 4272006810, 
        "created_datetime": "2016-05-26T19:00:48.845021-05:00", 
        "data_format": "BAM", 
        "data_type": "Aligned Reads", 
        "state": "released", 
        "updated_datetime": "2018-11-15T20:46:44.319330-06:00", 
        "platform": "Illumina", 
        "md5sum": "4e4e45de8cbb1dae3d5bd656682a478c", 
        "access": "controlled", 
        "submitter_id": "c6b7e40f-0378-498c-832b-fc486928eb69", 
        "file_name": "c6b7e40f-0378-498c-832b-fc486928eb69_gdc_realn_rehead.bam", 
        "file_id": "4fc22588-8094-47b4-a41c-8daba315db4e"
      }
    ]
  }, 
  "access": "open", 
  "md5sum": "38efcf74939dfa03e99913e31cecc1b4", 
  "submitter_id": "8d9fd739-49be-44aa-8620-806b18d561fb_count", 
  "associated_entities": [
    {
      "entity_submitter_id": "TCGA-AK-3454-01A-02R-1277-07", 
      "entity_type": "aliquot", 
      "entity_id": "6b0668ee-2466-4e31-9362-b4dbebbf598f", 
      "case_id": "28e9b6f9-ab6a-400b-a6a9-79095a443591"
    }
  ], 
  "file_name": "8d9fd739-49be-44aa-8620-806b18d561fb.htseq.counts.gz", 
  "file_id": "c28c961d-cb35-4f73-a6ce-91fa87bf2de7"
},{
  "experimental_strategy": "RNA-Seq", 
  "data_category": "Transcriptome Profiling", 
  "file_size": 262837, 
  "data_format": "TXT", 
  "state": "released", 
  "analysis": {
    "updated_datetime": "2018-09-06T17:41:51.247648-05:00", 
    "created_datetime": "2016-05-29T11:07:54.973990-05:00", 
    "workflow_version": "v1", 
    "analysis_id": "25132943-bfc3-4dbe-98c8-0c36c1082446", 
    "submitter_id": "b25e8317-280f-4d1d-a65f-67bb2a20268d_count", 
    "workflow_type": "HTSeq - Counts", 
    "workflow_link": "https://github.com/NCI-GDC/htseq-cwl", 
    "state": "released", 
    "input_files": [
      {
        "experimental_strategy": "RNA-Seq", 
        "data_category": "Sequencing Reads", 
        "file_size": 14772472752, 
        "created_datetime": "2016-05-28T20:01:40.733901-05:00", 
        "data_format": "BAM", 
        "data_type": "Aligned Reads", 
        "state": "released", 
        "updated_datetime": "2018-11-15T20:08:12.509468-06:00", 
        "platform": "Illumina", 
        "md5sum": "bd035055ddf5fb6c1004e5a256e20bb8", 
        "access": "controlled", 
        "submitter_id": "d355639f-3fbb-4697-906e-fa523ad12c55", 
        "file_name": "d355639f-3fbb-4697-906e-fa523ad12c55_gdc_realn_rehead.bam", 
        "file_id": "2671ee26-1c81-4bca-a663-5a3920fdb957"
      }
    ]
  }, 
  "access": "open", 
  "data_type": "Gene Expression Quantification", 
  "md5sum": "ff44aa0ff912eaae0d7a2ea616617805", 
  "submitter_id": "b25e8317-280f-4d1d-a65f-67bb2a20268d_count", 
  "associated_entities": [
    {
      "entity_submitter_id": "TCGA-BP-4989-01A-01R-1334-07", 
      "entity_type": "aliquot", 
      "entity_id": "8f050361-4d5f-4256-8014-b7d3a1cf501d", 
      "case_id": "dc2208d9-dcb3-47ff-826b-676f199b8ccd"
    }
  ], 
  "file_name": "b25e8317-280f-4d1d-a65f-67bb2a20268d.htseq.counts.gz", 
  "file_id": "2707fd6a-c885-48b6-a44c-7c9644d08025"
},{
  "experimental_strategy": "RNA-Seq", 
  "data_category": "Transcriptome Profiling", 
  "file_size": 250633, 
  "data_format": "TXT", 
  "state": "released", 
  "analysis": {
    "updated_datetime": "2018-09-06T17:41:51.247648-05:00", 
    "created_datetime": "2016-05-29T10:28:45.931759-05:00", 
    "workflow_version": "v1", 
    "analysis_id": "d5211eca-2a0d-45ce-b231-93edfa82a47b", 
    "submitter_id": "0ade05fe-5f98-477d-b7fa-c56ea93247cf_count", 
    "workflow_type": "HTSeq - Counts", 
    "workflow_link": "https://github.com/NCI-GDC/htseq-cwl", 
    "state": "released", 
    "input_files": [
      {
        "experimental_strategy": "RNA-Seq", 
        "data_category": "Sequencing Reads", 
        "file_size": 5480315237, 
        "created_datetime": "2016-05-28T06:20:21.350032-05:00", 
        "data_format": "BAM", 
        "data_type": "Aligned Reads", 
        "state": "released", 
        "updated_datetime": "2018-11-15T21:12:37.513272-06:00", 
        "platform": "Illumina", 
        "md5sum": "11c8e517b683e15da5bd1eeae007c4b7", 
        "access": "controlled", 
        "submitter_id": "7f3e1c73-c0af-4fbc-b707-dfefbf6b1702", 
        "file_name": "7f3e1c73-c0af-4fbc-b707-dfefbf6b1702_gdc_realn_rehead.bam", 
        "file_id": "80b44c4b-7106-42e7-9645-f78cb8533b51"
      }
    ]
  }, 
  "access": "open", 
  "data_type": "Gene Expression Quantification", 
  "md5sum": "4ce06bec84d7d0ed8485f202e7d52ce9", 
  "submitter_id": "0ade05fe-5f98-477d-b7fa-c56ea93247cf_count", 
  "associated_entities": [
    {
      "entity_submitter_id": "TCGA-AK-3456-01A-02R-1325-07", 
      "entity_type": "aliquot", 
      "entity_id": "4e89f83e-833f-4478-a7b4-5b4faf5cfeb4", 
      "case_id": "52e9daf0-288b-4220-bd44-0b6147fd951c"
    }
  ], 
  "file_name": "0ade05fe-5f98-477d-b7fa-c56ea93247cf.htseq.counts.gz", 
  "file_id": "7b71cfe6-4fdd-4c2b-9b46-d7589c896174"
},{
  "experimental_strategy": "RNA-Seq", 
  "data_category": "Transcriptome Profiling", 
  "file_size": 262827, 
  "data_format": "TXT", 
  "state": "released", 
  "analysis": {
    "updated_datetime": "2018-09-06T17:41:51.247648-05:00", 
    "created_datetime": "2016-05-30T18:34:00.923345-05:00", 
    "workflow_version": "v1", 
    "analysis_id": "dd44e005-6c05-4481-85b2-ae46d463c71f", 
    "submitter_id": "d72fd13a-564a-4a11-9ced-8c891c91bfb8_count", 
    "workflow_type": "HTSeq - Counts", 
    "workflow_link": "https://github.com/NCI-GDC/htseq-cwl", 
    "state": "released", 
    "input_files": [
      {
        "experimental_strategy": "RNA-Seq", 
        "data_category": "Sequencing Reads", 
        "file_size": 11377404003, 
        "created_datetime": "2016-05-29T22:44:30.011653-05:00", 
        "data_format": "BAM", 
        "data_type": "Aligned Reads", 
        "state": "released", 
        "updated_datetime": "2018-11-15T19:59:41.719344-06:00", 
        "platform": "Illumina", 
        "md5sum": "2f4b226eaf6208fa6258c6263cf3d641", 
        "access": "controlled", 
        "submitter_id": "d9b6fdc7-2955-4aae-878c-c5312c8b0f0f", 
        "file_name": "d9b6fdc7-2955-4aae-878c-c5312c8b0f0f_gdc_realn_rehead.bam", 
        "file_id": "0668a4ea-81df-45ed-8c1b-547e923d820b"
      }
    ]
  }, 
  "access": "open", 
  "data_type": "Gene Expression Quantification", 
  "md5sum": "b773e2e9b69ca6bd8f2b8f996728e3c5", 
  "submitter_id": "d72fd13a-564a-4a11-9ced-8c891c91bfb8_count", 
  "associated_entities": [
    {
      "entity_submitter_id": "TCGA-A3-3370-01A-02R-1420-07", 
      "entity_type": "aliquot", 
      "entity_id": "04931dc2-f51b-4d87-97e9-af5af0132e23", 
      "case_id": "9f632fc3-2241-469a-a14a-cd537350155f"
    }
  ], 
  "file_name": "d72fd13a-564a-4a11-9ced-8c891c91bfb8.htseq.counts.gz", 
  "file_id": "399bccfe-9797-49fc-a492-10596206c68b"
},{
  "experimental_strategy": "RNA-Seq", 
  "data_category": "Transcriptome Profiling", 
  "file_size": 250404, 
  "annotations": [
    {
      "status": "Approved", 
      "entity_type": "case", 
      "created_datetime": "2012-10-31T00:00:00", 
      "notes": "Prior malignancy pancreas cancer. Prior malignancy bilateral kidney cancer x2. No systemic chemotherapy or radiation for any malignancies.", 
      "entity_submitter_id": "TCGA-DV-5565", 
      "classification": "Notification", 
      "state": "released", 
      "annotation_id": "109867a2-b737-5749-9556-7769a8647bdc", 
      "updated_datetime": "2018-08-23T16:36:27.780612-05:00", 
      "entity_id": "f6d28a1d-6691-4ac1-8afb-ab0e7dcef867", 
      "submitter_id": "11848", 
      "category": "Prior malignancy", 
      "case_id": "f6d28a1d-6691-4ac1-8afb-ab0e7dcef867"
    }
  ], 
  "data_format": "TXT", 
  "data_type": "Gene Expression Quantification", 
  "state": "released", 
  "analysis": {
    "updated_datetime": "2018-09-06T17:41:51.247648-05:00", 
    "created_datetime": "2016-05-30T19:03:26.504015-05:00", 
    "workflow_version": "v1", 
    "analysis_id": "5ec49a57-1d80-4d20-ac8d-383d904e4a63", 
    "submitter_id": "8c063b2e-61f1-40ef-9ec1-5146d1c1855c_count", 
    "workflow_type": "HTSeq - Counts", 
    "workflow_link": "https://github.com/NCI-GDC/htseq-cwl", 
    "state": "released", 
    "input_files": [
      {
        "experimental_strategy": "RNA-Seq", 
        "data_category": "Sequencing Reads", 
        "file_size": 8705838830, 
        "created_datetime": "2016-05-30T12:24:55.410768-05:00", 
        "data_format": "BAM", 
        "data_type": "Aligned Reads", 
        "state": "released", 
        "updated_datetime": "2018-11-15T20:08:12.509468-06:00", 
        "platform": "Illumina", 
        "md5sum": "8b272fa882f037388e3813fdb7df8b21", 
        "access": "controlled", 
        "submitter_id": "fe4b146c-a0f2-469c-85e4-cc2d5b63e047", 
        "file_name": "fe4b146c-a0f2-469c-85e4-cc2d5b63e047_gdc_realn_rehead.bam", 
        "file_id": "2516013c-d01c-4351-b785-90ee3d6084fb"
      }
    ]
  }, 
  "access": "open", 
  "md5sum": "323c64050dc3e92ebed0a5a666df5507", 
  "submitter_id": "8c063b2e-61f1-40ef-9ec1-5146d1c1855c_count", 
  "associated_entities": [
    {
      "entity_submitter_id": "TCGA-DV-5565-01A-01R-1541-07", 
      "entity_type": "aliquot", 
      "entity_id": "500ee741-b6df-437b-8852-c21371f0212f", 
      "case_id": "f6d28a1d-6691-4ac1-8afb-ab0e7dcef867"
    }
  ], 
  "file_name": "8c063b2e-61f1-40ef-9ec1-5146d1c1855c.htseq.counts.gz", 
  "file_id": "820c84ab-872e-4c38-950b-30c0c7773e25"
},{
  "experimental_strategy": "RNA-Seq", 
  "data_category": "Transcriptome Profiling", 
  "file_size": 254532, 
  "annotations": [
    {
      "status": "Approved", 
      "entity_type": "case", 
      "created_datetime": "2012-10-31T00:00:00", 
      "notes": "Prior malignancy thyroid cancer. No systemic chemotherapy or radiation.", 
      "entity_submitter_id": "TCGA-BP-4795", 
      "classification": "Notification", 
      "state": "released", 
      "annotation_id": "036ec868-9fa5-56a6-9839-0d0b9ca5adaf", 
      "updated_datetime": "2018-08-23T16:36:27.780612-05:00", 
      "entity_id": "38469030-8539-4c76-b53b-57073569501c", 
      "submitter_id": "11809", 
      "category": "Prior malignancy", 
      "case_id": "38469030-8539-4c76-b53b-57073569501c"
    }
  ], 
  "data_format": "TXT", 
  "data_type": "Gene Expression Quantification", 
  "state": "released", 
  "analysis": {
    "updated_datetime": "2018-09-06T17:41:51.247648-05:00", 
    "created_datetime": "2016-05-29T10:12:57.246834-05:00", 
    "workflow_version": "v1", 
    "analysis_id": "23b0efdd-7067-4ffe-a761-24f30f0dea2e", 
    "submitter_id": "299d62a1-2235-411e-af1c-e9c32414d350_count", 
    "workflow_type": "HTSeq - Counts", 
    "workflow_link": "https://github.com/NCI-GDC/htseq-cwl", 
    "state": "released", 
    "input_files": [
      {
        "experimental_strategy": "RNA-Seq", 
        "data_category": "Sequencing Reads", 
        "file_size": 7842913234, 
        "created_datetime": "2016-05-27T05:42:44.616628-05:00", 
        "data_format": "BAM", 
        "data_type": "Aligned Reads", 
        "state": "released", 
        "updated_datetime": "2018-11-15T21:47:23.001784-06:00", 
        "platform": "Illumina", 
        "md5sum": "4e9074806a5922d9bd9cc6155e3c54ba", 
        "access": "controlled", 
        "submitter_id": "7a44be9a-e5f7-44f6-a257-c25e49739dce", 
        "file_name": "7a44be9a-e5f7-44f6-a257-c25e49739dce_gdc_realn_rehead.bam", 
        "file_id": "c3edb9e0-7b3d-4d01-af6a-bb6fb854554b"
      }
    ]
  }, 
  "access": "open", 
  "md5sum": "7082692ce028d472bdcf5ed642925901", 
  "submitter_id": "299d62a1-2235-411e-af1c-e9c32414d350_count", 
  "associated_entities": [
    {
      "entity_submitter_id": "TCGA-BP-4795-01A-02R-1420-07", 
      "entity_type": "aliquot", 
      "entity_id": "dfb507b2-1c7d-4a63-a833-d52d881f5c06", 
      "case_id": "38469030-8539-4c76-b53b-57073569501c"
    }
  ], 
  "file_name": "299d62a1-2235-411e-af1c-e9c32414d350.htseq.counts.gz", 
  "file_id": "d16a7bc5-2017-4975-9240-7e9e52c9b6ed"
},{
  "experimental_strategy": "RNA-Seq", 
  "data_category": "Transcriptome Profiling", 
  "file_size": 253223, 
  "data_format": "TXT", 
  "state": "released", 
  "analysis": {
    "updated_datetime": "2018-09-06T17:41:51.247648-05:00", 
    "created_datetime": "2016-05-30T18:37:39.078554-05:00", 
    "workflow_version": "v1", 
    "analysis_id": "5a6d549d-a779-4de1-bffd-302001c93cd3", 
    "submitter_id": "71a24f55-17a7-4396-91fa-e6c7e03df518_count", 
    "workflow_type": "HTSeq - Counts", 
    "workflow_link": "https://github.com/NCI-GDC/htseq-cwl", 
    "state": "released", 
    "input_files": [
      {
        "experimental_strategy": "RNA-Seq", 
        "data_category": "Sequencing Reads", 
        "file_size": 8392402218, 
        "created_datetime": "2016-05-30T06:05:45.879531-05:00", 
        "data_format": "BAM", 
        "data_type": "Aligned Reads", 
        "state": "released", 
        "updated_datetime": "2018-11-15T21:12:37.513272-06:00", 
        "platform": "Illumina", 
        "md5sum": "27c7c24b58aef62ebc458fcefedcd4c1", 
        "access": "controlled", 
        "submitter_id": "90e33f1d-be8b-4ba8-ae94-7c5937d567e4", 
        "file_name": "90e33f1d-be8b-4ba8-ae94-7c5937d567e4_gdc_realn_rehead.bam", 
        "file_id": "6eb61efa-b12f-4cb1-a10d-c2ae281468d1"
      }
    ]
  }, 
  "access": "open", 
  "data_type": "Gene Expression Quantification", 
  "md5sum": "c0b7706229f3000b1c707704a5fa52f9", 
  "submitter_id": "71a24f55-17a7-4396-91fa-e6c7e03df518_count", 
  "associated_entities": [
    {
      "entity_submitter_id": "TCGA-BP-4801-01A-02R-1420-07", 
      "entity_type": "aliquot", 
      "entity_id": "664cc5b1-91aa-45b4-8be2-3c78d086332e", 
      "case_id": "a68bd706-58e7-4d36-bffa-6c94986a8d4e"
    }
  ], 
  "file_name": "71a24f55-17a7-4396-91fa-e6c7e03df518.htseq.counts.gz", 
  "file_id": "1232fa43-bfbe-4852-bcc7-584b1d007da6"
},{
  "experimental_strategy": "RNA-Seq", 
  "data_category": "Transcriptome Profiling", 
  "file_size": 257522, 
  "data_format": "TXT", 
  "state": "released", 
  "analysis": {
    "updated_datetime": "2018-09-06T17:41:51.247648-05:00", 
    "created_datetime": "2016-05-29T10:10:19.256934-05:00", 
    "workflow_version": "v1", 
    "analysis_id": "a11f08f0-759b-47f1-9d00-85187810326e", 
    "submitter_id": "f66dd895-d78c-4b35-8583-1a2b8464fde2_count", 
    "workflow_type": "HTSeq - Counts", 
    "workflow_link": "https://github.com/NCI-GDC/htseq-cwl", 
    "state": "released", 
    "input_files": [
      {
        "experimental_strategy": "RNA-Seq", 
        "data_category": "Sequencing Reads", 
        "file_size": 6277956219, 
        "created_datetime": "2016-05-27T02:31:51.990782-05:00", 
        "data_format": "BAM", 
        "data_type": "Aligned Reads", 
        "state": "released", 
        "updated_datetime": "2018-11-15T19:59:41.719344-06:00", 
        "platform": "Illumina", 
        "md5sum": "babd6c77e544790129cb45b22d0a64ed", 
        "access": "controlled", 
        "submitter_id": "db2b62c1-379e-4fb3-8ea7-09557f476697", 
        "file_name": "db2b62c1-379e-4fb3-8ea7-09557f476697_gdc_realn_rehead.bam", 
        "file_id": "12da4e77-9e8e-416f-922c-1a757d46b75e"
      }
    ]
  }, 
  "access": "open", 
  "data_type": "Gene Expression Quantification", 
  "md5sum": "66cabb4052f55741b6f6a51ccc9c01c5", 
  "submitter_id": "f66dd895-d78c-4b35-8583-1a2b8464fde2_count", 
  "associated_entities": [
    {
      "entity_submitter_id": "TCGA-A3-3347-01A-02R-1325-07", 
      "entity_type": "aliquot", 
      "entity_id": "57d1a8bf-3b98-4bd6-98cc-4bbd48a0ed2d", 
      "case_id": "3372a7d2-79cb-4cf0-9a7e-fe1a6b205daa"
    }
  ], 
  "file_name": "f66dd895-d78c-4b35-8583-1a2b8464fde2.htseq.counts.gz", 
  "file_id": "c82be063-2af6-4b9e-870c-5bdbec0867c4"
},{
  "experimental_strategy": "RNA-Seq", 
  "data_category": "Transcriptome Profiling", 
  "file_size": 263751, 
  "data_format": "TXT", 
  "state": "released", 
  "analysis": {
    "updated_datetime": "2018-09-06T17:41:51.247648-05:00", 
    "created_datetime": "2016-05-29T10:19:12.774505-05:00", 
    "workflow_version": "v1", 
    "analysis_id": "c49a1c00-6b38-4647-86eb-b798b6b41aae", 
    "submitter_id": "1a2ef4d2-9a08-4b17-9c93-22c0b0456df1_count", 
    "workflow_type": "HTSeq - Counts", 
    "workflow_link": "https://github.com/NCI-GDC/htseq-cwl", 
    "state": "released", 
    "input_files": [
      {
        "experimental_strategy": "RNA-Seq", 
        "data_category": "Sequencing Reads", 
        "file_size": 12629293185, 
        "created_datetime": "2016-05-27T14:24:29.173845-05:00", 
        "data_format": "BAM", 
        "data_type": "Aligned Reads", 
        "state": "released", 
        "updated_datetime": "2018-11-15T20:57:47.372612-06:00", 
        "platform": "Illumina", 
        "md5sum": "f8b51a1560c5f1d57c05fd793d34103b", 
        "access": "controlled", 
        "submitter_id": "69a88b1e-c5f2-4389-8aee-c84f839a0871", 
        "file_name": "69a88b1e-c5f2-4389-8aee-c84f839a0871_gdc_realn_rehead.bam", 
        "file_id": "6bf68d6d-401b-4cea-af37-00752e7c6de2"
      }
    ]
  }, 
  "access": "open", 
  "data_type": "Gene Expression Quantification", 
  "md5sum": "0ae6ce39a01fa10e6799c944eb403360", 
  "submitter_id": "1a2ef4d2-9a08-4b17-9c93-22c0b0456df1_count", 
  "associated_entities": [
    {
      "entity_submitter_id": "TCGA-B2-3924-01B-03R-A277-07", 
      "entity_type": "aliquot", 
      "entity_id": "7ee68b4e-e81d-438d-97b2-d89fe7405a74", 
      "case_id": "424e5c99-3693-4b10-bbf0-fc43e851610c"
    }
  ], 
  "file_name": "1a2ef4d2-9a08-4b17-9c93-22c0b0456df1.htseq.counts.gz", 
  "file_id": "8617f0d4-47eb-46cc-9339-ebaf17b87d27"
},{
  "experimental_strategy": "RNA-Seq", 
  "data_category": "Transcriptome Profiling", 
  "file_size": 253859, 
  "data_format": "TXT", 
  "state": "released", 
  "analysis": {
    "updated_datetime": "2018-09-06T17:41:51.247648-05:00", 
    "created_datetime": "2016-05-30T18:16:08.209022-05:00", 
    "workflow_version": "v1", 
    "analysis_id": "4835dac7-e1a3-4bac-bb06-710412091871", 
    "submitter_id": "58ff1a2a-76d0-4727-a749-7c9cf1bae05a_count", 
    "workflow_type": "HTSeq - Counts", 
    "workflow_link": "https://github.com/NCI-GDC/htseq-cwl", 
    "state": "released", 
    "input_files": [
      {
        "experimental_strategy": "RNA-Seq", 
        "data_category": "Sequencing Reads", 
        "file_size": 7785854330, 
        "created_datetime": "2016-05-29T12:24:08.075829-05:00", 
        "data_format": "BAM", 
        "data_type": "Aligned Reads", 
        "state": "released", 
        "updated_datetime": "2018-11-15T21:21:29.863147-06:00", 
        "platform": "Illumina", 
        "md5sum": "7cd5dc694bc00cb2c4487ec8f0848757", 
        "access": "controlled", 
        "submitter_id": "193820fb-1321-43e5-a86f-fc942f1b12da", 
        "file_name": "193820fb-1321-43e5-a86f-fc942f1b12da_gdc_realn_rehead.bam", 
        "file_id": "8b38c1ab-ffe6-4f84-9fa9-c7852e334da5"
      }
    ]
  }, 
  "access": "open", 
  "data_type": "Gene Expression Quantification", 
  "md5sum": "5d5ab736b353942b8b841b3cf00d8230", 
  "submitter_id": "58ff1a2a-76d0-4727-a749-7c9cf1bae05a_count", 
  "associated_entities": [
    {
      "entity_submitter_id": "TCGA-G6-A8L8-01A-21R-A37O-07", 
      "entity_type": "aliquot", 
      "entity_id": "b160cdb8-9701-43fd-b6bc-6dfaaf74d0aa", 
      "case_id": "6b033bf5-4ad9-419f-9d2c-63e2e8c80066"
    }
  ], 
  "file_name": "58ff1a2a-76d0-4727-a749-7c9cf1bae05a.htseq.counts.gz", 
  "file_id": "85cf33d2-ac70-48d0-9753-7019e4be5a7b"
},{
  "experimental_strategy": "RNA-Seq", 
  "data_category": "Transcriptome Profiling", 
  "file_size": 251718, 
  "data_format": "TXT", 
  "state": "released", 
  "analysis": {
    "updated_datetime": "2018-09-06T17:41:51.247648-05:00", 
    "created_datetime": "2016-05-29T10:37:42.831061-05:00", 
    "workflow_version": "v1", 
    "analysis_id": "647bee37-8888-4828-aa56-379507845018", 
    "submitter_id": "74c84a22-7165-41f7-a38f-ed2db790ca2f_count", 
    "workflow_type": "HTSeq - Counts", 
    "workflow_link": "https://github.com/NCI-GDC/htseq-cwl", 
    "state": "released", 
    "input_files": [
      {
        "experimental_strategy": "RNA-Seq", 
        "data_category": "Sequencing Reads", 
        "file_size": 7094533160, 
        "created_datetime": "2016-05-29T01:49:51.672377-05:00", 
        "data_format": "BAM", 
        "data_type": "Aligned Reads", 
        "state": "released", 
        "updated_datetime": "2018-11-15T21:21:29.863147-06:00", 
        "platform": "Illumina", 
        "md5sum": "1793fa3b732df66247fa2f181787ba6b", 
        "access": "controlled", 
        "submitter_id": "5b348873-ae09-48e4-b0f6-79706f5046ed", 
        "file_name": "5b348873-ae09-48e4-b0f6-79706f5046ed_gdc_realn_rehead.bam", 
        "file_id": "828f48a9-53a0-405e-8eed-739352501d97"
      }
    ]
  }, 
  "access": "open", 
  "data_type": "Gene Expression Quantification", 
  "md5sum": "f71cf0c97ba94ff2a99520a141b2d09b", 
  "submitter_id": "74c84a22-7165-41f7-a38f-ed2db790ca2f_count", 
  "associated_entities": [
    {
      "entity_submitter_id": "TCGA-MM-A564-01A-11R-A266-07", 
      "entity_type": "aliquot", 
      "entity_id": "e3bf3a11-d3e5-4596-82ca-64833bd3f841", 
      "case_id": "620baefa-db8f-4af9-9101-4b9b252fa73e"
    }
  ], 
  "file_name": "74c84a22-7165-41f7-a38f-ed2db790ca2f.htseq.counts.gz", 
  "file_id": "b43e6672-ba33-4bdd-9615-bffa2288f3a6"
},{
  "experimental_strategy": "RNA-Seq", 
  "data_category": "Transcriptome Profiling", 
  "file_size": 255034, 
  "data_format": "TXT", 
  "state": "released", 
  "analysis": {
    "updated_datetime": "2018-09-06T17:41:51.247648-05:00", 
    "created_datetime": "2016-05-26T21:14:58.112871-05:00", 
    "workflow_version": "v1", 
    "analysis_id": "87643ff3-5a2b-4bc3-aacd-0f7082487054", 
    "submitter_id": "801c2c60-5dc2-43f7-949f-18b5a35a4ca3_count", 
    "workflow_type": "HTSeq - Counts", 
    "workflow_link": "https://github.com/NCI-GDC/htseq-cwl", 
    "state": "released", 
    "input_files": [
      {
        "experimental_strategy": "RNA-Seq", 
        "data_category": "Sequencing Reads", 
        "file_size": 7298205599, 
        "created_datetime": "2016-05-26T05:37:10.086752-05:00", 
        "data_format": "BAM", 
        "data_type": "Aligned Reads", 
        "state": "released", 
        "updated_datetime": "2018-11-15T21:47:23.001784-06:00", 
        "platform": "Illumina", 
        "md5sum": "623e7d487761e50dcc097975f630e2cb", 
        "access": "controlled", 
        "submitter_id": "40887a1c-9035-4bdd-98f6-8ede8c000916", 
        "file_name": "40887a1c-9035-4bdd-98f6-8ede8c000916_gdc_realn_rehead.bam", 
        "file_id": "cb2a4d4d-a29a-43f4-a260-9c2abd5b6231"
      }
    ]
  }, 
  "access": "open", 
  "data_type": "Gene Expression Quantification", 
  "md5sum": "4bfe0e3c85512a673c822fa01763cb21", 
  "submitter_id": "801c2c60-5dc2-43f7-949f-18b5a35a4ca3_count", 
  "associated_entities": [
    {
      "entity_submitter_id": "TCGA-CZ-5989-11A-01R-1672-07", 
      "entity_type": "aliquot", 
      "entity_id": "0e15b5bb-302b-4bb3-9512-a433b08d42a6", 
      "case_id": "13e25128-9be1-4f67-a43f-a8744a619203"
    }
  ], 
  "file_name": "801c2c60-5dc2-43f7-949f-18b5a35a4ca3.htseq.counts.gz", 
  "file_id": "0085c623-bcdd-4b71-960c-a42acd0e53e4"
},{
  "experimental_strategy": "RNA-Seq", 
  "data_category": "Transcriptome Profiling", 
  "file_size": 259452, 
  "annotations": [
    {
      "status": "Approved", 
      "entity_type": "case", 
      "created_datetime": "2012-10-31T00:00:00", 
      "notes": "Prior malignancy DLBCL of the stomach. No systemic chemotherapy or radiation.", 
      "entity_submitter_id": "TCGA-BP-4775", 
      "classification": "Notification", 
      "state": "released", 
      "annotation_id": "0efd1bed-227d-5a12-8da1-8cb0dc1e5d0e", 
      "updated_datetime": "2018-08-23T16:36:27.780612-05:00", 
      "entity_id": "c22d25c2-b836-4b91-8f4f-2062be002232", 
      "submitter_id": "11808", 
      "category": "Prior malignancy", 
      "case_id": "c22d25c2-b836-4b91-8f4f-2062be002232"
    }
  ], 
  "data_format": "TXT", 
  "data_type": "Gene Expression Quantification", 
  "state": "released", 
  "analysis": {
    "updated_datetime": "2018-09-06T17:41:51.247648-05:00", 
    "created_datetime": "2016-05-30T18:44:07.734435-05:00", 
    "workflow_version": "v1", 
    "analysis_id": "0bc99f66-8d63-4db6-ab24-dbee79483ecd", 
    "submitter_id": "bceaa475-65e1-4362-91fa-22f68f90cbba_count", 
    "workflow_type": "HTSeq - Counts", 
    "workflow_link": "https://github.com/NCI-GDC/htseq-cwl", 
    "state": "released", 
    "input_files": [
      {
        "experimental_strategy": "RNA-Seq", 
        "data_category": "Sequencing Reads", 
        "file_size": 9166259011, 
        "created_datetime": "2016-05-29T16:52:29.305327-05:00", 
        "data_format": "BAM", 
        "data_type": "Aligned Reads", 
        "state": "released", 
        "updated_datetime": "2018-11-15T20:08:12.509468-06:00", 
        "platform": "Illumina", 
        "md5sum": "7b9dceffab10c4748ddd1069f1a6f046", 
        "access": "controlled", 
        "submitter_id": "1490f4a9-39ff-4e03-88a6-cfd4aa73c5f5", 
        "file_name": "1490f4a9-39ff-4e03-88a6-cfd4aa73c5f5_gdc_realn_rehead.bam", 
        "file_id": "22a639d7-f3cf-4a09-b52b-825cb9c30548"
      }
    ]
  }, 
  "access": "open", 
  "md5sum": "7965c8f600e356bf280b5f1553296616", 
  "submitter_id": "bceaa475-65e1-4362-91fa-22f68f90cbba_count", 
  "associated_entities": [
    {
      "entity_submitter_id": "TCGA-BP-4775-01A-01R-1289-07", 
      "entity_type": "aliquot", 
      "entity_id": "5fa9e133-700e-4819-a1d3-4aebf78e5115", 
      "case_id": "c22d25c2-b836-4b91-8f4f-2062be002232"
    }
  ], 
  "file_name": "bceaa475-65e1-4362-91fa-22f68f90cbba.htseq.counts.gz", 
  "file_id": "df9fa5cf-2915-43f9-a83e-cc3e53677141"
},{
  "experimental_strategy": "RNA-Seq", 
  "data_category": "Transcriptome Profiling", 
  "file_size": 250190, 
  "data_format": "TXT", 
  "state": "released", 
  "analysis": {
    "updated_datetime": "2018-09-06T17:41:51.247648-05:00", 
    "created_datetime": "2016-05-29T10:31:48.849770-05:00", 
    "workflow_version": "v1", 
    "analysis_id": "e4760249-2346-409e-af80-04444f5d4c51", 
    "submitter_id": "7c9774cf-1a6b-4c25-a280-8b632afdf8c5_count", 
    "workflow_type": "HTSeq - Counts", 
    "workflow_link": "https://github.com/NCI-GDC/htseq-cwl", 
    "state": "released", 
    "input_files": [
      {
        "experimental_strategy": "RNA-Seq", 
        "data_category": "Sequencing Reads", 
        "file_size": 7302329157, 
        "created_datetime": "2016-05-28T13:11:36.931388-05:00", 
        "data_format": "BAM", 
        "data_type": "Aligned Reads", 
        "state": "released", 
        "updated_datetime": "2018-11-15T20:57:47.372612-06:00", 
        "platform": "Illumina", 
        "md5sum": "88aaf7b34357440852f6d405a82b4f07", 
        "access": "controlled", 
        "submitter_id": "a7a1a22a-dd99-4dfc-9dff-1d2ebceb96d7", 
        "file_name": "a7a1a22a-dd99-4dfc-9dff-1d2ebceb96d7_gdc_realn_rehead.bam", 
        "file_id": "63a6466f-00bf-4aa0-9342-492a36d2148b"
      }
    ]
  }, 
  "access": "open", 
  "data_type": "Gene Expression Quantification", 
  "md5sum": "4863f54a530bc8affdfae91be903f30f", 
  "submitter_id": "7c9774cf-1a6b-4c25-a280-8b632afdf8c5_count", 
  "associated_entities": [
    {
      "entity_submitter_id": "TCGA-B0-5703-01A-11R-1541-07", 
      "entity_type": "aliquot", 
      "entity_id": "b5cb608a-52e5-4ae3-93d3-ba512faca794", 
      "case_id": "576ea0ef-3abb-479d-adb7-ba646cee344e"
    }
  ], 
  "file_name": "7c9774cf-1a6b-4c25-a280-8b632afdf8c5.htseq.counts.gz", 
  "file_id": "7bb08cb8-7a9b-4071-9b8a-49767f251c6c"
},{
  "experimental_strategy": "RNA-Seq", 
  "data_category": "Transcriptome Profiling", 
  "file_size": 258789, 
  "data_format": "TXT", 
  "state": "released", 
  "analysis": {
    "updated_datetime": "2018-09-06T17:41:51.247648-05:00", 
    "created_datetime": "2016-05-29T10:51:03.831162-05:00", 
    "workflow_version": "v1", 
    "analysis_id": "88e6b8c4-c8c6-4e9f-9473-31a1e729ce14", 
    "submitter_id": "e3819f03-64b9-4999-acd7-27af18dade35_count", 
    "workflow_type": "HTSeq - Counts", 
    "workflow_link": "https://github.com/NCI-GDC/htseq-cwl", 
    "state": "released", 
    "input_files": [
      {
        "experimental_strategy": "RNA-Seq", 
        "data_category": "Sequencing Reads", 
        "file_size": 16048143965, 
        "created_datetime": "2016-05-29T04:11:00.781910-05:00", 
        "data_format": "BAM", 
        "data_type": "Aligned Reads", 
        "state": "released", 
        "updated_datetime": "2018-11-15T21:12:37.513272-06:00", 
        "platform": "Illumina", 
        "md5sum": "63d5c5d9ecbe9cdccc59881e03411a24", 
        "access": "controlled", 
        "submitter_id": "813563af-9460-4ffa-b649-8a5ec8c3a4f5", 
        "file_name": "813563af-9460-4ffa-b649-8a5ec8c3a4f5_gdc_realn_rehead.bam", 
        "file_id": "7731d145-6f2a-4056-b73f-cd7ab3df9d87"
      }
    ]
  }, 
  "access": "open", 
  "data_type": "Gene Expression Quantification", 
  "md5sum": "a515b6218801e1ec52412f7ad1a62f8d", 
  "submitter_id": "e3819f03-64b9-4999-acd7-27af18dade35_count", 
  "associated_entities": [
    {
      "entity_submitter_id": "TCGA-CZ-5463-01A-01R-1503-07", 
      "entity_type": "aliquot", 
      "entity_id": "f09be11c-694d-4ee8-9af6-0cb765ea795a", 
      "case_id": "8e9e684c-20e5-48b1-9e40-970037fe959f"
    }
  ], 
  "file_name": "e3819f03-64b9-4999-acd7-27af18dade35.htseq.counts.gz", 
  "file_id": "e63b0745-a6ac-4d44-9f3a-5df2ffb90f06"
},{
  "experimental_strategy": "RNA-Seq", 
  "data_category": "Transcriptome Profiling", 
  "file_size": 251504, 
  "data_format": "TXT", 
  "state": "released", 
  "analysis": {
    "updated_datetime": "2018-09-06T17:41:51.247648-05:00", 
    "created_datetime": "2016-05-30T18:40:13.642006-05:00", 
    "workflow_version": "v1", 
    "analysis_id": "8ed729e1-0011-4a35-a8c9-3576672ae72a", 
    "submitter_id": "dcc0b93e-257f-48ce-b052-4de18db8d3ff_count", 
    "workflow_type": "HTSeq - Counts", 
    "workflow_link": "https://github.com/NCI-GDC/htseq-cwl", 
    "state": "released", 
    "input_files": [
      {
        "experimental_strategy": "RNA-Seq", 
        "data_category": "Sequencing Reads", 
        "file_size": 7272799880, 
        "created_datetime": "2016-05-30T11:25:58.276559-05:00", 
        "data_format": "BAM", 
        "data_type": "Aligned Reads", 
        "state": "released", 
        "updated_datetime": "2018-11-15T19:59:41.719344-06:00", 
        "platform": "Illumina", 
        "md5sum": "1a0de726994de790eb229bba107940c1", 
        "access": "controlled", 
        "submitter_id": "1e557b85-4efb-4c8f-a4ef-fb2164ceb5d9", 
        "file_name": "1e557b85-4efb-4c8f-a4ef-fb2164ceb5d9_gdc_realn_rehead.bam", 
        "file_id": "0b1a4681-b513-4178-a272-ebc27b89bd70"
      }
    ]
  }, 
  "access": "open", 
  "data_type": "Gene Expression Quantification", 
  "md5sum": "9b56620d5fee13365ce051bfd70975f3", 
  "submitter_id": "dcc0b93e-257f-48ce-b052-4de18db8d3ff_count", 
  "associated_entities": [
    {
      "entity_submitter_id": "TCGA-B4-5844-01A-11R-1672-07", 
      "entity_type": "aliquot", 
      "entity_id": "a96a9ca8-fefa-42f9-b0bb-1bd238647513", 
      "case_id": "ab5266f6-8015-4347-b0bd-131ab1fbad51"
    }
  ], 
  "file_name": "dcc0b93e-257f-48ce-b052-4de18db8d3ff.htseq.counts.gz", 
  "file_id": "26315240-b1bd-4a15-8e07-43b6aab822bd"
},{
  "experimental_strategy": "RNA-Seq", 
  "data_category": "Transcriptome Profiling", 
  "file_size": 259417, 
  "data_format": "TXT", 
  "state": "released", 
  "analysis": {
    "updated_datetime": "2018-09-06T17:41:51.247648-05:00", 
    "created_datetime": "2016-05-30T18:43:33.598779-05:00", 
    "workflow_version": "v1", 
    "analysis_id": "dd69c9a0-7f2e-423e-8610-eb3fc764cb4c", 
    "submitter_id": "40cc0bb9-64a0-4163-9244-1ab3ddfbfea0_count", 
    "workflow_type": "HTSeq - Counts", 
    "workflow_link": "https://github.com/NCI-GDC/htseq-cwl", 
    "state": "released", 
    "input_files": [
      {
        "experimental_strategy": "RNA-Seq", 
        "data_category": "Sequencing Reads", 
        "file_size": 9721392341, 
        "created_datetime": "2016-05-29T15:57:29.380253-05:00", 
        "data_format": "BAM", 
        "data_type": "Aligned Reads", 
        "state": "released", 
        "updated_datetime": "2018-11-15T21:38:44.655215-06:00", 
        "platform": "Illumina", 
        "md5sum": "4bc3dd34322535b77fb75610f648f0b1", 
        "access": "controlled", 
        "submitter_id": "986f440e-e240-441e-9a14-a4523b395eda", 
        "file_name": "986f440e-e240-441e-9a14-a4523b395eda_gdc_realn_rehead.bam", 
        "file_id": "b1394f09-ea96-46e7-a3d4-6480857174d6"
      }
    ]
  }, 
  "access": "open", 
  "data_type": "Gene Expression Quantification", 
  "md5sum": "08f3c228ea845e28a09815c2dad581f9", 
  "submitter_id": "40cc0bb9-64a0-4163-9244-1ab3ddfbfea0_count", 
  "associated_entities": [
    {
      "entity_submitter_id": "TCGA-BP-4963-01A-01R-1334-07", 
      "entity_type": "aliquot", 
      "entity_id": "a1055581-3a54-4375-8cd6-81741d114995", 
      "case_id": "c129b63f-90cb-40dc-beed-757634004821"
    }
  ], 
  "file_name": "40cc0bb9-64a0-4163-9244-1ab3ddfbfea0.htseq.counts.gz", 
  "file_id": "bcb77e5f-598a-4a23-a265-895866298013"
},{
  "experimental_strategy": "RNA-Seq", 
  "data_category": "Transcriptome Profiling", 
  "file_size": 258211, 
  "data_format": "TXT", 
  "state": "released", 
  "analysis": {
    "updated_datetime": "2018-09-06T17:41:51.247648-05:00", 
    "created_datetime": "2016-05-30T18:20:50.394405-05:00", 
    "workflow_version": "v1", 
    "analysis_id": "b74b4e61-8346-4f9c-aa1b-d7b381f27f46", 
    "submitter_id": "3704029d-0bb1-40b5-b666-610174d521c2_count", 
    "workflow_type": "HTSeq - Counts", 
    "workflow_link": "https://github.com/NCI-GDC/htseq-cwl", 
    "state": "released", 
    "input_files": [
      {
        "experimental_strategy": "RNA-Seq", 
        "data_category": "Sequencing Reads", 
        "file_size": 14099778700, 
        "created_datetime": "2016-05-29T22:19:26.484429-05:00", 
        "data_format": "BAM", 
        "data_type": "Aligned Reads", 
        "state": "released", 
        "updated_datetime": "2018-11-15T22:04:38.004773-06:00", 
        "platform": "Illumina", 
        "md5sum": "3b5d005a5d575f8c08e91e642e8623fe", 
        "access": "controlled", 
        "submitter_id": "a0edd0b9-2787-45f9-b700-97dfe3d2f36a", 
        "file_name": "a0edd0b9-2787-45f9-b700-97dfe3d2f36a_gdc_realn_rehead.bam", 
        "file_id": "e7b1540e-57e9-45db-9f8b-1bbc0ffbcb4b"
      }
    ]
  }, 
  "access": "open", 
  "data_type": "Gene Expression Quantification", 
  "md5sum": "1899144df2b3f048ca091397d6133287", 
  "submitter_id": "3704029d-0bb1-40b5-b666-610174d521c2_count", 
  "associated_entities": [
    {
      "entity_submitter_id": "TCGA-CZ-5455-01A-01R-1503-07", 
      "entity_type": "aliquot", 
      "entity_id": "cc81a899-9b05-4804-b180-f33f885f3908", 
      "case_id": "74749fe8-f5d0-4d0d-8c7a-e56eba6503b3"
    }
  ], 
  "file_name": "3704029d-0bb1-40b5-b666-610174d521c2.htseq.counts.gz", 
  "file_id": "6d465b7a-a873-47ba-9436-bacb9d965144"
},{
  "experimental_strategy": "RNA-Seq", 
  "data_category": "Transcriptome Profiling", 
  "file_size": 252020, 
  "data_format": "TXT", 
  "state": "released", 
  "analysis": {
    "updated_datetime": "2018-09-06T17:41:51.247648-05:00", 
    "created_datetime": "2016-05-29T11:00:24.982894-05:00", 
    "workflow_version": "v1", 
    "analysis_id": "352ff931-13e7-496e-989e-1f89615945f0", 
    "submitter_id": "591271df-af96-4915-9e17-e3362bb7f57d_count", 
    "workflow_type": "HTSeq - Counts", 
    "workflow_link": "https://github.com/NCI-GDC/htseq-cwl", 
    "state": "released", 
    "input_files": [
      {
        "experimental_strategy": "RNA-Seq", 
        "data_category": "Sequencing Reads", 
        "file_size": 7169149854, 
        "created_datetime": "2016-05-29T03:02:35.937922-05:00", 
        "data_format": "BAM", 
        "data_type": "Aligned Reads", 
        "state": "released", 
        "updated_datetime": "2018-11-15T21:12:37.513272-06:00", 
        "platform": "Illumina", 
        "md5sum": "87995917467b756095b80ddaf5fb7536", 
        "access": "controlled", 
        "submitter_id": "881e7bb6-0f12-41bd-901a-2b8f5a3ff51b", 
        "file_name": "881e7bb6-0f12-41bd-901a-2b8f5a3ff51b_gdc_realn_rehead.bam", 
        "file_id": "77ac914d-45b6-46e1-be71-da4cb0345f9d"
      }
    ]
  }, 
  "access": "open", 
  "data_type": "Gene Expression Quantification", 
  "md5sum": "5b13b29dd058135e519d446afa52c23f", 
  "submitter_id": "591271df-af96-4915-9e17-e3362bb7f57d_count", 
  "associated_entities": [
    {
      "entity_submitter_id": "TCGA-B0-5116-01A-02R-1420-07", 
      "entity_type": "aliquot", 
      "entity_id": "2504b3ac-2f7b-4608-8696-67870d4819d4", 
      "case_id": "b6abbdcc-f826-499d-b6f1-f6e2c83f9d8b"
    }
  ], 
  "file_name": "591271df-af96-4915-9e17-e3362bb7f57d.htseq.counts.gz", 
  "file_id": "a158fa86-1463-45c0-95eb-bf845ce6b6a6"
},{
  "experimental_strategy": "RNA-Seq", 
  "data_category": "Transcriptome Profiling", 
  "file_size": 262757, 
  "data_format": "TXT", 
  "state": "released", 
  "analysis": {
    "updated_datetime": "2018-09-06T17:41:51.247648-05:00", 
    "created_datetime": "2016-05-30T18:34:18.132189-05:00", 
    "workflow_version": "v1", 
    "analysis_id": "45a3b3c6-011d-493c-96b9-3efa1c497990", 
    "submitter_id": "87ae6f80-ff00-4b44-bcfe-ef3a3c1582cb_count", 
    "workflow_type": "HTSeq - Counts", 
    "workflow_link": "https://github.com/NCI-GDC/htseq-cwl", 
    "state": "released", 
    "input_files": [
      {
        "experimental_strategy": "RNA-Seq", 
        "data_category": "Sequencing Reads", 
        "file_size": 11772402057, 
        "created_datetime": "2016-05-29T23:21:47.165456-05:00", 
        "data_format": "BAM", 
        "data_type": "Aligned Reads", 
        "state": "released", 
        "updated_datetime": "2018-11-15T20:20:28.822215-06:00", 
        "platform": "Illumina", 
        "md5sum": "db9f71b9860e7a0d1c2f89721f26bac6", 
        "access": "controlled", 
        "submitter_id": "021a2b01-9f8a-4d0d-9f60-6597c1be57bc", 
        "file_name": "021a2b01-9f8a-4d0d-9f60-6597c1be57bc_gdc_realn_rehead.bam", 
        "file_id": "35f0dd9f-5611-40e1-8619-625bb5dd7459"
      }
    ]
  }, 
  "access": "open", 
  "data_type": "Gene Expression Quantification", 
  "md5sum": "ab53f954a6b82fc40b0925c31a2546e4", 
  "submitter_id": "87ae6f80-ff00-4b44-bcfe-ef3a3c1582cb_count", 
  "associated_entities": [
    {
      "entity_submitter_id": "TCGA-CJ-4902-01A-01R-1426-07", 
      "entity_type": "aliquot", 
      "entity_id": "4e3d5029-c593-4f4d-9a0f-c560dd644a80", 
      "case_id": "9fe336a8-08a7-4fe7-bf45-afd6a8eb9c75"
    }
  ], 
  "file_name": "87ae6f80-ff00-4b44-bcfe-ef3a3c1582cb.htseq.counts.gz", 
  "file_id": "f89f759b-9b3c-4523-a465-4f705454b092"
},{
  "experimental_strategy": "RNA-Seq", 
  "data_category": "Transcriptome Profiling", 
  "file_size": 253165, 
  "data_format": "TXT", 
  "state": "released", 
  "analysis": {
    "updated_datetime": "2018-09-06T17:41:51.247648-05:00", 
    "created_datetime": "2016-05-30T18:23:23.285597-05:00", 
    "workflow_version": "v1", 
    "analysis_id": "444159b0-a502-46a4-a02a-f22593100a0f", 
    "submitter_id": "48eebb82-b27e-4e1a-b916-6d471d5869ee_count", 
    "workflow_type": "HTSeq - Counts", 
    "workflow_link": "https://github.com/NCI-GDC/htseq-cwl", 
    "state": "released", 
    "input_files": [
      {
        "experimental_strategy": "RNA-Seq", 
        "data_category": "Sequencing Reads", 
        "file_size": 7397986977, 
        "created_datetime": "2016-05-30T03:29:00.376483-05:00", 
        "data_format": "BAM", 
        "data_type": "Aligned Reads", 
        "state": "released", 
        "updated_datetime": "2018-11-15T20:57:47.372612-06:00", 
        "platform": "Illumina", 
        "md5sum": "023b906348d48246e39aee8f8b9c2dd6", 
        "access": "controlled", 
        "submitter_id": "78da1bf5-9939-4f89-97d3-040a58dbeafe", 
        "file_name": "78da1bf5-9939-4f89-97d3-040a58dbeafe_gdc_realn_rehead.bam", 
        "file_id": "5646302a-5f1c-4425-a619-7cd295679236"
      }
    ]
  }, 
  "access": "open", 
  "data_type": "Gene Expression Quantification", 
  "md5sum": "30d526c9f155224fb05b6eba28b6cab3", 
  "submitter_id": "48eebb82-b27e-4e1a-b916-6d471d5869ee_count", 
  "associated_entities": [
    {
      "entity_submitter_id": "TCGA-B0-5690-01A-11R-1541-07", 
      "entity_type": "aliquot", 
      "entity_id": "c8cea2ae-ff28-42b0-9070-5f7d2aa4cea7", 
      "case_id": "794aeb92-205f-4c75-bb1a-0b2c6db99fea"
    }
  ], 
  "file_name": "48eebb82-b27e-4e1a-b916-6d471d5869ee.htseq.counts.gz", 
  "file_id": "1ed5778a-7929-4645-b6fd-753268a79b37"
},{
  "experimental_strategy": "RNA-Seq", 
  "data_category": "Transcriptome Profiling", 
  "file_size": 258553, 
  "data_format": "TXT", 
  "state": "released", 
  "analysis": {
    "updated_datetime": "2018-09-06T17:41:51.247648-05:00", 
    "created_datetime": "2016-05-30T18:23:31.710278-05:00", 
    "workflow_version": "v1", 
    "analysis_id": "8982a62e-e55a-4e82-8212-3f7703941d5a", 
    "submitter_id": "53bbcddc-bbee-4a5c-ae1b-f68a5e7ef01c_count", 
    "workflow_type": "HTSeq - Counts", 
    "workflow_link": "https://github.com/NCI-GDC/htseq-cwl", 
    "state": "released", 
    "input_files": [
      {
        "experimental_strategy": "RNA-Seq", 
        "data_category": "Sequencing Reads", 
        "file_size": 9264782469, 
        "created_datetime": "2016-05-30T03:48:32.982721-05:00", 
        "data_format": "BAM", 
        "data_type": "Aligned Reads", 
        "state": "released", 
        "updated_datetime": "2018-11-15T17:21:45.437138-06:00", 
        "platform": "Illumina", 
        "md5sum": "6392eb449e939ab750cbc6f5e3df5479", 
        "access": "controlled", 
        "submitter_id": "03289e5d-08ac-46cd-9488-4d4a958fd8f4", 
        "file_name": "03289e5d-08ac-46cd-9488-4d4a958fd8f4_gdc_realn_rehead.bam", 
        "file_id": "00946310-0f66-42a9-a373-aba13cfa87e9"
      }
    ]
  }, 
  "access": "open", 
  "data_type": "Gene Expression Quantification", 
  "md5sum": "028ad064326f0cd91a4b12cb213a3756", 
  "submitter_id": "53bbcddc-bbee-4a5c-ae1b-f68a5e7ef01c_count", 
  "associated_entities": [
    {
      "entity_submitter_id": "TCGA-A3-3378-01A-02R-1325-07", 
      "entity_type": "aliquot", 
      "entity_id": "e84a4171-7aff-4496-8442-abf9ed1ad229", 
      "case_id": "798d51ff-182e-406c-8885-8a198d9959d1"
    }
  ], 
  "file_name": "53bbcddc-bbee-4a5c-ae1b-f68a5e7ef01c.htseq.counts.gz", 
  "file_id": "24200a94-07cc-4639-a9c0-5d3a309439a2"
},{
  "experimental_strategy": "RNA-Seq", 
  "data_category": "Transcriptome Profiling", 
  "file_size": 256097, 
  "annotations": [
    {
      "status": "Approved", 
      "entity_type": "case", 
      "created_datetime": "2011-02-05T00:00:00", 
      "notes": "[intgen.org]: Subject Positive for Neo-Adjuvant Therapy", 
      "entity_submitter_id": "TCGA-CJ-4900", 
      "classification": "Notification", 
      "state": "released", 
      "annotation_id": "fbed9bda-22fc-59d3-a396-6d004d0feaef", 
      "updated_datetime": "2018-08-23T16:36:27.780612-05:00", 
      "entity_id": "33cd8b05-2b9b-40dd-97a2-40d02e27ee90", 
      "submitter_id": "1268", 
      "category": "Neoadjuvant therapy", 
      "case_id": "33cd8b05-2b9b-40dd-97a2-40d02e27ee90"
    }
  ], 
  "data_format": "TXT", 
  "data_type": "Gene Expression Quantification", 
  "state": "released", 
  "analysis": {
    "updated_datetime": "2018-09-06T17:41:51.247648-05:00", 
    "created_datetime": "2016-05-29T10:10:32.793512-05:00", 
    "workflow_version": "v1", 
    "analysis_id": "1f75f961-958d-4962-bd9b-582d1ba10137", 
    "submitter_id": "521cf209-e415-4352-96d7-aef7c1d564c0_count", 
    "workflow_type": "HTSeq - Counts", 
    "workflow_link": "https://github.com/NCI-GDC/htseq-cwl", 
    "state": "released", 
    "input_files": [
      {
        "experimental_strategy": "RNA-Seq", 
        "data_category": "Sequencing Reads", 
        "file_size": 12341183127, 
        "created_datetime": "2016-05-27T02:49:40.300050-05:00", 
        "data_format": "BAM", 
        "data_type": "Aligned Reads", 
        "state": "released", 
        "updated_datetime": "2018-11-15T21:56:00.379896-06:00", 
        "platform": "Illumina", 
        "md5sum": "4195680956871662f40e31151b53e251", 
        "access": "controlled", 
        "submitter_id": "b5f87d0b-42ef-4cea-aec5-197a34daecac", 
        "file_name": "b5f87d0b-42ef-4cea-aec5-197a34daecac_gdc_realn_rehead.bam", 
        "file_id": "e39ec1a9-f08f-4d93-bb0b-370b39e8b2bf"
      }
    ]
  }, 
  "access": "open", 
  "md5sum": "f8fec45dd8c9e4ced27dc7e161b1ac1a", 
  "submitter_id": "521cf209-e415-4352-96d7-aef7c1d564c0_count", 
  "associated_entities": [
    {
      "entity_submitter_id": "TCGA-CJ-4900-01A-01R-1334-07", 
      "entity_type": "aliquot", 
      "entity_id": "a1c18b8b-3195-47bb-9d79-e08871317e15", 
      "case_id": "33cd8b05-2b9b-40dd-97a2-40d02e27ee90"
    }
  ], 
  "file_name": "521cf209-e415-4352-96d7-aef7c1d564c0.htseq.counts.gz", 
  "file_id": "20f2ddd9-f4be-4515-9f1c-8bbf79882dc8"
},{
  "experimental_strategy": "RNA-Seq", 
  "data_category": "Transcriptome Profiling", 
  "file_size": 254776, 
  "annotations": [
    {
      "status": "Approved", 
      "entity_type": "case", 
      "created_datetime": "2012-10-31T00:00:00", 
      "notes": "Prior malignancy L KIRC. No systemic chemotherapy or radiation. Patient with synchronous pancreatic cancer.", 
      "entity_submitter_id": "TCGA-DV-5574", 
      "classification": "Notification", 
      "state": "released", 
      "annotation_id": "4609ea68-9f73-577a-b89e-dbb38dbb6d67", 
      "updated_datetime": "2018-08-23T16:36:27.780612-05:00", 
      "entity_id": "ea854858-1dad-4b01-8e58-f19e6a7c41a3", 
      "submitter_id": "11853", 
      "category": "Prior malignancy", 
      "case_id": "ea854858-1dad-4b01-8e58-f19e6a7c41a3"
    }, 
    {
      "status": "Approved", 
      "entity_type": "case", 
      "created_datetime": "2012-11-10T00:00:00", 
      "notes": "Prior malignancy L KIRC. No systemic chemotherapy or radiation. Patient with synchronous pancreatic cancer.", 
      "entity_submitter_id": "TCGA-DV-5574", 
      "classification": "Notification", 
      "state": "released", 
      "annotation_id": "7ac16b43-95a5-5fcf-8a03-4cd70ae0d735", 
      "updated_datetime": "2018-08-23T16:36:27.780612-05:00", 
      "entity_id": "ea854858-1dad-4b01-8e58-f19e6a7c41a3", 
      "submitter_id": "12097", 
      "category": "Synchronous malignancy", 
      "case_id": "ea854858-1dad-4b01-8e58-f19e6a7c41a3"
    }
  ], 
  "data_format": "TXT", 
  "data_type": "Gene Expression Quantification", 
  "state": "released", 
  "analysis": {
    "updated_datetime": "2018-09-06T17:41:51.247648-05:00", 
    "created_datetime": "2016-05-30T18:56:12.271945-05:00", 
    "workflow_version": "v1", 
    "analysis_id": "27294c23-07aa-4a29-916f-c9ad7b4f63c3", 
    "submitter_id": "f71ca4cb-1677-41cd-aec1-cd2702fb840e_count", 
    "workflow_type": "HTSeq - Counts", 
    "workflow_link": "https://github.com/NCI-GDC/htseq-cwl", 
    "state": "released", 
    "input_files": [
      {
        "experimental_strategy": "RNA-Seq", 
        "data_category": "Sequencing Reads", 
        "file_size": 10070188814, 
        "created_datetime": "2016-05-29T14:01:03.123887-05:00", 
        "data_format": "BAM", 
        "data_type": "Aligned Reads", 
        "state": "released", 
        "updated_datetime": "2018-11-15T20:08:12.509468-06:00", 
        "platform": "Illumina", 
        "md5sum": "1650b5fe1d0fa01119bd44b8e496d0f4", 
        "access": "controlled", 
        "submitter_id": "d9d26171-72a3-4354-b257-c6fc675f3e24", 
        "file_name": "d9d26171-72a3-4354-b257-c6fc675f3e24_gdc_realn_rehead.bam", 
        "file_id": "14994e8a-1c37-4044-a832-110999e9d705"
      }
    ]
  }, 
  "access": "open", 
  "md5sum": "234444b7a9acd0ea5712b5bf536be9e9", 
  "submitter_id": "f71ca4cb-1677-41cd-aec1-cd2702fb840e_count", 
  "associated_entities": [
    {
      "entity_submitter_id": "TCGA-DV-5574-01A-01R-1541-07", 
      "entity_type": "aliquot", 
      "entity_id": "67a7b43d-fa7b-4f9a-a948-7d2214f28d03", 
      "case_id": "ea854858-1dad-4b01-8e58-f19e6a7c41a3"
    }
  ], 
  "file_name": "f71ca4cb-1677-41cd-aec1-cd2702fb840e.htseq.counts.gz", 
  "file_id": "c27bc575-a7df-4ebe-9d1b-ebef7e6f727d"
},{
  "experimental_strategy": "RNA-Seq", 
  "data_category": "Transcriptome Profiling", 
  "file_size": 255076, 
  "data_format": "TXT", 
  "state": "released", 
  "analysis": {
    "updated_datetime": "2018-09-06T17:41:51.247648-05:00", 
    "created_datetime": "2016-05-29T10:58:56.702216-05:00", 
    "workflow_version": "v1", 
    "analysis_id": "ee1eb543-2807-4ad5-936d-ccb310282195", 
    "submitter_id": "3ff465f0-6c58-41eb-bad1-15bd5cd80531_count", 
    "workflow_type": "HTSeq - Counts", 
    "workflow_link": "https://github.com/NCI-GDC/htseq-cwl", 
    "state": "released", 
    "input_files": [
      {
        "experimental_strategy": "RNA-Seq", 
        "data_category": "Sequencing Reads", 
        "file_size": 11123812034, 
        "created_datetime": "2016-05-29T00:10:24.968094-05:00", 
        "data_format": "BAM", 
        "data_type": "Aligned Reads", 
        "state": "released", 
        "updated_datetime": "2018-11-15T21:21:29.863147-06:00", 
        "platform": "Illumina", 
        "md5sum": "75feb0cb6dbe26972690e112364dd778", 
        "access": "controlled", 
        "submitter_id": "24ae6005-cc58-4545-a5c6-7d3e6f15e823", 
        "file_name": "24ae6005-cc58-4545-a5c6-7d3e6f15e823_gdc_realn_rehead.bam", 
        "file_id": "912a88d7-76e5-47ff-a17e-f172f028f0a2"
      }
    ]
  }, 
  "access": "open", 
  "data_type": "Gene Expression Quantification", 
  "md5sum": "eb02ceb27dfecacfa93dc1796d533b14", 
  "submitter_id": "3ff465f0-6c58-41eb-bad1-15bd5cd80531_count", 
  "associated_entities": [
    {
      "entity_submitter_id": "TCGA-BP-4962-01A-01R-1334-07", 
      "entity_type": "aliquot", 
      "entity_id": "a2adfb0d-eee7-4400-b252-1f782e5a31ff", 
      "case_id": "b3a9b0be-2ccb-4e55-b72c-3f218ca46a3e"
    }
  ], 
  "file_name": "3ff465f0-6c58-41eb-bad1-15bd5cd80531.htseq.counts.gz", 
  "file_id": "160f9a11-65b0-44d0-bb02-5bb49a5b95d9"
},{
  "experimental_strategy": "RNA-Seq", 
  "data_category": "Transcriptome Profiling", 
  "file_size": 259303, 
  "data_format": "TXT", 
  "state": "released", 
  "analysis": {
    "updated_datetime": "2018-09-06T17:41:51.247648-05:00", 
    "created_datetime": "2016-05-30T18:51:36.970076-05:00", 
    "workflow_version": "v1", 
    "analysis_id": "e06d98b0-56ec-45bc-b8e6-94f7c898c851", 
    "submitter_id": "65393588-3484-4942-80d5-fb3a43cbc543_count", 
    "workflow_type": "HTSeq - Counts", 
    "workflow_link": "https://github.com/NCI-GDC/htseq-cwl", 
    "state": "released", 
    "input_files": [
      {
        "experimental_strategy": "RNA-Seq", 
        "data_category": "Sequencing Reads", 
        "file_size": 13368577497, 
        "created_datetime": "2016-05-30T08:31:38.408544-05:00", 
        "data_format": "BAM", 
        "data_type": "Aligned Reads", 
        "state": "released", 
        "updated_datetime": "2018-11-15T21:47:23.001784-06:00", 
        "platform": "Illumina", 
        "md5sum": "5cd2da58a94c07603b3b766ace16c75d", 
        "access": "controlled", 
        "submitter_id": "e565b584-1138-4b55-8836-efc81710d68f", 
        "file_name": "e565b584-1138-4b55-8836-efc81710d68f_gdc_realn_rehead.bam", 
        "file_id": "c3bb70ba-e795-44ef-9c13-5c09e8c0c12e"
      }
    ]
  }, 
  "access": "open", 
  "data_type": "Gene Expression Quantification", 
  "md5sum": "f8b7cda19bdeff2b53379a3a33680988", 
  "submitter_id": "65393588-3484-4942-80d5-fb3a43cbc543_count", 
  "associated_entities": [
    {
      "entity_submitter_id": "TCGA-BP-4961-01A-01R-1334-07", 
      "entity_type": "aliquot", 
      "entity_id": "c5dd35f0-bbf0-4835-807a-f6beb72dd23a", 
      "case_id": "d23d354d-04b0-4ff4-bd83-6a2d1ecf3b47"
    }
  ], 
  "file_name": "65393588-3484-4942-80d5-fb3a43cbc543.htseq.counts.gz", 
  "file_id": "23572751-2161-4b78-8b67-08cdcfc597c4"
},{
  "experimental_strategy": "RNA-Seq", 
  "data_category": "Transcriptome Profiling", 
  "file_size": 250127, 
  "data_format": "TXT", 
  "state": "released", 
  "analysis": {
    "updated_datetime": "2018-09-06T17:41:51.247648-05:00", 
    "created_datetime": "2016-05-29T10:08:59.409757-05:00", 
    "workflow_version": "v1", 
    "analysis_id": "229b91b8-63f3-4015-9f93-9569aabb5e9a", 
    "submitter_id": "14a46052-6b89-4fb0-bc9c-08d232219ab7_count", 
    "workflow_type": "HTSeq - Counts", 
    "workflow_link": "https://github.com/NCI-GDC/htseq-cwl", 
    "state": "released", 
    "input_files": [
      {
        "experimental_strategy": "RNA-Seq", 
        "data_category": "Sequencing Reads", 
        "file_size": 8441185699, 
        "created_datetime": "2016-05-27T00:38:16.548872-05:00", 
        "data_format": "BAM", 
        "data_type": "Aligned Reads", 
        "state": "released", 
        "updated_datetime": "2018-11-15T21:21:29.863147-06:00", 
        "platform": "Illumina", 
        "md5sum": "6e058baa533e483478ec99f829aa85f9", 
        "access": "controlled", 
        "submitter_id": "9da46891-c532-4e30-8854-05b3cb754219", 
        "file_name": "9da46891-c532-4e30-8854-05b3cb754219_gdc_realn_rehead.bam", 
        "file_id": "93d4eab9-20ca-402d-b2eb-7c463f2fb0ca"
      }
    ]
  }, 
  "access": "open", 
  "data_type": "Gene Expression Quantification", 
  "md5sum": "80896ccee0d3aa07adbca1305b7944b7", 
  "submitter_id": "14a46052-6b89-4fb0-bc9c-08d232219ab7_count", 
  "associated_entities": [
    {
      "entity_submitter_id": "TCGA-CJ-5676-01A-11R-1541-07", 
      "entity_type": "aliquot", 
      "entity_id": "ac2f712d-65c3-4c24-b7b9-60027830ce3c", 
      "case_id": "310c31bf-91ce-40b4-99e4-a10242296de9"
    }
  ], 
  "file_name": "14a46052-6b89-4fb0-bc9c-08d232219ab7.htseq.counts.gz", 
  "file_id": "2875cd96-831a-4860-8293-0035eac51af6"
},{
  "experimental_strategy": "RNA-Seq", 
  "data_category": "Transcriptome Profiling", 
  "file_size": 253727, 
  "data_format": "TXT", 
  "state": "released", 
  "analysis": {
    "updated_datetime": "2018-09-06T17:41:51.247648-05:00", 
    "created_datetime": "2016-05-26T21:06:50.619480-05:00", 
    "workflow_version": "v1", 
    "analysis_id": "95804775-a703-489c-908c-73aa8f8dc6d5", 
    "submitter_id": "5e34aa02-ef95-47e8-8dc1-7fdbbb9c883c_count", 
    "workflow_type": "HTSeq - Counts", 
    "workflow_link": "https://github.com/NCI-GDC/htseq-cwl", 
    "state": "released", 
    "input_files": [
      {
        "experimental_strategy": "RNA-Seq", 
        "data_category": "Sequencing Reads", 
        "file_size": 7638935255, 
        "created_datetime": "2016-05-25T18:39:25.118884-05:00", 
        "data_format": "BAM", 
        "data_type": "Aligned Reads", 
        "state": "released", 
        "updated_datetime": "2018-11-15T21:12:37.513272-06:00", 
        "platform": "Illumina", 
        "md5sum": "d388441e93fb6c95794beac839786118", 
        "access": "controlled", 
        "submitter_id": "a9786ac4-d9b7-4fde-8cd8-11fd37c4c45e", 
        "file_name": "a9786ac4-d9b7-4fde-8cd8-11fd37c4c45e_gdc_realn_rehead.bam", 
        "file_id": "75b428e6-b897-450b-8080-398f69dcbae9"
      }
    ]
  }, 
  "access": "open", 
  "data_type": "Gene Expression Quantification", 
  "md5sum": "27f2751ccc40e1a1c2337fcac9067682", 
  "submitter_id": "5e34aa02-ef95-47e8-8dc1-7fdbbb9c883c_count", 
  "associated_entities": [
    {
      "entity_submitter_id": "TCGA-B0-5097-01A-01R-1420-07", 
      "entity_type": "aliquot", 
      "entity_id": "c8e5fc15-dbee-41ad-9052-2949cbb4c509", 
      "case_id": "03ae8fdb-8a9c-401d-b8e3-b5ea57bad182"
    }
  ], 
  "file_name": "5e34aa02-ef95-47e8-8dc1-7fdbbb9c883c.htseq.counts.gz", 
  "file_id": "26280006-d638-4f1e-b679-ea511b9a849f"
},{
  "experimental_strategy": "RNA-Seq", 
  "data_category": "Transcriptome Profiling", 
  "file_size": 253694, 
  "data_format": "TXT", 
  "state": "released", 
  "analysis": {
    "updated_datetime": "2018-09-06T17:41:51.247648-05:00", 
    "created_datetime": "2016-05-30T18:59:41.631124-05:00", 
    "workflow_version": "v1", 
    "analysis_id": "a7a5ab86-939c-4de3-a88c-e99e1f9e610b", 
    "submitter_id": "21afb538-3284-4897-ae1b-ea53a3209920_count", 
    "workflow_type": "HTSeq - Counts", 
    "workflow_link": "https://github.com/NCI-GDC/htseq-cwl", 
    "state": "released", 
    "input_files": [
      {
        "experimental_strategy": "RNA-Seq", 
        "data_category": "Sequencing Reads", 
        "file_size": 7846956133, 
        "created_datetime": "2016-05-29T20:40:25.761270-05:00", 
        "data_format": "BAM", 
        "data_type": "Aligned Reads", 
        "state": "released", 
        "updated_datetime": "2018-11-15T21:12:37.513272-06:00", 
        "platform": "Illumina", 
        "md5sum": "9c71146fd9d0081a90bb25a52664ceb5", 
        "access": "controlled", 
        "submitter_id": "920e295e-93eb-4790-aabd-177b51ee9fb3", 
        "file_name": "920e295e-93eb-4790-aabd-177b51ee9fb3_gdc_realn_rehead.bam", 
        "file_id": "7fc0fb04-c957-4df6-b97a-ea2a6530d974"
      }
    ]
  }, 
  "access": "open", 
  "data_type": "Gene Expression Quantification", 
  "md5sum": "45d07b85ba31521ecb98ca3f92f80e4e", 
  "submitter_id": "21afb538-3284-4897-ae1b-ea53a3209920_count", 
  "associated_entities": [
    {
      "entity_submitter_id": "TCGA-CZ-4858-01A-01R-1305-07", 
      "entity_type": "aliquot", 
      "entity_id": "2b5a753c-2fb5-41e5-bf95-8c3e894f57b2", 
      "case_id": "f06bdea2-4528-4a14-9cea-280af6b4c702"
    }
  ], 
  "file_name": "21afb538-3284-4897-ae1b-ea53a3209920.htseq.counts.gz", 
  "file_id": "7ff9762d-ce07-48d5-bbfb-3e9a2b0f2645"
},{
  "experimental_strategy": "RNA-Seq", 
  "data_category": "Transcriptome Profiling", 
  "file_size": 258281, 
  "data_format": "TXT", 
  "state": "released", 
  "analysis": {
    "updated_datetime": "2018-09-06T17:41:51.247648-05:00", 
    "created_datetime": "2016-05-29T10:50:10.479108-05:00", 
    "workflow_version": "v1", 
    "analysis_id": "685aacd8-0f28-4a09-aa50-6e701dd1782e", 
    "submitter_id": "6a0f01a5-152a-494e-aef3-45e58c875a64_count", 
    "workflow_type": "HTSeq - Counts", 
    "workflow_link": "https://github.com/NCI-GDC/htseq-cwl", 
    "state": "released", 
    "input_files": [
      {
        "experimental_strategy": "RNA-Seq", 
        "data_category": "Sequencing Reads", 
        "file_size": 10563859772, 
        "created_datetime": "2016-05-29T02:40:35.858739-05:00", 
        "data_format": "BAM", 
        "data_type": "Aligned Reads", 
        "state": "released", 
        "updated_datetime": "2018-11-15T21:30:06.924734-06:00", 
        "platform": "Illumina", 
        "md5sum": "f4e8ca71e45cab73240e285244a9b349", 
        "access": "controlled", 
        "submitter_id": "4504a0b5-5a17-4a2f-bf05-14deddba69fb", 
        "file_name": "4504a0b5-5a17-4a2f-bf05-14deddba69fb_gdc_realn_rehead.bam", 
        "file_id": "985bd510-af14-408b-9fe0-9d39f3321ece"
      }
    ]
  }, 
  "access": "open", 
  "data_type": "Gene Expression Quantification", 
  "md5sum": "80bf7f1e76aaed7d76195962eda9cf89", 
  "submitter_id": "6a0f01a5-152a-494e-aef3-45e58c875a64_count", 
  "associated_entities": [
    {
      "entity_submitter_id": "TCGA-BP-4768-01A-01R-1289-07", 
      "entity_type": "aliquot", 
      "entity_id": "566516bc-af9e-4f1a-a8d6-8c2c6f1c60d1", 
      "case_id": "8d5d69a4-7733-4dec-8ddb-64c79c2c956e"
    }
  ], 
  "file_name": "6a0f01a5-152a-494e-aef3-45e58c875a64.htseq.counts.gz", 
  "file_id": "0ed3a4f4-c9c5-49b2-9c69-5d807f4d469c"
},{
  "experimental_strategy": "RNA-Seq", 
  "data_category": "Transcriptome Profiling", 
  "file_size": 254473, 
  "annotations": [
    {
      "status": "Approved", 
      "entity_type": "case", 
      "created_datetime": "2010-09-02T00:00:00", 
      "notes": "[intgen.org]: Prior Malignancy", 
      "entity_submitter_id": "TCGA-A3-3329", 
      "classification": "Notification", 
      "state": "released", 
      "annotation_id": "60fb8bb8-5c96-5a7b-9d66-ee537a5a3e09", 
      "updated_datetime": "2018-08-23T16:36:27.780612-05:00", 
      "entity_id": "21eea125-1298-42d3-a50c-57d596e0420d", 
      "submitter_id": "667", 
      "category": "Prior malignancy", 
      "case_id": "21eea125-1298-42d3-a50c-57d596e0420d"
    }, 
    {
      "status": "Approved", 
      "entity_type": "case", 
      "created_datetime": "2012-11-10T00:00:00", 
      "notes": "Prior malignancy  prostate cancer treated w/ radiation", 
      "entity_submitter_id": "TCGA-A3-3329", 
      "classification": "Notification", 
      "state": "released", 
      "annotation_id": "90fe9af9-d10f-5b36-97c0-3a6b05690a50", 
      "updated_datetime": "2018-08-23T16:36:27.780612-05:00", 
      "entity_id": "21eea125-1298-42d3-a50c-57d596e0420d", 
      "submitter_id": "11979", 
      "category": "History of acceptable prior treatment related to a prior/other malignancy", 
      "case_id": "21eea125-1298-42d3-a50c-57d596e0420d"
    }
  ], 
  "data_format": "TXT", 
  "data_type": "Gene Expression Quantification", 
  "state": "released", 
  "analysis": {
    "updated_datetime": "2018-09-06T17:41:51.247648-05:00", 
    "created_datetime": "2016-05-26T21:21:37.116748-05:00", 
    "workflow_version": "v1", 
    "analysis_id": "f16570fd-4e80-4472-9e54-233e5f2f4982", 
    "submitter_id": "2fc73f79-d413-4797-887a-3c425ef247c4_count", 
    "workflow_type": "HTSeq - Counts", 
    "workflow_link": "https://github.com/NCI-GDC/htseq-cwl", 
    "state": "released", 
    "input_files": [
      {
        "experimental_strategy": "RNA-Seq", 
        "data_category": "Sequencing Reads", 
        "file_size": 8406329038, 
        "created_datetime": "2016-05-26T14:18:24.656182-05:00", 
        "data_format": "BAM", 
        "data_type": "Aligned Reads", 
        "state": "released", 
        "updated_datetime": "2018-11-15T22:04:38.004773-06:00", 
        "platform": "Illumina", 
        "md5sum": "ff6f2ea843a4107fd84242e5fec1d362", 
        "access": "controlled", 
        "submitter_id": "ee9d65fe-0d04-4b72-b5b6-e4812411fe75", 
        "file_name": "ee9d65fe-0d04-4b72-b5b6-e4812411fe75_gdc_realn_rehead.bam", 
        "file_id": "ef3bc0d2-e938-48a8-a92d-57a0232265cb"
      }
    ]
  }, 
  "access": "open", 
  "md5sum": "e7c7c2c21fc8c7217abbc3b353c89664", 
  "submitter_id": "2fc73f79-d413-4797-887a-3c425ef247c4_count", 
  "associated_entities": [
    {
      "entity_submitter_id": "TCGA-A3-3329-01A-01R-0864-07", 
      "entity_type": "aliquot", 
      "entity_id": "328f67c7-f88e-4364-8ea7-ca5d95ff30e6", 
      "case_id": "21eea125-1298-42d3-a50c-57d596e0420d"
    }
  ], 
  "file_name": "2fc73f79-d413-4797-887a-3c425ef247c4.htseq.counts.gz", 
  "file_id": "e8b5d26c-c1fb-443e-b74c-6291867faae3"
},{
  "experimental_strategy": "RNA-Seq", 
  "data_category": "Transcriptome Profiling", 
  "file_size": 258005, 
  "data_format": "TXT", 
  "state": "released", 
  "analysis": {
    "updated_datetime": "2018-09-06T17:41:51.247648-05:00", 
    "created_datetime": "2016-05-30T18:50:42.885604-05:00", 
    "workflow_version": "v1", 
    "analysis_id": "53ad1704-c4b3-4d30-9f51-3ac0eb8d1769", 
    "submitter_id": "956b383e-6fd2-492c-b907-cf7c09b06863_count", 
    "workflow_type": "HTSeq - Counts", 
    "workflow_link": "https://github.com/NCI-GDC/htseq-cwl", 
    "state": "released", 
    "input_files": [
      {
        "experimental_strategy": "RNA-Seq", 
        "data_category": "Sequencing Reads", 
        "file_size": 6622460182, 
        "created_datetime": "2016-05-30T06:29:10.046994-05:00", 
        "data_format": "BAM", 
        "data_type": "Aligned Reads", 
        "state": "released", 
        "updated_datetime": "2018-11-15T21:56:00.379896-06:00", 
        "platform": "Illumina", 
        "md5sum": "63aaa683813672db4e1372a67a439c07", 
        "access": "controlled", 
        "submitter_id": "ad0e7cfb-357a-4150-b45d-eaae14f2759f", 
        "file_name": "ad0e7cfb-357a-4150-b45d-eaae14f2759f_gdc_realn_rehead.bam", 
        "file_id": "d60ef7cc-3d18-4ddf-941b-c3de7905e5c8"
      }
    ]
  }, 
  "access": "open", 
  "data_type": "Gene Expression Quantification", 
  "md5sum": "41536ad8ee9f13b38ac20265ebfbc19e", 
  "submitter_id": "956b383e-6fd2-492c-b907-cf7c09b06863_count", 
  "associated_entities": [
    {
      "entity_submitter_id": "TCGA-B2-4101-01A-02R-1277-07", 
      "entity_type": "aliquot", 
      "entity_id": "a284bc7d-ad6b-4122-9aac-7268297e8704", 
      "case_id": "cfc999aa-802e-4a0d-8b14-be2b19fa2a17"
    }
  ], 
  "file_name": "956b383e-6fd2-492c-b907-cf7c09b06863.htseq.counts.gz", 
  "file_id": "15f3f82b-e39e-4cb7-b170-e2bbff61c609"
},{
  "experimental_strategy": "RNA-Seq", 
  "data_category": "Transcriptome Profiling", 
  "file_size": 254471, 
  "data_format": "TXT", 
  "state": "released", 
  "analysis": {
    "updated_datetime": "2018-09-06T17:41:51.247648-05:00", 
    "created_datetime": "2016-05-29T10:13:23.073020-05:00", 
    "workflow_version": "v1", 
    "analysis_id": "cfbdc03f-adc9-47f5-86ce-3d096a7c0e09", 
    "submitter_id": "6528258a-b7eb-4919-8056-225229e1efa5_count", 
    "workflow_type": "HTSeq - Counts", 
    "workflow_link": "https://github.com/NCI-GDC/htseq-cwl", 
    "state": "released", 
    "input_files": [
      {
        "experimental_strategy": "RNA-Seq", 
        "data_category": "Sequencing Reads", 
        "file_size": 10116050791, 
        "created_datetime": "2016-05-27T06:18:47.161997-05:00", 
        "data_format": "BAM", 
        "data_type": "Aligned Reads", 
        "state": "released", 
        "updated_datetime": "2018-11-15T20:46:44.319330-06:00", 
        "platform": "Illumina", 
        "md5sum": "dfca6edadcdf070bd629407f23544ce7", 
        "access": "controlled", 
        "submitter_id": "51d4f41f-0f21-4014-b1c7-526fd1b7be5f", 
        "file_name": "51d4f41f-0f21-4014-b1c7-526fd1b7be5f_gdc_realn_rehead.bam", 
        "file_id": "477a253c-b036-4aa9-97f7-cd9e6941b6d0"
      }
    ]
  }, 
  "access": "open", 
  "data_type": "Gene Expression Quantification", 
  "md5sum": "c9ac1a63cee57206c896c219644a79d9", 
  "submitter_id": "6528258a-b7eb-4919-8056-225229e1efa5_count", 
  "associated_entities": [
    {
      "entity_submitter_id": "TCGA-CZ-5461-01A-01R-1503-07", 
      "entity_type": "aliquot", 
      "entity_id": "48c6075a-684e-4229-9c89-d96f5cd56465", 
      "case_id": "393abcf7-1155-4b32-85ca-cd44d259e4b4"
    }
  ], 
  "file_name": "6528258a-b7eb-4919-8056-225229e1efa5.htseq.counts.gz", 
  "file_id": "2576a7cb-4188-4951-add9-8ff19fee8962"
},{
  "experimental_strategy": "RNA-Seq", 
  "data_category": "Transcriptome Profiling", 
  "file_size": 257572, 
  "data_format": "TXT", 
  "state": "released", 
  "analysis": {
    "updated_datetime": "2018-09-06T17:41:51.247648-05:00", 
    "created_datetime": "2016-05-29T10:25:07.718014-05:00", 
    "workflow_version": "v1", 
    "analysis_id": "dd480720-a951-4fba-afe4-c25ecdc6ec04", 
    "submitter_id": "426b94fe-fcff-49f2-9d0b-c7cb49bb5559_count", 
    "workflow_type": "HTSeq - Counts", 
    "workflow_link": "https://github.com/NCI-GDC/htseq-cwl", 
    "state": "released", 
    "input_files": [
      {
        "experimental_strategy": "RNA-Seq", 
        "data_category": "Sequencing Reads", 
        "file_size": 9800217516, 
        "created_datetime": "2016-05-27T22:55:03.145492-05:00", 
        "data_format": "BAM", 
        "data_type": "Aligned Reads", 
        "state": "released", 
        "updated_datetime": "2018-11-15T21:12:37.513272-06:00", 
        "platform": "Illumina", 
        "md5sum": "ed522acc8466ee624cc172e1d276972d", 
        "access": "controlled", 
        "submitter_id": "95987d50-b80d-4ac4-b489-aaafe90d263c", 
        "file_name": "95987d50-b80d-4ac4-b489-aaafe90d263c_gdc_realn_rehead.bam", 
        "file_id": "792a92ed-6ecf-4ba1-a826-7fa5f080e12e"
      }
    ]
  }, 
  "access": "open", 
  "data_type": "Gene Expression Quantification", 
  "md5sum": "1a1c97d8842ef68ae2c3560da9d5262f", 
  "submitter_id": "426b94fe-fcff-49f2-9d0b-c7cb49bb5559_count", 
  "associated_entities": [
    {
      "entity_submitter_id": "TCGA-A3-3385-01A-02R-1420-07", 
      "entity_type": "aliquot", 
      "entity_id": "90e12e9e-fe3d-4e21-80ca-dfd7841f3708", 
      "case_id": "4c44f4a4-1529-4897-9f69-c8e6c705f905"
    }
  ], 
  "file_name": "426b94fe-fcff-49f2-9d0b-c7cb49bb5559.htseq.counts.gz", 
  "file_id": "26ad3537-317f-4297-98ab-5854fb33e766"
},{
  "experimental_strategy": "RNA-Seq", 
  "data_category": "Transcriptome Profiling", 
  "file_size": 255048, 
  "data_format": "TXT", 
  "state": "released", 
  "analysis": {
    "updated_datetime": "2018-09-06T17:41:51.247648-05:00", 
    "created_datetime": "2016-05-30T18:42:39.693344-05:00", 
    "workflow_version": "v1", 
    "analysis_id": "78e28d65-68ed-4f6f-8237-a810b49456c8", 
    "submitter_id": "26a6f9a8-7fb5-4a18-bebb-bdb9ad451116_count", 
    "workflow_type": "HTSeq - Counts", 
    "workflow_link": "https://github.com/NCI-GDC/htseq-cwl", 
    "state": "released", 
    "input_files": [
      {
        "experimental_strategy": "RNA-Seq", 
        "data_category": "Sequencing Reads", 
        "file_size": 10354927986, 
        "created_datetime": "2016-05-29T14:09:37.783057-05:00", 
        "data_format": "BAM", 
        "data_type": "Aligned Reads", 
        "state": "released", 
        "updated_datetime": "2018-11-15T20:57:47.372612-06:00", 
        "platform": "Illumina", 
        "md5sum": "c21e1ef4792c2a14c625190f303104a8", 
        "access": "controlled", 
        "submitter_id": "7424d44e-6b1d-48b0-b361-dd6eaa5a86b3", 
        "file_name": "7424d44e-6b1d-48b0-b361-dd6eaa5a86b3_gdc_realn_rehead.bam", 
        "file_id": "5848b195-3f4c-4892-89e1-a6703f09f2c5"
      }
    ]
  }, 
  "access": "open", 
  "data_type": "Gene Expression Quantification", 
  "md5sum": "da5dc60ea7f2106f3c0d7139e3d6986e", 
  "submitter_id": "26a6f9a8-7fb5-4a18-bebb-bdb9ad451116_count", 
  "associated_entities": [
    {
      "entity_submitter_id": "TCGA-B0-5709-01A-11R-1541-07", 
      "entity_type": "aliquot", 
      "entity_id": "248247d8-7753-4462-9301-08424e6dc340", 
      "case_id": "bf768635-b809-4df4-a4e6-7495e66aa227"
    }
  ], 
  "file_name": "26a6f9a8-7fb5-4a18-bebb-bdb9ad451116.htseq.counts.gz", 
  "file_id": "71668b57-2750-4f49-9ab7-098d66aa9c85"
},{
  "experimental_strategy": "RNA-Seq", 
  "data_category": "Transcriptome Profiling", 
  "file_size": 259399, 
  "annotations": [
    {
      "status": "Approved", 
      "entity_type": "case", 
      "created_datetime": "2015-05-18T00:00:00", 
      "notes": "Per the TSS, the patient had prior chemotherapy (but no additional info given). Also the patient had radiation (external beam) 2 months prior to the TCGA cancer procurement.", 
      "entity_submitter_id": "TCGA-BP-4771", 
      "classification": "Notification", 
      "state": "released", 
      "annotation_id": "cc215d13-7851-503b-9c0a-487ba739383c", 
      "updated_datetime": "2018-08-23T16:36:27.780612-05:00", 
      "entity_id": "31201e73-a922-4acd-b859-fa2f9ba0af93", 
      "submitter_id": "28363", 
      "category": "Neoadjuvant therapy", 
      "case_id": "31201e73-a922-4acd-b859-fa2f9ba0af93"
    }
  ], 
  "data_format": "TXT", 
  "data_type": "Gene Expression Quantification", 
  "state": "released", 
  "analysis": {
    "updated_datetime": "2018-09-06T17:41:51.247648-05:00", 
    "created_datetime": "2016-05-29T10:08:59.888848-05:00", 
    "workflow_version": "v1", 
    "analysis_id": "1b5808c1-e2dc-4a5d-b2da-72acf853f73d", 
    "submitter_id": "92803010-f63c-4b2a-aa02-9914e66dd0c0_count", 
    "workflow_type": "HTSeq - Counts", 
    "workflow_link": "https://github.com/NCI-GDC/htseq-cwl", 
    "state": "released", 
    "input_files": [
      {
        "experimental_strategy": "RNA-Seq", 
        "data_category": "Sequencing Reads", 
        "file_size": 9663464418, 
        "created_datetime": "2016-05-27T00:39:17.014264-05:00", 
        "data_format": "BAM", 
        "data_type": "Aligned Reads", 
        "state": "released", 
        "updated_datetime": "2018-11-15T21:47:23.001784-06:00", 
        "platform": "Illumina", 
        "md5sum": "238c8df2fc520a429d816440d4b4bd40", 
        "access": "controlled", 
        "submitter_id": "d9158a6f-41f7-4588-8920-30b0f785d6a0", 
        "file_name": "d9158a6f-41f7-4588-8920-30b0f785d6a0_gdc_realn_rehead.bam", 
        "file_id": "c0bb1398-1f05-4cd5-9b55-fef11f40d5f3"
      }
    ]
  }, 
  "access": "open", 
  "md5sum": "0750dffa5a12a4585d8c1e389228103b", 
  "submitter_id": "92803010-f63c-4b2a-aa02-9914e66dd0c0_count", 
  "associated_entities": [
    {
      "entity_submitter_id": "TCGA-BP-4771-01A-01R-1289-07", 
      "entity_type": "aliquot", 
      "entity_id": "fcfda8b7-66d0-4370-8686-af1dea375bf4", 
      "case_id": "31201e73-a922-4acd-b859-fa2f9ba0af93"
    }
  ], 
  "file_name": "92803010-f63c-4b2a-aa02-9914e66dd0c0.htseq.counts.gz", 
  "file_id": "99423c1b-2147-446e-914f-084d76f19a3a"
},{
  "experimental_strategy": "RNA-Seq", 
  "data_category": "Transcriptome Profiling", 
  "file_size": 257705, 
  "annotations": [
    {
      "status": "Approved", 
      "entity_type": "case", 
      "created_datetime": "2012-10-31T00:00:00", 
      "notes": "Prior malignancy colon cancer. No systemic chemotherapy or radiation.", 
      "entity_submitter_id": "TCGA-BP-4327", 
      "classification": "Notification", 
      "state": "released", 
      "annotation_id": "b1854137-e8c4-53eb-8278-4a7c08b4a9c3", 
      "updated_datetime": "2018-08-23T16:36:27.780612-05:00", 
      "entity_id": "9b84d013-713b-4571-888c-12863fdd4a52", 
      "submitter_id": "11805", 
      "category": "Prior malignancy", 
      "case_id": "9b84d013-713b-4571-888c-12863fdd4a52"
    }
  ], 
  "data_format": "TXT", 
  "data_type": "Gene Expression Quantification", 
  "state": "released", 
  "analysis": {
    "updated_datetime": "2018-09-06T17:41:51.247648-05:00", 
    "created_datetime": "2016-05-30T18:31:58.697560-05:00", 
    "workflow_version": "v1", 
    "analysis_id": "f44e9522-1665-4dad-aedc-3156fa9ee517", 
    "submitter_id": "0fb0526a-42ca-48b8-bf58-f9b39cda341a_count", 
    "workflow_type": "HTSeq - Counts", 
    "workflow_link": "https://github.com/NCI-GDC/htseq-cwl", 
    "state": "released", 
    "input_files": [
      {
        "experimental_strategy": "RNA-Seq", 
        "data_category": "Sequencing Reads", 
        "file_size": 8658160855, 
        "created_datetime": "2016-05-29T17:42:09.040252-05:00", 
        "data_format": "BAM", 
        "data_type": "Aligned Reads", 
        "state": "released", 
        "updated_datetime": "2018-11-15T20:46:44.319330-06:00", 
        "platform": "Illumina", 
        "md5sum": "64ea6af92f258886d9bdfe3b638e7eeb", 
        "access": "controlled", 
        "submitter_id": "d01f1a29-49c5-45eb-a589-41dbf508f92d", 
        "file_name": "d01f1a29-49c5-45eb-a589-41dbf508f92d_gdc_realn_rehead.bam", 
        "file_id": "3e5a6219-9215-4ef7-999c-1ea18b1db701"
      }
    ]
  }, 
  "access": "open", 
  "md5sum": "9c65aea4003a7988dec0c9de54122696", 
  "submitter_id": "0fb0526a-42ca-48b8-bf58-f9b39cda341a_count", 
  "associated_entities": [
    {
      "entity_submitter_id": "TCGA-BP-4327-01A-01R-1289-07", 
      "entity_type": "aliquot", 
      "entity_id": "2b768c1c-c655-47e0-96f2-05bcd8daa73a", 
      "case_id": "9b84d013-713b-4571-888c-12863fdd4a52"
    }
  ], 
  "file_name": "0fb0526a-42ca-48b8-bf58-f9b39cda341a.htseq.counts.gz", 
  "file_id": "8fabdd97-7f45-43ed-8379-4dcb7b743c07"
},{
  "experimental_strategy": "RNA-Seq", 
  "data_category": "Transcriptome Profiling", 
  "file_size": 255425, 
  "data_format": "TXT", 
  "state": "released", 
  "analysis": {
    "updated_datetime": "2018-09-06T17:41:51.247648-05:00", 
    "created_datetime": "2016-05-29T10:35:15.011890-05:00", 
    "workflow_version": "v1", 
    "analysis_id": "600dde61-2c9e-48a9-96f0-31751f57b621", 
    "submitter_id": "a73b7250-3437-4279-b3e1-1add31d7b3fc_count", 
    "workflow_type": "HTSeq - Counts", 
    "workflow_link": "https://github.com/NCI-GDC/htseq-cwl", 
    "state": "released", 
    "input_files": [
      {
        "experimental_strategy": "RNA-Seq", 
        "data_category": "Sequencing Reads", 
        "file_size": 9367602801, 
        "created_datetime": "2016-05-28T18:37:12.092868-05:00", 
        "data_format": "BAM", 
        "data_type": "Aligned Reads", 
        "state": "released", 
        "updated_datetime": "2018-11-15T21:30:06.924734-06:00", 
        "platform": "Illumina", 
        "md5sum": "c2ca4de879c2e531dc8168a52ed06bce", 
        "access": "controlled", 
        "submitter_id": "b1585a51-0459-46a1-8dc1-93b2ae437cd1", 
        "file_name": "b1585a51-0459-46a1-8dc1-93b2ae437cd1_gdc_realn_rehead.bam", 
        "file_id": "a490e5b1-836a-4e30-8c2e-6a46a4faa87d"
      }
    ]
  }, 
  "access": "open", 
  "data_type": "Gene Expression Quantification", 
  "md5sum": "9a3bf4b35a56e8bc24aeaef7cbd695a3", 
  "submitter_id": "a73b7250-3437-4279-b3e1-1add31d7b3fc_count", 
  "associated_entities": [
    {
      "entity_submitter_id": "TCGA-CJ-5680-11A-01R-1541-07", 
      "entity_type": "aliquot", 
      "entity_id": "cac2d2e8-28df-4fb2-89a1-af69dd7364f3", 
      "case_id": "5db69ebe-38db-4ef3-b825-674b4a6ddaee"
    }
  ], 
  "file_name": "a73b7250-3437-4279-b3e1-1add31d7b3fc.htseq.counts.gz", 
  "file_id": "e829dfb2-2113-4471-b4cc-72a0e77bcd89"
},{
  "experimental_strategy": "RNA-Seq", 
  "data_category": "Transcriptome Profiling", 
  "file_size": 253292, 
  "data_format": "TXT", 
  "state": "released", 
  "analysis": {
    "updated_datetime": "2018-09-06T17:41:51.247648-05:00", 
    "created_datetime": "2016-05-29T11:03:06.618349-05:00", 
    "workflow_version": "v1", 
    "analysis_id": "cccfd1b7-0c6f-4838-bfd7-80edc363d222", 
    "submitter_id": "10d26b59-35d5-4925-9f28-6d54125ad67a_count", 
    "workflow_type": "HTSeq - Counts", 
    "workflow_link": "https://github.com/NCI-GDC/htseq-cwl", 
    "state": "released", 
    "input_files": [
      {
        "experimental_strategy": "RNA-Seq", 
        "data_category": "Sequencing Reads", 
        "file_size": 7884016137, 
        "created_datetime": "2016-05-29T10:24:01.333579-05:00", 
        "data_format": "BAM", 
        "data_type": "Aligned Reads", 
        "state": "released", 
        "updated_datetime": "2018-11-15T20:46:44.319330-06:00", 
        "platform": "Illumina", 
        "md5sum": "6b81cc1badaf2fc3661744512cd918ac", 
        "access": "controlled", 
        "submitter_id": "8b1e458c-9f70-440f-8b61-55897ad029e5", 
        "file_name": "8b1e458c-9f70-440f-8b61-55897ad029e5_gdc_realn_rehead.bam", 
        "file_id": "3ebb82c0-afb9-433e-bb17-984143cd11a3"
      }
    ]
  }, 
  "access": "open", 
  "data_type": "Gene Expression Quantification", 
  "md5sum": "176c0d70e47ca76716ac9d4455a6e034", 
  "submitter_id": "10d26b59-35d5-4925-9f28-6d54125ad67a_count", 
  "associated_entities": [
    {
      "entity_submitter_id": "TCGA-B0-5710-01A-11R-1672-07", 
      "entity_type": "aliquot", 
      "entity_id": "1d3af406-750e-4b1f-97e2-bd2979f78c5b", 
      "case_id": "bb4a6123-5851-4e49-b859-606ffd2a4d11"
    }
  ], 
  "file_name": "10d26b59-35d5-4925-9f28-6d54125ad67a.htseq.counts.gz", 
  "file_id": "89dd8990-3c51-4e02-99ee-226f0a2f4534"
},{
  "experimental_strategy": "RNA-Seq", 
  "data_category": "Transcriptome Profiling", 
  "file_size": 252336, 
  "data_format": "TXT", 
  "state": "released", 
  "analysis": {
    "updated_datetime": "2018-09-06T17:41:51.247648-05:00", 
    "created_datetime": "2016-05-30T18:58:55.056755-05:00", 
    "workflow_version": "v1", 
    "analysis_id": "82551a57-6d5b-4fe2-bbe4-32f9452d889e", 
    "submitter_id": "aafeade1-c999-487f-9a76-582f33545eee_count", 
    "workflow_type": "HTSeq - Counts", 
    "workflow_link": "https://github.com/NCI-GDC/htseq-cwl", 
    "state": "released", 
    "input_files": [
      {
        "experimental_strategy": "RNA-Seq", 
        "data_category": "Sequencing Reads", 
        "file_size": 6997861205, 
        "created_datetime": "2016-05-29T18:58:21.616119-05:00", 
        "data_format": "BAM", 
        "data_type": "Aligned Reads", 
        "state": "released", 
        "updated_datetime": "2018-11-15T19:59:41.719344-06:00", 
        "platform": "Illumina", 
        "md5sum": "0fa1295d5b5f2af496edf1a87e08cf4a", 
        "access": "controlled", 
        "submitter_id": "b7d9bd8f-25b8-47d3-861f-8bd7158b0f1c", 
        "file_name": "b7d9bd8f-25b8-47d3-861f-8bd7158b0f1c_gdc_realn_rehead.bam", 
        "file_id": "05508bee-fccc-4399-a66e-eaf16b150346"
      }
    ]
  }, 
  "access": "open", 
  "data_type": "Gene Expression Quantification", 
  "md5sum": "e0b1b84508dc12d5b5a65bf83d71b8f3", 
  "submitter_id": "aafeade1-c999-487f-9a76-582f33545eee_count", 
  "associated_entities": [
    {
      "entity_submitter_id": "TCGA-DV-A4VX-01A-11R-A266-07", 
      "entity_type": "aliquot", 
      "entity_id": "88f67c46-2ebc-40d6-827f-4354560dd2d5", 
      "case_id": "ef2d7ef5-cdfc-48c9-b3fe-6eaf3be1106d"
    }
  ], 
  "file_name": "aafeade1-c999-487f-9a76-582f33545eee.htseq.counts.gz", 
  "file_id": "37c88e74-0dab-4736-ac20-3b3025d16873"
},{
  "experimental_strategy": "RNA-Seq", 
  "data_category": "Transcriptome Profiling", 
  "file_size": 258313, 
  "data_format": "TXT", 
  "state": "released", 
  "analysis": {
    "updated_datetime": "2018-09-06T17:41:51.247648-05:00", 
    "created_datetime": "2016-05-29T10:28:43.987868-05:00", 
    "workflow_version": "v1", 
    "analysis_id": "e13297c4-5ad3-4477-b691-74cb8b66c872", 
    "submitter_id": "a7d05ea6-aa28-457f-a20b-57e812b614e1_count", 
    "workflow_type": "HTSeq - Counts", 
    "workflow_link": "https://github.com/NCI-GDC/htseq-cwl", 
    "state": "released", 
    "input_files": [
      {
        "experimental_strategy": "RNA-Seq", 
        "data_category": "Sequencing Reads", 
        "file_size": 7363664545, 
        "created_datetime": "2016-05-28T06:15:42.244401-05:00", 
        "data_format": "BAM", 
        "data_type": "Aligned Reads", 
        "state": "released", 
        "updated_datetime": "2018-11-15T22:04:38.004773-06:00", 
        "platform": "Illumina", 
        "md5sum": "e410d1386cd565990c76627ce9756480", 
        "access": "controlled", 
        "submitter_id": "37cf3dcf-c78c-4ed3-a651-4f360289279e", 
        "file_name": "37cf3dcf-c78c-4ed3-a651-4f360289279e_gdc_realn_rehead.bam", 
        "file_id": "eb4b51a2-ad4a-468d-96a0-c16cdf353e9e"
      }
    ]
  }, 
  "access": "open", 
  "data_type": "Gene Expression Quantification", 
  "md5sum": "72fc15e5b54b9f57f4c9958dba7344b2", 
  "submitter_id": "a7d05ea6-aa28-457f-a20b-57e812b614e1_count", 
  "associated_entities": [
    {
      "entity_submitter_id": "TCGA-B0-4819-01A-01R-1277-07", 
      "entity_type": "aliquot", 
      "entity_id": "db590018-1ad5-4c46-8408-3e4f5466699a", 
      "case_id": "52d80054-3745-438c-b96e-e344c4ee4a5d"
    }
  ], 
  "file_name": "a7d05ea6-aa28-457f-a20b-57e812b614e1.htseq.counts.gz", 
  "file_id": "4032d925-8658-4f80-be27-7211b1b5854d"
},{
  "experimental_strategy": "RNA-Seq", 
  "data_category": "Transcriptome Profiling", 
  "file_size": 255166, 
  "annotations": [
    {
      "status": "Approved", 
      "entity_type": "case", 
      "created_datetime": "2014-06-16T00:00:00", 
      "notes": "BCG given to prior bladder cancer", 
      "entity_submitter_id": "TCGA-B8-A54K", 
      "classification": "Notification", 
      "state": "released", 
      "annotation_id": "6f0da8a1-9138-5b99-a464-dadd1d6e01a4", 
      "updated_datetime": "2018-08-23T16:36:27.780612-05:00", 
      "entity_id": "a2663a86-a006-4867-9e88-2b523df48303", 
      "submitter_id": "20723", 
      "category": "History of unacceptable prior treatment related to a prior/other malignancy", 
      "case_id": "a2663a86-a006-4867-9e88-2b523df48303"
    }
  ], 
  "data_format": "TXT", 
  "data_type": "Gene Expression Quantification", 
  "state": "released", 
  "analysis": {
    "updated_datetime": "2018-09-06T17:41:51.247648-05:00", 
    "created_datetime": "2016-05-30T18:35:37.239565-05:00", 
    "workflow_version": "v1", 
    "analysis_id": "1c2106df-f875-4c75-bc83-3c34bb214a5f", 
    "submitter_id": "ef700f61-d8b0-43d0-92d1-feec949adc72_count", 
    "workflow_type": "HTSeq - Counts", 
    "workflow_link": "https://github.com/NCI-GDC/htseq-cwl", 
    "state": "released", 
    "input_files": [
      {
        "experimental_strategy": "RNA-Seq", 
        "data_category": "Sequencing Reads", 
        "file_size": 8057281178, 
        "created_datetime": "2016-05-30T01:47:43.826433-05:00", 
        "data_format": "BAM", 
        "data_type": "Aligned Reads", 
        "state": "released", 
        "updated_datetime": "2018-11-15T20:46:44.319330-06:00", 
        "platform": "Illumina", 
        "md5sum": "0d8b5c69fb78e15b303abff46b1f6a46", 
        "access": "controlled", 
        "submitter_id": "e824c773-6f7e-443f-91c2-e2f56cb56be9", 
        "file_name": "e824c773-6f7e-443f-91c2-e2f56cb56be9_gdc_realn_rehead.bam", 
        "file_id": "4ed306cf-76ad-4f00-90b8-ae156717ae09"
      }
    ]
  }, 
  "access": "open", 
  "md5sum": "e53f435a045401f2f6b8835fc615804a", 
  "submitter_id": "ef700f61-d8b0-43d0-92d1-feec949adc72_count", 
  "associated_entities": [
    {
      "entity_submitter_id": "TCGA-B8-A54K-01A-11R-A33J-07", 
      "entity_type": "aliquot", 
      "entity_id": "1466801a-0d43-4bfb-8b2f-f48b01169039", 
      "case_id": "a2663a86-a006-4867-9e88-2b523df48303"
    }
  ], 
  "file_name": "ef700f61-d8b0-43d0-92d1-feec949adc72.htseq.counts.gz", 
  "file_id": "ad16fac0-71bb-4a55-89f4-8d25625fc82b"
},{
  "experimental_strategy": "RNA-Seq", 
  "data_category": "Transcriptome Profiling", 
  "file_size": 256336, 
  "data_format": "TXT", 
  "state": "released", 
  "analysis": {
    "updated_datetime": "2018-09-06T17:41:51.247648-05:00", 
    "created_datetime": "2016-05-26T21:11:08.750695-05:00", 
    "workflow_version": "v1", 
    "analysis_id": "b344a051-5af4-42a5-973e-69253c39a24a", 
    "submitter_id": "f771854c-24cb-499a-b13c-b2fee71bcb39_count", 
    "workflow_type": "HTSeq - Counts", 
    "workflow_link": "https://github.com/NCI-GDC/htseq-cwl", 
    "state": "released", 
    "input_files": [
      {
        "experimental_strategy": "RNA-Seq", 
        "data_category": "Sequencing Reads", 
        "file_size": 9787800367, 
        "created_datetime": "2016-05-26T00:57:29.503290-05:00", 
        "data_format": "BAM", 
        "data_type": "Aligned Reads", 
        "state": "released", 
        "updated_datetime": "2018-11-15T21:56:00.379896-06:00", 
        "platform": "Illumina", 
        "md5sum": "f952591abdc9fcae934b9b2f9aa91cf4", 
        "access": "controlled", 
        "submitter_id": "f7098557-67b1-4473-bfb2-5393e2cd1a69", 
        "file_name": "f7098557-67b1-4473-bfb2-5393e2cd1a69_gdc_realn_rehead.bam", 
        "file_id": "d8fced7a-7f5a-408d-98e5-6617b0e341e9"
      }
    ]
  }, 
  "access": "open", 
  "data_type": "Gene Expression Quantification", 
  "md5sum": "515cb28f629764c42acf108589cae673", 
  "submitter_id": "f771854c-24cb-499a-b13c-b2fee71bcb39_count", 
  "associated_entities": [
    {
      "entity_submitter_id": "TCGA-A3-3311-01A-02R-1325-07", 
      "entity_type": "aliquot", 
      "entity_id": "e05df2b0-72ea-4ffe-b37f-fc69c6abf4c7", 
      "case_id": "0c139772-e303-45d1-b0c7-438fa1db105e"
    }
  ], 
  "file_name": "f771854c-24cb-499a-b13c-b2fee71bcb39.htseq.counts.gz", 
  "file_id": "4bef5c4a-8016-4840-a8dc-25f5e294c9d7"
},{
  "experimental_strategy": "RNA-Seq", 
  "data_category": "Transcriptome Profiling", 
  "file_size": 259260, 
  "annotations": [
    {
      "status": "Approved", 
      "entity_type": "case", 
      "created_datetime": "2012-10-31T00:00:00", 
      "notes": "Prior malignancy bladder cancer. No systemic chemotherapy or radiation.", 
      "entity_submitter_id": "TCGA-CZ-4854", 
      "classification": "Notification", 
      "state": "released", 
      "annotation_id": "dcb01e67-013c-5634-9f26-80216b43dbe8", 
      "updated_datetime": "2018-08-23T16:36:27.780612-05:00", 
      "entity_id": "2efcefca-5e52-4b3d-a48a-9e9c73cc0141", 
      "submitter_id": "11841", 
      "category": "Prior malignancy", 
      "case_id": "2efcefca-5e52-4b3d-a48a-9e9c73cc0141"
    }
  ], 
  "data_format": "TXT", 
  "data_type": "Gene Expression Quantification", 
  "state": "released", 
  "analysis": {
    "updated_datetime": "2018-09-06T17:41:51.247648-05:00", 
    "created_datetime": "2016-05-29T10:07:55.325624-05:00", 
    "workflow_version": "v1", 
    "analysis_id": "8bcb0e82-88f7-4bd1-aeff-a18f6eb02304", 
    "submitter_id": "151836ff-610c-49ac-a8c5-868e0bbf4eaa_count", 
    "workflow_type": "HTSeq - Counts", 
    "workflow_link": "https://github.com/NCI-GDC/htseq-cwl", 
    "state": "released", 
    "input_files": [
      {
        "experimental_strategy": "RNA-Seq", 
        "data_category": "Sequencing Reads", 
        "file_size": 11364744989, 
        "created_datetime": "2016-05-26T23:04:58.522907-05:00", 
        "data_format": "BAM", 
        "data_type": "Aligned Reads", 
        "state": "released", 
        "updated_datetime": "2018-11-15T21:47:23.001784-06:00", 
        "platform": "Illumina", 
        "md5sum": "78950e8a54308097ae89f600eb6d30c9", 
        "access": "controlled", 
        "submitter_id": "6f53aa26-bd65-48d8-a8ef-4e4e21bd20ae", 
        "file_name": "6f53aa26-bd65-48d8-a8ef-4e4e21bd20ae_gdc_realn_rehead.bam", 
        "file_id": "c88210a9-902e-4c63-80b0-94d77a8fc8c0"
      }
    ]
  }, 
  "access": "open", 
  "md5sum": "00cdd6daf656417f53508a44dfb09fd7", 
  "submitter_id": "151836ff-610c-49ac-a8c5-868e0bbf4eaa_count", 
  "associated_entities": [
    {
      "entity_submitter_id": "TCGA-CZ-4854-01A-01R-1305-07", 
      "entity_type": "aliquot", 
      "entity_id": "b57fdec6-f477-4366-a707-e519a3518790", 
      "case_id": "2efcefca-5e52-4b3d-a48a-9e9c73cc0141"
    }
  ], 
  "file_name": "151836ff-610c-49ac-a8c5-868e0bbf4eaa.htseq.counts.gz", 
  "file_id": "0e636519-c09c-4ca2-87ad-4492712f0b88"
},{
  "experimental_strategy": "RNA-Seq", 
  "data_category": "Transcriptome Profiling", 
  "file_size": 250936, 
  "data_format": "TXT", 
  "state": "released", 
  "analysis": {
    "updated_datetime": "2018-09-06T17:41:51.247648-05:00", 
    "created_datetime": "2016-05-30T18:35:25.960892-05:00", 
    "workflow_version": "v1", 
    "analysis_id": "abd30c78-1fea-4e7d-b023-8e3da339bc00", 
    "submitter_id": "2e5095b6-5f89-4b79-abfa-0afe326801ef_count", 
    "workflow_type": "HTSeq - Counts", 
    "workflow_link": "https://github.com/NCI-GDC/htseq-cwl", 
    "state": "released", 
    "input_files": [
      {
        "experimental_strategy": "RNA-Seq", 
        "data_category": "Sequencing Reads", 
        "file_size": 7627129740, 
        "created_datetime": "2016-05-30T01:23:06.185222-05:00", 
        "data_format": "BAM", 
        "data_type": "Aligned Reads", 
        "state": "released", 
        "updated_datetime": "2018-11-15T20:57:47.372612-06:00", 
        "platform": "Illumina", 
        "md5sum": "51f711d3ba6cb5b4731ee15121beb66f", 
        "access": "controlled", 
        "submitter_id": "376b389a-6edd-44fd-a66a-82061c9d538b", 
        "file_name": "376b389a-6edd-44fd-a66a-82061c9d538b_gdc_realn_rehead.bam", 
        "file_id": "5b1eb7dc-45d2-4b72-8795-1c18f9543726"
      }
    ]
  }, 
  "access": "open", 
  "data_type": "Gene Expression Quantification", 
  "md5sum": "631d3adacc2d9fdc8f54f6baf9237d32", 
  "submitter_id": "2e5095b6-5f89-4b79-abfa-0afe326801ef_count", 
  "associated_entities": [
    {
      "entity_submitter_id": "TCGA-B8-4153-01B-11R-1672-07", 
      "entity_type": "aliquot", 
      "entity_id": "08489083-0870-4546-a53f-c4064952b690", 
      "case_id": "a22d5ba2-5f11-49e9-911a-ec03b785fae5"
    }
  ], 
  "file_name": "2e5095b6-5f89-4b79-abfa-0afe326801ef.htseq.counts.gz", 
  "file_id": "040b0c23-c706-41f1-8fa8-195509486588"
},{
  "experimental_strategy": "RNA-Seq", 
  "data_category": "Transcriptome Profiling", 
  "file_size": 255941, 
  "data_format": "TXT", 
  "state": "released", 
  "analysis": {
    "updated_datetime": "2018-09-06T17:41:51.247648-05:00", 
    "created_datetime": "2016-05-30T21:08:20.824309-05:00", 
    "workflow_version": "v1", 
    "analysis_id": "f1dbb4b0-985f-4661-97c2-da2c02f4a764", 
    "submitter_id": "175e2233-28a0-47c7-b395-19dd033b79d8_count", 
    "workflow_type": "HTSeq - Counts", 
    "workflow_link": "https://github.com/NCI-GDC/htseq-cwl", 
    "state": "released", 
    "input_files": [
      {
        "experimental_strategy": "RNA-Seq", 
        "data_category": "Sequencing Reads", 
        "file_size": 9296122966, 
        "created_datetime": "2016-05-30T18:19:24.607929-05:00", 
        "data_format": "BAM", 
        "data_type": "Aligned Reads", 
        "state": "released", 
        "updated_datetime": "2018-11-15T21:21:29.863147-06:00", 
        "platform": "Illumina", 
        "md5sum": "63f02bf29df8130f340431cb05dd4af1", 
        "access": "controlled", 
        "submitter_id": "782df50d-605a-40e4-ae5d-a377c984bfd4", 
        "file_name": "782df50d-605a-40e4-ae5d-a377c984bfd4_gdc_realn_rehead.bam", 
        "file_id": "8ebf6f6d-3b84-4dce-a54a-9b2b2072ad74"
      }
    ]
  }, 
  "access": "open", 
  "data_type": "Gene Expression Quantification", 
  "md5sum": "238e0881a7fff2a36ace9e16655211f4", 
  "submitter_id": "175e2233-28a0-47c7-b395-19dd033b79d8_count", 
  "associated_entities": [
    {
      "entity_submitter_id": "TCGA-B2-A4SR-01A-11R-A266-07", 
      "entity_type": "aliquot", 
      "entity_id": "6bbae4a3-71c8-4954-b14f-4e9939786886", 
      "case_id": "fc7065fc-d834-4e7d-98bd-ca6666beb6cb"
    }
  ], 
  "file_name": "175e2233-28a0-47c7-b395-19dd033b79d8.htseq.counts.gz", 
  "file_id": "e429416f-f4dd-4fd4-8b61-6ad9e3097a51"
},{
  "experimental_strategy": "RNA-Seq", 
  "data_category": "Transcriptome Profiling", 
  "file_size": 248222, 
  "data_format": "TXT", 
  "state": "released", 
  "analysis": {
    "updated_datetime": "2018-09-06T17:41:51.247648-05:00", 
    "created_datetime": "2016-05-26T21:14:58.713228-05:00", 
    "workflow_version": "v1", 
    "analysis_id": "1cd2a3af-83b3-4607-81ff-8d31dc29e6f8", 
    "submitter_id": "4803ca9c-59c4-4330-b8f7-e3eb4a01ebb6_count", 
    "workflow_type": "HTSeq - Counts", 
    "workflow_link": "https://github.com/NCI-GDC/htseq-cwl", 
    "state": "released", 
    "input_files": [
      {
        "experimental_strategy": "RNA-Seq", 
        "data_category": "Sequencing Reads", 
        "file_size": 6286442924, 
        "created_datetime": "2016-05-26T05:38:07.382267-05:00", 
        "data_format": "BAM", 
        "data_type": "Aligned Reads", 
        "state": "released", 
        "updated_datetime": "2018-11-15T21:21:29.863147-06:00", 
        "platform": "Illumina", 
        "md5sum": "9052b535f54e2b39c1c2e00a9c881d91", 
        "access": "controlled", 
        "submitter_id": "b8587bd3-c030-471a-a8b3-7d3594560f12", 
        "file_name": "b8587bd3-c030-471a-a8b3-7d3594560f12_gdc_realn_rehead.bam", 
        "file_id": "8e67bf1e-df2d-43a1-848d-ab8b737bc0b1"
      }
    ]
  }, 
  "access": "open", 
  "data_type": "Gene Expression Quantification", 
  "md5sum": "4fd6b69b619189d0a9fe5851eecfdb73", 
  "submitter_id": "4803ca9c-59c4-4330-b8f7-e3eb4a01ebb6_count", 
  "associated_entities": [
    {
      "entity_submitter_id": "TCGA-CZ-5989-01A-11R-1672-07", 
      "entity_type": "aliquot", 
      "entity_id": "9605e374-b70d-4100-ae29-de0b697d0e51", 
      "case_id": "13e25128-9be1-4f67-a43f-a8744a619203"
    }
  ], 
  "file_name": "4803ca9c-59c4-4330-b8f7-e3eb4a01ebb6.htseq.counts.gz", 
  "file_id": "c7bfa71c-3eac-439a-bf05-9359dd98a2a0"
},{
  "experimental_strategy": "RNA-Seq", 
  "data_category": "Transcriptome Profiling", 
  "file_size": 254270, 
  "data_format": "TXT", 
  "state": "released", 
  "analysis": {
    "updated_datetime": "2018-09-06T17:41:51.247648-05:00", 
    "created_datetime": "2016-05-29T10:16:44.964324-05:00", 
    "workflow_version": "v1", 
    "analysis_id": "121d3520-5bd3-46d2-ae6f-c1364dc4abb7", 
    "submitter_id": "f3876e31-2267-458d-826f-769bcfb34e56_count", 
    "workflow_type": "HTSeq - Counts", 
    "workflow_link": "https://github.com/NCI-GDC/htseq-cwl", 
    "state": "released", 
    "input_files": [
      {
        "experimental_strategy": "RNA-Seq", 
        "data_category": "Sequencing Reads", 
        "file_size": 4696416780, 
        "created_datetime": "2016-05-27T11:14:21.826716-05:00", 
        "data_format": "BAM", 
        "data_type": "Aligned Reads", 
        "state": "released", 
        "updated_datetime": "2018-11-15T21:30:06.924734-06:00", 
        "platform": "Illumina", 
        "md5sum": "384c001dd649144839a6d0e851f92f7c", 
        "access": "controlled", 
        "submitter_id": "6d28f1a8-b53f-42dc-b026-5f03a4d4c34f", 
        "file_name": "6d28f1a8-b53f-42dc-b026-5f03a4d4c34f_gdc_realn_rehead.bam", 
        "file_id": "a49f6aff-3681-4510-93f2-a7f4518e8818"
      }
    ]
  }, 
  "access": "open", 
  "data_type": "Gene Expression Quantification", 
  "md5sum": "5bbd4c820cabac46236e6920305bb116", 
  "submitter_id": "f3876e31-2267-458d-826f-769bcfb34e56_count", 
  "associated_entities": [
    {
      "entity_submitter_id": "TCGA-CJ-4639-01A-02R-1325-07", 
      "entity_type": "aliquot", 
      "entity_id": "61de326f-12b9-47b4-948e-c84c75e6231f", 
      "case_id": "3e976301-4042-4ac0-8f01-ef2f1a8161a6"
    }
  ], 
  "file_name": "f3876e31-2267-458d-826f-769bcfb34e56.htseq.counts.gz", 
  "file_id": "2ff3f415-bd55-4481-84b2-8ae67dbce5b5"
},{
  "experimental_strategy": "RNA-Seq", 
  "data_category": "Transcriptome Profiling", 
  "file_size": 258731, 
  "annotations": [
    {
      "status": "Approved", 
      "entity_type": "case", 
      "created_datetime": "2012-11-10T00:00:00", 
      "notes": "Prior malignancy  Breast treated w/ taxol and radiation.", 
      "entity_submitter_id": "TCGA-CZ-4865", 
      "classification": "Notification", 
      "state": "released", 
      "annotation_id": "e8f71e98-2025-5799-88f9-3cfa3a96bb4a", 
      "updated_datetime": "2018-08-23T16:36:27.780612-05:00", 
      "entity_id": "305eaef4-4644-46e3-a696-d2e4a972f691", 
      "submitter_id": "12091", 
      "category": "History of unacceptable prior treatment related to a prior/other malignancy", 
      "case_id": "305eaef4-4644-46e3-a696-d2e4a972f691"
    }
  ], 
  "data_format": "TXT", 
  "data_type": "Gene Expression Quantification", 
  "state": "released", 
  "analysis": {
    "updated_datetime": "2018-09-06T17:41:51.247648-05:00", 
    "created_datetime": "2016-05-29T10:08:42.734544-05:00", 
    "workflow_version": "v1", 
    "analysis_id": "4aa250f2-6a4b-4f22-8725-4372d4f835ab", 
    "submitter_id": "b1fc4b98-8e85-442e-9204-d4e5dd4e6bc5_count", 
    "workflow_type": "HTSeq - Counts", 
    "workflow_link": "https://github.com/NCI-GDC/htseq-cwl", 
    "state": "released", 
    "input_files": [
      {
        "experimental_strategy": "RNA-Seq", 
        "data_category": "Sequencing Reads", 
        "file_size": 13365904797, 
        "created_datetime": "2016-05-27T00:14:43.176052-05:00", 
        "data_format": "BAM", 
        "data_type": "Aligned Reads", 
        "state": "released", 
        "updated_datetime": "2018-11-15T21:56:00.379896-06:00", 
        "platform": "Illumina", 
        "md5sum": "ef8060863437bd19bf50d5f90a8c9135", 
        "access": "controlled", 
        "submitter_id": "f56bbaf3-02cd-4831-8a9c-a4178db3c4a3", 
        "file_name": "f56bbaf3-02cd-4831-8a9c-a4178db3c4a3_gdc_realn_rehead.bam", 
        "file_id": "dccf0f96-79fb-4655-9102-1e21a295be93"
      }
    ]
  }, 
  "access": "open", 
  "md5sum": "7c6655bd833465f59cc945e152e2de7b", 
  "submitter_id": "b1fc4b98-8e85-442e-9204-d4e5dd4e6bc5_count", 
  "associated_entities": [
    {
      "entity_submitter_id": "TCGA-CZ-4865-01A-02R-1503-07", 
      "entity_type": "aliquot", 
      "entity_id": "a054d780-7ac0-4c63-bcb7-4f2a8ea8a6f7", 
      "case_id": "305eaef4-4644-46e3-a696-d2e4a972f691"
    }
  ], 
  "file_name": "b1fc4b98-8e85-442e-9204-d4e5dd4e6bc5.htseq.counts.gz", 
  "file_id": "55e0c52f-8c8e-4200-8f40-f287c07d318e"
},{
  "experimental_strategy": "RNA-Seq", 
  "data_category": "Transcriptome Profiling", 
  "file_size": 254387, 
  "data_format": "TXT", 
  "state": "released", 
  "analysis": {
    "updated_datetime": "2018-09-06T17:41:51.247648-05:00", 
    "created_datetime": "2016-05-30T18:45:28.576117-05:00", 
    "workflow_version": "v1", 
    "analysis_id": "0697b621-b710-4397-8e3e-78b128e7363f", 
    "submitter_id": "6aa7ae56-0370-41a9-9286-d4795e06cf5a_count", 
    "workflow_type": "HTSeq - Counts", 
    "workflow_link": "https://github.com/NCI-GDC/htseq-cwl", 
    "state": "released", 
    "input_files": [
      {
        "experimental_strategy": "RNA-Seq", 
        "data_category": "Sequencing Reads", 
        "file_size": 9287495614, 
        "created_datetime": "2016-05-29T19:49:41.264305-05:00", 
        "data_format": "BAM", 
        "data_type": "Aligned Reads", 
        "state": "released", 
        "updated_datetime": "2018-11-15T21:56:00.379896-06:00", 
        "platform": "Illumina", 
        "md5sum": "617b0e2186d7289d8ce194f063264505", 
        "access": "controlled", 
        "submitter_id": "7bde0df4-440b-4ab3-9294-2b1a37c83a55", 
        "file_name": "7bde0df4-440b-4ab3-9294-2b1a37c83a55_gdc_realn_rehead.bam", 
        "file_id": "d9740470-3f8c-46a6-b2ab-d29e6c4599a4"
      }
    ]
  }, 
  "access": "open", 
  "data_type": "Gene Expression Quantification", 
  "md5sum": "7c3b3d07ded3b7700f37992aec9f7724", 
  "submitter_id": "6aa7ae56-0370-41a9-9286-d4795e06cf5a_count", 
  "associated_entities": [
    {
      "entity_submitter_id": "TCGA-BP-5180-01A-01R-1426-07", 
      "entity_type": "aliquot", 
      "entity_id": "66a37514-2cd6-4aac-9ab7-e7e011aeb6f0", 
      "case_id": "c558dffe-5aea-467e-ae4c-fdc2a43ab2fe"
    }
  ], 
  "file_name": "6aa7ae56-0370-41a9-9286-d4795e06cf5a.htseq.counts.gz", 
  "file_id": "4edbdb5b-ed0e-4ddc-8e43-16dd94f09bb6"
},{
  "experimental_strategy": "RNA-Seq", 
  "data_category": "Transcriptome Profiling", 
  "file_size": 254362, 
  "annotations": [
    {
      "status": "Approved", 
      "entity_type": "case", 
      "created_datetime": "2012-11-10T00:00:00", 
      "notes": "Prior malignancy L KIRC. No systemic chemotherapy or radiation. Patient with synchronous L kidney cancer.", 
      "entity_submitter_id": "TCGA-DV-5567", 
      "classification": "Notification", 
      "state": "released", 
      "annotation_id": "433578fe-1ce1-546a-8071-f9303cfd5b92", 
      "updated_datetime": "2018-08-23T16:36:27.780612-05:00", 
      "entity_id": "aba26e6b-f11c-4ae6-a0d6-85bdd2060e8f", 
      "submitter_id": "12093", 
      "category": "Synchronous malignancy", 
      "case_id": "aba26e6b-f11c-4ae6-a0d6-85bdd2060e8f"
    }, 
    {
      "status": "Approved", 
      "entity_type": "case", 
      "created_datetime": "2012-10-31T00:00:00", 
      "notes": "Prior malignancy L KIRC. No systemic chemotherapy or radiation. Patient with synchronous L kidney cancer.", 
      "entity_submitter_id": "TCGA-DV-5567", 
      "classification": "Notification", 
      "state": "released", 
      "annotation_id": "95d96bbb-f922-5e6c-8de9-3aac3eee2bbd", 
      "updated_datetime": "2018-08-23T16:36:27.780612-05:00", 
      "entity_id": "aba26e6b-f11c-4ae6-a0d6-85bdd2060e8f", 
      "submitter_id": "11850", 
      "category": "Prior malignancy", 
      "case_id": "aba26e6b-f11c-4ae6-a0d6-85bdd2060e8f"
    }
  ], 
  "data_format": "TXT", 
  "data_type": "Gene Expression Quantification", 
  "state": "released", 
  "analysis": {
    "updated_datetime": "2018-09-06T17:41:51.247648-05:00", 
    "created_datetime": "2016-05-30T18:40:27.131449-05:00", 
    "workflow_version": "v1", 
    "analysis_id": "c9e5af79-d93c-4099-b681-cbab40aa1980", 
    "submitter_id": "8d39e856-f93f-4eab-90ef-1e924b059fee_count", 
    "workflow_type": "HTSeq - Counts", 
    "workflow_link": "https://github.com/NCI-GDC/htseq-cwl", 
    "state": "released", 
    "input_files": [
      {
        "experimental_strategy": "RNA-Seq", 
        "data_category": "Sequencing Reads", 
        "file_size": 9757390782, 
        "created_datetime": "2016-05-30T11:49:33.326973-05:00", 
        "data_format": "BAM", 
        "data_type": "Aligned Reads", 
        "state": "released", 
        "updated_datetime": "2018-11-15T21:47:23.001784-06:00", 
        "platform": "Illumina", 
        "md5sum": "665ceb25d6357cfa3e6c3006c5db7889", 
        "access": "controlled", 
        "submitter_id": "3cdd12a0-76a7-4824-b83c-ddb5585fd657", 
        "file_name": "3cdd12a0-76a7-4824-b83c-ddb5585fd657_gdc_realn_rehead.bam", 
        "file_id": "c2238b03-39d2-4cf5-b667-87c3c9863aec"
      }
    ]
  }, 
  "access": "open", 
  "md5sum": "8b79695db074e69a4cc03f0eecd980bd", 
  "submitter_id": "8d39e856-f93f-4eab-90ef-1e924b059fee_count", 
  "associated_entities": [
    {
      "entity_submitter_id": "TCGA-DV-5567-01A-01R-1541-07", 
      "entity_type": "aliquot", 
      "entity_id": "a917a34c-dc6a-410a-8063-fed4a94dfbff", 
      "case_id": "aba26e6b-f11c-4ae6-a0d6-85bdd2060e8f"
    }
  ], 
  "file_name": "8d39e856-f93f-4eab-90ef-1e924b059fee.htseq.counts.gz", 
  "file_id": "734e8153-e7eb-4cc5-b865-e8333c0bfe72"
},{
  "experimental_strategy": "RNA-Seq", 
  "data_category": "Transcriptome Profiling", 
  "file_size": 260402, 
  "data_format": "TXT", 
  "state": "released", 
  "analysis": {
    "updated_datetime": "2018-09-06T17:41:51.247648-05:00", 
    "created_datetime": "2016-05-30T18:37:07.638741-05:00", 
    "workflow_version": "v1", 
    "analysis_id": "e30e58ce-dd2e-4f9f-aa50-a09252c582ae", 
    "submitter_id": "6d221ee7-2444-464e-9782-e83df2e203fa_count", 
    "workflow_type": "HTSeq - Counts", 
    "workflow_link": "https://github.com/NCI-GDC/htseq-cwl", 
    "state": "released", 
    "input_files": [
      {
        "experimental_strategy": "RNA-Seq", 
        "data_category": "Sequencing Reads", 
        "file_size": 12147491642, 
        "created_datetime": "2016-05-30T04:57:57.769740-05:00", 
        "data_format": "BAM", 
        "data_type": "Aligned Reads", 
        "state": "released", 
        "updated_datetime": "2018-11-15T22:13:19.171383-06:00", 
        "platform": "Illumina", 
        "md5sum": "ee632e4f86594e3c823e511713b256a9", 
        "access": "controlled", 
        "submitter_id": "9ad1308c-1249-435d-bbac-40e2a90cc419", 
        "file_name": "9ad1308c-1249-435d-bbac-40e2a90cc419_gdc_realn_rehead.bam", 
        "file_id": "fe2cf2ec-121e-495f-a9ed-dc244f0cc15f"
      }
    ]
  }, 
  "access": "open", 
  "data_type": "Gene Expression Quantification", 
  "md5sum": "14c39ca303e88cf75e416b5d1b8f6fcd", 
  "submitter_id": "6d221ee7-2444-464e-9782-e83df2e203fa_count", 
  "associated_entities": [
    {
      "entity_submitter_id": "TCGA-BP-4992-01A-01R-1334-07", 
      "entity_type": "aliquot", 
      "entity_id": "f3c8d441-c3ca-40f8-99d6-f13a301b0848", 
      "case_id": "a5790b81-5001-4d1a-97ad-0ec9fc658f44"
    }
  ], 
  "file_name": "6d221ee7-2444-464e-9782-e83df2e203fa.htseq.counts.gz", 
  "file_id": "89ebad20-184d-4f5d-818f-b815f35c6121"
},{
  "experimental_strategy": "RNA-Seq", 
  "data_category": "Transcriptome Profiling", 
  "file_size": 256135, 
  "data_format": "TXT", 
  "state": "released", 
  "analysis": {
    "updated_datetime": "2018-09-06T17:41:51.247648-05:00", 
    "created_datetime": "2016-05-30T18:25:12.563506-05:00", 
    "workflow_version": "v1", 
    "analysis_id": "f55ccb39-85ca-4ac8-9af8-dccc8da7b9e0", 
    "submitter_id": "e52ea781-07b0-408d-92c0-c87f5725159d_count", 
    "workflow_type": "HTSeq - Counts", 
    "workflow_link": "https://github.com/NCI-GDC/htseq-cwl", 
    "state": "released", 
    "input_files": [
      {
        "experimental_strategy": "RNA-Seq", 
        "data_category": "Sequencing Reads", 
        "file_size": 12538752674, 
        "created_datetime": "2016-05-30T06:58:32.717802-05:00", 
        "data_format": "BAM", 
        "data_type": "Aligned Reads", 
        "state": "released", 
        "updated_datetime": "2018-11-15T21:12:37.513272-06:00", 
        "platform": "Illumina", 
        "md5sum": "55e4aefe2c41ba6dfd3e4f2fabda0dfb", 
        "access": "controlled", 
        "submitter_id": "ffdfc9e4-0c17-4308-9b68-c9f57e817171", 
        "file_name": "ffdfc9e4-0c17-4308-9b68-c9f57e817171_gdc_realn_rehead.bam", 
        "file_id": "71a1f263-b200-47a2-834e-cf46272331e8"
      }
    ]
  }, 
  "access": "open", 
  "data_type": "Gene Expression Quantification", 
  "md5sum": "ef82d3539efbb87d9da05d4e0d7870c1", 
  "submitter_id": "e52ea781-07b0-408d-92c0-c87f5725159d_count", 
  "associated_entities": [
    {
      "entity_submitter_id": "TCGA-B2-5633-01A-01R-A277-07", 
      "entity_type": "aliquot", 
      "entity_id": "59f2977c-e553-4968-a1f8-c902e1e45ef2", 
      "case_id": "7d35b1e4-8dcf-4caa-adce-e4b72a2a10ca"
    }
  ], 
  "file_name": "e52ea781-07b0-408d-92c0-c87f5725159d.htseq.counts.gz", 
  "file_id": "92335aac-7720-40b3-8c27-a07e1613cc2d"
},{
  "experimental_strategy": "RNA-Seq", 
  "data_category": "Transcriptome Profiling", 
  "file_size": 254186, 
  "data_format": "TXT", 
  "state": "released", 
  "analysis": {
    "updated_datetime": "2018-09-06T17:41:51.247648-05:00", 
    "created_datetime": "2016-05-30T18:37:36.982148-05:00", 
    "workflow_version": "v1", 
    "analysis_id": "1e584c87-5693-4bd6-ab84-1ce7dec8ade3", 
    "submitter_id": "20d85581-6c70-4c0c-bc9c-93c3e3a08bc3_count", 
    "workflow_type": "HTSeq - Counts", 
    "workflow_link": "https://github.com/NCI-GDC/htseq-cwl", 
    "state": "released", 
    "input_files": [
      {
        "experimental_strategy": "RNA-Seq", 
        "data_category": "Sequencing Reads", 
        "file_size": 7727092079, 
        "created_datetime": "2016-05-30T06:03:20.377904-05:00", 
        "data_format": "BAM", 
        "data_type": "Aligned Reads", 
        "state": "released", 
        "updated_datetime": "2018-11-15T21:30:06.924734-06:00", 
        "platform": "Illumina", 
        "md5sum": "5543de8a479734292119350cf63762a6", 
        "access": "controlled", 
        "submitter_id": "68576b72-42de-4df9-b7b0-60aa97741919", 
        "file_name": "68576b72-42de-4df9-b7b0-60aa97741919_gdc_realn_rehead.bam", 
        "file_id": "99dbdbab-0141-4599-9f17-9ab00713a29e"
      }
    ]
  }, 
  "access": "open", 
  "data_type": "Gene Expression Quantification", 
  "md5sum": "0e87af13f73e36f4f311a78c9bee3b07", 
  "submitter_id": "20d85581-6c70-4c0c-bc9c-93c3e3a08bc3_count", 
  "associated_entities": [
    {
      "entity_submitter_id": "TCGA-B2-5641-11A-01R-1541-07", 
      "entity_type": "aliquot", 
      "entity_id": "af274b1f-57cf-43a1-8ae2-3eb8b868ecda", 
      "case_id": "a682a2a3-dc53-4b7e-8929-07215737ec5e"
    }
  ], 
  "file_name": "20d85581-6c70-4c0c-bc9c-93c3e3a08bc3.htseq.counts.gz", 
  "file_id": "e453e4de-106a-4aff-80a9-e2154cd55157"
},{
  "experimental_strategy": "RNA-Seq", 
  "data_category": "Transcriptome Profiling", 
  "file_size": 257147, 
  "data_format": "TXT", 
  "state": "released", 
  "analysis": {
    "updated_datetime": "2018-09-06T17:41:51.247648-05:00", 
    "created_datetime": "2016-05-29T10:45:13.266724-05:00", 
    "workflow_version": "v1", 
    "analysis_id": "cf7d1dfd-b894-4c3f-a8b5-a7d54a794fca", 
    "submitter_id": "401e568d-f69a-4b06-92f7-3441004b5438_count", 
    "workflow_type": "HTSeq - Counts", 
    "workflow_link": "https://github.com/NCI-GDC/htseq-cwl", 
    "state": "released", 
    "input_files": [
      {
        "experimental_strategy": "RNA-Seq", 
        "data_category": "Sequencing Reads", 
        "file_size": 10541705259, 
        "created_datetime": "2016-05-28T16:32:32.203435-05:00", 
        "data_format": "BAM", 
        "data_type": "Aligned Reads", 
        "state": "released", 
        "updated_datetime": "2018-11-15T22:13:19.171383-06:00", 
        "platform": "Illumina", 
        "md5sum": "170a177515ffa0aca086e22f153263a8", 
        "access": "controlled", 
        "submitter_id": "c11edf6a-fd65-4c7d-b8cf-46872534c1b6", 
        "file_name": "c11edf6a-fd65-4c7d-b8cf-46872534c1b6_gdc_realn_rehead.bam", 
        "file_id": "fc607833-4977-4121-ae64-2db22a8750cc"
      }
    ]
  }, 
  "access": "open", 
  "data_type": "Gene Expression Quantification", 
  "md5sum": "277b4392ed7cb1b270ff02aa58fc5f77", 
  "submitter_id": "401e568d-f69a-4b06-92f7-3441004b5438_count", 
  "associated_entities": [
    {
      "entity_submitter_id": "TCGA-AS-3778-01A-01R-A32Z-07", 
      "entity_type": "aliquot", 
      "entity_id": "87f34b91-9208-4e81-a4ce-9eecb0e0b9af", 
      "case_id": "8593764c-e468-4229-94de-6ba614b4f068"
    }
  ], 
  "file_name": "401e568d-f69a-4b06-92f7-3441004b5438.htseq.counts.gz", 
  "file_id": "d88d8436-fa93-4bec-8854-66bdab4d43e3"
},{
  "experimental_strategy": "RNA-Seq", 
  "data_category": "Transcriptome Profiling", 
  "file_size": 249718, 
  "data_format": "TXT", 
  "state": "released", 
  "analysis": {
    "updated_datetime": "2018-09-06T17:41:51.247648-05:00", 
    "created_datetime": "2016-05-29T10:57:38.419083-05:00", 
    "workflow_version": "v1", 
    "analysis_id": "048fe3f5-26cf-49de-96b1-800fb56012ce", 
    "submitter_id": "61164db7-6b71-4a35-a799-8abcfb5ce4b0_count", 
    "workflow_type": "HTSeq - Counts", 
    "workflow_link": "https://github.com/NCI-GDC/htseq-cwl", 
    "state": "released", 
    "input_files": [
      {
        "experimental_strategy": "RNA-Seq", 
        "data_category": "Sequencing Reads", 
        "file_size": 6850315423, 
        "created_datetime": "2016-05-28T20:03:09.997553-05:00", 
        "data_format": "BAM", 
        "data_type": "Aligned Reads", 
        "state": "released", 
        "updated_datetime": "2018-11-15T20:57:47.372612-06:00", 
        "platform": "Illumina", 
        "md5sum": "3bf258d5e4987a03a3446fb83cec842f", 
        "access": "controlled", 
        "submitter_id": "6c699962-42c6-494c-ad5a-8f14bf32c6c0", 
        "file_name": "6c699962-42c6-494c-ad5a-8f14bf32c6c0_gdc_realn_rehead.bam", 
        "file_id": "58cd1016-648a-499f-853e-9ca4cc6d6244"
      }
    ]
  }, 
  "access": "open", 
  "data_type": "Gene Expression Quantification", 
  "md5sum": "72fb8d1156e09d015fb12e501c431ee5", 
  "submitter_id": "61164db7-6b71-4a35-a799-8abcfb5ce4b0_count", 
  "associated_entities": [
    {
      "entity_submitter_id": "TCGA-B8-4622-11A-01R-1758-07", 
      "entity_type": "aliquot", 
      "entity_id": "0c67e691-0608-42f9-b554-d361a2d32dc3", 
      "case_id": "b125ff14-4fb4-4f90-8622-fed49bdfe954"
    }
  ], 
  "file_name": "61164db7-6b71-4a35-a799-8abcfb5ce4b0.htseq.counts.gz", 
  "file_id": "302eede7-3d7c-4718-ac97-9546aef0d2fe"
},{
  "experimental_strategy": "RNA-Seq", 
  "data_category": "Transcriptome Profiling", 
  "file_size": 254470, 
  "data_format": "TXT", 
  "state": "released", 
  "analysis": {
    "updated_datetime": "2018-09-06T17:41:51.247648-05:00", 
    "created_datetime": "2016-05-30T18:59:26.614942-05:00", 
    "workflow_version": "v1", 
    "analysis_id": "2bb55611-a974-454c-b776-369045920bc4", 
    "submitter_id": "b0b535b6-6600-4d7c-a22e-46b8478fe651_count", 
    "workflow_type": "HTSeq - Counts", 
    "workflow_link": "https://github.com/NCI-GDC/htseq-cwl", 
    "state": "released", 
    "input_files": [
      {
        "experimental_strategy": "RNA-Seq", 
        "data_category": "Sequencing Reads", 
        "file_size": 10460876058, 
        "created_datetime": "2016-05-29T20:07:48.083439-05:00", 
        "data_format": "BAM", 
        "data_type": "Aligned Reads", 
        "state": "released", 
        "updated_datetime": "2018-11-15T21:56:00.379896-06:00", 
        "platform": "Illumina", 
        "md5sum": "00235c998e71ac264e5e4426d7d859b7", 
        "access": "controlled", 
        "submitter_id": "70562d6a-5670-4f08-9d78-50a334cc426d", 
        "file_name": "70562d6a-5670-4f08-9d78-50a334cc426d_gdc_realn_rehead.bam", 
        "file_id": "da26dc89-4454-45ed-a9e6-5f89d528c90a"
      }
    ]
  }, 
  "access": "open", 
  "data_type": "Gene Expression Quantification", 
  "md5sum": "bcc55b2d432f49f580a62470131ecbbd", 
  "submitter_id": "b0b535b6-6600-4d7c-a22e-46b8478fe651_count", 
  "associated_entities": [
    {
      "entity_submitter_id": "TCGA-CZ-5457-01A-01R-1503-07", 
      "entity_type": "aliquot", 
      "entity_id": "ac4b7704-ac9b-4f01-8cbe-a2fe0315f66c", 
      "case_id": "f00b7956-73a9-4e4b-85d2-60b3ba13f4a4"
    }
  ], 
  "file_name": "b0b535b6-6600-4d7c-a22e-46b8478fe651.htseq.counts.gz", 
  "file_id": "ebcf77e9-28c9-48d2-9c51-3b38a40f3b78"
},{
  "experimental_strategy": "RNA-Seq", 
  "data_category": "Transcriptome Profiling", 
  "file_size": 247631, 
  "annotations": [
    {
      "status": "Approved", 
      "entity_type": "case", 
      "created_datetime": "2012-01-24T00:00:00", 
      "notes": "[intgen.org]: Patient received palliative neo-adjuvant radiation to the field where tumor was located.", 
      "entity_submitter_id": "TCGA-B2-5639", 
      "classification": "Notification", 
      "state": "released", 
      "annotation_id": "5ce879cb-fe9c-5cb9-9b2f-54779d6ad6c4", 
      "updated_datetime": "2018-08-23T16:36:27.780612-05:00", 
      "entity_id": "73cb1350-7590-4f79-bb86-3f395466652e", 
      "submitter_id": "4967", 
      "category": "Neoadjuvant therapy", 
      "case_id": "73cb1350-7590-4f79-bb86-3f395466652e"
    }
  ], 
  "data_format": "TXT", 
  "data_type": "Gene Expression Quantification", 
  "state": "released", 
  "analysis": {
    "updated_datetime": "2018-09-06T17:41:51.247648-05:00", 
    "created_datetime": "2016-05-30T18:20:20.728102-05:00", 
    "workflow_version": "v1", 
    "analysis_id": "30639352-be1d-4882-b100-a9a6619318c6", 
    "submitter_id": "2087ef7f-0932-4a43-b402-d401de95f0d6_count", 
    "workflow_type": "HTSeq - Counts", 
    "workflow_link": "https://github.com/NCI-GDC/htseq-cwl", 
    "state": "released", 
    "input_files": [
      {
        "experimental_strategy": "RNA-Seq", 
        "data_category": "Sequencing Reads", 
        "file_size": 6327172763, 
        "created_datetime": "2016-05-29T21:30:45.182678-05:00", 
        "data_format": "BAM", 
        "data_type": "Aligned Reads", 
        "state": "released", 
        "updated_datetime": "2018-11-15T21:56:00.379896-06:00", 
        "platform": "Illumina", 
        "md5sum": "4e6d5935eefb2b4f8899c0bcf91a91ba", 
        "access": "controlled", 
        "submitter_id": "81309d40-ed71-4b65-a87a-8beb469ba0d0", 
        "file_name": "81309d40-ed71-4b65-a87a-8beb469ba0d0_gdc_realn_rehead.bam", 
        "file_id": "d415dbed-6c26-4b29-8ce0-998560f0e886"
      }
    ]
  }, 
  "access": "open", 
  "md5sum": "db3edfd79056b4f70ab42f566dcf81a0", 
  "submitter_id": "2087ef7f-0932-4a43-b402-d401de95f0d6_count", 
  "associated_entities": [
    {
      "entity_submitter_id": "TCGA-B2-5639-01A-01R-1541-07", 
      "entity_type": "aliquot", 
      "entity_id": "dc8c26a2-7b71-4409-b56f-03f9049db03c", 
      "case_id": "73cb1350-7590-4f79-bb86-3f395466652e"
    }
  ], 
  "file_name": "2087ef7f-0932-4a43-b402-d401de95f0d6.htseq.counts.gz", 
  "file_id": "5156a5dd-7a31-4a66-a8c0-49c9b4ad38ba"
},{
  "experimental_strategy": "RNA-Seq", 
  "data_category": "Transcriptome Profiling", 
  "file_size": 260941, 
  "data_format": "TXT", 
  "state": "released", 
  "analysis": {
    "updated_datetime": "2018-09-06T17:41:51.247648-05:00", 
    "created_datetime": "2016-05-29T10:31:47.549052-05:00", 
    "workflow_version": "v1", 
    "analysis_id": "353e8396-843d-478f-8fab-b3b2c847ee7c", 
    "submitter_id": "59fec480-f2bd-48d6-9c0e-a84ff19f916e_count", 
    "workflow_type": "HTSeq - Counts", 
    "workflow_link": "https://github.com/NCI-GDC/htseq-cwl", 
    "state": "released", 
    "input_files": [
      {
        "experimental_strategy": "RNA-Seq", 
        "data_category": "Sequencing Reads", 
        "file_size": 12050493079, 
        "created_datetime": "2016-05-28T13:07:27.587982-05:00", 
        "data_format": "BAM", 
        "data_type": "Aligned Reads", 
        "state": "released", 
        "updated_datetime": "2018-11-15T21:12:37.513272-06:00", 
        "platform": "Illumina", 
        "md5sum": "c9e4f84f9ca2c35793aa335821d1bd2e", 
        "access": "controlled", 
        "submitter_id": "7d066d96-8951-4242-a090-d3b5a789e74e", 
        "file_name": "7d066d96-8951-4242-a090-d3b5a789e74e_gdc_realn_rehead.bam", 
        "file_id": "8082226a-5ae7-4728-bc76-cbbf12085c04"
      }
    ]
  }, 
  "access": "open", 
  "data_type": "Gene Expression Quantification", 
  "md5sum": "4cadb2bda2e7363f738e6285d0fc3088", 
  "submitter_id": "59fec480-f2bd-48d6-9c0e-a84ff19f916e_count", 
  "associated_entities": [
    {
      "entity_submitter_id": "TCGA-B0-4811-01A-01R-1503-07", 
      "entity_type": "aliquot", 
      "entity_id": "181ba652-f81f-4077-88d7-02a4a7fe2312", 
      "case_id": "57578a0d-b719-46e7-83ab-872a4e984dbb"
    }
  ], 
  "file_name": "59fec480-f2bd-48d6-9c0e-a84ff19f916e.htseq.counts.gz", 
  "file_id": "6c48fb01-a98d-4dd4-b53d-61518187a5a2"
},{
  "experimental_strategy": "RNA-Seq", 
  "data_category": "Transcriptome Profiling", 
  "file_size": 261303, 
  "data_format": "TXT", 
  "state": "released", 
  "analysis": {
    "updated_datetime": "2018-09-06T17:41:51.247648-05:00", 
    "created_datetime": "2016-05-29T10:51:39.388599-05:00", 
    "workflow_version": "v1", 
    "analysis_id": "a13f3660-0bb4-477a-9b29-8b8073d4c2e1", 
    "submitter_id": "e28dfd98-3524-4910-8a3d-76cdd57987cf_count", 
    "workflow_type": "HTSeq - Counts", 
    "workflow_link": "https://github.com/NCI-GDC/htseq-cwl", 
    "state": "released", 
    "input_files": [
      {
        "experimental_strategy": "RNA-Seq", 
        "data_category": "Sequencing Reads", 
        "file_size": 11549847134, 
        "created_datetime": "2016-05-29T05:23:41.846686-05:00", 
        "data_format": "BAM", 
        "data_type": "Aligned Reads", 
        "state": "released", 
        "updated_datetime": "2018-11-15T21:56:00.379896-06:00", 
        "platform": "Illumina", 
        "md5sum": "99f3c6a373b794853cd9dd6fefc9e03d", 
        "access": "controlled", 
        "submitter_id": "721ddd36-0739-463c-83e7-efcd982ed784", 
        "file_name": "721ddd36-0739-463c-83e7-efcd982ed784_gdc_realn_rehead.bam", 
        "file_id": "dc57d941-0966-46bc-b143-7b3166342055"
      }
    ]
  }, 
  "access": "open", 
  "data_type": "Gene Expression Quantification", 
  "md5sum": "9df498654da2e7b6bf1b6d3355d1eb48", 
  "submitter_id": "e28dfd98-3524-4910-8a3d-76cdd57987cf_count", 
  "associated_entities": [
    {
      "entity_submitter_id": "TCGA-CJ-4899-01A-01R-1334-07", 
      "entity_type": "aliquot", 
      "entity_id": "8da87146-a8a4-4b2a-b25d-43cd0ac9d6e4", 
      "case_id": "900b5f21-e8fb-4a3f-b8e3-ef098716e508"
    }
  ], 
  "file_name": "e28dfd98-3524-4910-8a3d-76cdd57987cf.htseq.counts.gz", 
  "file_id": "b35121c7-34b1-4fc6-8b6c-c403e4ce467c"
},{
  "experimental_strategy": "RNA-Seq", 
  "data_category": "Transcriptome Profiling", 
  "file_size": 249920, 
  "data_format": "TXT", 
  "state": "released", 
  "analysis": {
    "updated_datetime": "2018-09-06T17:41:51.247648-05:00", 
    "created_datetime": "2016-05-30T18:50:32.702502-05:00", 
    "workflow_version": "v1", 
    "analysis_id": "2a3d179c-e452-4b50-9c92-e157fb9a98b3", 
    "submitter_id": "476de4e4-7dfd-41a8-a3c5-3ae05987093e_count", 
    "workflow_type": "HTSeq - Counts", 
    "workflow_link": "https://github.com/NCI-GDC/htseq-cwl", 
    "state": "released", 
    "input_files": [
      {
        "experimental_strategy": "RNA-Seq", 
        "data_category": "Sequencing Reads", 
        "file_size": 6944095467, 
        "created_datetime": "2016-05-30T06:04:53.112738-05:00", 
        "data_format": "BAM", 
        "data_type": "Aligned Reads", 
        "state": "released", 
        "updated_datetime": "2018-11-15T17:21:45.437138-06:00", 
        "platform": "Illumina", 
        "md5sum": "5caf89a15719a2fc7f5af970a64bdd28", 
        "access": "controlled", 
        "submitter_id": "6a8bc801-38eb-4a36-a041-325045a236ca", 
        "file_name": "6a8bc801-38eb-4a36-a041-325045a236ca_gdc_realn_rehead.bam", 
        "file_id": "02b8bc07-b070-4b42-afab-3dcfc7aa1ab6"
      }
    ]
  }, 
  "access": "open", 
  "data_type": "Gene Expression Quantification", 
  "md5sum": "4ee85f358d8f53b40e3cb48d922e9a99", 
  "submitter_id": "476de4e4-7dfd-41a8-a3c5-3ae05987093e_count", 
  "associated_entities": [
    {
      "entity_submitter_id": "TCGA-B0-5096-01A-01R-1420-07", 
      "entity_type": "aliquot", 
      "entity_id": "58289a3c-7ed1-419e-a345-6ec2fd373c66", 
      "case_id": "cf67eaf8-f5e6-41be-8992-cdb97091e1b0"
    }
  ], 
  "file_name": "476de4e4-7dfd-41a8-a3c5-3ae05987093e.htseq.counts.gz", 
  "file_id": "03fa41cb-b8b9-47ab-88d6-25852567da7b"
},{
  "experimental_strategy": "RNA-Seq", 
  "data_category": "Transcriptome Profiling", 
  "file_size": 258677, 
  "data_format": "TXT", 
  "state": "released", 
  "analysis": {
    "updated_datetime": "2018-09-06T17:41:51.247648-05:00", 
    "created_datetime": "2016-05-29T10:18:28.687056-05:00", 
    "workflow_version": "v1", 
    "analysis_id": "64b847ae-5d2d-4cd0-acae-d4aa9ba680cf", 
    "submitter_id": "17f1e25d-0177-4bf8-93c1-8d80a41b3164_count", 
    "workflow_type": "HTSeq - Counts", 
    "workflow_link": "https://github.com/NCI-GDC/htseq-cwl", 
    "state": "released", 
    "input_files": [
      {
        "experimental_strategy": "RNA-Seq", 
        "data_category": "Sequencing Reads", 
        "file_size": 12902785379, 
        "created_datetime": "2016-05-27T13:16:40.778010-05:00", 
        "data_format": "BAM", 
        "data_type": "Aligned Reads", 
        "state": "released", 
        "updated_datetime": "2018-11-15T21:12:37.513272-06:00", 
        "platform": "Illumina", 
        "md5sum": "b5d5fcb7b40a0571116b47be82b599c6", 
        "access": "controlled", 
        "submitter_id": "d246addc-2634-449a-8940-086cc752415f", 
        "file_name": "d246addc-2634-449a-8940-086cc752415f_gdc_realn_rehead.bam", 
        "file_id": "7cc79aff-85e9-4be7-a806-1212f1c783a9"
      }
    ]
  }, 
  "access": "open", 
  "data_type": "Gene Expression Quantification", 
  "md5sum": "1dd8bccc6bb4f3c3cd67402f6d2b7c4d", 
  "submitter_id": "17f1e25d-0177-4bf8-93c1-8d80a41b3164_count", 
  "associated_entities": [
    {
      "entity_submitter_id": "TCGA-CW-6088-11A-01R-1672-07", 
      "entity_type": "aliquot", 
      "entity_id": "9a417818-565f-4b35-800f-4ca427a54408", 
      "case_id": "4100b960-7963-4a1e-ba24-0a6526387e06"
    }
  ], 
  "file_name": "17f1e25d-0177-4bf8-93c1-8d80a41b3164.htseq.counts.gz", 
  "file_id": "5b9aec7f-1288-4ce8-a64c-f691f7e70971"
},{
  "experimental_strategy": "RNA-Seq", 
  "data_category": "Transcriptome Profiling", 
  "file_size": 256217, 
  "data_format": "TXT", 
  "state": "released", 
  "analysis": {
    "updated_datetime": "2018-09-06T17:41:51.247648-05:00", 
    "created_datetime": "2016-05-26T21:09:56.953686-05:00", 
    "workflow_version": "v1", 
    "analysis_id": "119f4dbb-e16b-42e2-8db4-b2c2e5c03977", 
    "submitter_id": "2e1b2787-8e16-4622-a1e0-3b96e6381e87_count", 
    "workflow_type": "HTSeq - Counts", 
    "workflow_link": "https://github.com/NCI-GDC/htseq-cwl", 
    "state": "released", 
    "input_files": [
      {
        "experimental_strategy": "RNA-Seq", 
        "data_category": "Sequencing Reads", 
        "file_size": 9984389727, 
        "created_datetime": "2016-05-25T23:38:20.399554-05:00", 
        "data_format": "BAM", 
        "data_type": "Aligned Reads", 
        "state": "released", 
        "updated_datetime": "2018-11-15T21:47:23.001784-06:00", 
        "platform": "Illumina", 
        "md5sum": "e1e733b92b7b69ef1f8e8feb19a198b6", 
        "access": "controlled", 
        "submitter_id": "f5ed935c-5676-42ae-8510-2c6b625ba64d", 
        "file_name": "f5ed935c-5676-42ae-8510-2c6b625ba64d_gdc_realn_rehead.bam", 
        "file_id": "cb0d5196-2e0d-4d13-8cca-e922465d0fd7"
      }
    ]
  }, 
  "access": "open", 
  "data_type": "Gene Expression Quantification", 
  "md5sum": "b25d51fff381c1d1efed46d84c58ba7e", 
  "submitter_id": "2e1b2787-8e16-4622-a1e0-3b96e6381e87_count", 
  "associated_entities": [
    {
      "entity_submitter_id": "TCGA-B8-A54J-01A-11R-A33J-07", 
      "entity_type": "aliquot", 
      "entity_id": "c59fa3d3-ce24-4d46-8d3e-e4b247768671", 
      "case_id": "09d7ce7a-774e-4784-9c9a-32b766fdb173"
    }
  ], 
  "file_name": "2e1b2787-8e16-4622-a1e0-3b96e6381e87.htseq.counts.gz", 
  "file_id": "ee9fdb10-0ec9-495f-a984-f540245ca385"
},{
  "experimental_strategy": "RNA-Seq", 
  "data_category": "Transcriptome Profiling", 
  "file_size": 253428, 
  "data_format": "TXT", 
  "state": "released", 
  "analysis": {
    "updated_datetime": "2018-09-06T17:41:51.247648-05:00", 
    "created_datetime": "2016-05-29T10:21:51.772595-05:00", 
    "workflow_version": "v1", 
    "analysis_id": "8dc188ff-3054-4d9f-9d6d-6ed4d6e17b11", 
    "submitter_id": "38a90283-962c-482d-99f1-bcb8cfb568bc_count", 
    "workflow_type": "HTSeq - Counts", 
    "workflow_link": "https://github.com/NCI-GDC/htseq-cwl", 
    "state": "released", 
    "input_files": [
      {
        "experimental_strategy": "RNA-Seq", 
        "data_category": "Sequencing Reads", 
        "file_size": 12975122174, 
        "created_datetime": "2016-05-27T17:47:18.395315-05:00", 
        "data_format": "BAM", 
        "data_type": "Aligned Reads", 
        "state": "released", 
        "updated_datetime": "2018-11-15T22:04:38.004773-06:00", 
        "platform": "Illumina", 
        "md5sum": "0cc3a871663d257c7e59a89561cec2ce", 
        "access": "controlled", 
        "submitter_id": "865112df-0602-420a-9612-b55116aff51d", 
        "file_name": "865112df-0602-420a-9612-b55116aff51d_gdc_realn_rehead.bam", 
        "file_id": "f56d27a8-7d77-4078-a2a1-4158d8917e80"
      }
    ]
  }, 
  "access": "open", 
  "data_type": "Gene Expression Quantification", 
  "md5sum": "535c17bc6884d77ed583eb390e79f538", 
  "submitter_id": "38a90283-962c-482d-99f1-bcb8cfb568bc_count", 
  "associated_entities": [
    {
      "entity_submitter_id": "TCGA-CZ-5456-01A-01R-1503-07", 
      "entity_type": "aliquot", 
      "entity_id": "ebc1d190-63dc-46fe-a2f6-3e8165e3966b", 
      "case_id": "467bf226-a646-4217-bce6-8d0f11c756eb"
    }
  ], 
  "file_name": "38a90283-962c-482d-99f1-bcb8cfb568bc.htseq.counts.gz", 
  "file_id": "4c93f570-d3e6-403d-9062-64c9962c6a2e"
},{
  "experimental_strategy": "RNA-Seq", 
  "data_category": "Transcriptome Profiling", 
  "file_size": 255804, 
  "data_format": "TXT", 
  "state": "released", 
  "analysis": {
    "updated_datetime": "2018-09-06T17:41:51.247648-05:00", 
    "created_datetime": "2016-05-30T18:23:50.937385-05:00", 
    "workflow_version": "v1", 
    "analysis_id": "db8820db-fed6-4ef7-88b9-e2a2270b24d1", 
    "submitter_id": "d493f215-ef46-4631-8687-95bf16692e3c_count", 
    "workflow_type": "HTSeq - Counts", 
    "workflow_link": "https://github.com/NCI-GDC/htseq-cwl", 
    "state": "released", 
    "input_files": [
      {
        "experimental_strategy": "RNA-Seq", 
        "data_category": "Sequencing Reads", 
        "file_size": 6685981741, 
        "created_datetime": "2016-05-30T04:24:57.130400-05:00", 
        "data_format": "BAM", 
        "data_type": "Aligned Reads", 
        "state": "released", 
        "updated_datetime": "2018-11-15T20:20:28.822215-06:00", 
        "platform": "Illumina", 
        "md5sum": "f063256dfb45861b3c1a1ca382c0a708", 
        "access": "controlled", 
        "submitter_id": "26cc8a23-e8f9-44e2-8428-dd0828b5f6fb", 
        "file_name": "26cc8a23-e8f9-44e2-8428-dd0828b5f6fb_gdc_realn_rehead.bam", 
        "file_id": "3a64b603-a057-4751-b9f3-879b77ffa34d"
      }
    ]
  }, 
  "access": "open", 
  "data_type": "Gene Expression Quantification", 
  "md5sum": "e32e8342b44b4f2aace1b38461d343cb", 
  "submitter_id": "d493f215-ef46-4631-8687-95bf16692e3c_count", 
  "associated_entities": [
    {
      "entity_submitter_id": "TCGA-B0-4688-01A-01R-1277-07", 
      "entity_type": "aliquot", 
      "entity_id": "d9b3816c-55ff-4765-983a-2376a450a9b8", 
      "case_id": "7a4283eb-00e8-4174-b6b9-6d98c65932c5"
    }
  ], 
  "file_name": "d493f215-ef46-4631-8687-95bf16692e3c.htseq.counts.gz", 
  "file_id": "7522df25-ca43-4c55-b374-e417b59917d6"
},{
  "experimental_strategy": "RNA-Seq", 
  "data_category": "Transcriptome Profiling", 
  "file_size": 258821, 
  "data_format": "TXT", 
  "state": "released", 
  "analysis": {
    "updated_datetime": "2018-09-06T17:41:51.247648-05:00", 
    "created_datetime": "2016-05-29T10:51:08.353655-05:00", 
    "workflow_version": "v1", 
    "analysis_id": "abb27b75-c51a-4c93-bb42-367788e61401", 
    "submitter_id": "2ac28765-d5c7-4361-afed-3adabd801ee1_count", 
    "workflow_type": "HTSeq - Counts", 
    "workflow_link": "https://github.com/NCI-GDC/htseq-cwl", 
    "state": "released", 
    "input_files": [
      {
        "experimental_strategy": "RNA-Seq", 
        "data_category": "Sequencing Reads", 
        "file_size": 8408882630, 
        "created_datetime": "2016-05-29T04:25:44.532010-05:00", 
        "data_format": "BAM", 
        "data_type": "Aligned Reads", 
        "state": "released", 
        "updated_datetime": "2018-11-15T20:46:44.319330-06:00", 
        "platform": "Illumina", 
        "md5sum": "b7e7ff091c38d580c5253b058522d91d", 
        "access": "controlled", 
        "submitter_id": "3c1956df-1c4c-412c-a1fb-81bbad3d42de", 
        "file_name": "3c1956df-1c4c-412c-a1fb-81bbad3d42de_gdc_realn_rehead.bam", 
        "file_id": "481342bb-6acd-4187-b47f-eb9f2697183a"
      }
    ]
  }, 
  "access": "open", 
  "data_type": "Gene Expression Quantification", 
  "md5sum": "0e2730d435b92ebd9549a73311580eec", 
  "submitter_id": "2ac28765-d5c7-4361-afed-3adabd801ee1_count", 
  "associated_entities": [
    {
      "entity_submitter_id": "TCGA-A3-3317-01A-02R-1325-07", 
      "entity_type": "aliquot", 
      "entity_id": "4956b898-4f6c-4acd-ae5a-a85964073ba0", 
      "case_id": "8ee720b5-6f3a-4921-85ab-70e75c0835b0"
    }
  ], 
  "file_name": "2ac28765-d5c7-4361-afed-3adabd801ee1.htseq.counts.gz", 
  "file_id": "ba6287ac-589d-46f6-ab46-e21e3b1660e6"
},{
  "experimental_strategy": "RNA-Seq", 
  "data_category": "Transcriptome Profiling", 
  "file_size": 253196, 
  "data_format": "TXT", 
  "state": "released", 
  "analysis": {
    "updated_datetime": "2018-09-06T17:41:51.247648-05:00", 
    "created_datetime": "2016-05-29T10:38:09.526732-05:00", 
    "workflow_version": "v1", 
    "analysis_id": "2a5124ec-8ce2-4931-a6cf-9f9e90dc08c4", 
    "submitter_id": "ecbab673-6313-4396-86aa-b06c67513c3b_count", 
    "workflow_type": "HTSeq - Counts", 
    "workflow_link": "https://github.com/NCI-GDC/htseq-cwl", 
    "state": "released", 
    "input_files": [
      {
        "experimental_strategy": "RNA-Seq", 
        "data_category": "Sequencing Reads", 
        "file_size": 9109084171, 
        "created_datetime": "2016-05-29T02:50:34.805947-05:00", 
        "data_format": "BAM", 
        "data_type": "Aligned Reads", 
        "state": "released", 
        "updated_datetime": "2018-11-15T20:46:44.319330-06:00", 
        "platform": "Illumina", 
        "md5sum": "f3220e50395e86d95515547616443d76", 
        "access": "controlled", 
        "submitter_id": "44ebf0da-ce2e-49d0-9497-13aedc651e92", 
        "file_name": "44ebf0da-ce2e-49d0-9497-13aedc651e92_gdc_realn_rehead.bam", 
        "file_id": "3f806259-f398-4994-8ab2-cf351dc0679e"
      }
    ]
  }, 
  "access": "open", 
  "data_type": "Gene Expression Quantification", 
  "md5sum": "4d9f58ca3bcf43c10ab0b840ee7274ce", 
  "submitter_id": "ecbab673-6313-4396-86aa-b06c67513c3b_count", 
  "associated_entities": [
    {
      "entity_submitter_id": "TCGA-B0-5400-01A-01R-1503-07", 
      "entity_type": "aliquot", 
      "entity_id": "d77d4850-de1b-4cff-93a1-3accc6a0cb46", 
      "case_id": "62f5ceb7-bb0b-4248-850b-cc1cf012f570"
    }
  ], 
  "file_name": "ecbab673-6313-4396-86aa-b06c67513c3b.htseq.counts.gz", 
  "file_id": "5b8fe43c-525f-4606-8e0d-05c9a77e6155"
},{
  "experimental_strategy": "RNA-Seq", 
  "data_category": "Transcriptome Profiling", 
  "file_size": 248806, 
  "data_format": "TXT", 
  "state": "released", 
  "analysis": {
    "updated_datetime": "2018-09-06T17:41:51.247648-05:00", 
    "created_datetime": "2016-05-30T18:23:10.507133-05:00", 
    "workflow_version": "v1", 
    "analysis_id": "1f85c6cb-8edf-4892-a333-c0aab24d6ea5", 
    "submitter_id": "ef5f4ebe-6b9e-4cc7-985c-e54a286a1f06_count", 
    "workflow_type": "HTSeq - Counts", 
    "workflow_link": "https://github.com/NCI-GDC/htseq-cwl", 
    "state": "released", 
    "input_files": [
      {
        "experimental_strategy": "RNA-Seq", 
        "data_category": "Sequencing Reads", 
        "file_size": 5779097336, 
        "created_datetime": "2016-05-30T02:54:44.749208-05:00", 
        "data_format": "BAM", 
        "data_type": "Aligned Reads", 
        "state": "released", 
        "updated_datetime": "2018-11-15T19:59:41.719344-06:00", 
        "platform": "Illumina", 
        "md5sum": "7b00665bc575d53d2b66427b8d500df9", 
        "access": "controlled", 
        "submitter_id": "38fd2b8c-e8d6-44f3-93d4-cb483e8bff30", 
        "file_name": "38fd2b8c-e8d6-44f3-93d4-cb483e8bff30_gdc_realn_rehead.bam", 
        "file_id": "0ff02b75-f5a3-468f-970e-d5fbc3a595d2"
      }
    ]
  }, 
  "access": "open", 
  "data_type": "Gene Expression Quantification", 
  "md5sum": "3da5381d98fd89f8536301984b2252fc", 
  "submitter_id": "ef5f4ebe-6b9e-4cc7-985c-e54a286a1f06_count", 
  "associated_entities": [
    {
      "entity_submitter_id": "TCGA-B8-4619-11A-01R-1758-07", 
      "entity_type": "aliquot", 
      "entity_id": "6f59075b-d162-4db4-ad9a-55e669635252", 
      "case_id": "78ec8bc9-e502-4f5b-b0f6-893718650352"
    }
  ], 
  "file_name": "ef5f4ebe-6b9e-4cc7-985c-e54a286a1f06.htseq.counts.gz", 
  "file_id": "6f6de937-59a5-4947-bbae-03c8637abbf5"
},{
  "experimental_strategy": "RNA-Seq", 
  "data_category": "Transcriptome Profiling", 
  "file_size": 247594, 
  "data_format": "TXT", 
  "state": "released", 
  "analysis": {
    "updated_datetime": "2018-09-06T17:41:51.247648-05:00", 
    "created_datetime": "2016-05-29T10:17:11.626348-05:00", 
    "workflow_version": "v1", 
    "analysis_id": "4fa8cbe7-8ae8-451f-9c6f-4209d7796c9d", 
    "submitter_id": "405e401d-d3fc-468c-8c63-c8dddf9b3ee3_count", 
    "workflow_type": "HTSeq - Counts", 
    "workflow_link": "https://github.com/NCI-GDC/htseq-cwl", 
    "state": "released", 
    "input_files": [
      {
        "experimental_strategy": "RNA-Seq", 
        "data_category": "Sequencing Reads", 
        "file_size": 8037206904, 
        "created_datetime": "2016-05-27T11:47:17.751239-05:00", 
        "data_format": "BAM", 
        "data_type": "Aligned Reads", 
        "state": "released", 
        "updated_datetime": "2018-11-15T20:08:12.509468-06:00", 
        "platform": "Illumina", 
        "md5sum": "5d875226f8c823b1a256135502234745", 
        "access": "controlled", 
        "submitter_id": "82e72a31-315f-41d3-9cf6-e3a03fbfef3c", 
        "file_name": "82e72a31-315f-41d3-9cf6-e3a03fbfef3c_gdc_realn_rehead.bam", 
        "file_id": "1bd36b75-60e6-4df5-a79b-fb5ff4b415d9"
      }
    ]
  }, 
  "access": "open", 
  "data_type": "Gene Expression Quantification", 
  "md5sum": "a777d2e4fcce5fb923c32f8ddca03c00", 
  "submitter_id": "405e401d-d3fc-468c-8c63-c8dddf9b3ee3_count", 
  "associated_entities": [
    {
      "entity_submitter_id": "TCGA-G6-A5PC-01A-11R-A33J-07", 
      "entity_type": "aliquot", 
      "entity_id": "66159afa-029a-49f4-a260-f9a405444140", 
      "case_id": "3f0a2571-c088-4735-8152-61f6fd60ac63"
    }
  ], 
  "file_name": "405e401d-d3fc-468c-8c63-c8dddf9b3ee3.htseq.counts.gz", 
  "file_id": "65473986-e4c6-4a43-a788-8c59bfbf166b"
},{
  "experimental_strategy": "RNA-Seq", 
  "data_category": "Transcriptome Profiling", 
  "file_size": 253595, 
  "data_format": "TXT", 
  "state": "released", 
  "analysis": {
    "updated_datetime": "2018-09-06T17:41:51.247648-05:00", 
    "created_datetime": "2016-05-30T18:32:38.261051-05:00", 
    "workflow_version": "v1", 
    "analysis_id": "039a23ec-55f7-420b-9b46-a94d41830c1e", 
    "submitter_id": "1e69236e-5526-4bf1-8de5-35d50a71f227_count", 
    "workflow_type": "HTSeq - Counts", 
    "workflow_link": "https://github.com/NCI-GDC/htseq-cwl", 
    "state": "released", 
    "input_files": [
      {
        "experimental_strategy": "RNA-Seq", 
        "data_category": "Sequencing Reads", 
        "file_size": 9269266995, 
        "created_datetime": "2016-05-29T19:18:14.627945-05:00", 
        "data_format": "BAM", 
        "data_type": "Aligned Reads", 
        "state": "released", 
        "updated_datetime": "2018-11-15T21:30:06.924734-06:00", 
        "platform": "Illumina", 
        "md5sum": "85a25bb90dde9cbac29ca182b71364d7", 
        "access": "controlled", 
        "submitter_id": "45c101ca-e0a4-4115-ad08-93defefdf1a7", 
        "file_name": "45c101ca-e0a4-4115-ad08-93defefdf1a7_gdc_realn_rehead.bam", 
        "file_id": "a2ad7348-fce7-4d22-9f05-f0287c33b3c3"
      }
    ]
  }, 
  "access": "open", 
  "data_type": "Gene Expression Quantification", 
  "md5sum": "391b4394a48b856fd9b435f82b8f78af", 
  "submitter_id": "1e69236e-5526-4bf1-8de5-35d50a71f227_count", 
  "associated_entities": [
    {
      "entity_submitter_id": "TCGA-B0-5100-01A-01R-1420-07", 
      "entity_type": "aliquot", 
      "entity_id": "ebef2e65-aaa0-4f86-ada2-9bf6815daba9", 
      "case_id": "9ceefc7e-fba9-47eb-a0ca-2bc1fccb5490"
    }
  ], 
  "file_name": "1e69236e-5526-4bf1-8de5-35d50a71f227.htseq.counts.gz", 
  "file_id": "0d189924-862a-4fc1-ae1c-85f13d5bf8ad"
},{
  "experimental_strategy": "RNA-Seq", 
  "data_category": "Transcriptome Profiling", 
  "file_size": 254003, 
  "data_format": "TXT", 
  "state": "released", 
  "analysis": {
    "updated_datetime": "2018-09-06T17:41:51.247648-05:00", 
    "created_datetime": "2016-05-26T21:07:12.542972-05:00", 
    "workflow_version": "v1", 
    "analysis_id": "053c3e20-b7be-4a8d-983f-0c4ff6e3272a", 
    "submitter_id": "e9d0a954-7b2d-42c1-a2e1-799a289cc5af_count", 
    "workflow_type": "HTSeq - Counts", 
    "workflow_link": "https://github.com/NCI-GDC/htseq-cwl", 
    "state": "released", 
    "input_files": [
      {
        "experimental_strategy": "RNA-Seq", 
        "data_category": "Sequencing Reads", 
        "file_size": 10448501463, 
        "created_datetime": "2016-05-25T20:06:23.077827-05:00", 
        "data_format": "BAM", 
        "data_type": "Aligned Reads", 
        "state": "released", 
        "updated_datetime": "2018-11-15T20:46:44.319330-06:00", 
        "platform": "Illumina", 
        "md5sum": "9383293c1cb11d801bb846d905793182", 
        "access": "controlled", 
        "submitter_id": "9016b8cd-20fc-4b77-9c94-dcdce3e8acbf", 
        "file_name": "9016b8cd-20fc-4b77-9c94-dcdce3e8acbf_gdc_realn_rehead.bam", 
        "file_id": "4aa43f1f-86b8-4fa5-b691-474fa7851815"
      }
    ]
  }, 
  "access": "open", 
  "data_type": "Gene Expression Quantification", 
  "md5sum": "cfa6d4efc4c0822ed1096016e739c84f", 
  "submitter_id": "e9d0a954-7b2d-42c1-a2e1-799a289cc5af_count", 
  "associated_entities": [
    {
      "entity_submitter_id": "TCGA-CW-5585-01A-01R-1541-07", 
      "entity_type": "aliquot", 
      "entity_id": "7694eaf3-732e-4b23-b8fe-ce713c1a4b18", 
      "case_id": "0487fc41-386c-4d76-9084-daf959bf5e98"
    }
  ], 
  "file_name": "e9d0a954-7b2d-42c1-a2e1-799a289cc5af.htseq.counts.gz", 
  "file_id": "14f53cea-e25d-45b0-b313-b5fe731ece9d"
},{
  "experimental_strategy": "RNA-Seq", 
  "data_category": "Transcriptome Profiling", 
  "file_size": 250306, 
  "data_format": "TXT", 
  "state": "released", 
  "analysis": {
    "updated_datetime": "2018-09-06T17:41:51.247648-05:00", 
    "created_datetime": "2016-05-29T11:15:22.836530-05:00", 
    "workflow_version": "v1", 
    "analysis_id": "6e28c34c-e73c-4f89-8f2a-63d7ba465ea2", 
    "submitter_id": "32a5a64b-7150-461d-859c-c40c6e92ba4b_count", 
    "workflow_type": "HTSeq - Counts", 
    "workflow_link": "https://github.com/NCI-GDC/htseq-cwl", 
    "state": "released", 
    "input_files": [
      {
        "experimental_strategy": "RNA-Seq", 
        "data_category": "Sequencing Reads", 
        "file_size": 7250665424, 
        "created_datetime": "2016-05-29T10:41:19.667540-05:00", 
        "data_format": "BAM", 
        "data_type": "Aligned Reads", 
        "state": "released", 
        "updated_datetime": "2018-11-15T22:04:38.004773-06:00", 
        "platform": "Illumina", 
        "md5sum": "15b8f6832a6814b46aeb1df1e14c6cc1", 
        "access": "controlled", 
        "submitter_id": "bcd5a1e2-792f-46a6-9a6b-9746bfcdbe7b", 
        "file_name": "bcd5a1e2-792f-46a6-9a6b-9746bfcdbe7b_gdc_realn_rehead.bam", 
        "file_id": "eea11659-648a-4771-ae4f-6eb8cf38ae72"
      }
    ]
  }, 
  "access": "open", 
  "data_type": "Gene Expression Quantification", 
  "md5sum": "12b419404eab73ab74df69110788caf8", 
  "submitter_id": "32a5a64b-7150-461d-859c-c40c6e92ba4b_count", 
  "associated_entities": [
    {
      "entity_submitter_id": "TCGA-BP-4167-01A-02R-1325-07", 
      "entity_type": "aliquot", 
      "entity_id": "b0d47e92-693d-41af-8df1-1c762ae35251", 
      "case_id": "e7bbc8a9-b63b-4967-812b-f9280a5e181e"
    }
  ], 
  "file_name": "32a5a64b-7150-461d-859c-c40c6e92ba4b.htseq.counts.gz", 
  "file_id": "82646973-df05-4938-95a0-f6c6ab3745fc"
},{
  "experimental_strategy": "RNA-Seq", 
  "data_category": "Transcriptome Profiling", 
  "file_size": 254039, 
  "data_format": "TXT", 
  "state": "released", 
  "analysis": {
    "updated_datetime": "2018-09-06T17:41:51.247648-05:00", 
    "created_datetime": "2016-05-30T18:22:01.670881-05:00", 
    "workflow_version": "v1", 
    "analysis_id": "83b64da9-5a49-4af4-83f2-c4a57b366691", 
    "submitter_id": "476bae8b-1fb6-4c6c-98ae-2a779a718e6f_count", 
    "workflow_type": "HTSeq - Counts", 
    "workflow_link": "https://github.com/NCI-GDC/htseq-cwl", 
    "state": "released", 
    "input_files": [
      {
        "experimental_strategy": "RNA-Seq", 
        "data_category": "Sequencing Reads", 
        "file_size": 11326279087, 
        "created_datetime": "2016-05-30T00:34:17.606008-05:00", 
        "data_format": "BAM", 
        "data_type": "Aligned Reads", 
        "state": "released", 
        "updated_datetime": "2018-11-15T21:47:23.001784-06:00", 
        "platform": "Illumina", 
        "md5sum": "819f0307aba1c12e69ad0a51fb9dfbb1", 
        "access": "controlled", 
        "submitter_id": "c6c57c23-4f57-42a8-bbf9-8a070c6b3cf5", 
        "file_name": "c6c57c23-4f57-42a8-bbf9-8a070c6b3cf5_gdc_realn_rehead.bam", 
        "file_id": "c72c24ca-205e-4a22-ab05-614de243b80e"
      }
    ]
  }, 
  "access": "open", 
  "data_type": "Gene Expression Quantification", 
  "md5sum": "178abeb6f65dbccda0650aa879eacd30", 
  "submitter_id": "476bae8b-1fb6-4c6c-98ae-2a779a718e6f_count", 
  "associated_entities": [
    {
      "entity_submitter_id": "TCGA-B8-5164-01A-01R-1420-07", 
      "entity_type": "aliquot", 
      "entity_id": "f566d4a3-4e16-4a6c-9efa-e527fcc51e76", 
      "case_id": "766999d7-fa28-415b-8783-be62b1b2fd70"
    }
  ], 
  "file_name": "476bae8b-1fb6-4c6c-98ae-2a779a718e6f.htseq.counts.gz", 
  "file_id": "1af298c0-84b1-4e32-81d0-e627c8dbd8b0"
},{
  "experimental_strategy": "RNA-Seq", 
  "data_category": "Transcriptome Profiling", 
  "file_size": 262470, 
  "data_format": "TXT", 
  "state": "released", 
  "analysis": {
    "updated_datetime": "2018-09-06T17:41:51.247648-05:00", 
    "created_datetime": "2016-05-29T10:21:40.126361-05:00", 
    "workflow_version": "v1", 
    "analysis_id": "0bff01dc-19b6-4113-b4fa-68a38e72b284", 
    "submitter_id": "6e2447ba-25fb-4c53-bf2f-4ee1e3642da2_count", 
    "workflow_type": "HTSeq - Counts", 
    "workflow_link": "https://github.com/NCI-GDC/htseq-cwl", 
    "state": "released", 
    "input_files": [
      {
        "experimental_strategy": "RNA-Seq", 
        "data_category": "Sequencing Reads", 
        "file_size": 12354322338, 
        "created_datetime": "2016-05-27T17:27:35.199411-05:00", 
        "data_format": "BAM", 
        "data_type": "Aligned Reads", 
        "state": "released", 
        "updated_datetime": "2018-11-15T21:56:00.379896-06:00", 
        "platform": "Illumina", 
        "md5sum": "fce8a084c26fe8b790cb890c896dd59f", 
        "access": "controlled", 
        "submitter_id": "47852393-9f29-45c1-b86e-edae9d262d9b", 
        "file_name": "47852393-9f29-45c1-b86e-edae9d262d9b_gdc_realn_rehead.bam", 
        "file_id": "dfb219c9-3bf0-4e2c-b044-44ad0582c3cc"
      }
    ]
  }, 
  "access": "open", 
  "data_type": "Gene Expression Quantification", 
  "md5sum": "366128808a96436db4746cc3cf6ec5da", 
  "submitter_id": "6e2447ba-25fb-4c53-bf2f-4ee1e3642da2_count", 
  "associated_entities": [
    {
      "entity_submitter_id": "TCGA-A3-3376-01A-02R-1420-07", 
      "entity_type": "aliquot", 
      "entity_id": "912e1936-9538-44c4-b2da-d553a06bb61f", 
      "case_id": "46240f32-116b-470c-9846-3616a6db4f2e"
    }
  ], 
  "file_name": "6e2447ba-25fb-4c53-bf2f-4ee1e3642da2.htseq.counts.gz", 
  "file_id": "634bb31d-2277-4e91-a1e9-cb5824dea2b1"
},{
  "experimental_strategy": "RNA-Seq", 
  "data_category": "Transcriptome Profiling", 
  "file_size": 255271, 
  "data_format": "TXT", 
  "state": "released", 
  "analysis": {
    "updated_datetime": "2018-09-06T17:41:51.247648-05:00", 
    "created_datetime": "2016-05-30T18:30:46.005138-05:00", 
    "workflow_version": "v1", 
    "analysis_id": "d07d3436-edcb-452a-ad91-246caa12c930", 
    "submitter_id": "a842f65f-8e47-4ddb-81aa-a4acff6b4963_count", 
    "workflow_type": "HTSeq - Counts", 
    "workflow_link": "https://github.com/NCI-GDC/htseq-cwl", 
    "state": "released", 
    "input_files": [
      {
        "experimental_strategy": "RNA-Seq", 
        "data_category": "Sequencing Reads", 
        "file_size": 8149331138, 
        "created_datetime": "2016-05-29T14:39:39.250001-05:00", 
        "data_format": "BAM", 
        "data_type": "Aligned Reads", 
        "state": "released", 
        "updated_datetime": "2018-11-15T20:20:28.822215-06:00", 
        "platform": "Illumina", 
        "md5sum": "7f9ba3aaf60c34aca0e55600d86945f5", 
        "access": "controlled", 
        "submitter_id": "bd087e8d-c7f1-4d9e-92f5-6826f18fcbfb", 
        "file_name": "bd087e8d-c7f1-4d9e-92f5-6826f18fcbfb_gdc_realn_rehead.bam", 
        "file_id": "336cebb5-05b3-4601-8375-5f3f04e9fa6c"
      }
    ]
  }, 
  "access": "open", 
  "data_type": "Gene Expression Quantification", 
  "md5sum": "c4860fecc2c9741b094d0a1aacdbd8b6", 
  "submitter_id": "a842f65f-8e47-4ddb-81aa-a4acff6b4963_count", 
  "associated_entities": [
    {
      "entity_submitter_id": "TCGA-B8-5549-11A-01R-1541-07", 
      "entity_type": "aliquot", 
      "entity_id": "d44bd908-b2b4-4f7e-8d10-7719d866b9df", 
      "case_id": "98dea82b-46f9-4b77-be8a-06669bcf731b"
    }
  ], 
  "file_name": "a842f65f-8e47-4ddb-81aa-a4acff6b4963.htseq.counts.gz", 
  "file_id": "60d1dfdb-b77a-4b68-baf3-02055ba74154"
},{
  "experimental_strategy": "RNA-Seq", 
  "data_category": "Transcriptome Profiling", 
  "file_size": 254185, 
  "data_format": "TXT", 
  "state": "released", 
  "analysis": {
    "updated_datetime": "2018-09-06T17:41:51.247648-05:00", 
    "created_datetime": "2016-05-29T10:31:48.277277-05:00", 
    "workflow_version": "v1", 
    "analysis_id": "49d71f1c-50de-48f5-82bb-42f66fb15421", 
    "submitter_id": "130e22b9-5b91-437a-88be-aefaced5bb5e_count", 
    "workflow_type": "HTSeq - Counts", 
    "workflow_link": "https://github.com/NCI-GDC/htseq-cwl", 
    "state": "released", 
    "input_files": [
      {
        "experimental_strategy": "RNA-Seq", 
        "data_category": "Sequencing Reads", 
        "file_size": 6799812276, 
        "created_datetime": "2016-05-28T13:10:08.408296-05:00", 
        "data_format": "BAM", 
        "data_type": "Aligned Reads", 
        "state": "released", 
        "updated_datetime": "2018-11-15T21:21:29.863147-06:00", 
        "platform": "Illumina", 
        "md5sum": "b174bfc65508d9e857c64e106534867d", 
        "access": "controlled", 
        "submitter_id": "3f684e89-a2c5-469f-8271-32312440cce3", 
        "file_name": "3f684e89-a2c5-469f-8271-32312440cce3_gdc_realn_rehead.bam", 
        "file_id": "8a583b00-5833-44d5-9e44-412e374ffebb"
      }
    ]
  }, 
  "access": "open", 
  "data_type": "Gene Expression Quantification", 
  "md5sum": "1b67a3ba9ab4b2ab46d02555a895968b", 
  "submitter_id": "130e22b9-5b91-437a-88be-aefaced5bb5e_count", 
  "associated_entities": [
    {
      "entity_submitter_id": "TCGA-B0-5703-11A-01R-1541-07", 
      "entity_type": "aliquot", 
      "entity_id": "629a955f-252f-45f5-9289-59349e0b23f3", 
      "case_id": "576ea0ef-3abb-479d-adb7-ba646cee344e"
    }
  ], 
  "file_name": "130e22b9-5b91-437a-88be-aefaced5bb5e.htseq.counts.gz", 
  "file_id": "97241ffc-4360-42a2-8b7f-2155ef1f45fc"
},{
  "experimental_strategy": "RNA-Seq", 
  "data_category": "Transcriptome Profiling", 
  "file_size": 250244, 
  "data_format": "TXT", 
  "state": "released", 
  "analysis": {
    "updated_datetime": "2018-09-06T17:41:51.247648-05:00", 
    "created_datetime": "2016-05-29T10:18:36.665599-05:00", 
    "workflow_version": "v1", 
    "analysis_id": "552af5c8-0702-4d3a-b2e6-74138a709490", 
    "submitter_id": "be68c6d8-3f37-4080-8ac7-4032756d071d_count", 
    "workflow_type": "HTSeq - Counts", 
    "workflow_link": "https://github.com/NCI-GDC/htseq-cwl", 
    "state": "released", 
    "input_files": [
      {
        "experimental_strategy": "RNA-Seq", 
        "data_category": "Sequencing Reads", 
        "file_size": 7950884842, 
        "created_datetime": "2016-05-27T13:22:32.703973-05:00", 
        "data_format": "BAM", 
        "data_type": "Aligned Reads", 
        "state": "released", 
        "updated_datetime": "2018-11-15T21:38:44.655215-06:00", 
        "platform": "Illumina", 
        "md5sum": "8ab343baba382b368e34f3d15024c1ff", 
        "access": "controlled", 
        "submitter_id": "784dd199-3b19-4b0d-a25a-d98c0aa23d4a", 
        "file_name": "784dd199-3b19-4b0d-a25a-d98c0aa23d4a_gdc_realn_rehead.bam", 
        "file_id": "aa6c4176-0322-4c01-bf54-cc6cd5a8e3a7"
      }
    ]
  }, 
  "access": "open", 
  "data_type": "Gene Expression Quantification", 
  "md5sum": "874d2e0aca89683bbb79cac906ed2f42", 
  "submitter_id": "be68c6d8-3f37-4080-8ac7-4032756d071d_count", 
  "associated_entities": [
    {
      "entity_submitter_id": "TCGA-B0-4839-01A-01R-1305-07", 
      "entity_type": "aliquot", 
      "entity_id": "66a8dca9-cbca-4123-856f-bad5d1402523", 
      "case_id": "414056a2-b1dc-4741-b9b9-fda306da6ad6"
    }
  ], 
  "file_name": "be68c6d8-3f37-4080-8ac7-4032756d071d.htseq.counts.gz", 
  "file_id": "12b86bf2-36cd-4351-afbd-55547cc90fe8"
},{
  "experimental_strategy": "RNA-Seq", 
  "data_category": "Transcriptome Profiling", 
  "file_size": 258524, 
  "annotations": [
    {
      "status": "Approved", 
      "entity_type": "case", 
      "created_datetime": "2011-02-05T00:00:00", 
      "notes": "[intgen.org]: Prior Malignancy", 
      "entity_submitter_id": "TCGA-CJ-4894", 
      "classification": "Notification", 
      "state": "released", 
      "annotation_id": "3f579b5b-8add-5005-a716-242218541be9", 
      "updated_datetime": "2018-08-23T16:36:27.780612-05:00", 
      "entity_id": "d1e4f4c0-08cc-4012-9372-9ab987d80dab", 
      "submitter_id": "1274", 
      "category": "Prior malignancy", 
      "case_id": "d1e4f4c0-08cc-4012-9372-9ab987d80dab"
    }
  ], 
  "data_format": "TXT", 
  "data_type": "Gene Expression Quantification", 
  "state": "released", 
  "analysis": {
    "updated_datetime": "2018-09-06T17:41:51.247648-05:00", 
    "created_datetime": "2016-05-30T18:51:26.420993-05:00", 
    "workflow_version": "v1", 
    "analysis_id": "4129d5be-f1bd-4db6-aea8-4e1603f98ffd", 
    "submitter_id": "e1c0a5ef-a95e-41c8-9c03-60cb6b767709_count", 
    "workflow_type": "HTSeq - Counts", 
    "workflow_link": "https://github.com/NCI-GDC/htseq-cwl", 
    "state": "released", 
    "input_files": [
      {
        "experimental_strategy": "RNA-Seq", 
        "data_category": "Sequencing Reads", 
        "file_size": 9913794032, 
        "created_datetime": "2016-05-30T08:07:12.477278-05:00", 
        "data_format": "BAM", 
        "data_type": "Aligned Reads", 
        "state": "released", 
        "updated_datetime": "2018-11-15T20:57:47.372612-06:00", 
        "platform": "Illumina", 
        "md5sum": "9f288f5a8874f364cebe6f16911da8d8", 
        "access": "controlled", 
        "submitter_id": "38291d49-8ee2-448c-8886-fd78eff37d85", 
        "file_name": "38291d49-8ee2-448c-8886-fd78eff37d85_gdc_realn_rehead.bam", 
        "file_id": "6347869e-e10b-42a5-aae4-ce8bd15c2d94"
      }
    ]
  }, 
  "access": "open", 
  "md5sum": "12a6256cb4cfb7697716e3dcbd632f96", 
  "submitter_id": "e1c0a5ef-a95e-41c8-9c03-60cb6b767709_count", 
  "associated_entities": [
    {
      "entity_submitter_id": "TCGA-CJ-4894-01A-01R-1305-07", 
      "entity_type": "aliquot", 
      "entity_id": "1c034968-8daa-4df7-a6cc-ac17b02869ae", 
      "case_id": "d1e4f4c0-08cc-4012-9372-9ab987d80dab"
    }
  ], 
  "file_name": "e1c0a5ef-a95e-41c8-9c03-60cb6b767709.htseq.counts.gz", 
  "file_id": "ca0cdf20-987d-4e07-a368-bcf34e228c0e"
},{
  "experimental_strategy": "RNA-Seq", 
  "data_category": "Transcriptome Profiling", 
  "file_size": 254148, 
  "data_format": "TXT", 
  "state": "released", 
  "analysis": {
    "updated_datetime": "2018-09-06T17:41:51.247648-05:00", 
    "created_datetime": "2016-05-30T19:00:38.958874-05:00", 
    "workflow_version": "v1", 
    "analysis_id": "40650abf-0179-43c1-9bd9-e9c0b7fb4cae", 
    "submitter_id": "d99d874c-b050-466d-9475-48d8af5ad972_count", 
    "workflow_type": "HTSeq - Counts", 
    "workflow_link": "https://github.com/NCI-GDC/htseq-cwl", 
    "state": "released", 
    "input_files": [
      {
        "experimental_strategy": "RNA-Seq", 
        "data_category": "Sequencing Reads", 
        "file_size": 8028055893, 
        "created_datetime": "2016-05-29T22:23:23.440636-05:00", 
        "data_format": "BAM", 
        "data_type": "Aligned Reads", 
        "state": "released", 
        "updated_datetime": "2018-11-15T21:47:23.001784-06:00", 
        "platform": "Illumina", 
        "md5sum": "5b0bd9191a06f3c1814d24faa480a374", 
        "access": "controlled", 
        "submitter_id": "468188a6-9941-412d-b289-80674a86698f", 
        "file_name": "468188a6-9941-412d-b289-80674a86698f_gdc_realn_rehead.bam", 
        "file_id": "c6b0bb66-85b6-4634-93e0-983fdcdbbfb4"
      }
    ]
  }, 
  "access": "open", 
  "data_type": "Gene Expression Quantification", 
  "md5sum": "118d1bae1222b8acbb70bc0327014a50", 
  "submitter_id": "d99d874c-b050-466d-9475-48d8af5ad972_count", 
  "associated_entities": [
    {
      "entity_submitter_id": "TCGA-BP-5187-01A-01R-1426-07", 
      "entity_type": "aliquot", 
      "entity_id": "4994e995-7e35-49be-a10f-45909d60daef", 
      "case_id": "f217a4f9-d8d8-440e-b73a-5f0448b58c4f"
    }
  ], 
  "file_name": "d99d874c-b050-466d-9475-48d8af5ad972.htseq.counts.gz", 
  "file_id": "c24021f0-9c8d-4c99-9062-3b432ccbd373"
},{
  "experimental_strategy": "RNA-Seq", 
  "data_category": "Transcriptome Profiling", 
  "file_size": 255928, 
  "data_format": "TXT", 
  "state": "released", 
  "analysis": {
    "updated_datetime": "2018-09-06T17:41:51.247648-05:00", 
    "created_datetime": "2016-05-30T19:01:35.402642-05:00", 
    "workflow_version": "v1", 
    "analysis_id": "531fb527-ea74-437b-a29e-94ff3f09dc55", 
    "submitter_id": "2a659746-7292-4590-add0-c5915e513a7a_count", 
    "workflow_type": "HTSeq - Counts", 
    "workflow_link": "https://github.com/NCI-GDC/htseq-cwl", 
    "state": "released", 
    "input_files": [
      {
        "experimental_strategy": "RNA-Seq", 
        "data_category": "Sequencing Reads", 
        "file_size": 7643381695, 
        "created_datetime": "2016-05-30T00:02:48.500415-05:00", 
        "data_format": "BAM", 
        "data_type": "Aligned Reads", 
        "state": "released", 
        "updated_datetime": "2018-11-15T20:46:44.319330-06:00", 
        "platform": "Illumina", 
        "md5sum": "d24c6e0088cc57e9d81c647907cf8241", 
        "access": "controlled", 
        "submitter_id": "bc832d23-981f-40d4-9358-7df907bd38d5", 
        "file_name": "bc832d23-981f-40d4-9358-7df907bd38d5_gdc_realn_rehead.bam", 
        "file_id": "4266b849-42bc-4449-8c49-bea81d0e3b46"
      }
    ]
  }, 
  "access": "open", 
  "data_type": "Gene Expression Quantification", 
  "md5sum": "374e634bcb0507437f11398104e19885", 
  "submitter_id": "2a659746-7292-4590-add0-c5915e513a7a_count", 
  "associated_entities": [
    {
      "entity_submitter_id": "TCGA-B0-5110-01A-01R-1420-07", 
      "entity_type": "aliquot", 
      "entity_id": "790fb55e-0277-4894-b6e3-754b7117480a", 
      "case_id": "f3a921d5-7a6d-4a6e-893b-a5e1d3f4750b"
    }
  ], 
  "file_name": "2a659746-7292-4590-add0-c5915e513a7a.htseq.counts.gz", 
  "file_id": "eff6ad73-e101-4d08-8027-34f360b218a3"
},{
  "experimental_strategy": "RNA-Seq", 
  "data_category": "Transcriptome Profiling", 
  "file_size": 260706, 
  "data_format": "TXT", 
  "state": "released", 
  "analysis": {
    "updated_datetime": "2018-09-06T17:41:51.247648-05:00", 
    "created_datetime": "2016-05-26T21:26:02.735187-05:00", 
    "workflow_version": "v1", 
    "analysis_id": "40a8c2ed-e90a-4ee9-9345-c74c0c74f8b7", 
    "submitter_id": "df0b7118-2a68-420e-a1dd-236e05bc8fe8_count", 
    "workflow_type": "HTSeq - Counts", 
    "workflow_link": "https://github.com/NCI-GDC/htseq-cwl", 
    "state": "released", 
    "input_files": [
      {
        "experimental_strategy": "RNA-Seq", 
        "data_category": "Sequencing Reads", 
        "file_size": 14395859876, 
        "created_datetime": "2016-05-26T20:11:09.445612-05:00", 
        "data_format": "BAM", 
        "data_type": "Aligned Reads", 
        "state": "released", 
        "updated_datetime": "2018-11-15T20:20:28.822215-06:00", 
        "platform": "Illumina", 
        "md5sum": "b3687558ff2a7951538dc0e32b70a518", 
        "access": "controlled", 
        "submitter_id": "47dc2291-0f6d-40a8-b694-0b374c07b604", 
        "file_name": "47dc2291-0f6d-40a8-b694-0b374c07b604_gdc_realn_rehead.bam", 
        "file_id": "32ee50d3-afbd-40b3-baba-1ff094d6898c"
      }
    ]
  }, 
  "access": "open", 
  "data_type": "Gene Expression Quantification", 
  "md5sum": "4a3c61e87a63a44404bd1397dbc22e70", 
  "submitter_id": "df0b7118-2a68-420e-a1dd-236e05bc8fe8_count", 
  "associated_entities": [
    {
      "entity_submitter_id": "TCGA-BP-4972-01A-01R-1334-07", 
      "entity_type": "aliquot", 
      "entity_id": "16592e29-3237-46fc-9829-42bd338944f8", 
      "case_id": "2a9c4ce5-f5b3-4d3e-b6f5-07a9369096b8"
    }
  ], 
  "file_name": "df0b7118-2a68-420e-a1dd-236e05bc8fe8.htseq.counts.gz", 
  "file_id": "df694ecc-60ce-4720-9733-cdd9d9012da9"
},{
  "experimental_strategy": "RNA-Seq", 
  "data_category": "Transcriptome Profiling", 
  "file_size": 259241, 
  "data_format": "TXT", 
  "state": "released", 
  "analysis": {
    "updated_datetime": "2018-09-06T17:41:51.247648-05:00", 
    "created_datetime": "2016-05-29T10:20:22.579918-05:00", 
    "workflow_version": "v1", 
    "analysis_id": "79c089c2-1cd7-4047-a722-3d6bb71548ef", 
    "submitter_id": "21df2113-117e-429d-bf2f-5812800add68_count", 
    "workflow_type": "HTSeq - Counts", 
    "workflow_link": "https://github.com/NCI-GDC/htseq-cwl", 
    "state": "released", 
    "input_files": [
      {
        "experimental_strategy": "RNA-Seq", 
        "data_category": "Sequencing Reads", 
        "file_size": 11420603161, 
        "created_datetime": "2016-05-27T15:49:40.893117-05:00", 
        "data_format": "BAM", 
        "data_type": "Aligned Reads", 
        "state": "released", 
        "updated_datetime": "2018-11-15T19:59:41.719344-06:00", 
        "platform": "Illumina", 
        "md5sum": "c77d76203df9cd6054db399101fa39a5", 
        "access": "controlled", 
        "submitter_id": "42917be5-24ef-490c-8245-8ad9babd44c0", 
        "file_name": "42917be5-24ef-490c-8245-8ad9babd44c0_gdc_realn_rehead.bam", 
        "file_id": "1090ddac-db40-46f0-87a3-dd33d89fa3e0"
      }
    ]
  }, 
  "access": "open", 
  "data_type": "Gene Expression Quantification", 
  "md5sum": "02df08502a2bb0ddcb9862982974a9ea", 
  "submitter_id": "21df2113-117e-429d-bf2f-5812800add68_count", 
  "associated_entities": [
    {
      "entity_submitter_id": "TCGA-B0-4816-01A-01R-1503-07", 
      "entity_type": "aliquot", 
      "entity_id": "52917ca9-123b-4366-a852-99bcb5982284", 
      "case_id": "44130745-0b09-4201-829f-cc634f462d3b"
    }
  ], 
  "file_name": "21df2113-117e-429d-bf2f-5812800add68.htseq.counts.gz", 
  "file_id": "4ed00a32-79e3-440c-9550-36954379bee7"
},{
  "experimental_strategy": "RNA-Seq", 
  "data_category": "Transcriptome Profiling", 
  "file_size": 256863, 
  "data_format": "TXT", 
  "state": "released", 
  "analysis": {
    "updated_datetime": "2018-09-06T17:41:51.247648-05:00", 
    "created_datetime": "2016-05-30T19:05:06.335761-05:00", 
    "workflow_version": "v1", 
    "analysis_id": "00b64a01-696b-490e-949a-f2523189366f", 
    "submitter_id": "be5d2862-2042-43f3-9469-9c8c599e21fc_count", 
    "workflow_type": "HTSeq - Counts", 
    "workflow_link": "https://github.com/NCI-GDC/htseq-cwl", 
    "state": "released", 
    "input_files": [
      {
        "experimental_strategy": "RNA-Seq", 
        "data_category": "Sequencing Reads", 
        "file_size": 10138305007, 
        "created_datetime": "2016-05-30T15:27:21.418182-05:00", 
        "data_format": "BAM", 
        "data_type": "Aligned Reads", 
        "state": "released", 
        "updated_datetime": "2018-11-15T21:21:29.863147-06:00", 
        "platform": "Illumina", 
        "md5sum": "12a92f7153247d110774b960cf166654", 
        "access": "controlled", 
        "submitter_id": "baa35259-3525-4599-9c50-1d7e0bfbf985", 
        "file_name": "baa35259-3525-4599-9c50-1d7e0bfbf985_gdc_realn_rehead.bam", 
        "file_id": "8f1a168d-8ac6-4dbd-bb5a-06e785f9ecad"
      }
    ]
  }, 
  "access": "open", 
  "data_type": "Gene Expression Quantification", 
  "md5sum": "8e41badb303b8b3548e9362c0c198913", 
  "submitter_id": "be5d2862-2042-43f3-9469-9c8c599e21fc_count", 
  "associated_entities": [
    {
      "entity_submitter_id": "TCGA-CJ-4889-01A-01R-1305-07", 
      "entity_type": "aliquot", 
      "entity_id": "2371d694-15b2-411a-92e5-637aa810efb8", 
      "case_id": "f964511a-09ed-4a56-a477-0ab1cf067275"
    }
  ], 
  "file_name": "be5d2862-2042-43f3-9469-9c8c599e21fc.htseq.counts.gz", 
  "file_id": "12e6deea-2ad5-46f2-a3f9-b7d16a03f5b2"
},{
  "experimental_strategy": "RNA-Seq", 
  "data_category": "Transcriptome Profiling", 
  "file_size": 253943, 
  "data_format": "TXT", 
  "state": "released", 
  "analysis": {
    "updated_datetime": "2018-09-06T17:41:51.247648-05:00", 
    "created_datetime": "2016-05-29T10:15:22.465546-05:00", 
    "workflow_version": "v1", 
    "analysis_id": "98a90481-4cd2-4ecb-ae2f-8a2d41fdae0c", 
    "submitter_id": "46649617-64ad-4fdb-9266-150e2fc6a54d_count", 
    "workflow_type": "HTSeq - Counts", 
    "workflow_link": "https://github.com/NCI-GDC/htseq-cwl", 
    "state": "released", 
    "input_files": [
      {
        "experimental_strategy": "RNA-Seq", 
        "data_category": "Sequencing Reads", 
        "file_size": 7206653771, 
        "created_datetime": "2016-05-27T09:09:06.270971-05:00", 
        "data_format": "BAM", 
        "data_type": "Aligned Reads", 
        "state": "released", 
        "updated_datetime": "2018-11-15T20:46:44.319330-06:00", 
        "platform": "Illumina", 
        "md5sum": "9d6f7c509958daa53019b9a4b48276cb", 
        "access": "controlled", 
        "submitter_id": "3e0366e4-f1a8-479c-9c1c-156d10fca98a", 
        "file_name": "3e0366e4-f1a8-479c-9c1c-156d10fca98a_gdc_realn_rehead.bam", 
        "file_id": "47d09492-38c6-4c86-8b6e-3a51dc4f2c51"
      }
    ]
  }, 
  "access": "open", 
  "data_type": "Gene Expression Quantification", 
  "md5sum": "2d92cfd2303a639aa30a4920a35069d4", 
  "submitter_id": "46649617-64ad-4fdb-9266-150e2fc6a54d_count", 
  "associated_entities": [
    {
      "entity_submitter_id": "TCGA-BP-4165-01A-02R-1289-07", 
      "entity_type": "aliquot", 
      "entity_id": "f50c8533-64d4-467b-b05e-01fdb6562853", 
      "case_id": "3c1b6de7-c45f-4d86-be4b-a72ca7ca7cf9"
    }
  ], 
  "file_name": "46649617-64ad-4fdb-9266-150e2fc6a54d.htseq.counts.gz", 
  "file_id": "ac2a076b-8f33-4526-a43e-5b47606e2d4a"
},{
  "experimental_strategy": "RNA-Seq", 
  "data_category": "Transcriptome Profiling", 
  "file_size": 257644, 
  "data_format": "TXT", 
  "state": "released", 
  "analysis": {
    "updated_datetime": "2018-09-06T17:41:51.247648-05:00", 
    "created_datetime": "2016-05-30T18:49:56.175061-05:00", 
    "workflow_version": "v1", 
    "analysis_id": "e4183713-497d-4a25-9632-0493afd37b38", 
    "submitter_id": "ace931f9-743c-4699-9198-2a93bf20b6aa_count", 
    "workflow_type": "HTSeq - Counts", 
    "workflow_link": "https://github.com/NCI-GDC/htseq-cwl", 
    "state": "released", 
    "input_files": [
      {
        "experimental_strategy": "RNA-Seq", 
        "data_category": "Sequencing Reads", 
        "file_size": 11371578077, 
        "created_datetime": "2016-05-30T04:46:10.342956-05:00", 
        "data_format": "BAM", 
        "data_type": "Aligned Reads", 
        "state": "released", 
        "updated_datetime": "2018-11-15T21:56:00.379896-06:00", 
        "platform": "Illumina", 
        "md5sum": "6173888340ed960ca7fd7b8ad10b3606", 
        "access": "controlled", 
        "submitter_id": "0d56f06b-b65a-4497-b263-533e4b85b42a", 
        "file_name": "0d56f06b-b65a-4497-b263-533e4b85b42a_gdc_realn_rehead.bam", 
        "file_id": "e0a2842a-4053-4f7f-ad81-1c03f540a56b"
      }
    ]
  }, 
  "access": "open", 
  "data_type": "Gene Expression Quantification", 
  "md5sum": "46a95bd50e702d37e27e1f90914f5646", 
  "submitter_id": "ace931f9-743c-4699-9198-2a93bf20b6aa_count", 
  "associated_entities": [
    {
      "entity_submitter_id": "TCGA-BP-4981-01A-01R-1334-07", 
      "entity_type": "aliquot", 
      "entity_id": "5d41239a-7e24-4d75-b4e7-21eb4a48dc4d", 
      "case_id": "ce0ab696-4e50-4b05-a7e5-5191c257bfbe"
    }
  ], 
  "file_name": "ace931f9-743c-4699-9198-2a93bf20b6aa.htseq.counts.gz", 
  "file_id": "9e109fbe-8a9c-4f4e-8c7f-4d207f4bb71a"
},{
  "experimental_strategy": "RNA-Seq", 
  "data_category": "Transcriptome Profiling", 
  "file_size": 254357, 
  "data_format": "TXT", 
  "state": "released", 
  "analysis": {
    "updated_datetime": "2018-09-06T17:41:51.247648-05:00", 
    "created_datetime": "2016-05-26T21:09:23.121976-05:00", 
    "workflow_version": "v1", 
    "analysis_id": "42974aab-7705-477f-b420-dbcf1de2f6ab", 
    "submitter_id": "91f4add6-50e3-48a0-b332-2946389309db_count", 
    "workflow_type": "HTSeq - Counts", 
    "workflow_link": "https://github.com/NCI-GDC/htseq-cwl", 
    "state": "released", 
    "input_files": [
      {
        "experimental_strategy": "RNA-Seq", 
        "data_category": "Sequencing Reads", 
        "file_size": 11784471982, 
        "created_datetime": "2016-05-25T22:56:33.144496-05:00", 
        "data_format": "BAM", 
        "data_type": "Aligned Reads", 
        "state": "released", 
        "updated_datetime": "2018-11-15T21:12:37.513272-06:00", 
        "platform": "Illumina", 
        "md5sum": "48935942023f4b12f952a7063fc1a7d6", 
        "access": "controlled", 
        "submitter_id": "7d81a6c5-d44c-498c-bda4-75cde5b88e23", 
        "file_name": "7d81a6c5-d44c-498c-bda4-75cde5b88e23_gdc_realn_rehead.bam", 
        "file_id": "793319f7-8d6d-4225-8890-0342508d0a01"
      }
    ]
  }, 
  "access": "open", 
  "data_type": "Gene Expression Quantification", 
  "md5sum": "636f2bd2f7a2901d525e78e98dc0279a", 
  "submitter_id": "91f4add6-50e3-48a0-b332-2946389309db_count", 
  "associated_entities": [
    {
      "entity_submitter_id": "TCGA-B2-3923-01B-10R-A277-07", 
      "entity_type": "aliquot", 
      "entity_id": "f9a8731b-2c45-48b0-b5df-3fe8d4706c12", 
      "case_id": "08a8eec3-c97a-4493-a7de-b2a686b4df67"
    }
  ], 
  "file_name": "91f4add6-50e3-48a0-b332-2946389309db.htseq.counts.gz", 
  "file_id": "8335e3de-2cd3-4175-afee-8abbbf44bd0a"
},{
  "experimental_strategy": "RNA-Seq", 
  "data_category": "Transcriptome Profiling", 
  "file_size": 256459, 
  "annotations": [
    {
      "status": "Approved", 
      "entity_type": "case", 
      "created_datetime": "2012-11-10T00:00:00", 
      "notes": "Prior malignancy  Breast treated w/ taxol and radiation.", 
      "entity_submitter_id": "TCGA-CZ-4865", 
      "classification": "Notification", 
      "state": "released", 
      "annotation_id": "e8f71e98-2025-5799-88f9-3cfa3a96bb4a", 
      "updated_datetime": "2018-08-23T16:36:27.780612-05:00", 
      "entity_id": "305eaef4-4644-46e3-a696-d2e4a972f691", 
      "submitter_id": "12091", 
      "category": "History of unacceptable prior treatment related to a prior/other malignancy", 
      "case_id": "305eaef4-4644-46e3-a696-d2e4a972f691"
    }
  ], 
  "data_format": "TXT", 
  "data_type": "Gene Expression Quantification", 
  "state": "released", 
  "analysis": {
    "updated_datetime": "2018-09-06T17:41:51.247648-05:00", 
    "created_datetime": "2016-05-29T10:08:42.103921-05:00", 
    "workflow_version": "v1", 
    "analysis_id": "1e8b8d26-e49b-4dbe-bb62-141c2276a381", 
    "submitter_id": "675bba8c-4d4e-4e8c-b9bb-bcdc13b606e4_count", 
    "workflow_type": "HTSeq - Counts", 
    "workflow_link": "https://github.com/NCI-GDC/htseq-cwl", 
    "state": "released", 
    "input_files": [
      {
        "experimental_strategy": "RNA-Seq", 
        "data_category": "Sequencing Reads", 
        "file_size": 8253338300, 
        "created_datetime": "2016-05-27T00:13:34.761132-05:00", 
        "data_format": "BAM", 
        "data_type": "Aligned Reads", 
        "state": "released", 
        "updated_datetime": "2018-11-15T20:46:44.319330-06:00", 
        "platform": "Illumina", 
        "md5sum": "55b8f58e7c6aefb37a250c38a4ee5531", 
        "access": "controlled", 
        "submitter_id": "f9ce0390-1168-448d-bfe3-9da350d0a07a", 
        "file_name": "f9ce0390-1168-448d-bfe3-9da350d0a07a_gdc_realn_rehead.bam", 
        "file_id": "3c55085e-498d-4ea6-9b40-d469c5bae62a"
      }
    ]
  }, 
  "access": "open", 
  "md5sum": "5a9e498cbda2906b9876f9c38c90a65b", 
  "submitter_id": "675bba8c-4d4e-4e8c-b9bb-bcdc13b606e4_count", 
  "associated_entities": [
    {
      "entity_submitter_id": "TCGA-CZ-4865-11A-01R-1503-07", 
      "entity_type": "aliquot", 
      "entity_id": "3f4b75cc-f573-4ee1-87b6-d9176aed25e8", 
      "case_id": "305eaef4-4644-46e3-a696-d2e4a972f691"
    }
  ], 
  "file_name": "675bba8c-4d4e-4e8c-b9bb-bcdc13b606e4.htseq.counts.gz", 
  "file_id": "a1d698c7-53ae-4915-ad77-6193845b8f33"
},{
  "experimental_strategy": "RNA-Seq", 
  "data_category": "Transcriptome Profiling", 
  "file_size": 253865, 
  "data_format": "TXT", 
  "state": "released", 
  "analysis": {
    "updated_datetime": "2018-09-06T17:41:51.247648-05:00", 
    "created_datetime": "2016-05-29T11:12:48.614526-05:00", 
    "workflow_version": "v1", 
    "analysis_id": "fcd4c1ee-778e-4863-a3bd-d9f59777715a", 
    "submitter_id": "bbc8e3e4-ff61-49ea-8624-e0b5b078562e_count", 
    "workflow_type": "HTSeq - Counts", 
    "workflow_link": "https://github.com/NCI-GDC/htseq-cwl", 
    "state": "released", 
    "input_files": [
      {
        "experimental_strategy": "RNA-Seq", 
        "data_category": "Sequencing Reads", 
        "file_size": 10555932228, 
        "created_datetime": "2016-05-29T06:28:24.802738-05:00", 
        "data_format": "BAM", 
        "data_type": "Aligned Reads", 
        "state": "released", 
        "updated_datetime": "2018-11-15T21:30:06.924734-06:00", 
        "platform": "Illumina", 
        "md5sum": "7508bb13521d978228ad10d5c8bef348", 
        "access": "controlled", 
        "submitter_id": "8bdc2a52-0f83-4968-b310-8e1459010bd5", 
        "file_name": "8bdc2a52-0f83-4968-b310-8e1459010bd5_gdc_realn_rehead.bam", 
        "file_id": "a5a87201-b1cb-46c6-b472-358469c93907"
      }
    ]
  }, 
  "access": "open", 
  "data_type": "Gene Expression Quantification", 
  "md5sum": "d855a1d9137ebfa26c08c61a4198cbad", 
  "submitter_id": "bbc8e3e4-ff61-49ea-8624-e0b5b078562e_count", 
  "associated_entities": [
    {
      "entity_submitter_id": "TCGA-AS-3777-01A-01R-0864-07", 
      "entity_type": "aliquot", 
      "entity_id": "5358b794-b2db-4965-b87d-66c072ff6703", 
      "case_id": "e3aa5595-223b-42e9-aec0-e49f631e37d5"
    }
  ], 
  "file_name": "bbc8e3e4-ff61-49ea-8624-e0b5b078562e.htseq.counts.gz", 
  "file_id": "b1b14371-3b25-4450-8895-ee6e27fe36ec"
},{
  "experimental_strategy": "RNA-Seq", 
  "data_category": "Transcriptome Profiling", 
  "file_size": 256890, 
  "data_format": "TXT", 
  "state": "released", 
  "analysis": {
    "updated_datetime": "2018-09-06T17:41:51.247648-05:00", 
    "created_datetime": "2016-06-01T23:31:17.846882-05:00", 
    "workflow_version": "v1", 
    "analysis_id": "6a796421-17c0-4157-b257-7e0001ccb640", 
    "submitter_id": "b7225be0-787a-410c-9a4b-cf8236a43c61_count", 
    "workflow_type": "HTSeq - Counts", 
    "workflow_link": "https://github.com/NCI-GDC/htseq-cwl", 
    "state": "released", 
    "input_files": [
      {
        "experimental_strategy": "RNA-Seq", 
        "data_category": "Sequencing Reads", 
        "file_size": 8610659278, 
        "created_datetime": "2016-05-30T21:21:00.568178-05:00", 
        "data_format": "BAM", 
        "data_type": "Aligned Reads", 
        "state": "released", 
        "updated_datetime": "2018-11-15T21:12:37.513272-06:00", 
        "platform": "Illumina", 
        "md5sum": "e66e1a82ca33b34a54966ee40964cf6f", 
        "access": "controlled", 
        "submitter_id": "838af276-42f0-407e-9598-26a3ac32631f", 
        "file_name": "838af276-42f0-407e-9598-26a3ac32631f_gdc_realn_rehead.bam", 
        "file_id": "78b474cb-adbe-4975-8e21-49dd973b3f87"
      }
    ]
  }, 
  "access": "open", 
  "data_type": "Gene Expression Quantification", 
  "md5sum": "18b36e92cb43061a657df7718df1365a", 
  "submitter_id": "b7225be0-787a-410c-9a4b-cf8236a43c61_count", 
  "associated_entities": [
    {
      "entity_submitter_id": "TCGA-BP-4176-01A-02R-1289-07", 
      "entity_type": "aliquot", 
      "entity_id": "723b1149-f2eb-41d5-bcf9-cd30d6a0ed38", 
      "case_id": "ff9328d5-d604-4276-866c-2d44ef3b2403"
    }
  ], 
  "file_name": "b7225be0-787a-410c-9a4b-cf8236a43c61.htseq.counts.gz", 
  "file_id": "cfe5c3a5-9b71-47f3-a066-97d62fe0c381"
},{
  "experimental_strategy": "RNA-Seq", 
  "data_category": "Transcriptome Profiling", 
  "file_size": 257900, 
  "data_format": "TXT", 
  "state": "released", 
  "analysis": {
    "updated_datetime": "2018-09-06T17:41:51.247648-05:00", 
    "created_datetime": "2016-05-29T10:13:23.879684-05:00", 
    "workflow_version": "v1", 
    "analysis_id": "17c68f04-642c-4ab8-84ef-c88b124a7f7a", 
    "submitter_id": "84d835ed-9e38-4fb0-8596-df882698107d_count", 
    "workflow_type": "HTSeq - Counts", 
    "workflow_link": "https://github.com/NCI-GDC/htseq-cwl", 
    "state": "released", 
    "input_files": [
      {
        "experimental_strategy": "RNA-Seq", 
        "data_category": "Sequencing Reads", 
        "file_size": 12358607093, 
        "created_datetime": "2016-05-27T06:17:09.611211-05:00", 
        "data_format": "BAM", 
        "data_type": "Aligned Reads", 
        "state": "released", 
        "updated_datetime": "2018-11-15T21:38:44.655215-06:00", 
        "platform": "Illumina", 
        "md5sum": "69464d405bc60939b254a626471b9a19", 
        "access": "controlled", 
        "submitter_id": "f3571b8e-60dd-4ffa-bb91-a078685320e6", 
        "file_name": "f3571b8e-60dd-4ffa-bb91-a078685320e6_gdc_realn_rehead.bam", 
        "file_id": "b10cf5b8-ae9f-49f4-87c7-be6be3d25ab0"
      }
    ]
  }, 
  "access": "open", 
  "data_type": "Gene Expression Quantification", 
  "md5sum": "697a9fd2b5e9a5f267ed887e3deb0cbf", 
  "submitter_id": "84d835ed-9e38-4fb0-8596-df882698107d_count", 
  "associated_entities": [
    {
      "entity_submitter_id": "TCGA-CZ-5461-11A-01R-1503-07", 
      "entity_type": "aliquot", 
      "entity_id": "305a7cd7-e7c3-422f-a71a-5b69c0b10343", 
      "case_id": "393abcf7-1155-4b32-85ca-cd44d259e4b4"
    }
  ], 
  "file_name": "84d835ed-9e38-4fb0-8596-df882698107d.htseq.counts.gz", 
  "file_id": "5802775f-b9e4-4b54-a437-b5c112f04ce8"
},{
  "experimental_strategy": "RNA-Seq", 
  "data_category": "Transcriptome Profiling", 
  "file_size": 255752, 
  "data_format": "TXT", 
  "state": "released", 
  "analysis": {
    "updated_datetime": "2018-09-06T17:41:51.247648-05:00", 
    "created_datetime": "2016-05-30T18:45:39.205079-05:00", 
    "workflow_version": "v1", 
    "analysis_id": "8a432267-2f92-4030-8a57-e63f70546756", 
    "submitter_id": "0afa874c-af86-47d8-8757-0679af6804a9_count", 
    "workflow_type": "HTSeq - Counts", 
    "workflow_link": "https://github.com/NCI-GDC/htseq-cwl", 
    "state": "released", 
    "input_files": [
      {
        "experimental_strategy": "RNA-Seq", 
        "data_category": "Sequencing Reads", 
        "file_size": 8314200570, 
        "created_datetime": "2016-05-29T20:10:19.842891-05:00", 
        "data_format": "BAM", 
        "data_type": "Aligned Reads", 
        "state": "released", 
        "updated_datetime": "2018-11-15T22:04:38.004773-06:00", 
        "platform": "Illumina", 
        "md5sum": "75e391ec860490e9b836147cf21d2910", 
        "access": "controlled", 
        "submitter_id": "648b6d5b-ea9e-4a47-9407-3a73fa6d0c76", 
        "file_name": "648b6d5b-ea9e-4a47-9407-3a73fa6d0c76_gdc_realn_rehead.bam", 
        "file_id": "e61cf273-e3ce-4e52-87c8-860fa97c1978"
      }
    ]
  }, 
  "access": "open", 
  "data_type": "Gene Expression Quantification", 
  "md5sum": "ff2a071d69e0489ce3a7df8ab80c65ca", 
  "submitter_id": "0afa874c-af86-47d8-8757-0679af6804a9_count", 
  "associated_entities": [
    {
      "entity_submitter_id": "TCGA-B0-5120-01A-01R-1420-07", 
      "entity_type": "aliquot", 
      "entity_id": "8fbb983b-53ad-44a9-976a-7945628eaa51", 
      "case_id": "c5bf474c-6919-47b4-ba59-34ab20c087d5"
    }
  ], 
  "file_name": "0afa874c-af86-47d8-8757-0679af6804a9.htseq.counts.gz", 
  "file_id": "d29fed52-e98b-4092-b540-8cc693fb2484"
},{
  "experimental_strategy": "RNA-Seq", 
  "data_category": "Transcriptome Profiling", 
  "file_size": 253442, 
  "annotations": [
    {
      "status": "Approved", 
      "entity_type": "case", 
      "created_datetime": "2012-11-10T00:00:00", 
      "notes": "Pt with synchronous R KIRC.", 
      "entity_submitter_id": "TCGA-BP-4782", 
      "classification": "Notification", 
      "state": "released", 
      "annotation_id": "391f067c-2f6e-52db-bc93-75242836a09b", 
      "updated_datetime": "2018-08-23T16:36:27.780612-05:00", 
      "entity_id": "9a404208-c3d3-4e6b-b511-1a4ccf595c18", 
      "submitter_id": "12042", 
      "category": "Synchronous malignancy", 
      "case_id": "9a404208-c3d3-4e6b-b511-1a4ccf595c18"
    }
  ], 
  "data_format": "TXT", 
  "data_type": "Gene Expression Quantification", 
  "state": "released", 
  "analysis": {
    "updated_datetime": "2018-09-06T17:41:51.247648-05:00", 
    "created_datetime": "2016-05-30T18:31:20.344992-05:00", 
    "workflow_version": "v1", 
    "analysis_id": "2013d907-07d4-40e7-99d1-0371e01ca4ec", 
    "submitter_id": "1d443e1f-794b-45bb-ae6f-91f57d5fca33_count", 
    "workflow_type": "HTSeq - Counts", 
    "workflow_link": "https://github.com/NCI-GDC/htseq-cwl", 
    "state": "released", 
    "input_files": [
      {
        "experimental_strategy": "RNA-Seq", 
        "data_category": "Sequencing Reads", 
        "file_size": 8190555674, 
        "created_datetime": "2016-05-29T16:13:32.174774-05:00", 
        "data_format": "BAM", 
        "data_type": "Aligned Reads", 
        "state": "released", 
        "updated_datetime": "2018-11-15T19:59:41.719344-06:00", 
        "platform": "Illumina", 
        "md5sum": "373783f58a8834901724d907941cd418", 
        "access": "controlled", 
        "submitter_id": "8210dfa2-510e-46b6-be0b-709ea16d5c2a", 
        "file_name": "8210dfa2-510e-46b6-be0b-709ea16d5c2a_gdc_realn_rehead.bam", 
        "file_id": "0bfdc80d-df2f-4f38-8e2d-55a62dc1fc73"
      }
    ]
  }, 
  "access": "open", 
  "md5sum": "5fd1172cb41356f06287d2b79e7a566a", 
  "submitter_id": "1d443e1f-794b-45bb-ae6f-91f57d5fca33_count", 
  "associated_entities": [
    {
      "entity_submitter_id": "TCGA-BP-4782-01A-02R-1420-07", 
      "entity_type": "aliquot", 
      "entity_id": "9908e01c-e3fc-451e-9df1-6e2fabf34a27", 
      "case_id": "9a404208-c3d3-4e6b-b511-1a4ccf595c18"
    }
  ], 
  "file_name": "1d443e1f-794b-45bb-ae6f-91f57d5fca33.htseq.counts.gz", 
  "file_id": "2662d132-5eea-4f13-8f92-2820e71536b6"
},{
  "experimental_strategy": "RNA-Seq", 
  "data_category": "Transcriptome Profiling", 
  "file_size": 249165, 
  "data_format": "TXT", 
  "state": "released", 
  "analysis": {
    "updated_datetime": "2018-09-06T17:41:51.247648-05:00", 
    "created_datetime": "2016-05-26T21:26:18.278019-05:00", 
    "workflow_version": "v1", 
    "analysis_id": "4509c1a3-04a6-416f-b9c4-766941cdadca", 
    "submitter_id": "7223f19a-017e-465b-b81b-bed54252c6b0_count", 
    "workflow_type": "HTSeq - Counts", 
    "workflow_link": "https://github.com/NCI-GDC/htseq-cwl", 
    "state": "released", 
    "input_files": [
      {
        "experimental_strategy": "RNA-Seq", 
        "data_category": "Sequencing Reads", 
        "file_size": 5869220162, 
        "created_datetime": "2016-05-26T20:26:58.906069-05:00", 
        "data_format": "BAM", 
        "data_type": "Aligned Reads", 
        "state": "released", 
        "updated_datetime": "2018-11-15T21:30:06.924734-06:00", 
        "platform": "Illumina", 
        "md5sum": "8003322fdfb399be3d933567f9ed3741", 
        "access": "controlled", 
        "submitter_id": "bb3bec55-7631-4aa3-b59a-a6dcc3a4495f", 
        "file_name": "bb3bec55-7631-4aa3-b59a-a6dcc3a4495f_gdc_realn_rehead.bam", 
        "file_id": "a9c7c5df-d465-4889-8909-4f0b14365c52"
      }
    ]
  }, 
  "access": "open", 
  "data_type": "Gene Expression Quantification", 
  "md5sum": "24646887bd11396381956c3dda9f408a", 
  "submitter_id": "7223f19a-017e-465b-b81b-bed54252c6b0_count", 
  "associated_entities": [
    {
      "entity_submitter_id": "TCGA-3Z-A93Z-01A-11R-A37O-07", 
      "entity_type": "aliquot", 
      "entity_id": "c6075673-2b4f-45f2-b1e4-1d3356fce6aa", 
      "case_id": "2b1dea0a-6d55-4fdd-9c1c-0d9fbe03bd78"
    }
  ], 
  "file_name": "7223f19a-017e-465b-b81b-bed54252c6b0.htseq.counts.gz", 
  "file_id": "ca315cc9-e8ee-4f7b-b538-5df8d0ed43fa"
},{
  "experimental_strategy": "RNA-Seq", 
  "data_category": "Transcriptome Profiling", 
  "file_size": 258735, 
  "data_format": "TXT", 
  "state": "released", 
  "analysis": {
    "updated_datetime": "2018-09-06T17:41:51.247648-05:00", 
    "created_datetime": "2016-05-29T10:56:20.128816-05:00", 
    "workflow_version": "v1", 
    "analysis_id": "78914622-7692-49ab-982d-70f40c1fd36b", 
    "submitter_id": "29becab5-d444-4165-a8a0-35791c09a162_count", 
    "workflow_type": "HTSeq - Counts", 
    "workflow_link": "https://github.com/NCI-GDC/htseq-cwl", 
    "state": "released", 
    "input_files": [
      {
        "experimental_strategy": "RNA-Seq", 
        "data_category": "Sequencing Reads", 
        "file_size": 10589221394, 
        "created_datetime": "2016-05-28T18:03:21.019147-05:00", 
        "data_format": "BAM", 
        "data_type": "Aligned Reads", 
        "state": "released", 
        "updated_datetime": "2018-11-15T21:21:29.863147-06:00", 
        "platform": "Illumina", 
        "md5sum": "b92ed2534c12f366a42d9355aeeb291b", 
        "access": "controlled", 
        "submitter_id": "fc505b3c-f31c-4500-b165-930e7986c391", 
        "file_name": "fc505b3c-f31c-4500-b165-930e7986c391_gdc_realn_rehead.bam", 
        "file_id": "8ad321dc-1485-4a00-979b-f76d31d8438d"
      }
    ]
  }, 
  "access": "open", 
  "data_type": "Gene Expression Quantification", 
  "md5sum": "72588dec5a8f940a195b548b722777f0", 
  "submitter_id": "29becab5-d444-4165-a8a0-35791c09a162_count", 
  "associated_entities": [
    {
      "entity_submitter_id": "TCGA-BP-4987-01A-01R-1334-07", 
      "entity_type": "aliquot", 
      "entity_id": "0f8f1a3b-f7ed-4dc2-afc2-2a96e25172de", 
      "case_id": "aebe37c4-5b37-41f3-ade3-46e41bad8eab"
    }
  ], 
  "file_name": "29becab5-d444-4165-a8a0-35791c09a162.htseq.counts.gz", 
  "file_id": "ad2f7eb3-740b-4446-a22a-5bec94f2f373"
},{
  "experimental_strategy": "RNA-Seq", 
  "data_category": "Transcriptome Profiling", 
  "file_size": 257387, 
  "data_format": "TXT", 
  "state": "released", 
  "analysis": {
    "updated_datetime": "2018-09-06T17:41:51.247648-05:00", 
    "created_datetime": "2016-05-29T10:37:38.625508-05:00", 
    "workflow_version": "v1", 
    "analysis_id": "120bca0e-8843-4fc0-aa08-68148e4ece6a", 
    "submitter_id": "b8fb3d69-dcf2-4f8a-8960-8a1da00ed95b_count", 
    "workflow_type": "HTSeq - Counts", 
    "workflow_link": "https://github.com/NCI-GDC/htseq-cwl", 
    "state": "released", 
    "input_files": [
      {
        "experimental_strategy": "RNA-Seq", 
        "data_category": "Sequencing Reads", 
        "file_size": 9641258548, 
        "created_datetime": "2016-05-29T01:38:13.766914-05:00", 
        "data_format": "BAM", 
        "data_type": "Aligned Reads", 
        "state": "released", 
        "updated_datetime": "2018-11-15T20:57:47.372612-06:00", 
        "platform": "Illumina", 
        "md5sum": "b2538d6df71353d62cf1fa702b194a6a", 
        "access": "controlled", 
        "submitter_id": "4b84ebcb-711d-4662-92ba-682c894152b0", 
        "file_name": "4b84ebcb-711d-4662-92ba-682c894152b0_gdc_realn_rehead.bam", 
        "file_id": "58343350-9137-48f6-bfa4-8338d780ee30"
      }
    ]
  }, 
  "access": "open", 
  "data_type": "Gene Expression Quantification", 
  "md5sum": "1a04d343b59e392dc070022a7dec64db", 
  "submitter_id": "b8fb3d69-dcf2-4f8a-8960-8a1da00ed95b_count", 
  "associated_entities": [
    {
      "entity_submitter_id": "TCGA-CZ-5469-11A-01R-1503-07", 
      "entity_type": "aliquot", 
      "entity_id": "68387300-716c-4a6b-920f-9b663750a376", 
      "case_id": "6205c2d8-d431-4c4c-8ac6-ee407170e833"
    }
  ], 
  "file_name": "b8fb3d69-dcf2-4f8a-8960-8a1da00ed95b.htseq.counts.gz", 
  "file_id": "5566f355-e795-492e-ae03-fdbf87646d89"
},{
  "experimental_strategy": "RNA-Seq", 
  "data_category": "Transcriptome Profiling", 
  "file_size": 256740, 
  "data_format": "TXT", 
  "state": "released", 
  "analysis": {
    "updated_datetime": "2018-09-06T17:41:51.247648-05:00", 
    "created_datetime": "2016-05-30T18:32:43.411950-05:00", 
    "workflow_version": "v1", 
    "analysis_id": "a990a296-3f88-4d8a-aad5-fceff55adb23", 
    "submitter_id": "8bc4505b-bcb8-470a-bc52-2b8f6a4cb4ae_count", 
    "workflow_type": "HTSeq - Counts", 
    "workflow_link": "https://github.com/NCI-GDC/htseq-cwl", 
    "state": "released", 
    "input_files": [
      {
        "experimental_strategy": "RNA-Seq", 
        "data_category": "Sequencing Reads", 
        "file_size": 5391649286, 
        "created_datetime": "2016-05-29T19:31:54.100675-05:00", 
        "data_format": "BAM", 
        "data_type": "Aligned Reads", 
        "state": "released", 
        "updated_datetime": "2018-11-15T17:21:45.437138-06:00", 
        "platform": "Illumina", 
        "md5sum": "ab65d37ae091fa8b06e8666c66998933", 
        "access": "controlled", 
        "submitter_id": "d40cba68-c43d-4338-8d7e-d54fefe80931", 
        "file_name": "d40cba68-c43d-4338-8d7e-d54fefe80931_gdc_realn_rehead.bam", 
        "file_id": "049364a6-3999-4f8e-ba9c-36be85f4edad"
      }
    ]
  }, 
  "access": "open", 
  "data_type": "Gene Expression Quantification", 
  "md5sum": "e2d6909300b250fa77eb663c87122a24", 
  "submitter_id": "8bc4505b-bcb8-470a-bc52-2b8f6a4cb4ae_count", 
  "associated_entities": [
    {
      "entity_submitter_id": "TCGA-B0-4849-01A-01R-1277-07", 
      "entity_type": "aliquot", 
      "entity_id": "8a1167d8-5eb6-48e4-9fe9-b75cc51c56de", 
      "case_id": "9d202594-7697-443f-a1ee-d8e7b28ecb8f"
    }
  ], 
  "file_name": "8bc4505b-bcb8-470a-bc52-2b8f6a4cb4ae.htseq.counts.gz", 
  "file_id": "84adce22-fd45-4422-85ec-b2636ddaac82"
},{
  "experimental_strategy": "RNA-Seq", 
  "data_category": "Transcriptome Profiling", 
  "file_size": 254907, 
  "data_format": "TXT", 
  "state": "released", 
  "analysis": {
    "updated_datetime": "2018-09-06T17:41:51.247648-05:00", 
    "created_datetime": "2016-05-30T18:16:58.485488-05:00", 
    "workflow_version": "v1", 
    "analysis_id": "6463c12b-e1af-4661-9ba4-4c3b9d28d8ee", 
    "submitter_id": "92de83d1-ba60-413c-8d21-d066505fe306_count", 
    "workflow_type": "HTSeq - Counts", 
    "workflow_link": "https://github.com/NCI-GDC/htseq-cwl", 
    "state": "released", 
    "input_files": [
      {
        "experimental_strategy": "RNA-Seq", 
        "data_category": "Sequencing Reads", 
        "file_size": 9831080126, 
        "created_datetime": "2016-05-29T13:56:27.289996-05:00", 
        "data_format": "BAM", 
        "data_type": "Aligned Reads", 
        "state": "released", 
        "updated_datetime": "2018-11-15T21:56:00.379896-06:00", 
        "platform": "Illumina", 
        "md5sum": "1e54cffe2ea81e0458532a7930778c7b", 
        "access": "controlled", 
        "submitter_id": "ac10c511-bd2b-4ce0-b016-f07d41136342", 
        "file_name": "ac10c511-bd2b-4ce0-b016-f07d41136342_gdc_realn_rehead.bam", 
        "file_id": "d5e5d809-f3de-4a99-a3d2-e8358bf30d6d"
      }
    ]
  }, 
  "access": "open", 
  "data_type": "Gene Expression Quantification", 
  "md5sum": "7a216ccbeb3c1c51f14f0823b9229355", 
  "submitter_id": "92de83d1-ba60-413c-8d21-d066505fe306_count", 
  "associated_entities": [
    {
      "entity_submitter_id": "TCGA-BP-4329-01A-02R-1289-07", 
      "entity_type": "aliquot", 
      "entity_id": "a9012068-49b5-4ae1-ab9e-c65cd0878055", 
      "case_id": "6ccabcd0-8f30-4828-851f-0ac7cee1a33f"
    }
  ], 
  "file_name": "92de83d1-ba60-413c-8d21-d066505fe306.htseq.counts.gz", 
  "file_id": "c61cca3f-a115-4ba2-8346-d688d8ed1998"
},{
  "experimental_strategy": "RNA-Seq", 
  "data_category": "Transcriptome Profiling", 
  "file_size": 254933, 
  "annotations": [
    {
      "status": "Approved", 
      "entity_type": "case", 
      "created_datetime": "2010-09-02T00:00:00", 
      "notes": "[intgen.org]: Prior Malignancy", 
      "entity_submitter_id": "TCGA-A3-3328", 
      "classification": "Notification", 
      "state": "released", 
      "annotation_id": "9f2661e7-5e02-544d-b3f8-912b282d7d49", 
      "updated_datetime": "2018-08-23T16:36:27.780612-05:00", 
      "entity_id": "8d02978a-10cb-4bbf-8980-78aebe70bcd1", 
      "submitter_id": "666", 
      "category": "Prior malignancy", 
      "case_id": "8d02978a-10cb-4bbf-8980-78aebe70bcd1"
    }
  ], 
  "data_format": "TXT", 
  "data_type": "Gene Expression Quantification", 
  "state": "released", 
  "analysis": {
    "updated_datetime": "2018-09-06T17:41:51.247648-05:00", 
    "created_datetime": "2016-05-29T10:49:55.787102-05:00", 
    "workflow_version": "v1", 
    "analysis_id": "53511311-85f7-44d1-a607-baa5d0791c27", 
    "submitter_id": "c0e81984-36e8-4b4d-8ee9-3cef760ae6c2_count", 
    "workflow_type": "HTSeq - Counts", 
    "workflow_link": "https://github.com/NCI-GDC/htseq-cwl", 
    "state": "released", 
    "input_files": [
      {
        "experimental_strategy": "RNA-Seq", 
        "data_category": "Sequencing Reads", 
        "file_size": 12086153891, 
        "created_datetime": "2016-05-29T02:10:03.384418-05:00", 
        "data_format": "BAM", 
        "data_type": "Aligned Reads", 
        "state": "released", 
        "updated_datetime": "2018-11-15T20:46:44.319330-06:00", 
        "platform": "Illumina", 
        "md5sum": "09c1738068cbb6e63368b6354a3a35cf", 
        "access": "controlled", 
        "submitter_id": "1f571979-c5d2-4eb5-bdeb-35aec7158a35", 
        "file_name": "1f571979-c5d2-4eb5-bdeb-35aec7158a35_gdc_realn_rehead.bam", 
        "file_id": "4f45eab9-c0c3-43dd-b1d0-7432c5967a93"
      }
    ]
  }, 
  "access": "open", 
  "md5sum": "be3a9cdb874f854c091b55c151e6196a", 
  "submitter_id": "c0e81984-36e8-4b4d-8ee9-3cef760ae6c2_count", 
  "associated_entities": [
    {
      "entity_submitter_id": "TCGA-A3-3328-01A-01R-0864-07", 
      "entity_type": "aliquot", 
      "entity_id": "ad577848-ede3-4e20-8608-93bfcee70b3c", 
      "case_id": "8d02978a-10cb-4bbf-8980-78aebe70bcd1"
    }
  ], 
  "file_name": "c0e81984-36e8-4b4d-8ee9-3cef760ae6c2.htseq.counts.gz", 
  "file_id": "ac9d8c30-c13c-4bae-b3d0-cca39203b39e"
},{
  "experimental_strategy": "RNA-Seq", 
  "data_category": "Transcriptome Profiling", 
  "file_size": 250343, 
  "data_format": "TXT", 
  "state": "released", 
  "analysis": {
    "updated_datetime": "2018-09-06T17:41:51.247648-05:00", 
    "created_datetime": "2016-05-30T18:58:46.564972-05:00", 
    "workflow_version": "v1", 
    "analysis_id": "5fae714c-1b6a-4d83-bec6-fdd190a9d78c", 
    "submitter_id": "9fa215ae-e9ce-4f87-9c8e-b3d9574925c8_count", 
    "workflow_type": "HTSeq - Counts", 
    "workflow_link": "https://github.com/NCI-GDC/htseq-cwl", 
    "state": "released", 
    "input_files": [
      {
        "experimental_strategy": "RNA-Seq", 
        "data_category": "Sequencing Reads", 
        "file_size": 7863143412, 
        "created_datetime": "2016-05-29T18:45:26.150157-05:00", 
        "data_format": "BAM", 
        "data_type": "Aligned Reads", 
        "state": "released", 
        "updated_datetime": "2018-11-15T20:46:44.319330-06:00", 
        "platform": "Illumina", 
        "md5sum": "c8b3e42b1c4ccbbf9f17bf6440069dbc", 
        "access": "controlled", 
        "submitter_id": "c7b1aa0b-aa89-4680-9d59-63143365fc52", 
        "file_name": "c7b1aa0b-aa89-4680-9d59-63143365fc52_gdc_realn_rehead.bam", 
        "file_id": "4c48a433-9e8f-48f6-85a5-7e4dc948f84a"
      }
    ]
  }, 
  "access": "open", 
  "data_type": "Gene Expression Quantification", 
  "md5sum": "ec2d4e7a4d744f6698708daa4366c0a0", 
  "submitter_id": "9fa215ae-e9ce-4f87-9c8e-b3d9574925c8_count", 
  "associated_entities": [
    {
      "entity_submitter_id": "TCGA-CJ-5672-01A-11R-1541-07", 
      "entity_type": "aliquot", 
      "entity_id": "7265ce4f-d385-4478-97cd-4fdafafed3cd", 
      "case_id": "eee108d6-bb11-4369-b776-0f524afef6f3"
    }
  ], 
  "file_name": "9fa215ae-e9ce-4f87-9c8e-b3d9574925c8.htseq.counts.gz", 
  "file_id": "00f072a6-6db0-4dcd-b819-e664f7e827df"
},{
  "experimental_strategy": "RNA-Seq", 
  "data_category": "Transcriptome Profiling", 
  "file_size": 259427, 
  "data_format": "TXT", 
  "state": "released", 
  "analysis": {
    "updated_datetime": "2018-09-06T17:41:51.247648-05:00", 
    "created_datetime": "2016-05-30T19:06:07.222629-05:00", 
    "workflow_version": "v1", 
    "analysis_id": "59221ae1-49d1-4a26-bfb2-82650ebbf11c", 
    "submitter_id": "454d2d51-19c4-4509-96ad-c400035a49f4_count", 
    "workflow_type": "HTSeq - Counts", 
    "workflow_link": "https://github.com/NCI-GDC/htseq-cwl", 
    "state": "released", 
    "input_files": [
      {
        "experimental_strategy": "RNA-Seq", 
        "data_category": "Sequencing Reads", 
        "file_size": 10092813556, 
        "created_datetime": "2016-05-30T17:15:38.075692-05:00", 
        "data_format": "BAM", 
        "data_type": "Aligned Reads", 
        "state": "released", 
        "updated_datetime": "2018-11-15T22:13:19.171383-06:00", 
        "platform": "Illumina", 
        "md5sum": "b649013daf3f3805352ff03f5cf8ce6e", 
        "access": "controlled", 
        "submitter_id": "b9983ff6-ae21-4a7b-a28f-ba458175d8b2", 
        "file_name": "b9983ff6-ae21-4a7b-a28f-ba458175d8b2_gdc_realn_rehead.bam", 
        "file_id": "fa3a3773-c245-46cf-9c14-b56efe612aa3"
      }
    ]
  }, 
  "access": "open", 
  "data_type": "Gene Expression Quantification", 
  "md5sum": "82e557363bcf2737a8fbe2b3b3088454", 
  "submitter_id": "454d2d51-19c4-4509-96ad-c400035a49f4_count", 
  "associated_entities": [
    {
      "entity_submitter_id": "TCGA-B0-5104-01A-01R-1420-07", 
      "entity_type": "aliquot", 
      "entity_id": "a1a4ed45-edca-4f57-a885-9fb5626dad40", 
      "case_id": "fb3a387f-ebc6-4422-a782-5c19056f77f2"
    }
  ], 
  "file_name": "454d2d51-19c4-4509-96ad-c400035a49f4.htseq.counts.gz", 
  "file_id": "a955f9ba-26ae-43e9-af58-edabdd1b645c"
},{
  "experimental_strategy": "RNA-Seq", 
  "data_category": "Transcriptome Profiling", 
  "file_size": 252753, 
  "data_format": "TXT", 
  "state": "released", 
  "analysis": {
    "updated_datetime": "2018-09-06T17:41:51.247648-05:00", 
    "created_datetime": "2016-05-29T10:36:15.004870-05:00", 
    "workflow_version": "v1", 
    "analysis_id": "123b9b77-4608-4407-a4cc-57b64d38a334", 
    "submitter_id": "567d381b-f753-4975-bbc6-c8daa4ff4530_count", 
    "workflow_type": "HTSeq - Counts", 
    "workflow_link": "https://github.com/NCI-GDC/htseq-cwl", 
    "state": "released", 
    "input_files": [
      {
        "experimental_strategy": "RNA-Seq", 
        "data_category": "Sequencing Reads", 
        "file_size": 8666279077, 
        "created_datetime": "2016-05-28T20:13:54.851659-05:00", 
        "data_format": "BAM", 
        "data_type": "Aligned Reads", 
        "state": "released", 
        "updated_datetime": "2018-11-15T20:57:47.372612-06:00", 
        "platform": "Illumina", 
        "md5sum": "b566b05939b8b0b6938be6d7518492a9", 
        "access": "controlled", 
        "submitter_id": "701ac153-f8eb-4c17-aa57-5b2aca1069bd", 
        "file_name": "701ac153-f8eb-4c17-aa57-5b2aca1069bd_gdc_realn_rehead.bam", 
        "file_id": "5258ac45-0162-43b6-9be7-02a69070724e"
      }
    ]
  }, 
  "access": "open", 
  "data_type": "Gene Expression Quantification", 
  "md5sum": "9ea164680e3830d70a4fffad0bc68c16", 
  "submitter_id": "567d381b-f753-4975-bbc6-c8daa4ff4530_count", 
  "associated_entities": [
    {
      "entity_submitter_id": "TCGA-CW-6097-01A-11R-1672-07", 
      "entity_type": "aliquot", 
      "entity_id": "c850962f-dc1f-413d-b438-39ad283e9cf9", 
      "case_id": "5f53ace3-14ca-412a-af6c-98d8996f8177"
    }
  ], 
  "file_name": "567d381b-f753-4975-bbc6-c8daa4ff4530.htseq.counts.gz", 
  "file_id": "530c6fb3-1763-4dd2-97e2-1f3ea2347db5"
},{
  "experimental_strategy": "RNA-Seq", 
  "data_category": "Transcriptome Profiling", 
  "file_size": 252921, 
  "data_format": "TXT", 
  "state": "released", 
  "analysis": {
    "updated_datetime": "2018-09-06T17:41:51.247648-05:00", 
    "created_datetime": "2016-05-26T21:19:25.082780-05:00", 
    "workflow_version": "v1", 
    "analysis_id": "86ab415b-acb4-476c-9507-2506ba0e037b", 
    "submitter_id": "34119118-6feb-4641-9e6c-485981c7984b_count", 
    "workflow_type": "HTSeq - Counts", 
    "workflow_link": "https://github.com/NCI-GDC/htseq-cwl", 
    "state": "released", 
    "input_files": [
      {
        "experimental_strategy": "RNA-Seq", 
        "data_category": "Sequencing Reads", 
        "file_size": 9428384265, 
        "created_datetime": "2016-05-26T11:24:38.762855-05:00", 
        "data_format": "BAM", 
        "data_type": "Aligned Reads", 
        "state": "released", 
        "updated_datetime": "2018-11-15T22:04:38.004773-06:00", 
        "platform": "Illumina", 
        "md5sum": "701a857f1724da129d3ecb08700ae091", 
        "access": "controlled", 
        "submitter_id": "012c0e06-5b23-4ec5-ae08-71b42c5829ac", 
        "file_name": "012c0e06-5b23-4ec5-ae08-71b42c5829ac_gdc_realn_rehead.bam", 
        "file_id": "f7579d37-5405-4414-b6b7-4a23e0dcbb56"
      }
    ]
  }, 
  "access": "open", 
  "data_type": "Gene Expression Quantification", 
  "md5sum": "5b3e11db00f52e43f71b1737a3d20580", 
  "submitter_id": "34119118-6feb-4641-9e6c-485981c7984b_count", 
  "associated_entities": [
    {
      "entity_submitter_id": "TCGA-B0-5696-11A-01R-1541-07", 
      "entity_type": "aliquot", 
      "entity_id": "9b865921-f30e-4c3f-85c0-088def67c17d", 
      "case_id": "1d176c53-6cbb-4a39-9a6f-669b4f1cb575"
    }
  ], 
  "file_name": "34119118-6feb-4641-9e6c-485981c7984b.htseq.counts.gz", 
  "file_id": "c51ba8e3-6bfe-47da-b1df-cf62f2d640b5"
},{
  "experimental_strategy": "RNA-Seq", 
  "data_category": "Transcriptome Profiling", 
  "file_size": 256713, 
  "data_format": "TXT", 
  "state": "released", 
  "analysis": {
    "updated_datetime": "2018-09-06T17:41:51.247648-05:00", 
    "created_datetime": "2016-05-29T10:31:42.568187-05:00", 
    "workflow_version": "v1", 
    "analysis_id": "7f81b81a-41af-47a6-80c5-72259a9ec8e6", 
    "submitter_id": "ae2e66c6-a69c-45c6-8584-82b4da9899e0_count", 
    "workflow_type": "HTSeq - Counts", 
    "workflow_link": "https://github.com/NCI-GDC/htseq-cwl", 
    "state": "released", 
    "input_files": [
      {
        "experimental_strategy": "RNA-Seq", 
        "data_category": "Sequencing Reads", 
        "file_size": 14443650304, 
        "created_datetime": "2016-05-28T11:20:49.637764-05:00", 
        "data_format": "BAM", 
        "data_type": "Aligned Reads", 
        "state": "released", 
        "updated_datetime": "2018-11-15T20:57:47.372612-06:00", 
        "platform": "Illumina", 
        "md5sum": "2eb76a89522989a1ce9df4f0f7928296", 
        "access": "controlled", 
        "submitter_id": "9b30d114-b1ab-453e-b288-4fa68171eeb9", 
        "file_name": "9b30d114-b1ab-453e-b288-4fa68171eeb9_gdc_realn_rehead.bam", 
        "file_id": "5352f474-9c07-4790-be99-2ac0dd2b8912"
      }
    ]
  }, 
  "access": "open", 
  "data_type": "Gene Expression Quantification", 
  "md5sum": "0e728a70022839ec963737b03e21f76d", 
  "submitter_id": "ae2e66c6-a69c-45c6-8584-82b4da9899e0_count", 
  "associated_entities": [
    {
      "entity_submitter_id": "TCGA-CZ-5466-11A-01R-1503-07", 
      "entity_type": "aliquot", 
      "entity_id": "f7d99218-d737-4034-b989-6af2da33508e", 
      "case_id": "5722df9f-5631-476d-a11b-b3c1e9a40fbf"
    }
  ], 
  "file_name": "ae2e66c6-a69c-45c6-8584-82b4da9899e0.htseq.counts.gz", 
  "file_id": "6dd83c4d-fe7a-47b1-b2de-92af75291c78"
},{
  "experimental_strategy": "RNA-Seq", 
  "data_category": "Transcriptome Profiling", 
  "file_size": 254582, 
  "data_format": "TXT", 
  "state": "released", 
  "analysis": {
    "updated_datetime": "2018-09-06T17:41:51.247648-05:00", 
    "created_datetime": "2016-05-29T11:12:35.871297-05:00", 
    "workflow_version": "v1", 
    "analysis_id": "146f74a5-22b3-4765-bd2c-8bd54eef1954", 
    "submitter_id": "1f578919-3fbb-4491-8381-46b097f5339c_count", 
    "workflow_type": "HTSeq - Counts", 
    "workflow_link": "https://github.com/NCI-GDC/htseq-cwl", 
    "state": "released", 
    "input_files": [
      {
        "experimental_strategy": "RNA-Seq", 
        "data_category": "Sequencing Reads", 
        "file_size": 9478798075, 
        "created_datetime": "2016-05-29T06:04:54.526247-05:00", 
        "data_format": "BAM", 
        "data_type": "Aligned Reads", 
        "state": "released", 
        "updated_datetime": "2018-11-15T21:21:29.863147-06:00", 
        "platform": "Illumina", 
        "md5sum": "06cedb03f0163fab61f124e129c23942", 
        "access": "controlled", 
        "submitter_id": "b69a7de5-07ef-495f-8d23-33a173eeddfb", 
        "file_name": "b69a7de5-07ef-495f-8d23-33a173eeddfb_gdc_realn_rehead.bam", 
        "file_id": "86bb8494-3889-4d8c-bf8a-57d0b186f7ed"
      }
    ]
  }, 
  "access": "open", 
  "data_type": "Gene Expression Quantification", 
  "md5sum": "f532af1d790a0af0c32ade23148a459b", 
  "submitter_id": "1f578919-3fbb-4491-8381-46b097f5339c_count", 
  "associated_entities": [
    {
      "entity_submitter_id": "TCGA-B0-4700-01A-02R-1541-07", 
      "entity_type": "aliquot", 
      "entity_id": "abb072fe-25c3-49f2-83ca-b738e90850a6", 
      "case_id": "e33dff22-5bf1-4dd8-bed7-063cb555677c"
    }
  ], 
  "file_name": "1f578919-3fbb-4491-8381-46b097f5339c.htseq.counts.gz", 
  "file_id": "70f8f9c5-b827-45d2-ba9a-5398c7a132f4"
},{
  "experimental_strategy": "RNA-Seq", 
  "data_category": "Transcriptome Profiling", 
  "file_size": 257367, 
  "data_format": "TXT", 
  "state": "released", 
  "analysis": {
    "updated_datetime": "2018-09-06T17:41:51.247648-05:00", 
    "created_datetime": "2016-05-29T10:37:26.143789-05:00", 
    "workflow_version": "v1", 
    "analysis_id": "b51ff9c1-c15f-43e8-b0a0-19cf47128f96", 
    "submitter_id": "4947a490-76f8-4cc9-b66f-f8ad69300179_count", 
    "workflow_type": "HTSeq - Counts", 
    "workflow_link": "https://github.com/NCI-GDC/htseq-cwl", 
    "state": "released", 
    "input_files": [
      {
        "experimental_strategy": "RNA-Seq", 
        "data_category": "Sequencing Reads", 
        "file_size": 7926271058, 
        "created_datetime": "2016-05-29T01:04:58.681451-05:00", 
        "data_format": "BAM", 
        "data_type": "Aligned Reads", 
        "state": "released", 
        "updated_datetime": "2018-11-15T19:59:41.719344-06:00", 
        "platform": "Illumina", 
        "md5sum": "656c3caf721b54dd999c5a1e64471a2a", 
        "access": "controlled", 
        "submitter_id": "c8e5dfe5-6d32-4bcf-bd4f-5dd39abee350", 
        "file_name": "c8e5dfe5-6d32-4bcf-bd4f-5dd39abee350_gdc_realn_rehead.bam", 
        "file_id": "10c8040d-b314-455a-a59a-8a2c9f148416"
      }
    ]
  }, 
  "access": "open", 
  "data_type": "Gene Expression Quantification", 
  "md5sum": "d2cbd66821a571f2a5954782e2f7e937", 
  "submitter_id": "4947a490-76f8-4cc9-b66f-f8ad69300179_count", 
  "associated_entities": [
    {
      "entity_submitter_id": "TCGA-B0-5095-01A-01R-1420-07", 
      "entity_type": "aliquot", 
      "entity_id": "c4f3e6e5-6b8b-4ecd-9fd7-99797d9a100b", 
      "case_id": "616bc43c-34b9-48e8-8219-4ef4d052f91b"
    }
  ], 
  "file_name": "4947a490-76f8-4cc9-b66f-f8ad69300179.htseq.counts.gz", 
  "file_id": "d90f0c09-dd25-4070-a232-a79351698529"
},{
  "experimental_strategy": "RNA-Seq", 
  "data_category": "Transcriptome Profiling", 
  "file_size": 253878, 
  "annotations": [
    {
      "status": "Approved", 
      "entity_type": "case", 
      "created_datetime": "2012-10-31T00:00:00", 
      "notes": "Prior malignancy cervical cancer. No systemic chemotherapy or radiation.", 
      "entity_submitter_id": "TCGA-A3-3358", 
      "classification": "Notification", 
      "state": "released", 
      "annotation_id": "a1a85f00-8790-50ee-9929-1a559d15426a", 
      "updated_datetime": "2018-08-23T16:36:27.780612-05:00", 
      "entity_id": "8a575e00-5dc5-416d-a8f5-2cdfb8e62c31", 
      "submitter_id": "11764", 
      "category": "Prior malignancy", 
      "case_id": "8a575e00-5dc5-416d-a8f5-2cdfb8e62c31"
    }
  ], 
  "data_format": "TXT", 
  "data_type": "Gene Expression Quantification", 
  "state": "released", 
  "analysis": {
    "updated_datetime": "2018-09-06T17:41:51.247648-05:00", 
    "created_datetime": "2016-05-29T10:48:32.860529-05:00", 
    "workflow_version": "v1", 
    "analysis_id": "0299f7b5-7372-4418-9ce4-eaf9bef54dbd", 
    "submitter_id": "769d968d-bf8e-4bb7-93ec-47a131d7f2d5_count", 
    "workflow_type": "HTSeq - Counts", 
    "workflow_link": "https://github.com/NCI-GDC/htseq-cwl", 
    "state": "released", 
    "input_files": [
      {
        "experimental_strategy": "RNA-Seq", 
        "data_category": "Sequencing Reads", 
        "file_size": 8034080764, 
        "created_datetime": "2016-05-28T23:26:59.915157-05:00", 
        "data_format": "BAM", 
        "data_type": "Aligned Reads", 
        "state": "released", 
        "updated_datetime": "2018-11-15T20:20:28.822215-06:00", 
        "platform": "Illumina", 
        "md5sum": "5824925a7f73e34a4c2b4844e6717662", 
        "access": "controlled", 
        "submitter_id": "68fb6ae8-700f-4ac9-b02e-62902ba97396", 
        "file_name": "68fb6ae8-700f-4ac9-b02e-62902ba97396_gdc_realn_rehead.bam", 
        "file_id": "2a2cfacf-da24-42f0-b2ea-3e47b0d19d31"
      }
    ]
  }, 
  "access": "open", 
  "md5sum": "d220435571475448fc3924c27fd249cc", 
  "submitter_id": "769d968d-bf8e-4bb7-93ec-47a131d7f2d5_count", 
  "associated_entities": [
    {
      "entity_submitter_id": "TCGA-A3-3358-11A-01R-1541-07", 
      "entity_type": "aliquot", 
      "entity_id": "b75bc28e-b611-4edc-b5fa-ffc842a2b596", 
      "case_id": "8a575e00-5dc5-416d-a8f5-2cdfb8e62c31"
    }
  ], 
  "file_name": "769d968d-bf8e-4bb7-93ec-47a131d7f2d5.htseq.counts.gz", 
  "file_id": "d2ddb984-0541-4cb9-9449-7d013ac77d25"
},{
  "experimental_strategy": "RNA-Seq", 
  "data_category": "Transcriptome Profiling", 
  "file_size": 259366, 
  "data_format": "TXT", 
  "state": "released", 
  "analysis": {
    "updated_datetime": "2018-09-06T17:41:51.247648-05:00", 
    "created_datetime": "2016-05-29T10:16:20.860043-05:00", 
    "workflow_version": "v1", 
    "analysis_id": "75928abe-b99f-4d52-be25-fa55be1e1156", 
    "submitter_id": "b242bb76-202f-415b-8710-14ffcaf61a4c_count", 
    "workflow_type": "HTSeq - Counts", 
    "workflow_link": "https://github.com/NCI-GDC/htseq-cwl", 
    "state": "released", 
    "input_files": [
      {
        "experimental_strategy": "RNA-Seq", 
        "data_category": "Sequencing Reads", 
        "file_size": 8839176094,
[truncated: 850,788 more chars]
