# Supplementary material for: Comprehensive analysis of lncRNA biomarkers in kidney renal clear cell carcinoma by lncRNA-mediated ceRNA network
Source: PLoS One. 2021 Jun 8;16(6):e0252452. doi: 10.1371/journal.pone.0252452 (PMC8186793; doi:10.1371/journal.pone.0252452)
Supplement: S1 File — (ZIP) [file pone.0252452.s001.zip › original material/miRNA_diffSig.xls]

miRNA	logFC	logCPM	PValue	FDR
hsa-mir-508	-4.413080209	5.427603712	1.66E-194	7.97E-192
hsa-mir-506	-5.661839583	0.818210979	6.75E-171	1.62E-168
hsa-mir-514a-1	-4.423272889	3.54222301	2.21E-163	3.53E-161
hsa-mir-514a-3	-4.448579466	3.541366078	3.71E-162	4.44E-160
hsa-mir-514a-2	-4.392090737	3.542110409	1.57E-152	1.50E-150
hsa-mir-514b	-6.012465545	0.429418629	2.85E-151	2.28E-149
hsa-mir-934	-5.744736952	0.506322731	1.84E-136	1.26E-134
hsa-mir-509-3	-3.348871994	2.278739421	1.86E-116	1.11E-114
hsa-mir-509-2	-3.116798109	2.094690098	3.85E-109	2.05E-107
hsa-mir-362	-2.4997835	4.570862823	5.73E-104	2.75E-102
hsa-mir-509-1	-3.099261399	2.065743206	5.61E-98	2.44E-96
hsa-mir-122	6.375970805	4.632933118	4.90E-79	1.80E-77
hsa-mir-210	3.106323197	11.5974923	2.65E-78	9.06E-77
hsa-mir-21	2.214057836	17.38967146	5.29E-77	1.69E-75
hsa-mir-129-1	-3.810982115	2.039396327	7.60E-77	2.27E-75
hsa-mir-584	2.175477131	5.596169993	2.38E-69	5.70E-68
hsa-mir-155	3.563706474	9.212595192	2.20E-67	4.79E-66
hsa-mir-129-2	-3.582430837	2.118741048	6.41E-66	1.33E-64
hsa-mir-4772	2.073804082	2.293064666	1.60E-45	2.40E-44
hsa-mir-452	2.014972583	6.050198302	1.38E-41	1.94E-40
hsa-mir-142	2.019440538	11.4978955	7.28E-41	9.97E-40
hsa-mir-224	2.453810789	5.077241182	1.72E-40	2.29E-39
hsa-mir-592	3.12806078	4.662259784	7.20E-40	9.33E-39
hsa-mir-885	3.687124949	4.146977448	2.37E-36	2.42E-35
hsa-mir-200c	-2.886127557	8.757111755	1.44E-33	1.27E-32
hsa-mir-3941	2.377116049	0.914755307	2.76E-32	2.32E-31
hsa-mir-6509	2.080279385	1.189830194	2.92E-30	2.33E-29
hsa-mir-4773-1	3.717540957	0.200345839	3.22E-27	2.23E-26
hsa-mir-4773-2	3.781228894	0.228586151	6.51E-27	4.46E-26
hsa-mir-216b	-3.245682342	0.343943504	2.16E-26	1.46E-25
hsa-mir-203b	-2.51253395	2.786282962	1.07E-25	7.04E-25
hsa-mir-138-1	-2.446678631	1.141337515	8.94E-24	5.49E-23
hsa-mir-138-2	-2.188284603	0.862817711	4.19E-22	2.30E-21
hsa-mir-1251	-2.16487151	3.331565572	1.61E-21	8.57E-21
hsa-mir-184	-3.137223909	1.917020634	8.80E-21	4.44E-20
hsa-mir-4652	3.254741969	1.111028583	1.27E-19	6.09E-19
hsa-mir-1293	3.963710459	0.634779529	9.21E-18	3.98E-17
hsa-mir-141	-2.207304811	6.575248774	4.35E-15	1.65E-14
hsa-mir-875	4.236303576	0.89187953	1.30E-14	4.78E-14
hsa-mir-3591	2.191496424	0.197765981	1.88E-13	6.67E-13
hsa-mir-374c	2.832071207	1.794211686	1.81E-12	5.93E-12
hsa-mir-599	3.59006395	2.797502615	1.32E-11	3.92E-11
hsa-mir-4784	2.650704742	0.160174111	3.96E-09	1.01E-08
hsa-mir-891a	4.144053243	9.958223973	1.69E-07	3.79E-07
hsa-mir-3609	2.315201456	0.642525787	2.20E-07	4.90E-07
hsa-mir-4454	2.215696316	-0.008535771	6.78E-07	1.42E-06
hsa-mir-891b	3.636965118	2.786362897	2.34E-05	4.25E-05
hsa-mir-892b	3.457955417	1.376510497	2.92E-05	5.26E-05
hsa-mir-1269b	2.955481577	4.494820388	3.03E-05	5.41E-05
hsa-mir-892c	3.221644645	0.749899068	4.63E-05	8.05E-05
hsa-mir-888	3.520029188	2.613709712	4.64E-05	8.05E-05
hsa-mir-892a	3.456626023	3.466317754	8.27E-05	0.000138914
hsa-mir-1269a	2.00915943	7.859285684	0.000129097	0.000210331
hsa-mir-890	2.735202033	0.225305677	0.000186687	0.000296103
