# Supplementary material for: Comprehensive analysis of lncRNA biomarkers in kidney renal clear cell carcinoma by lncRNA-mediated ceRNA network
Source: PLoS One. 2021 Jun 8;16(6):e0252452. doi: 10.1371/journal.pone.0252452 (PMC8186793; doi:10.1371/journal.pone.0252452)
Supplement: S1 File — (ZIP) [file pone.0252452.s001.zip › original material/miRNAmatrix.txt]

id	TCGA-CZ-4863-11A-01R-1502-13	TCGA-CJ-5678-11A-01R-1540-13	TCGA-B0-5694-11A-01R-1540-13	TCGA-CJ-5677-11A-01R-1540-13	TCGA-B8-4622-11A-01R-1757-13	TCGA-A3-3387-11A-01R-1540-13	TCGA-CZ-5457-11A-01R-1502-13	TCGA-CZ-5467-11A-01R-1502-13	TCGA-B0-5699-11A-01R-1540-13	TCGA-CJ-6030-11A-01R-1671-13	TCGA-CZ-5989-11A-01R-1671-13	TCGA-CZ-5451-11A-01R-1502-13	TCGA-CZ-5470-11A-01R-1502-13	TCGA-CZ-5982-11A-01R-1671-13	TCGA-B0-5697-11A-01R-1540-13	TCGA-CZ-5468-11A-01R-1502-13	TCGA-CZ-5465-11A-01R-1502-13	TCGA-CZ-4865-11A-01R-1502-13	TCGA-CZ-5987-11A-01R-1671-13	TCGA-CZ-5452-11A-01R-1502-13	TCGA-CZ-5466-11A-01R-1502-13	TCGA-B0-5711-11A-01R-1671-13	TCGA-B8-4619-11A-01R-1757-13	TCGA-CJ-5681-11A-01R-1540-13	TCGA-CZ-5984-11A-01R-1671-13	TCGA-CW-5580-11A-02R-1671-13	TCGA-A3-3358-11A-01R-1540-13	TCGA-CZ-5456-11A-02R-1502-13	TCGA-CZ-5453-11A-01R-1502-13	TCGA-CJ-5676-11A-01R-1540-13	TCGA-CZ-5455-11A-01R-1502-13	TCGA-CW-5584-11A-01R-1540-13	TCGA-CZ-5988-11A-01R-1671-13	TCGA-CJ-5679-11A-01R-1540-13	TCGA-B8-5552-11A-01R-1671-13	TCGA-CZ-5985-11A-01R-1671-13	TCGA-B0-5701-11A-01R-1540-13	TCGA-B0-5709-11A-01R-1540-13	TCGA-CW-6088-11A-01R-1671-13	TCGA-CZ-4864-11A-01R-1502-13	TCGA-B0-5690-11A-01R-1540-13	TCGA-CW-5591-11A-01R-1540-13	TCGA-B0-4712-11A-02R-1502-13	TCGA-CW-5585-11A-01R-1540-13	TCGA-CZ-5462-11A-01R-1502-13	TCGA-B0-4700-11A-01R-1540-13	TCGA-CW-5581-11A-01R-1540-13	TCGA-CW-6090-11A-01R-1671-13	TCGA-CJ-5680-11A-01R-1540-13
hsa-mir-4270	0	0	0	0	0	0	0	0	0	0	0	0	0	0	0	0	0	0	0	0	0	0	0	0	0	0	0	0	0	0	0	0	0	0	0	0	0	0	0	0	0	0	0	0	0	0	0	0	0
hsa-mir-4326	8	23	5	3	13	10	2	6	14	7	7	11	11	3	24	4	2	1	10	3	33	9	13	7	14	7	10	6	4	9	8	30	10	16	10	7	2	18	4	4	9	13	0	6	11	2	5	8	17
hsa-mir-3909	0	0	0	0	0	0	0	0	0	1	0	0	0	0	0	0	1	2	0	0	0	0	0	0	3	1	0	1	0	0	3	2	0	0	1	2	1	0	2	0	1	0	0	0	1	0	1	0	2
hsa-mir-6839	0	0	0	0	0	0	1	0	0	0	0	0	0	0	0	0	0	0	0	0	1	0	0	1	0	0	0	0	0	0	0	0	0	0	1	0	0	0	0	0	0	0	0	0	0	0	0	0	1
hsa-mir-5100	0	0	0	0	0	0	0	0	0	0	0	0	0	0	0	0	0	0	0	0	0	0	0	0	0	0	0	0	0	0	0	0	0	0	0	0	0	0	0	0	0	0	0	0	0	0	0	0	1
hsa-mir-6886	0	0	0	0	0	0	0	0	0	0	0	0	0	0	0	0	0	0	0	0	0	0	0	0	0	0	0	0	0	0	0	1	0	0	0	0	0	0	0	0	0	0	0	0	0	0	0	0	0
hsa-mir-497	18	115	82	54	53	42	40	35	92	60	26	108	67	34	106	82	36	26	53	39	193	105	85	67	109	51	118	25	60	104	30	112	89	150	47	18	57	78	18	70	52	107	54	115	20	37	45	57	224
hsa-mir-8069-2	0	0	0	0	0	0	0	0	0	0	0	0	0	0	0	0	0	0	0	0	0	0	0	0	0	0	0	0	0	0	0	0	0	0	0	0	0	0	0	0	0	0	0	0	0	0	0	0	0
hsa-mir-323a	5	12	4	0	11	10	0	1	4	2	6	8	0	3	23	3	4	7	3	2	16	8	28	27	29	1	8	0	3	6	5	18	10	8	13	1	1	19	1	3	6	52	1	22	1	7	2	11	53
hsa-mir-182	37707	4480	5429	4460	6495	9811	29702	28857	5567	4674	28946	7825	19063	4370	6974	25420	41361	18687	10924	19053	10796	8763	8993	5048	6391	9030	23939	15840	28304	7203	33823	22196	5219	11246	39823	3437	10907	5003	10472	7117	5824	30864	26149	6101	25151	2261	2884	4637	35072
hsa-mir-4470	0	0	0	0	0	0	1	0	0	0	0	0	0	0	0	1	2	0	0	0	0	0	0	0	1	0	0	0	0	0	0	0	0	0	0	0	0	0	0	0	0	0	1	0	0	0	0	0	0
hsa-mir-6124	0	0	0	0	0	0	0	0	0	0	0	0	0	0	0	0	0	0	0	0	0	0	0	0	0	0	0	0	0	0	0	0	0	0	0	0	0	0	0	0	0	0	0	0	0	0	0	0	0
hsa-mir-3612	0	0	0	0	0	0	0	0	0	0	0	0	0	0	0	0	0	0	0	0	0	0	0	0	0	0	0	0	0	0	0	0	0	0	0	0	0	0	0	0	0	0	0	0	0	0	0	0	0
hsa-mir-6881	0	0	0	0	0	0	0	0	0	0	0	0	0	0	0	0	0	0	0	0	0	0	0	0	0	0	0	0	0	1	0	0	0	0	0	0	0	0	0	0	0	0	0	0	0	0	0	0	0
hsa-mir-8069-1	0	0	0	0	0	0	0	0	0	0	0	0	0	0	0	0	0	0	0	0	0	0	0	0	0	0	0	0	0	0	0	0	0	0	0	0	0	0	0	0	0	0	0	0	0	0	0	0	0
hsa-mir-4321	0	0	0	0	0	0	0	0	0	0	0	0	0	0	0	0	0	0	0	0	0	0	0	0	0	0	0	0	0	0	0	0	0	0	0	0	0	0	0	0	0	0	0	0	0	0	0	0	0
hsa-mir-1303	0	0	0	0	0	0	0	0	0	0	1	0	0	0	0	0	0	0	0	0	1	0	0	0	0	0	0	1	0	0	0	0	0	0	0	0	0	0	0	0	0	1	0	0	0	0	0	0	0
hsa-mir-3973	0	0	0	0	0	0	0	0	0	0	0	0	0	0	0	0	0	0	0	0	0	0	0	0	0	0	0	0	0	0	0	0	0	0	0	0	0	0	0	0	0	0	0	0	0	0	0	0	0
hsa-mir-6763	0	0	0	0	0	0	0	0	0	0	0	0	0	0	0	0	0	0	0	0	0	0	0	0	0	0	0	0	0	0	0	0	0	0	0	0	0	0	0	0	0	0	0	0	0	0	0	0	0
hsa-mir-4539	0	0	0	0	0	0	0	0	0	0	0	0	0	0	0	0	0	0	0	0	0	0	0	0	0	0	0	0	0	0	0	0	0	0	0	0	0	0	0	0	0	0	0	0	0	0	0	0	0
hsa-mir-6759	0	0	0	1	0	0	0	0	0	0	0	0	0	0	0	0	0	0	0	0	0	0	0	0	0	0	0	0	0	0	0	0	0	0	0	0	0	0	0	0	0	0	0	0	0	0	0	0	0
hsa-mir-548ak	0	0	0	0	0	0	0	0	0	0	0	0	0	0	0	0	0	0	0	0	0	0	0	0	0	0	0	0	0	0	0	0	0	0	0	0	0	0	0	0	0	0	0	0	0	0	0	0	0
hsa-mir-610	0	0	0	0	0	0	0	0	0	0	0	0	0	0	0	0	0	0	0	0	0	0	0	0	0	0	0	0	0	0	0	0	0	0	0	0	0	0	0	0	0	0	0	0	0	0	0	0	0
hsa-mir-218-2	6	105	54	62	67	127	14	19	142	55	14	166	27	87	83	26	37	19	32	15	155	69	116	121	120	21	182	5	20	78	16	118	121	90	69	37	51	116	15	69	49	96	23	73	8	39	71	72	137
hsa-mir-212	5	7	3	10	2	4	17	19	3	2	16	5	8	9	7	11	12	7	14	5	10	5	7	4	4	8	13	5	8	5	8	18	8	9	56	2	21	5	4	7	5	29	13	4	20	1	1	3	35
hsa-mir-4419b	0	0	0	0	0	0	0	1	0	0	0	0	0	0	0	0	0	1	0	0	0	0	0	0	0	0	0	0	0	0	0	0	0	0	0	0	0	0	0	0	0	0	1	0	0	0	0	0	0
hsa-mir-548a-1	0	0	0	0	0	0	0	0	0	0	0	0	0	0	0	0	0	0	0	0	0	0	0	0	0	0	0	0	0	0	0	0	0	0	0	0	0	0	0	0	0	0	0	0	0	0	0	0	0
hsa-mir-7852	0	0	0	0	0	0	0	0	0	0	0	0	0	0	0	0	0	0	0	0	0	0	0	0	0	0	0	0	0	0	0	0	0	0	1	0	0	0	0	0	0	0	0	0	0	0	0	0	0
hsa-mir-524	0	0	0	0	0	0	0	0	0	0	0	0	0	0	0	0	0	0	0	0	0	0	0	0	0	0	0	0	0	0	0	0	0	0	0	0	0	0	0	0	0	0	0	0	0	0	0	0	0
hsa-mir-4645	0	0	1	0	0	0	1	0	0	1	2	1	3	0	0	3	1	0	0	1	1	2	0	0	0	0	1	1	0	1	2	1	2	1	0	0	0	1	1	3	0	0	0	2	0	0	1	0	1
hsa-mir-371b	0	0	0	0	0	0	0	1	0	0	1	0	0	0	0	0	0	0	0	0	0	0	0	0	0	0	0	0	0	1	0	0	0	0	1	0	0	0	0	0	0	0	0	0	1	0	0	0	0
hsa-mir-8073	0	0	0	0	0	0	0	0	0	0	0	0	0	0	0	0	0	0	0	0	0	0	0	0	0	0	0	0	0	0	0	0	0	0	0	0	0	0	0	0	0	0	0	0	0	0	0	0	0
hsa-mir-3115	0	0	0	0	0	0	0	0	0	0	0	0	0	0	1	0	0	0	0	0	0	0	0	0	0	0	0	0	0	0	0	0	0	0	0	0	0	0	0	0	1	0	0	0	0	0	0	0	0
hsa-mir-8055	0	0	0	0	0	0	0	0	0	0	0	0	1	0	0	0	0	0	0	0	0	0	0	0	0	0	0	0	0	0	0	0	0	0	0	0	0	0	0	0	0	0	0	0	0	0	0	0	0
hsa-mir-548a-2	0	0	0	0	0	0	0	0	0	0	0	0	0	0	0	0	0	0	0	0	0	0	0	0	0	0	0	0	0	0	0	0	0	0	0	0	0	0	0	0	0	0	0	0	0	0	0	0	0
hsa-mir-1288	0	1	2	0	1	0	0	1	2	0	2	1	1	1	1	4	2	0	1	2	0	1	3	2	2	1	0	0	1	1	0	0	2	1	0	0	2	0	0	1	1	1	0	2	0	0	0	0	0
hsa-mir-3149	1	0	0	0	0	0	0	0	0	0	0	0	0	0	0	0	0	0	0	0	0	0	0	0	0	0	1	0	0	0	0	0	0	0	0	0	0	0	0	0	0	0	0	0	0	0	0	1	0
hsa-mir-4713	0	0	0	0	0	0	0	0	0	0	0	0	0	0	0	0	0	0	0	0	0	0	0	0	0	0	0	0	0	0	0	0	0	0	0	0	0	0	0	0	0	0	0	0	0	0	0	0	0
hsa-mir-544b	0	0	0	0	0	0	0	0	0	0	1	0	0	0	0	0	0	0	0	0	0	0	0	0	0	0	0	0	0	0	0	0	0	0	0	0	0	0	0	0	1	0	0	0	0	0	0	0	0
hsa-mir-548z	0	0	0	0	0	0	0	0	0	0	0	0	0	0	0	0	0	0	0	0	0	0	0	0	0	0	0	0	0	0	0	0	0	0	0	0	0	0	0	0	0	0	0	0	0	0	0	0	0
hsa-mir-92a-2	8021	6685	3251	4681	4242	7025	7753	8819	9590	4153	10765	7725	13188	7415	10003	12721	10618	5811	6103	9205	7702	12375	7491	6960	9007	8038	16320	7213	8278	5554	8661	8745	11231	5563	13178	4795	7894	6614	5771	4560	7597	11144	7368	7820	5585	3120	6972	6403	10080
hsa-mir-23c	1	0	0	0	0	1	1	0	2	0	0	1	0	0	0	1	0	1	0	1	0	0	0	0	1	2	2	0	0	2	0	1	0	2	0	0	1	0	0	1	1	0	0	0	0	0	0	0	0
hsa-mir-320e	0	0	0	1	0	0	1	1	0	0	0	0	0	0	0	0	2	0	0	2	0	0	0	0	0	0	0	0	0	0	0	0	0	0	0	0	0	0	0	0	1	0	2	1	0	1	0	0	0
hsa-mir-595	0	0	0	0	0	0	0	0	0	0	0	0	0	0	0	0	0	0	0	0	0	0	0	0	0	0	0	0	0	0	0	0	0	0	0	0	0	0	0	0	0	0	0	0	0	0	0	0	0
hsa-mir-5682	0	0	0	0	0	0	0	0	0	0	0	0	0	0	0	0	0	0	0	0	0	0	0	0	0	0	0	0	0	0	0	0	0	0	0	0	0	0	0	0	0	0	0	0	0	0	0	0	0
hsa-mir-151b	11	10	2	7	10	0	11	7	15	5	2	5	13	5	13	10	11	5	2	6	13	4	11	7	6	3	8	4	9	1	4	4	7	10	11	3	6	10	3	8	11	4	11	4	5	1	4	6	7
hsa-mir-216b	0	45	1	16	5	8	0	0	33	3	1	2	0	20	8	0	0	0	4	1	14	16	3	2	13	1	12	0	0	12	1	11	20	8	0	7	0	34	0	4	7	10	1	12	0	3	2	84	7
hsa-mir-7851	0	0	0	0	0	0	0	0	0	0	0	0	0	0	0	0	0	0	0	0	0	0	0	0	0	0	0	0	0	0	0	0	0	0	0	0	0	0	0	0	0	0	0	0	0	0	0	0	0
hsa-mir-548h-3	0	0	0	0	0	0	0	0	0	0	0	0	0	0	0	0	0	0	0	0	0	0	0	0	0	0	0	0	0	0	0	0	0	0	0	0	0	0	0	0	0	0	0	0	0	0	0	0	0
hsa-mir-1249	0	1	2	3	3	0	3	1	4	5	8	1	4	2	1	3	4	0	4	3	9	4	1	3	4	2	8	1	1	1	3	4	3	1	7	1	5	3	1	2	5	5	0	2	1	2	0	4	4
hsa-mir-3188	0	0	0	3	0	0	0	0	1	0	1	0	0	0	2	0	1	3	0	1	1	0	0	0	1	0	0	0	1	0	0	0	0	0	1	1	0	2	0	0	0	0	1	0	1	0	0	1	1
hsa-mir-1244-4	0	0	0	0	0	0	0	0	0	0	0	0	0	0	0	0	0	0	0	0	0	0	0	0	0	0	0	0	0	0	0	0	0	0	0	0	0	0	0	0	0	0	0	0	0	0	0	0	0
hsa-mir-6843	1	1	0	1	0	0	0	1	0	0	3	0	0	0	0	2	0	1	1	0	0	0	0	1	0	1	0	1	1	0	0	0	1	0	1	0	0	1	0	1	0	0	2	0	0	0	0	0	1
hsa-mir-659	0	7	0	2	1	6	2	4	2	4	1	1	4	3	7	5	6	2	0	1	3	2	4	1	4	5	2	2	1	4	1	1	1	1	4	2	1	6	1	0	3	4	3	6	3	2	2	3	2
hsa-mir-148b	404	453	143	319	383	619	406	413	613	338	410	597	509	397	443	470	673	322	343	411	528	688	695	413	393	430	849	241	462	462	402	576	591	403	683	327	406	450	245	417	366	690	505	485	270	208	383	503	692
hsa-mir-451a	157	2169	1669	1251	413	4170	966	1803	843	985	273	1122	753	470	2664	2207	707	126	130	720	1403	1005	659	1197	885	1435	7650	594	730	188	643	427	1941	898	5024	1198	493	2570	270	321	478	362	620	910	383	347	753	772	320
hsa-mir-6075	0	0	0	0	0	0	0	0	0	0	0	0	0	0	0	0	0	0	0	0	0	0	0	0	0	0	0	0	0	0	0	0	0	0	0	0	0	0	0	0	0	0	0	0	0	0	0	0	0
hsa-mir-6797	0	0	0	0	0	0	1	0	3	0	0	1	0	0	0	2	1	0	0	0	0	0	0	0	0	0	0	0	0	0	0	0	0	0	0	0	0	0	0	0	0	0	0	0	0	0	0	0	0
hsa-mir-2467	0	0	0	0	0	0	0	0	0	0	0	0	0	0	0	0	0	0	0	0	0	0	0	0	0	0	0	0	0	0	0	0	0	0	0	0	0	0	0	0	0	0	0	0	0	0	0	0	0
hsa-mir-7856	0	0	0	0	0	0	0	0	0	0	0	0	0	0	0	0	0	0	0	0	0	0	0	0	0	0	0	0	0	0	0	0	0	0	0	0	0	0	0	0	0	0	0	0	0	0	0	0	0
hsa-let-7b	25388	20410	13969	12889	17119	13156	21445	21645	31821	7874	36730	27622	32430	14111	25574	50142	27025	14770	33880	27989	28571	31642	21809	20735	21467	21946	52252	16777	23188	13997	21009	18497	30317	18711	51147	14985	17848	22179	12461	14787	15705	44329	33700	34760	22969	6155	13818	22360	60295
hsa-mir-6723	1	2	3	0	1	1	0	0	2	0	0	0	0	1	1	1	1	0	0	0	0	0	1	0	3	1	0	1	1	1	3	0	3	1	0	1	0	0	1	0	0	0	1	1	0	3	0	0	2
hsa-mir-6069	0	0	0	0	0	0	0	0	0	0	0	0	0	0	0	0	0	0	0	0	0	0	0	0	0	0	0	0	0	0	0	0	0	0	0	0	0	0	0	0	0	0	0	0	0	0	0	0	0
hsa-mir-6509	1	3	0	1	1	1	1	1	2	1	3	2	4	0	3	2	1	1	0	0	1	3	1	3	0	1	4	1	0	1	1	0	0	3	0	0	3	3	2	1	1	3	0	1	0	0	0	1	4
hsa-mir-4437	0	0	0	0	0	0	0	0	0	0	0	0	0	0	0	0	0	0	0	0	0	0	0	0	0	0	0	0	0	0	0	0	0	0	0	0	0	0	0	0	0	0	0	0	0	0	0	0	0
hsa-mir-320d-1	1	1	1	0	0	0	0	1	2	0	1	0	0	1	0	1	0	0	2	1	2	1	1	0	0	1	2	0	1	0	0	0	0	3	2	0	2	4	0	0	0	0	1	0	0	0	0	0	0
hsa-mir-519e	0	0	0	0	0	0	0	0	0	0	0	0	0	0	0	0	0	0	0	0	0	0	0	0	0	0	0	0	0	0	0	0	0	0	0	0	0	0	0	0	0	0	0	0	0	0	0	0	0
hsa-mir-5587	0	0	0	0	0	0	0	0	0	0	0	0	0	0	0	0	0	0	0	0	0	0	0	0	0	0	1	0	0	0	0	0	0	0	0	0	0	0	0	0	0	0	0	0	0	0	0	0	0
hsa-mir-186	655	539	209	310	434	498	731	693	677	325	565	864	743	468	498	930	934	525	375	808	972	756	637	511	494	571	705	415	779	450	660	724	669	503	923	349	577	458	292	582	427	738	725	585	638	230	425	450	897
hsa-mir-3648-2	0	0	0	0	0	0	0	0	0	0	0	0	0	0	0	0	0	0	0	0	0	0	0	0	0	0	0	0	0	0	0	0	0	0	0	0	0	0	0	0	0	0	0	0	0	0	0	0	0
hsa-mir-489	0	36	6	22	6	18	6	6	23	25	0	41	3	7	89	25	3	1	2	2	43	24	31	31	21	7	86	3	1	2	9	13	20	57	1	3	2	48	1	3	22	7	13	21	3	3	14	15	15
hsa-mir-625	388	136	65	76	79	106	262	165	127	53	168	108	124	60	87	224	195	209	91	229	122	106	186	94	81	86	368	140	139	72	146	202	73	97	417	32	84	105	76	82	108	214	193	105	141	48	56	63	324
hsa-mir-511	5	32	33	19	28	9	35	19	21	5	15	17	20	10	6	102	22	11	24	12	46	20	36	19	32	11	33	6	12	20	17	36	13	40	33	2	36	25	3	25	12	59	43	25	14	6	6	6	86
hsa-mir-5590	0	0	0	2	0	1	0	0	1	0	0	1	0	0	1	0	0	0	0	0	2	0	0	0	0	2	0	0	0	0	0	0	4	1	0	0	0	0	0	1	0	0	0	0	0	0	0	0	1
hsa-mir-4307	0	0	0	0	0	0	0	0	0	0	0	0	0	0	0	0	0	0	0	0	0	0	0	0	0	0	0	0	0	0	0	0	0	0	0	0	0	0	0	0	0	0	0	0	0	0	0	0	0
hsa-mir-4784	0	0	0	1	0	0	0	0	0	0	0	1	1	0	1	0	0	0	0	0	0	0	0	1	0	0	0	0	0	0	0	0	0	0	0	0	0	0	0	0	1	0	0	0	0	0	1	0	0
hsa-mir-3616	0	0	1	0	0	0	0	0	0	0	0	0	0	0	0	0	0	0	0	0	1	2	0	0	0	0	1	0	0	1	0	0	0	1	0	0	0	0	0	0	1	1	0	1	0	0	1	1	0
hsa-mir-320d-2	1	1	0	0	0	0	0	0	1	1	1	0	1	0	0	0	0	0	1	0	0	0	0	2	0	0	2	3	0	0	0	0	0	0	2	0	0	0	0	0	0	0	1	1	0	0	0	0	1
hsa-mir-3133	0	0	0	0	0	0	0	1	0	0	0	0	0	0	0	0	1	0	0	0	0	0	0	0	0	0	0	0	0	0	0	0	0	0	0	0	0	0	0	0	0	0	1	0	0	0	0	0	0
hsa-mir-4690	0	0	0	0	0	0	0	0	1	0	0	0	1	0	0	1	0	0	0	0	1	0	0	0	0	0	1	0	1	0	0	0	0	0	0	0	0	0	0	0	0	0	1	0	0	0	0	0	0
hsa-mir-6882	1	1	1	2	4	0	1	1	0	0	1	3	0	0	0	0	1	0	0	0	1	1	1	1	0	1	0	0	1	0	1	0	1	0	0	0	0	0	0	1	1	0	0	0	0	1	0	1	0
hsa-mir-3611	0	2	0	0	0	2	0	0	0	1	0	0	0	0	0	0	0	0	1	1	0	0	1	0	0	0	0	0	0	0	0	0	1	0	0	0	0	0	0	0	0	1	0	0	0	0	0	0	0
hsa-mir-4735	0	0	0	0	0	0	0	0	0	0	0	0	0	0	0	0	0	0	0	0	0	0	0	0	0	0	0	0	0	0	0	1	0	0	0	0	0	0	0	0	0	0	0	0	0	0	0	0	0
hsa-mir-578	1	0	0	0	0	0	0	0	0	0	0	1	0	1	0	0	1	0	0	0	0	0	0	0	0	0	1	0	0	0	0	0	0	0	1	0	0	0	1	0	1	0	3	0	0	0	0	0	0
hsa-mir-4687	0	0	0	0	0	0	0	0	0	0	0	0	0	0	1	0	0	0	0	0	0	0	0	0	1	1	0	0	0	0	0	1	0	0	0	0	0	0	0	0	0	2	1	0	0	0	0	0	1
hsa-mir-3622a	1	0	0	1	1	0	3	0	0	0	1	0	0	0	0	0	2	1	1	0	0	1	0	0	0	0	2	0	2	0	0	0	2	0	2	0	0	1	0	0	0	0	1	0	0	1	0	0	0
hsa-mir-4322	0	0	0	0	0	0	0	0	0	0	0	0	0	0	0	0	0	0	0	0	0	0	0	0	0	0	0	0	0	0	0	0	0	0	0	0	0	0	0	0	0	0	0	0	0	0	0	0	0
hsa-mir-1260b	0	1	0	0	0	0	0	0	0	0	0	1	0	0	0	0	1	0	0	0	0	0	0	0	1	0	1	0	0	0	0	0	1	0	0	1	0	0	0	1	0	1	0	0	0	0	0	0	0
hsa-mir-3648-1	0	0	0	0	0	0	0	0	0	0	0	0	0	0	0	0	0	0	0	0	0	0	0	0	0	0	0	0	0	0	0	0	0	0	0	0	0	0	0	0	0	0	0	0	0	0	0	0	0
hsa-mir-2278	0	0	0	0	0	0	0	0	0	0	0	0	0	0	0	0	0	0	0	0	1	0	0	0	0	0	1	0	0	0	1	0	0	0	0	0	0	0	0	0	0	0	0	0	0	0	0	0	0
hsa-mir-645	0	0	0	0	0	0	0	0	0	0	0	0	0	0	0	0	0	0	0	0	0	0	0	0	0	0	0	0	0	0	0	0	0	0	0	0	0	0	0	0	0	0	0	0	0	0	0	0	0
hsa-mir-22	163523	212597	89728	129299	162148	344718	142102	178903	309929	91732	153232	309644	163237	179967	244342	205980	150754	101192	141834	117959	223742	241312	288291	196012	226238	100623	528469	96420	149540	147884	193563	215269	295867	179918	276968	131497	167728	192383	80064	190181	138800	385312	156048	240755	98502	98227	174725	191001	315710
hsa-mir-376a-2	0	0	2	0	1	0	0	0	0	0	1	1	0	1	1	5	1	0	0	0	2	3	2	2	1	0	4	0	1	3	1	2	2	4	0	0	1	1	0	0	0	1	0	2	0	0	0	0	4
hsa-mir-1278	0	0	0	0	0	0	0	0	0	0	0	0	0	0	0	0	0	0	0	0	0	1	1	0	0	0	0	0	0	0	0	0	0	0	0	0	0	0	0	0	0	0	0	0	0	0	0	0	0
hsa-mir-653	46	140	18	171	83	234	119	177	284	85	56	372	89	142	230	213	187	39	63	64	165	197	204	238	106	102	285	111	80	64	234	117	253	153	79	96	103	151	61	213	125	185	131	224	146	96	198	325	225
hsa-mir-4313	0	0	0	0	0	0	0	0	0	0	0	0	0	0	0	0	0	0	0	0	0	0	0	0	0	0	0	0	0	0	0	0	0	0	0	0	0	0	0	0	0	0	0	0	0	0	0	0	0
hsa-mir-6511a-2	0	0	0	0	0	0	0	0	0	0	0	0	0	0	0	0	0	0	0	0	0	0	0	0	0	0	0	0	0	0	0	0	0	0	0	0	0	0	0	0	0	0	0	0	0	0	0	0	0
hsa-mir-466	0	0	0	0	0	0	0	0	0	0	0	0	0	0	0	0	0	0	1	1	1	0	1	0	0	0	1	0	0	0	0	0	0	0	0	0	0	0	0	0	0	1	0	0	0	0	0	0	1
hsa-mir-3605	25	31	18	24	9	13	24	23	28	6	32	14	29	13	21	19	25	13	18	26	13	22	13	27	25	18	46	14	24	8	27	17	21	16	49	8	22	25	30	11	25	46	18	34	18	4	13	16	36
hsa-mir-8083	0	0	0	0	0	0	0	0	0	0	0	0	0	0	0	0	0	0	0	0	0	0	0	0	0	0	0	0	0	0	0	0	0	0	0	0	0	0	0	0	0	0	0	0	0	0	0	0	0
hsa-mir-7151	0	0	0	0	0	0	0	0	0	0	0	0	0	0	0	0	0	0	0	0	0	0	0	0	0	0	0	0	0	0	0	1	0	0	0	0	0	0	0	0	0	0	0	0	0	0	0	0	0
hsa-mir-5692b	0	0	0	0	0	0	0	0	0	0	0	0	0	0	0	0	0	0	0	0	0	0	0	0	0	0	0	0	0	0	0	0	0	0	0	0	0	0	0	0	0	0	0	0	0	0	0	0	0
hsa-mir-6810	2	0	0	0	0	0	1	2	1	0	1	0	1	0	5	1	1	0	2	1	2	1	1	0	0	0	1	0	0	1	1	2	0	1	1	1	0	0	1	0	0	1	1	0	0	2	0	3	0
hsa-mir-302c	0	0	0	0	0	0	0	0	0	0	0	0	0	0	0	0	0	0	0	0	0	0	0	0	0	0	0	0	0	0	0	0	0	0	0	0	0	0	0	0	0	0	0	0	0	0	0	0	0
hsa-mir-548ba	0	1	0	1	0	0	0	0	2	0	0	0	0	0	0	0	0	0	0	0	3	0	1	0	11	0	6	0	3	1	0	0	2	3	1	0	0	0	0	2	0	7	1	3	1	0	1	0	3
hsa-mir-6514	0	0	0	0	0	2	0	1	0	0	0	1	4	0	0	3	3	1	0	0	1	0	2	1	3	0	0	0	0	0	1	0	0	0	3	1	0	2	1	0	0	2	0	1	0	0	0	1	0
hsa-mir-7156	0	0	0	0	0	0	0	0	0	0	0	0	0	0	0	0	1	0	0	0	0	0	0	0	0	0	0	0	0	0	1	0	0	0	0	0	0	0	0	0	1	0	0	0	0	0	0	0	0
hsa-mir-556	0	1	1	0	1	1	1	3	0	0	0	2	2	0	1	0	2	1	1	0	1	1	0	0	1	1	5	0	3	1	0	1	0	1	4	0	0	1	1	0	1	1	3	0	1	0	0	0	3
hsa-mir-376a-1	1	8	2	2	3	3	2	2	9	1	1	3	1	3	7	5	1	3	4	0	17	5	7	7	6	1	5	0	2	6	0	6	5	15	8	1	2	6	1	6	1	11	4	12	1	4	1	1	16
hsa-mir-661	0	0	0	0	0	0	0	0	0	0	0	0	0	0	0	0	0	0	0	0	0	0	0	0	0	0	0	0	0	0	0	0	0	0	0	0	0	0	0	0	0	0	0	0	0	0	0	0	0
hsa-mir-6808	0	1	0	0	1	1	0	0	1	0	1	0	0	0	2	0	0	0	2	0	2	0	0	2	1	0	2	0	0	0	0	0	0	0	1	0	2	1	0	1	0	0	0	0	0	0	0	2	0
hsa-mir-3938	0	0	0	0	0	0	0	0	0	0	0	0	0	0	0	0	1	0	0	0	0	0	0	0	0	0	1	0	0	0	0	0	0	0	0	0	0	0	0	0	0	1	0	0	1	0	0	0	0
hsa-mir-6737	0	0	0	0	0	0	0	0	1	0	0	0	2	0	1	0	1	1	0	0	0	1	0	1	0	0	0	2	0	0	0	0	0	0	0	0	0	2	0	0	0	1	0	0	1	0	1	0	1
hsa-mir-3942	0	0	1	0	0	1	0	0	0	0	0	0	0	0	1	0	0	0	0	0	0	0	0	0	0	1	3	0	0	0	0	1	0	1	0	0	0	0	1	0	0	0	1	0	0	0	0	0	0
hsa-mir-520c	0	0	0	0	0	0	0	0	0	0	0	0	0	0	0	0	0	0	0	0	0	0	0	0	0	0	0	0	0	0	0	0	0	0	0	0	0	0	0	0	0	0	0	0	0	0	0	0	0
hsa-mir-4436b-2	0	0	0	0	0	0	0	0	0	0	0	0	0	0	0	0	0	0	0	0	0	0	0	0	0	0	0	0	0	0	0	0	0	0	0	0	0	0	0	0	0	0	0	0	0	0	0	0	0
hsa-mir-5706	2	2	0	2	2	2	1	1	0	2	1	2	1	3	0	1	1	1	1	1	2	1	2	1	1	2	3	1	2	1	0	0	0	0	1	0	2	0	0	1	1	0	0	1	1	1	2	2	1
hsa-mir-548n	0	0	0	0	0	0	0	0	0	0	0	0	0	0	0	0	0	0	0	0	0	0	0	0	0	0	0	0	1	0	0	0	0	0	0	0	0	0	0	0	0	0	0	0	0	0	0	0	0
hsa-mir-331	65	109	74	63	37	30	44	49	137	37	62	71	30	54	90	77	67	41	32	54	123	42	46	91	67	35	132	29	51	27	56	69	59	89	92	41	35	127	29	53	60	122	76	94	31	19	25	41	142
hsa-mir-3659	0	0	0	0	0	0	0	0	0	0	0	1	0	0	0	0	0	0	0	0	1	0	1	1	0	0	0	0	0	0	0	0	0	0	0	0	0	0	0	0	0	0	0	0	0	0	0	0	0
hsa-mir-3663	0	0	0	0	0	0	0	0	0	0	0	0	0	0	0	0	0	0	0	0	0	0	0	0	0	0	0	0	0	0	0	0	0	0	0	0	0	0	0	0	0	0	0	0	0	0	0	0	0
hsa-mir-483	265	20	9	6	0	3	79	59	2	2	18	4	117	15	5	93	184	266	2	194	4	10	1	15	9	10	16	73	55	4	54	8	7	18	98	4	16	7	9	4	19	11	67	14	2	1	1	4	21
hsa-mir-4423	2	2	3	1	1	0	1	2	1	3	0	1	3	4	2	1	3	1	0	1	2	1	0	2	0	0	10	1	0	2	1	3	1	11	0	0	0	1	0	2	3	1	2	1	2	3	0	1	2
hsa-mir-7845	0	0	0	0	0	0	0	0	0	0	0	0	0	0	0	0	0	0	0	0	0	0	0	0	0	0	0	0	0	0	0	0	1	0	0	0	1	0	0	0	0	1	0	1	0	0	0	1	0
hsa-mir-4497	0	0	0	0	0	0	0	0	0	0	0	0	0	0	0	0	0	0	0	0	0	0	0	0	0	0	0	0	0	0	0	0	0	0	0	0	0	0	0	0	0	0	0	0	0	0	0	0	0
hsa-mir-4721	0	0	0	0	0	0	0	0	0	0	0	0	0	0	0	0	0	0	0	0	0	0	0	0	0	0	0	0	0	0	0	0	0	0	0	0	0	0	0	0	0	0	0	0	0	0	0	0	0
hsa-mir-4315-1	0	0	0	0	0	0	0	0	0	0	0	0	0	0	0	0	0	0	0	0	0	0	0	0	0	0	0	0	0	0	0	0	0	0	0	0	0	0	0	0	0	0	0	0	0	0	0	0	0
hsa-mir-3920	0	0	0	0	0	1	0	0	0	0	0	2	1	0	0	0	0	1	0	0	0	0	0	0	0	0	0	0	0	0	0	0	0	0	1	0	0	0	1	0	1	0	0	0	0	0	0	0	1
hsa-mir-6864	0	0	0	0	0	0	0	0	0	0	0	0	0	0	0	0	0	0	0	0	0	0	0	0	0	0	0	0	0	0	0	0	0	0	0	0	0	0	0	0	0	0	0	0	0	0	0	0	0
hsa-mir-3180-4	0	0	0	0	0	0	0	0	0	0	1	1	0	0	0	0	1	0	0	0	0	0	0	0	0	0	0	0	0	0	0	0	0	0	0	0	0	1	0	1	0	0	1	0	0	0	0	0	0
hsa-mir-1206	0	0	0	0	0	0	0	0	0	0	0	0	0	0	0	0	0	0	0	0	0	0	0	0	0	0	0	0	0	0	0	0	0	0	0	0	0	0	0	0	0	0	0	0	0	0	0	0	0
hsa-mir-4510	0	0	0	0	0	0	0	0	0	0	0	0	0	0	0	0	0	0	0	0	1	0	0	0	0	0	0	0	0	0	0	0	0	0	0	0	0	0	0	0	0	0	0	0	0	0	0	0	0
hsa-mir-3591	0	0	0	0	0	0	0	0	0	0	0	1	0	0	1	0	0	0	0	0	0	2	0	0	0	1	0	0	1	1	0	0	0	0	0	0	0	1	0	2	0	1	0	1	0	0	0	0	0
hsa-mir-4480	0	0	0	0	1	0	0	1	0	0	0	0	0	0	0	0	0	0	0	0	0	0	0	0	0	0	0	0	0	0	0	0	0	0	0	0	0	0	0	0	0	0	0	0	0	0	0	0	0
hsa-mir-581	1	0	1	0	1	0	4	6	0	0	2	1	3	1	1	3	6	3	2	5	1	2	3	2	4	1	4	0	1	1	4	0	0	1	4	0	0	3	2	2	1	2	5	0	3	1	1	0	0
hsa-mir-550b-2	0	0	0	0	0	0	0	0	0	0	0	0	0	0	0	0	0	0	0	0	0	0	0	0	0	0	0	0	1	0	0	0	0	0	0	0	0	0	0	0	0	0	0	0	0	0	0	0	0
hsa-mir-6871	0	0	0	0	0	0	0	0	0	0	0	0	0	0	0	0	0	0	0	0	0	2	0	0	0	0	0	0	0	0	0	0	1	0	0	0	0	0	0	0	0	0	0	0	0	0	0	0	0
hsa-mir-500b	11	31	11	19	21	33	52	45	58	40	31	55	51	49	69	60	57	14	13	43	60	71	35	36	33	80	61	33	47	28	17	50	46	33	16	22	21	26	28	25	34	25	52	27	22	24	37	37	30
hsa-mir-6876	0	0	0	0	0	0	0	0	0	0	0	0	0	0	0	0	0	0	0	0	0	0	0	0	0	0	0	0	0	0	0	0	0	0	0	0	0	0	0	0	0	0	0	0	0	0	0	0	0
hsa-mir-548au	0	2	0	0	1	0	0	0	0	1	0	0	0	1	0	0	2	0	1	0	1	0	0	0	0	0	1	0	0	0	1	2	0	0	0	0	0	0	1	1	0	0	0	0	1	0	0	0	0
hsa-mir-134	184	603	332	206	399	254	244	144	528	179	295	384	285	154	477	480	251	211	434	219	794	472	628	557	559	216	708	83	210	326	333	567	334	675	1014	158	430	854	98	407	285	2747	308	917	148	162	193	220	2508
hsa-mir-3127	23	3	3	0	1	2	7	11	12	1	8	5	14	2	4	14	15	12	5	10	4	10	3	3	4	3	6	5	16	1	14	5	3	0	20	4	5	3	4	1	4	5	2	5	8	0	0	3	6
hsa-mir-498	0	0	0	0	0	0	0	0	0	0	0	0	0	0	0	0	0	0	0	0	0	0	0	0	0	0	0	0	0	0	0	0	0	0	0	0	0	0	0	0	0	0	0	0	0	0	0	0	0
hsa-mir-4762	0	0	0	0	0	1	0	1	0	1	0	0	1	0	1	0	0	0	1	0	0	1	0	0	0	0	0	0	0	0	0	0	0	0	0	0	0	0	0	1	0	0	0	2	0	0	0	0	2
hsa-mir-5194	0	0	0	0	0	0	0	0	0	0	0	0	0	0	0	0	0	0	0	0	0	0	0	0	0	0	0	0	0	0	0	0	0	0	0	0	0	0	0	0	0	0	0	0	0	0	0	0	0
hsa-mir-1912	0	0	0	0	0	0	0	0	0	0	0	0	0	0	0	0	0	0	0	0	0	0	0	0	0	0	0	1	0	0	0	0	1	0	0	0	0	0	0	0	0	0	0	1	0	0	0	0	0
hsa-mir-342	49	271	163	94	269	174	97	70	194	171	157	236	144	134	211	292	166	48	235	94	615	278	299	139	199	127	369	52	118	270	61	535	233	302	287	96	167	149	63	127	135	395	202	215	123	82	123	120	569
hsa-mir-4726	0	0	0	0	0	1	0	0	0	1	0	0	0	0	1	4	0	2	1	0	1	1	1	0	1	0	1	0	2	0	0	0	1	0	2	0	0	1	0	2	0	1	0	0	0	0	0	0	1
hsa-mir-892c	0	0	0	0	0	1	0	0	0	0	0	0	0	0	0	0	2	0	0	0	1	0	0	1	1	0	1	0	0	0	0	0	1	0	1	0	0	0	0	0	0	1	0	1	0	0	1	0	1
hsa-mir-550b-1	0	0	0	0	0	0	0	0	0	0	0	0	0	0	0	0	0	0	0	0	0	0	0	0	0	0	0	0	0	0	0	0	0	0	0	0	0	0	0	0	0	0	0	0	0	0	0	0	0
hsa-mir-4280	0	0	0	0	0	0	0	0	0	0	0	0	0	0	0	0	0	0	0	0	0	0	0	0	0	0	0	0	0	0	0	0	0	0	0	0	0	0	0	0	0	0	0	0	0	0	0	0	0
hsa-mir-4652	0	2	0	1	1	0	0	0	0	2	0	2	0	0	0	0	1	1	0	0	0	0	1	1	0	0	0	0	1	0	0	0	0	1	0	0	0	0	0	0	1	1	0	0	0	0	3	0	1
hsa-mir-3193	1	0	0	0	0	0	0	0	0	0	0	4	0	1	2	0	0	0	0	2	0	1	0	0	0	1	3	1	1	1	1	1	0	0	0	1	0	1	2	0	2	2	0	1	0	0	0	0	5
hsa-mir-548a-3	0	0	0	0	0	0	0	0	0	0	0	0	0	0	0	0	0	0	0	0	0	0	0	0	0	0	0	0	0	0	0	0	0	0	0	0	0	0	0	0	0	2	0	0	0	0	0	0	0
hsa-mir-4508	0	0	0	0	0	0	0	0	0	0	0	0	0	0	0	0	0	0	0	0	0	0	0	0	0	0	0	0	0	0	0	0	0	0	0	0	0	0	0	0	0	0	0	0	0	0	0	0	0
hsa-mir-4315-2	0	0	0	0	0	0	0	0	0	0	0	0	0	0	0	0	0	0	0	0	0	0	0	0	0	0	0	0	0	0	0	0	0	0	0	0	0	0	0	0	0	0	0	0	0	0	0	0	0
hsa-mir-6857	0	0	0	0	0	0	0	0	0	0	0	0	0	0	0	0	0	0	0	0	0	0	0	0	0	0	0	0	0	0	0	0	0	0	0	0	0	0	0	0	0	0	0	0	0	0	0	0	0
hsa-mir-4297	0	0	0	0	0	0	0	0	0	0	0	0	0	0	0	0	0	0	0	0	0	0	0	0	0	0	0	0	0	0	0	0	0	0	0	0	0	0	0	0	0	0	0	0	0	0	0	0	0
hsa-mir-4795	1	0	0	0	0	1	1	0	1	0	0	0	0	0	0	0	0	0	0	0	0	0	0	0	0	1	0	0	0	1	0	1	0	0	0	0	0	0	0	0	0	0	0	0	0	0	0	0	0
hsa-mir-1267	0	0	0	0	0	0	0	0	0	0	0	0	0	0	0	0	0	0	0	0	0	0	0	0	0	0	0	0	0	0	0	0	0	0	0	0	0	0	0	0	0	0	0	0	0	0	0	0	0
hsa-mir-4659b	0	0	0	0	0	0	0	0	0	0	0	0	0	0	0	0	0	0	1	0	1	0	0	0	0	0	0	0	0	0	0	0	0	0	0	0	0	0	0	0	0	0	0	0	0	0	0	0	0
hsa-mir-516a-2	0	0	0	0	0	0	0	0	0	0	0	0	0	0	0	0	0	0	0	0	0	0	0	0	0	0	0	0	0	0	0	1	0	0	0	0	0	0	0	0	0	0	0	0	0	0	0	0	0
hsa-mir-4656	0	0	0	0	0	0	0	0	0	0	0	0	0	0	0	0	0	0	0	0	0	0	0	0	0	0	0	0	0	0	0	0	0	0	0	0	0	0	0	0	0	0	0	0	0	0	0	0	0
hsa-mir-181a-2	5255	2046	1329	1497	1436	2307	3737	3616	2757	1102	6547	2994	5167	1558	2321	5525	5955	3484	3477	4475	2967	4055	2408	1921	2411	2311	6513	2712	4445	2359	4287	2383	3124	1853	6184	1192	2629	2183	2169	1853	2348	4401	3981	2531	3471	830	1744	1850	4420
hsa-mir-1227	0	0	0	0	0	0	0	0	1	1	0	0	0	1	0	0	0	0	0	0	0	0	1	1	0	0	0	0	0	0	0	0	0	0	0	1	0	0	0	0	0	0	0	0	0	0	0	0	1
hsa-mir-5010	1	6	1	5	3	7	1	1	15	4	1	8	3	13	11	1	3	1	4	0	10	12	5	8	12	2	6	4	4	3	2	4	5	7	5	7	2	13	1	0	4	2	3	6	6	3	2	3	3
hsa-mir-6744	0	0	0	0	0	0	0	0	0	0	0	0	0	0	0	0	0	0	0	0	0	0	0	0	0	0	0	0	0	0	0	0	0	0	0	0	0	0	0	0	0	0	0	0	0	0	0	0	0
hsa-mir-548h-2	0	0	0	0	0	0	0	0	0	0	0	0	0	0	0	0	0	0	0	0	0	0	0	0	0	0	0	0	0	0	0	0	0	0	0	0	0	0	0	0	0	0	0	0	0	0	0	0	0
hsa-mir-6872	0	0	0	0	0	0	0	0	0	0	0	1	0	0	0	1	0	0	0	0	0	0	1	0	0	0	0	0	0	0	0	1	0	0	0	0	0	0	0	0	0	0	0	0	0	0	1	0	0
hsa-mir-3167	0	0	0	0	0	0	0	0	0	0	0	0	0	0	0	0	0	0	0	0	0	0	0	0	0	0	0	0	0	0	0	0	0	0	0	0	0	0	0	0	0	0	0	0	0	0	0	0	0
hsa-mir-3155b	0	0	0	0	0	0	0	0	0	0	0	0	0	0	0	0	0	0	0	0	0	0	0	0	0	0	0	0	0	0	0	0	0	0	0	0	0	0	0	0	0	0	0	0	0	0	0	0	0
hsa-mir-3158-2	0	0	0	0	0	0	0	1	0	0	0	0	3	0	0	3	0	1	0	0	0	0	0	0	0	0	4	0	0	1	0	1	0	0	1	1	1	0	0	0	1	0	0	0	0	0	0	0	0
hsa-mir-577	74	28	11	18	19	122	160	200	445	25	113	192	227	31	449	478	870	98	24	232	165	143	35	40	21	120	201	124	200	59	209	17	50	318	75	39	299	34	666	30	382	38	686	54	133	20	37	29	223
hsa-mir-4766	2	1	0	1	0	1	0	1	2	0	0	1	4	0	1	0	2	1	0	1	1	1	1	0	1	1	1	0	1	0	2	0	0	2	3	0	0	1	0	1	0	2	1	3	0	1	0	0	0
hsa-mir-4677	8	8	5	7	11	8	9	8	16	1	10	12	12	4	8	14	3	11	9	9	13	14	4	8	6	6	23	8	7	6	9	5	9	12	18	5	6	14	4	10	7	23	5	7	10	3	8	14	16
hsa-mir-1293	0	0	0	0	0	0	1	0	0	0	0	0	0	0	0	1	0	0	0	0	0	0	0	0	0	0	0	0	0	0	0	1	0	0	0	0	0	0	0	0	0	0	1	0	0	0	0	0	0
hsa-mir-346	2	0	0	0	0	0	1	0	1	0	0	0	0	0	1	5	1	1	0	1	0	0	1	0	2	1	0	0	1	0	0	0	0	0	0	0	1	0	0	0	1	0	0	0	0	0	0	1	2
hsa-mir-125b-1	1431	1768	853	983	869	912	1280	998	2024	617	2179	1289	1645	1195	1943	1689	2215	1071	1259	1386	2187	1809	1348	1396	1287	1277	2229	1059	1292	855	1141	1023	1579	1549	2275	776	1341	1618	597	882	1465	1236	1670	1442	921	628	936	891	1827
hsa-mir-4263	0	0	0	0	0	0	0	0	0	0	0	0	0	0	0	0	0	0	0	0	0	0	0	0	0	0	0	0	0	0	0	0	0	0	0	0	0	0	0	0	0	0	0	0	0	0	0	0	0
hsa-mir-4722	0	0	0	0	0	0	0	0	0	0	0	0	0	0	0	0	0	0	0	0	0	0	0	0	0	0	0	0	0	0	0	0	0	0	0	0	0	0	0	0	0	0	0	0	0	0	0	0	0
hsa-mir-4259	0	0	0	0	0	0	0	0	0	0	0	0	0	0	0	0	0	0	0	0	0	0	0	0	0	0	0	0	0	0	0	0	0	0	0	0	0	0	0	0	0	0	0	0	0	0	0	0	0
hsa-mir-1911	0	0	0	0	0	0	0	0	0	0	0	0	1	1	0	0	0	0	0	0	0	0	0	0	0	0	1	1	0	1	1	0	0	0	8	0	0	0	0	0	0	0	0	0	0	0	0	0	0
hsa-mir-6716	1	0	0	1	3	2	2	5	2	0	6	2	2	2	4	1	1	4	4	2	0	2	2	2	2	0	0	1	4	1	1	2	3	3	8	0	1	0	1	2	1	3	1	3	1	0	2	0	1
hsa-mir-5008	0	0	0	0	0	0	0	0	0	0	0	0	0	0	0	0	0	0	0	0	0	0	0	0	0	0	0	0	0	0	0	0	0	0	0	0	0	0	0	0	0	0	0	0	0	0	0	0	0
hsa-mir-4761	0	0	0	0	0	0	0	0	0	0	0	0	0	0	0	0	0	0	0	0	0	0	0	0	0	0	0	1	0	0	0	0	0	0	0	0	0	0	0	0	0	1	0	0	0	0	0	0	0
hsa-mir-3960	0	0	0	0	0	0	0	0	0	0	0	0	0	0	0	0	0	0	0	0	0	0	0	0	0	0	0	0	0	0	0	0	0	0	0	0	0	0	0	0	0	0	0	0	0	0	0	0	0
hsa-mir-1202	0	0	0	0	0	0	0	0	0	0	0	0	0	0	0	0	0	0	0	0	0	0	0	0	0	0	0	0	0	0	0	0	0	0	0	0	0	0	0	0	0	0	0	0	0	0	0	0	0
hsa-mir-6824	0	0	1	0	0	0	0	0	1	0	0	0	0	1	0	0	0	0	0	0	0	0	0	1	0	1	0	0	0	0	0	0	0	0	1	0	0	0	0	0	0	0	0	1	0	0	0	1	1
hsa-mir-4774	0	0	0	0	0	0	0	0	0	0	0	0	0	0	0	0	0	0	0	0	0	0	0	0	0	0	0	0	2	0	0	0	0	0	0	0	0	0	0	0	0	0	0	0	0	0	0	0	0
hsa-mir-516a-1	0	0	0	0	0	0	0	0	0	0	0	0	1	0	0	0	0	0	0	0	0	0	0	0	0	0	0	0	0	0	0	0	0	0	0	0	0	0	0	0	0	0	0	0	0	0	0	0	0
hsa-mir-203b	76	17	5	15	6	8	140	174	24	8	102	19	144	16	9	204	186	97	40	152	19	87	7	11	11	80	177	99	122	8	242	12	22	8	116	9	102	10	94	30	43	11	141	16	110	7	20	10	41
hsa-mir-181a-1	1585	1030	794	824	932	1658	977	1245	1448	770	2289	1598	1821	951	1262	2270	1567	1096	1804	1370	1853	2404	1548	1235	1656	1027	3036	899	1440	1507	1237	1229	1948	770	2233	825	1576	1063	948	1097	1015	1891	1371	1332	1273	559	1191	1130	2104
hsa-mir-4477b	0	0	0	0	0	0	0	0	0	0	0	0	0	0	0	0	0	0	0	0	0	0	0	0	0	0	0	0	0	0	0	0	0	0	0	0	0	0	0	0	0	0	0	0	0	0	0	0	0
hsa-mir-3158-1	1	1	0	0	0	0	0	0	1	0	0	0	2	1	0	2	1	0	0	0	0	1	0	0	0	1	1	0	0	1	1	0	0	0	0	0	0	1	1	0	0	2	1	0	1	0	0	0	0
hsa-mir-326	38	19	16	13	10	3	33	14	17	4	24	14	14	8	14	48	32	17	11	27	13	8	2	12	9	12	7	16	23	4	18	8	11	21	56	5	22	15	10	18	18	26	21	24	10	5	5	3	37
hsa-mir-4707	0	2	1	0	0	0	0	0	2	0	1	0	0	0	0	0	0	0	1	1	0	0	0	0	0	0	1	1	0	0	0	0	0	0	0	0	0	0	0	1	0	0	0	0	0	0	0	1	0
hsa-mir-4459	0	0	0	0	0	0	0	0	0	0	0	0	0	0	0	0	0	0	0	0	0	0	0	0	0	0	0	0	0	0	0	0	0	0	0	0	0	0	0	0	0	0	0	0	0	0	0	0	0
hsa-mir-125b-2	1405	1644	910	1055	851	941	1366	963	2097	687	2209	1338	1841	1236	2061	1812	2241	1132	1270	1427	2181	1876	1370	1464	1325	1212	2269	1058	1414	858	1171	1080	1721	1561	2315	794	1397	1646	663	845	1604	1294	1736	1522	915	650	900	934	1874
hsa-mir-520g	0	0	0	0	0	0	0	0	0	0	0	0	0	0	0	0	0	0	0	0	0	0	0	0	0	0	0	0	0	0	0	0	0	0	0	0	0	0	0	0	0	0	0	0	0	0	0	0	0
hsa-mir-4463	0	0	0	0	0	0	0	0	0	0	0	0	0	0	0	0	0	0	0	0	0	0	0	0	0	0	0	0	0	0	0	0	0	0	0	0	0	0	0	0	0	0	0	0	0	0	0	0	0
hsa-mir-7703	1	0	0	0	0	0	0	0	0	0	0	0	0	0	0	0	0	0	0	0	0	0	0	0	0	0	0	0	0	0	0	0	0	0	0	0	0	0	0	1	0	0	1	0	0	0	0	0	0
hsa-mir-548h-1	0	0	0	0	0	0	0	0	0	0	0	0	0	0	0	0	0	0	0	0	0	0	0	0	0	0	0	0	0	0	0	0	0	0	0	0	0	0	0	0	0	0	0	0	0	0	0	0	0
hsa-mir-450b	28	43	11	16	56	96	74	68	87	26	58	108	128	39	67	62	163	32	40	87	119	132	100	66	53	62	111	50	90	48	98	86	126	38	73	12	56	49	45	75	46	112	97	67	48	45	61	101	85
hsa-mir-3154	2	0	0	0	1	0	2	2	0	1	2	0	2	0	0	2	2	2	0	2	1	0	0	0	0	0	0	1	2	1	2	0	0	0	0	0	1	0	0	0	0	0	0	0	0	0	0	0	0
hsa-mir-4651	0	0	0	0	0	0	0	0	0	0	0	0	0	0	0	0	0	0	0	0	0	0	0	0	0	0	0	0	0	0	0	0	0	0	0	0	0	0	0	0	0	0	1	0	0	0	0	0	0
hsa-mir-320b-2	15	7	1	6	1	3	10	6	11	4	9	7	3	5	17	17	13	10	2	9	11	11	4	6	4	5	18	5	13	5	7	8	1	15	7	2	5	6	6	3	7	5	9	4	3	1	3	0	15
hsa-mir-3150a	2	0	0	0	0	0	0	0	0	0	0	1	0	0	0	2	0	0	0	0	1	0	0	0	0	0	0	0	0	0	0	0	0	0	0	0	0	0	0	0	0	0	0	0	0	0	0	0	0
hsa-mir-644a	0	0	0	0	0	0	0	0	0	0	0	0	0	0	0	0	0	0	0	0	0	0	0	0	0	0	0	0	0	0	0	0	0	0	0	0	0	0	0	0	0	0	0	0	0	0	0	0	0
hsa-mir-5702	1	0	0	0	0	0	0	0	0	0	0	0	0	0	0	0	0	0	0	0	0	0	0	0	0	0	0	0	0	0	0	0	0	0	0	0	0	0	0	0	0	0	0	0	0	0	0	0	0
hsa-mir-601	0	0	0	0	0	0	0	0	0	0	0	0	0	0	0	0	0	0	0	0	0	0	0	0	0	0	0	0	0	0	0	0	0	0	0	0	0	0	0	0	0	0	0	0	0	0	0	0	0
hsa-mir-106a	23	65	20	51	36	73	39	48	71	39	39	85	60	72	112	119	44	21	29	50	52	132	115	66	79	91	123	34	47	58	41	77	99	69	67	68	55	63	38	34	77	48	68	47	39	40	52	53	82
hsa-mir-6085	0	0	0	0	0	0	0	0	0	0	0	0	0	0	0	0	0	0	0	0	0	0	0	0	0	0	0	0	0	0	0	0	0	0	0	0	0	0	0	0	0	0	0	0	0	0	0	0	0
hsa-mir-7152	0	0	0	0	0	0	0	0	0	0	0	0	0	0	0	0	0	0	0	0	0	0	0	0	0	0	0	0	0	0	0	0	0	0	1	0	0	0	0	0	0	0	0	0	0	0	0	0	0
hsa-mir-552	3	0	0	0	0	1	1	0	0	0	0	0	0	0	0	0	0	1	0	0	0	0	1	0	0	0	0	0	0	0	0	0	0	0	1	0	0	0	0	0	1	0	1	0	0	0	0	0	0
hsa-mir-4668	2	15	8	7	10	18	6	4	19	16	3	13	3	8	13	6	1	1	4	4	26	11	25	3	21	1	30	1	3	13	9	15	7	13	16	11	3	13	3	9	7	39	7	5	5	7	7	12	28
hsa-mir-3178	0	0	0	0	0	0	0	0	0	0	0	0	0	0	3	0	0	0	0	0	0	0	0	0	0	0	0	0	0	0	0	0	0	0	1	0	1	0	0	0	0	0	0	1	0	0	0	0	1
hsa-mir-320b-1	9	5	4	3	6	0	10	8	14	2	2	3	5	1	3	8	3	5	1	9	3	6	3	5	5	3	8	4	4	6	2	3	1	9	9	2	2	4	1	0	4	4	9	7	7	0	0	1	8
hsa-mir-5699	1	1	1	0	1	2	0	0	3	0	0	1	1	0	5	0	0	1	0	0	3	0	2	1	2	1	2	0	1	0	0	2	6	0	2	2	0	2	1	2	3	0	2	0	2	0	0	0	4
hsa-mir-147b	0	1	0	1	0	0	0	0	0	1	0	3	0	0	1	0	0	0	0	0	2	0	2	0	0	0	1	0	0	0	0	1	0	2	0	0	0	3	0	0	0	0	1	0	0	0	0	0	0
hsa-mir-31	156	43	10	18	30	13	154	77	47	16	86	41	102	6	18	266	206	151	13	155	58	51	42	10	13	48	116	73	64	34	76	39	7	44	258	5	47	32	38	28	32	28	245	16	106	2	7	12	44
hsa-mir-127	587	1571	725	581	1291	1059	617	440	1241	514	952	969	715	623	1373	967	661	680	1406	576	1893	1517	2167	1472	2008	598	1616	233	563	1042	770	1504	1203	1641	2318	461	1206	1826	210	914	722	5105	651	2230	335	612	707	783	5633
hsa-mir-8060	0	0	0	0	0	0	0	0	0	0	0	0	0	0	0	0	0	0	0	0	0	0	0	0	0	0	0	0	0	0	0	0	0	0	0	0	0	0	0	0	0	0	0	0	0	0	0	0	0
hsa-mir-2392	0	0	0	0	0	0	0	0	0	0	0	0	0	0	0	0	0	0	0	0	0	0	0	0	0	0	0	0	0	0	0	0	0	0	0	0	0	0	0	0	0	0	0	0	0	0	0	0	0
hsa-mir-4758	0	0	0	1	0	0	0	0	0	1	0	0	0	0	0	0	1	0	0	0	0	0	0	0	0	0	1	0	0	1	1	0	1	0	1	0	0	0	0	0	0	0	0	0	0	0	0	0	0
hsa-mir-3941	1	1	0	1	1	0	0	1	1	1	0	0	0	0	1	1	0	0	0	0	1	1	0	1	0	0	0	1	2	1	2	0	0	0	3	1	0	0	0	0	1	1	3	1	0	0	0	0	0
hsa-mir-4740	0	0	0	0	0	0	0	1	0	0	0	0	0	0	0	0	0	0	0	0	0	0	0	0	0	0	0	0	0	0	0	0	1	0	0	0	0	0	0	0	0	0	0	0	0	0	0	0	0
hsa-mir-521-2	0	0	0	0	0	0	0	0	0	0	0	0	0	0	0	0	0	0	0	0	0	0	0	0	0	0	0	0	0	0	0	0	0	0	0	0	0	0	0	0	0	0	0	0	0	0	0	0	0
hsa-mir-874	110	149	67	155	60	123	118	72	284	120	134	286	92	333	200	126	173	73	47	102	215	142	91	245	198	57	136	79	128	85	80	118	264	163	173	98	87	210	62	64	137	119	114	207	61	78	210	217	173
hsa-mir-769	27	53	23	22	31	26	35	21	72	26	45	29	35	29	51	67	33	15	29	30	43	29	40	39	46	25	82	17	22	24	43	33	49	48	53	24	29	41	24	21	33	73	37	31	24	12	25	31	98
hsa-mir-648	0	0	0	0	0	0	0	0	0	0	0	0	0	0	0	0	0	0	0	0	0	0	0	0	0	0	0	0	0	0	0	0	0	0	0	0	0	0	0	0	0	0	0	0	0	0	0	0	0
hsa-mir-9500	0	0	0	0	0	0	0	0	0	0	0	0	0	0	0	0	0	0	0	0	0	0	0	0	0	0	0	0	0	0	0	0	0	0	0	0	0	0	0	0	0	0	0	0	0	0	0	0	0
hsa-mir-3122	0	0	0	0	0	0	0	0	0	0	0	0	0	0	0	0	0	0	0	0	0	0	0	0	0	0	0	0	0	0	0	0	0	0	0	0	0	0	0	0	0	0	0	0	0	0	0	0	0
hsa-mir-3680-1	0	0	0	0	0	0	0	0	0	0	0	0	0	0	0	0	0	0	0	0	0	1	0	1	0	1	0	0	1	0	0	0	0	0	0	0	1	0	0	0	0	0	0	1	1	0	0	0	0
hsa-mir-3166	0	0	0	0	0	0	0	0	1	0	0	0	0	0	0	0	0	0	0	0	0	0	0	0	0	0	0	0	0	0	0	0	0	0	0	0	0	0	0	0	0	0	0	0	0	0	0	0	0
hsa-mir-4265	0	0	0	0	0	0	0	0	0	0	0	0	0	0	0	0	0	0	0	0	0	0	0	0	0	0	0	0	0	0	0	0	0	0	0	0	0	0	0	0	0	0	0	0	0	0	0	0	0
hsa-mir-5571	0	0	0	0	1	0	0	0	0	0	0	0	0	0	0	0	0	0	0	0	0	0	1	0	0	0	0	0	0	0	0	0	0	0	0	0	0	0	0	0	0	0	0	0	0	0	0	0	0
hsa-mir-6770-1	0	0	0	0	0	0	0	0	0	1	0	0	0	0	0	0	0	0	0	0	0	0	0	0	0	0	0	0	0	0	0	0	0	0	0	0	0	0	0	0	0	0	0	0	0	0	0	0	0
hsa-mir-566	0	0	0	0	0	0	0	0	0	0	0	0	0	0	0	0	0	0	0	0	0	0	0	0	0	0	0	0	0	0	0	0	0	0	0	0	0	0	0	0	0	0	0	0	0	0	0	0	0
hsa-mir-4676	0	1	0	0	1	0	1	0	2	0	1	1	3	0	0	0	0	0	1	0	0	0	0	0	0	0	1	1	0	1	0	1	0	0	1	0	0	0	1	0	0	0	1	0	0	0	0	0	5
hsa-mir-4767	0	0	0	0	0	0	0	0	0	0	0	0	0	0	0	0	0	0	0	0	0	0	0	0	0	0	0	0	0	0	0	0	0	0	0	0	0	0	0	0	0	0	0	0	0	0	0	0	0
hsa-mir-651	6	3	1	2	2	4	7	7	6	4	7	1	8	5	5	7	12	7	1	3	4	5	5	3	3	1	11	0	3	1	4	3	2	0	5	0	1	2	4	5	3	3	7	4	1	4	1	4	8
hsa-mir-4279	0	0	0	0	0	0	0	0	0	0	0	0	0	0	0	0	0	0	0	0	0	0	0	0	0	0	0	0	0	0	0	0	0	0	0	0	0	0	0	0	0	0	0	0	0	0	0	0	0
hsa-mir-3914-2	0	0	0	0	0	0	0	0	0	0	0	0	0	0	0	0	0	0	0	0	0	0	0	0	0	0	0	0	0	0	0	0	0	0	0	0	0	0	0	0	0	0	0	0	0	0	0	0	0
hsa-mir-575	0	0	0	0	0	0	0	0	0	0	0	0	0	0	0	0	0	0	0	0	0	0	0	0	0	0	0	0	0	0	0	0	0	0	0	0	0	0	0	0	0	0	0	0	0	0	0	0	0
hsa-mir-4657	0	0	0	0	0	0	0	0	0	0	0	0	0	0	0	1	0	0	0	0	0	1	0	0	0	0	0	0	1	0	0	0	0	0	2	0	0	0	0	0	0	0	0	0	1	0	0	0	0
hsa-mir-1262	1	0	0	3	1	0	3	0	2	1	4	2	2	0	2	2	4	3	1	6	4	2	1	2	1	1	10	6	3	1	1	2	0	5	2	1	0	4	3	1	1	8	4	2	2	0	0	2	5
hsa-mir-502	29	56	27	46	30	50	76	100	119	38	43	97	114	46	114	125	105	38	26	100	58	136	100	60	75	89	183	82	94	41	44	47	84	69	43	23	49	57	52	54	78	41	126	54	63	27	59	39	66
hsa-mir-4701	0	0	0	0	0	0	0	0	1	0	0	0	1	0	0	0	0	1	0	0	0	0	0	0	0	0	0	0	0	0	0	0	0	0	1	1	0	0	0	0	0	0	0	0	0	0	0	0	0
hsa-mir-6830	0	0	0	0	1	0	0	0	0	0	0	2	0	0	0	0	0	0	0	0	0	0	0	0	0	0	0	0	0	0	0	0	0	0	0	1	0	0	0	0	0	0	0	0	0	0	0	0	0
hsa-mir-1226	5	3	1	4	1	1	2	0	5	2	0	1	1	3	4	0	3	3	1	0	7	2	5	3	8	1	3	0	2	1	0	3	9	3	1	2	3	7	1	3	2	6	0	6	2	2	3	5	4
hsa-mir-663b	0	0	0	0	0	0	0	0	0	0	0	0	0	0	0	0	0	0	0	0	0	0	0	0	0	0	0	0	0	0	0	0	0	0	0	0	0	0	0	0	0	0	0	0	0	0	0	0	0
hsa-mir-6852	0	0	0	0	0	0	0	1	0	0	0	0	2	0	1	0	0	0	2	0	0	0	1	1	0	0	0	0	0	1	0	0	0	1	2	0	0	0	0	0	0	0	0	1	1	0	0	0	1
hsa-mir-4292	0	0	0	0	0	0	0	0	0	0	0	0	0	0	0	0	0	0	0	0	0	0	0	0	0	0	0	0	0	0	0	0	0	0	0	0	0	0	0	0	0	0	0	0	0	0	0	0	0
hsa-mir-517c	0	0	0	0	0	0	0	0	0	0	0	0	0	0	0	0	0	0	0	0	0	0	0	0	0	0	0	0	0	0	0	0	0	0	0	0	0	0	0	0	0	0	0	0	0	0	0	0	0
hsa-mir-4465	0	0	0	0	0	0	0	0	0	0	0	0	0	0	0	0	0	0	0	0	0	0	0	0	0	0	0	0	0	0	0	0	0	0	0	0	0	0	0	0	0	0	0	0	0	0	0	0	0
hsa-mir-6770-2	0	0	0	0	0	0	0	0	0	0	0	0	0	0	0	0	0	0	0	0	0	0	0	0	0	0	0	0	0	0	0	0	0	0	0	0	0	0	0	0	0	0	0	0	0	0	0	0	0
hsa-mir-340	19	22	12	9	42	70	33	36	30	28	35	75	57	21	23	55	84	28	41	45	68	72	73	31	29	45	74	26	41	42	21	77	70	21	84	21	44	25	18	42	19	37	52	31	26	22	28	47	46
hsa-mir-4706	0	0	0	0	0	0	0	0	0	0	0	0	0	0	0	0	0	0	0	0	0	0	0	0	0	0	0	0	0	0	0	0	0	0	0	0	0	0	0	0	0	0	0	0	0	0	0	0	0
hsa-mir-4754	0	0	0	0	0	0	2	0	0	1	0	0	0	0	0	0	0	0	0	0	0	0	0	0	0	0	3	0	0	1	0	0	0	0	0	0	1	0	0	0	0	0	0	0	0	0	1	0	0
hsa-mir-628	86	101	34	64	81	75	92	94	268	34	147	96	147	89	102	85	282	91	58	157	86	132	104	123	69	73	315	81	115	69	120	75	106	75	179	57	109	118	174	73	134	264	104	139	79	43	64	131	266
hsa-mir-7705	1	0	1	0	0	0	1	0	0	0	0	0	0	0	0	0	0	1	0	0	0	0	0	0	0	1	0	0	1	0	2	1	0	0	0	0	0	1	0	0	1	0	0	0	1	0	0	0	0
hsa-mir-3689f	0	0	0	0	0	0	0	0	0	0	0	0	0	0	0	0	0	0	0	0	0	0	0	0	0	0	0	0	0	0	0	0	0	0	0	0	0	0	0	0	0	0	0	0	0	0	0	0	0
hsa-mir-3680-2	0	0	0	0	0	0	0	1	0	0	0	0	0	0	0	0	0	0	0	0	0	1	0	0	0	0	0	0	0	0	0	0	0	0	1	0	1	0	0	0	0	0	1	0	1	0	0	0	0
hsa-mir-548h-5	0	0	0	0	0	0	0	0	0	0	0	0	0	0	0	0	0	0	0	0	0	0	0	0	0	0	0	0	0	0	0	0	0	0	0	0	0	0	0	0	0	0	0	0	0	0	0	0	0
hsa-mir-4671	1	0	0	0	0	0	0	0	0	0	0	0	0	0	0	0	0	0	0	0	0	0	0	0	0	0	0	0	0	0	0	0	0	0	0	0	0	0	0	0	0	0	0	0	0	0	0	0	0
hsa-mir-4528	0	0	0	0	0	0	0	0	0	0	1	0	0	0	0	0	0	0	0	0	0	0	0	0	0	0	0	0	0	0	0	0	0	0	0	0	0	0	0	0	0	0	0	0	0	0	0	0	0
hsa-mir-3179-4	0	0	0	0	0	0	0	0	0	0	0	0	0	0	0	0	0	0	0	0	0	0	0	0	0	0	0	0	0	0	0	0	0	0	0	0	0	0	0	0	0	0	0	0	0	0	0	0	0
hsa-mir-4492	0	0	0	0	0	0	0	0	0	0	0	0	0	0	0	0	0	0	0	0	0	0	0	2	0	0	0	0	0	0	0	0	0	0	0	0	0	0	0	0	0	0	0	0	0	0	0	0	0
hsa-mir-3174	0	0	0	0	0	0	0	0	0	0	0	0	0	0	0	1	0	0	0	0	0	0	0	0	0	0	0	0	0	0	0	0	0	1	1	0	0	0	0	0	0	1	0	0	1	0	0	0	0
hsa-mir-6717	0	0	0	0	0	0	0	0	2	0	0	0	0	0	0	0	0	1	0	0	0	0	0	0	0	0	3	0	0	1	0	0	0	1	0	0	0	0	3	0	0	0	1	0	0	0	0	0	0
hsa-mir-3918	0	0	0	0	0	0	0	0	0	0	0	0	0	0	0	0	0	0	0	0	0	0	0	0	0	0	0	0	0	0	0	0	0	0	0	0	0	0	0	0	0	0	0	0	0	0	0	0	0
hsa-mir-3161	4	0	0	0	0	2	0	0	0	0	0	0	0	0	5	0	0	0	2	4	0	0	1	4	2	1	0	0	1	2	0	0	0	0	0	3	2	0	0	0	0	0	0	2	0	0	0	2	0
hsa-mir-4479	0	1	0	0	0	0	0	0	0	0	0	0	0	0	0	0	0	0	0	0	1	0	0	1	0	0	0	0	0	0	0	1	0	0	0	0	0	0	0	0	0	0	0	0	0	1	0	0	0
hsa-mir-3914-1	0	0	0	0	0	0	0	0	0	0	0	0	0	0	0	0	0	0	0	0	0	0	0	0	0	0	1	0	0	0	0	0	0	0	0	0	0	0	0	1	0	0	0	0	0	0	0	0	0
hsa-mir-4664	0	0	0	0	0	0	0	0	0	0	0	0	2	0	0	0	0	0	0	1	0	0	0	1	0	1	0	0	1	0	0	2	0	0	1	0	0	0	0	1	0	0	0	0	0	1	0	0	0
hsa-mir-548j	0	1	0	0	0	1	0	0	0	1	1	0	0	0	1	0	0	0	0	0	0	1	1	0	0	0	0	1	0	0	0	0	0	0	0	2	0	0	0	1	0	0	0	0	0	0	0	0	0
hsa-mir-92a-1	8554	7075	3394	4996	4715	7764	7948	9627	9904	4563	12199	8376	14247	8459	10685	13738	11597	6163	6717	9620	8285	13402	8200	7038	9734	8870	17044	7476	9131	6153	9165	9827	12061	5884	14263	5401	8511	6900	6371	5056	8125	11783	7854	8400	6009	3511	7720	6822	10735
hsa-mir-6083	0	0	0	0	0	0	0	0	0	0	0	0	0	0	0	0	0	0	0	0	0	0	0	0	0	0	0	0	0	0	0	0	0	0	0	0	0	0	0	0	0	0	0	0	0	0	0	0	0
hsa-mir-3065	316	323	53	192	193	253	40	113	486	46	81	429	113	220	325	74	127	145	63	94	65	264	335	328	356	366	451	59	84	89	96	44	579	74	361	264	92	177	19	183	191	93	191	241	48	79	188	300	80
hsa-mir-548ae-1	0	0	0	0	0	0	0	0	0	0	0	0	0	0	0	0	0	0	0	0	0	0	0	0	0	0	0	0	0	0	0	0	0	0	0	0	0	0	0	0	0	0	0	0	0	0	0	0	0
hsa-mir-6748	0	0	0	1	0	0	1	0	0	1	0	0	0	0	2	0	0	0	0	0	0	0	0	1	1	0	1	0	1	0	0	1	1	1	0	0	0	1	1	1	0	0	1	0	0	0	1	0	0
hsa-mir-6750	0	0	0	0	0	0	0	0	2	0	1	0	1	0	0	0	0	1	1	1	1	2	0	0	1	0	2	0	0	0	0	0	0	2	0	0	1	1	0	0	0	0	0	0	0	1	0	0	0
hsa-mir-4530	0	0	0	0	0	0	0	0	0	0	0	0	0	0	0	0	0	0	0	0	0	0	0	0	0	0	0	0	0	0	0	0	0	0	0	0	0	0	0	0	0	0	0	0	0	0	0	0	1
hsa-mir-145	1714	15558	9448	7002	5779	4344	3905	3913	17321	6902	3080	12312	10122	5937	11774	14788	5126	3018	9380	4266	24855	14388	7923	7443	12963	6954	15309	2812	6112	8881	3579	10811	11973	12136	9818	5603	16541	14336	2045	7090	9149	10451	7972	12087	2518	4507	5917	4714	17052
hsa-mir-6732	0	0	0	0	0	0	1	0	0	0	0	0	0	0	0	0	0	0	0	0	0	0	0	0	0	0	0	0	0	0	0	0	0	0	0	0	0	0	0	1	0	0	0	0	0	0	0	0	0
hsa-mir-3670-3	0	0	0	0	0	0	0	0	0	0	0	0	0	0	0	0	0	0	0	0	0	0	0	0	0	0	0	0	0	0	0	0	0	0	0	0	0	0	0	0	0	0	0	0	0	0	0	0	0
hsa-mir-583	0	0	0	0	0	0	0	0	0	0	0	0	0	0	0	0	0	0	0	0	0	0	0	0	0	0	0	0	0	0	0	0	0	0	0	0	0	0	0	0	0	0	0	0	0	0	0	0	0
hsa-mir-3140	0	0	0	0	0	0	0	0	0	0	0	0	0	0	0	0	0	0	0	0	0	0	0	0	1	0	1	0	0	1	0	0	0	0	0	0	0	0	0	0	0	0	0	1	0	0	0	0	0
hsa-mir-218-1	8	119	38	77	58	121	8	19	154	45	10	153	26	101	101	33	30	10	34	22	149	76	131	129	113	24	186	6	21	78	18	116	138	92	77	39	51	130	13	55	55	95	13	83	12	39	90	96	186
hsa-mir-548am	0	0	0	0	0	0	0	0	0	0	0	0	0	0	0	0	0	0	0	0	0	0	0	0	0	0	0	0	0	0	0	0	0	0	0	0	0	0	0	0	0	0	0	0	0	0	0	0	0
hsa-mir-3691	0	0	0	0	0	0	0	0	0	0	0	0	0	0	0	1	0	0	0	0	0	0	0	0	0	0	0	0	0	0	2	0	0	0	0	0	0	0	0	0	0	0	0	0	0	0	0	0	0
hsa-mir-4778	0	0	0	0	0	0	0	0	0	0	0	0	0	0	0	1	0	0	0	0	0	0	0	0	0	0	0	0	0	0	0	0	0	0	0	0	0	0	0	0	0	0	0	0	0	0	0	0	0
hsa-mir-519b	0	0	0	0	0	0	0	0	0	0	0	0	0	0	0	0	0	0	0	0	0	0	0	0	0	0	0	0	0	0	0	0	0	0	0	0	0	0	0	0	0	0	0	0	0	0	0	0	0
hsa-mir-598	65	80	45	51	58	81	40	34	110	48	49	80	43	39	92	80	81	34	39	42	114	52	96	109	104	36	109	17	40	70	32	72	95	65	115	25	28	35	22	41	57	119	60	80	17	38	70	58	140
hsa-mir-6828	0	0	0	0	0	0	0	0	0	0	0	0	0	1	0	0	0	0	0	0	0	0	0	0	0	0	0	0	0	0	0	0	0	0	0	0	0	0	0	0	0	0	0	0	0	0	0	0	0
hsa-mir-5004	0	0	0	0	0	0	0	0	0	0	0	0	0	0	0	0	0	0	0	0	0	0	0	0	0	0	0	0	0	0	0	0	0	0	0	0	0	0	0	0	0	0	0	0	0	0	0	0	0
hsa-mir-1254-1	1	1	0	0	1	1	0	0	1	0	0	0	0	0	0	2	1	0	0	0	1	1	0	0	0	0	0	0	0	0	0	0	0	0	0	0	2	0	0	1	0	2	3	0	0	0	1	0	2
hsa-mir-4433a	0	0	0	0	0	0	0	0	0	0	0	0	0	0	0	0	1	0	0	0	0	0	0	0	0	1	0	0	0	0	0	0	0	1	0	0	0	0	0	0	0	0	0	1	0	0	0	0	0
hsa-mir-1258	0	0	0	0	0	0	0	0	3	0	0	0	7	1	0	0	0	2	0	0	0	0	0	0	1	0	2	0	1	0	1	0	0	0	3	0	1	1	1	1	0	0	0	0	0	0	0	0	0
hsa-mir-6868	0	1	1	0	0	0	0	0	0	1	0	1	0	0	0	0	1	0	0	1	2	0	0	0	0	0	0	0	0	1	1	1	0	0	0	0	0	0	0	1	0	0	0	2	0	0	0	2	0
hsa-mir-8085	0	0	0	0	0	0	0	0	0	0	0	0	0	0	0	0	0	0	0	0	0	0	0	0	0	0	0	0	0	0	0	0	0	0	1	0	0	0	0	0	0	0	0	0	0	0	0	0	0
hsa-mir-6731	0	0	0	0	1	0	0	0	0	0	0	0	0	0	0	0	0	0	0	0	0	1	0	0	0	0	0	0	0	0	0	0	0	0	0	0	0	0	0	0	0	0	0	0	0	0	0	0	0
hsa-mir-4800	2	3	2	0	1	1	1	0	0	0	0	0	0	1	0	1	0	0	0	0	0	0	0	0	1	0	2	0	0	0	0	1	0	1	0	0	0	1	0	0	0	0	1	0	1	1	1	0	0
hsa-mir-4504	0	0	0	0	0	0	0	0	0	0	0	0	0	0	0	0	0	0	0	0	0	0	0	0	0	0	0	0	0	0	0	0	0	0	1	0	0	0	0	0	0	0	0	0	0	0	1	0	0
hsa-let-7i	1746	642	414	428	764	442	1270	1318	870	427	1670	750	1237	441	636	1846	1417	992	1064	1080	1291	848	913	519	524	767	1140	749	1150	598	1321	1143	700	1030	3276	391	916	523	505	701	480	1828	1686	721	1069	276	344	472	2142
hsa-mir-18a	4	12	6	7	9	14	8	4	14	10	4	14	8	3	16	15	11	3	6	5	22	25	21	10	8	4	30	4	10	16	3	40	11	17	23	3	7	9	1	5	5	15	17	3	4	9	5	7	24
hsa-mir-6736	0	0	0	0	0	0	0	0	0	0	0	0	0	0	0	0	0	0	0	0	0	0	0	0	0	0	0	0	0	0	0	0	0	0	0	0	0	0	0	0	0	0	0	0	0	0	0	0	0
hsa-mir-1254-2	2	0	0	1	0	0	2	2	0	0	1	0	4	1	1	2	0	0	0	1	1	0	1	0	0	0	0	0	1	0	3	0	0	0	1	0	1	0	0	0	0	1	0	0	1	0	0	1	0
hsa-mir-3665	0	0	0	0	0	0	0	0	0	0	0	0	0	0	0	0	0	0	0	0	0	0	0	0	0	0	0	0	0	0	0	0	0	0	0	0	0	0	0	0	0	0	0	0	0	0	0	0	0
hsa-mir-5707	0	0	0	0	0	0	0	0	0	0	0	0	0	0	0	0	0	0	0	0	0	0	0	0	0	0	0	0	0	0	0	0	0	0	0	0	0	0	0	0	0	0	0	0	0	0	0	0	0
hsa-mir-3679	0	0	0	0	0	0	0	0	0	0	0	0	0	0	0	0	0	0	0	0	0	0	0	0	0	0	0	0	0	0	0	0	0	0	0	0	0	0	0	0	0	1	0	0	0	0	0	0	0
hsa-mir-7157	0	0	0	0	0	0	0	0	0	0	0	0	0	0	0	0	0	0	0	0	0	0	0	0	0	0	0	0	0	0	0	0	0	0	0	0	0	0	0	0	0	0	0	0	0	0	0	0	0
hsa-mir-3692	0	0	0	0	0	0	0	0	0	0	1	0	0	0	0	0	0	0	0	0	0	1	0	0	0	0	1	0	0	0	0	0	0	0	0	0	1	0	0	0	0	0	0	0	0	0	0	0	0
hsa-mir-6789	0	0	0	0	0	0	0	0	0	0	0	0	0	0	0	0	0	0	0	0	0	0	0	0	0	0	0	0	0	0	0	0	0	0	0	0	0	0	0	0	0	0	0	0	0	0	0	0	0
hsa-mir-1199	0	0	0	0	0	0	0	0	0	0	0	0	0	0	0	0	0	0	0	0	0	0	0	0	0	0	0	0	0	0	0	0	0	0	0	0	0	0	0	0	0	0	0	0	0	0	0	0	0
hsa-mir-1207	0	0	0	0	0	0	0	0	0	0	0	0	0	0	0	0	0	0	0	0	0	0	0	0	0	0	0	0	0	0	0	0	0	0	0	0	0	0	0	0	0	0	0	0	0	0	0	0	0
hsa-mir-452	71	32	31	31	51	40	81	64	28	20	81	47	90	20	27	84	67	43	73	60	87	52	59	26	26	30	81	46	50	45	74	87	23	49	188	7	73	47	20	35	27	153	81	42	54	8	19	26	147
hsa-mir-5572	0	0	0	0	0	0	0	0	0	0	0	0	0	0	0	0	0	0	0	0	0	0	0	0	0	0	0	0	0	0	1	0	0	0	0	0	0	0	0	0	0	0	0	0	0	0	0	0	0
hsa-mir-4496	0	0	0	0	0	0	0	0	0	0	0	0	0	0	0	0	0	0	0	0	0	0	0	0	0	0	0	0	0	0	0	0	0	0	0	0	0	0	0	0	0	0	0	0	0	0	0	0	0
hsa-mir-379	491	611	386	222	628	697	360	304	633	223	420	498	452	243	744	501	457	412	681	300	787	756	1381	740	807	282	1360	155	255	432	406	777	580	749	1777	164	501	799	130	422	298	3414	345	1348	145	249	316	367	3066
hsa-mir-3121	0	0	0	0	0	0	0	0	0	0	0	0	0	0	0	0	0	0	0	0	0	0	0	0	0	0	0	0	0	0	0	0	0	0	0	0	0	0	0	0	0	0	0	0	0	0	0	0	0
hsa-mir-603	0	0	0	0	0	0	0	0	0	0	0	0	0	0	0	0	0	0	0	0	0	0	0	0	0	0	0	0	0	0	0	0	0	0	0	0	0	0	0	0	0	0	0	0	0	0	0	0	0
hsa-mir-4291	0	0	0	0	0	0	0	0	0	0	0	0	0	0	0	0	0	0	0	0	0	0	0	0	0	0	0	0	0	0	0	0	0	0	0	0	0	0	0	0	0	0	0	0	0	0	0	0	0
hsa-mir-6851	0	0	0	0	0	0	1	0	0	0	0	0	0	0	0	0	0	0	0	0	0	0	0	0	0	0	0	0	0	0	0	0	0	0	0	0	0	0	0	0	0	0	0	0	0	0	0	0	0
hsa-mir-5701-1	0	0	0	0	0	0	0	0	0	0	0	0	0	0	0	0	0	0	0	0	0	0	0	0	0	0	0	0	0	0	0	0	0	0	0	0	0	0	0	0	0	0	0	0	0	0	0	0	0
hsa-mir-6500	0	0	0	0	0	0	0	0	0	0	0	0	0	0	1	0	0	0	0	0	0	1	0	0	0	0	0	0	0	0	0	0	0	1	0	0	0	0	0	0	0	0	0	0	0	0	0	2	0
hsa-mir-7110	0	1	1	1	0	0	0	0	0	1	0	0	1	2	2	1	0	0	1	0	1	0	0	1	0	1	1	0	0	0	0	0	2	0	1	1	0	0	1	0	3	2	1	2	0	2	0	0	0
hsa-mir-1261	0	0	0	0	0	0	0	0	0	0	0	0	0	0	0	0	0	0	0	0	0	0	0	0	0	0	0	0	0	0	0	0	0	0	0	0	0	0	0	0	0	0	0	0	0	0	0	0	0
hsa-mir-4425	0	0	0	0	1	0	0	0	0	0	0	0	0	0	0	0	0	0	0	0	0	0	0	0	0	0	0	0	0	0	0	0	0	0	0	0	0	0	0	0	0	0	0	0	0	0	0	0	0
hsa-mir-7843	0	0	0	0	0	0	0	0	0	0	0	0	0	0	0	0	0	0	0	0	0	0	0	0	0	0	0	0	0	0	0	0	0	0	0	0	0	0	0	0	0	0	0	0	0	0	0	0	0
hsa-mir-759	0	0	0	0	0	0	0	0	0	0	0	0	0	0	0	0	0	0	0	0	0	0	0	0	0	0	0	0	0	0	0	0	0	0	0	0	0	0	0	0	0	0	0	0	0	0	0	0	0
hsa-mir-3195	0	0	0	0	0	0	0	0	0	0	0	0	0	0	0	0	0	0	0	0	0	0	0	0	0	0	0	0	0	0	0	0	0	0	0	0	0	0	0	0	0	0	0	0	0	0	0	0	0
hsa-mir-378i	0	0	0	0	0	0	0	0	0	0	0	0	0	0	1	0	0	0	0	0	0	0	0	0	0	0	0	0	0	0	0	0	0	0	0	0	0	0	0	0	0	0	0	0	0	0	0	0	0
hsa-mir-365a	147	88	84	53	86	62	83	58	123	47	72	76	131	71	113	98	140	100	54	58	129	98	103	76	72	87	172	97	74	74	69	136	98	77	101	57	71	160	51	114	69	74	97	86	39	64	50	55	136
hsa-mir-4793	0	1	0	0	0	0	0	0	0	0	0	0	0	0	0	0	0	0	0	0	0	0	0	0	0	0	0	0	0	0	0	0	0	0	0	0	0	0	0	0	0	0	0	0	0	0	0	0	0
hsa-mir-1266	49	8	5	0	3	1	35	16	8	4	13	5	18	7	9	32	46	21	3	27	4	17	10	2	5	4	13	22	18	0	31	5	3	5	31	2	16	3	14	1	12	9	14	5	18	4	4	4	15
hsa-mir-34b	9	2	3	0	1	0	3	1	1	0	4	0	6	0	0	0	8	4	1	2	4	3	1	0	1	2	1	2	1	2	8	2	1	1	13	0	3	1	1	3	1	0	5	0	0	0	0	1	0
hsa-mir-1269b	1	47	12	0	0	9	0	11	1	22	0	53	0	0	0	0	0	0	0	0	0	2	0	1	130	1	44	0	4	0	0	29	1	0	0	0	0	0	0	41	69	53	15	0	0	13	0	0	0
hsa-mir-506	0	9	5	37	22	50	0	12	9	4	0	22	0	7	13	17	1	1	1	0	46	8	19	48	66	8	21	0	0	13	0	37	12	133	1	1	1	12	0	20	5	13	13	11	2	75	6	17	11
hsa-mir-3934	4	0	0	1	0	0	2	2	1	1	0	0	3	1	0	4	6	1	0	1	1	1	0	1	1	3	4	0	0	0	5	3	1	1	5	1	1	1	0	0	1	1	1	1	3	0	1	1	4
hsa-mir-6856	0	0	0	0	0	0	0	0	0	0	0	0	0	0	0	0	0	1	0	0	0	1	0	0	0	0	0	0	0	0	0	3	0	0	0	0	0	0	0	0	1	0	0	0	0	0	0	0	0
hsa-mir-6804	0	1	0	0	0	0	0	0	0	0	0	0	0	0	0	0	0	0	0	0	0	0	0	0	0	0	1	0	0	0	1	0	0	0	1	0	0	0	0	0	0	0	0	0	0	0	0	0	0
hsa-mir-4296	0	0	0	0	0	0	0	0	0	0	0	0	0	0	0	0	0	0	0	0	0	0	0	0	0	0	0	0	0	0	0	0	0	0	0	0	0	0	0	0	0	0	0	0	0	0	0	0	0
hsa-mir-4699	0	0	0	0	1	0	0	0	0	1	0	0	0	0	1	1	0	0	0	0	1	0	0	0	0	0	0	0	1	0	0	0	0	0	0	0	0	0	1	1	0	0	1	0	0	0	1	0	0
hsa-mir-3126	0	0	0	0	1	0	0	0	0	0	0	0	0	0	0	0	0	0	0	0	0	0	0	0	0	0	0	0	0	2	0	0	1	0	0	0	0	0	0	0	0	0	0	0	0	0	0	0	0
hsa-mir-6877	3	0	1	3	0	0	0	3	1	1	1	1	0	1	0	0	2	0	0	1	0	0	1	0	1	0	1	1	1	0	1	0	1	1	2	0	0	2	0	1	0	0	1	1	0	0	0	1	1
hsa-mir-3162	0	0	0	0	0	0	0	0	0	0	0	0	0	0	0	0	0	0	0	0	0	0	0	0	0	0	0	0	0	0	0	0	0	0	0	0	0	0	0	0	0	0	0	0	0	0	0	0	0
hsa-mir-562	0	0	0	0	0	0	0	0	0	0	0	0	0	0	0	0	0	0	0	0	0	0	0	0	0	0	0	0	0	0	0	0	0	0	0	0	0	0	0	0	0	0	0	0	0	0	0	0	0
hsa-mir-4491	0	1	0	0	0	0	0	0	0	0	0	0	0	0	0	0	1	0	0	0	0	0	0	0	0	0	0	0	0	0	0	0	0	0	0	0	1	0	0	0	0	0	0	0	0	0	0	0	0
hsa-mir-7108	0	0	0	0	0	0	0	0	0	0	0	0	0	0	0	0	0	0	0	0	0	0	0	0	0	0	0	0	0	0	0	0	0	0	0	0	0	0	0	0	0	0	0	0	0	0	0	0	0
hsa-mir-5701-2	0	0	0	0	0	0	0	0	0	0	0	0	0	0	0	0	0	0	0	0	0	0	0	0	0	0	0	0	0	0	0	0	0	0	0	0	0	0	0	0	0	0	0	0	0	0	0	0	0
hsa-mir-4727	0	1	1	0	0	0	0	0	0	0	0	0	0	0	1	0	2	0	1	1	0	0	0	0	0	0	0	0	0	0	0	1	0	0	0	2	0	0	0	0	0	1	1	1	0	0	0	0	0
hsa-mir-4672	0	0	0	0	0	0	0	0	0	0	0	0	0	0	0	0	0	0	0	0	0	0	0	0	0	0	0	0	1	0	0	0	0	0	0	0	0	0	0	0	0	0	0	0	0	0	0	0	0
hsa-mir-941-4	0	0	0	0	0	0	0	0	0	0	0	0	0	0	0	0	0	0	0	0	0	0	0	0	0	0	0	0	0	0	0	0	0	0	0	0	0	0	0	0	0	0	0	0	0	0	0	0	0
hsa-mir-4788	0	0	0	0	0	0	3	0	0	0	1	0	0	0	0	1	0	0	0	1	1	0	1	0	1	0	0	0	0	0	0	0	0	1	1	0	0	0	1	0	0	0	1	0	0	0	0	0	1
hsa-mir-612	0	0	0	0	1	0	0	0	0	0	1	0	0	0	0	0	0	0	0	0	0	0	0	0	0	1	0	0	0	0	0	0	0	0	0	0	0	0	0	0	0	0	0	0	0	0	0	0	0
hsa-mir-6845	0	0	0	0	0	0	0	0	0	0	0	0	0	0	0	0	0	0	0	0	0	0	0	1	0	0	0	0	0	0	0	0	0	0	0	0	0	0	0	0	0	0	0	0	0	0	0	0	0
hsa-mir-597	0	0	0	0	0	0	0	0	0	0	0	0	0	0	1	0	0	0	0	0	1	0	0	0	0	0	0	0	0	0	0	0	0	0	0	0	0	0	0	1	0	0	0	0	0	0	0	0	0
hsa-mir-1181	0	0	0	1	0	0	0	1	1	0	1	0	0	0	0	0	0	1	0	0	0	1	0	1	0	0	1	0	1	0	1	1	0	0	0	0	0	0	0	0	0	1	0	0	1	0	1	0	0
hsa-mir-6791	0	0	0	0	0	0	0	0	0	0	0	0	0	0	0	0	0	0	0	0	0	0	1	0	0	0	0	0	0	0	0	0	0	0	0	0	0	0	0	0	0	0	0	0	0	0	0	0	0
hsa-mir-6819	0	1	0	0	0	0	0	0	0	0	0	0	0	0	0	0	0	0	0	0	0	0	0	0	0	0	0	0	0	0	0	0	0	0	0	0	0	0	0	0	0	0	0	0	0	0	0	0	0
hsa-mir-5087	0	0	0	0	0	0	0	0	0	0	0	0	0	1	0	0	0	0	0	0	0	0	0	0	0	0	0	0	1	0	0	0	0	0	0	0	1	0	1	0	0	0	0	0	0	0	0	0	0
hsa-mir-934	91	0	0	1	0	2	32	43	4	2	51	4	37	1	1	39	59	56	3	57	3	16	1	1	2	10	18	40	19	1	25	4	1	4	145	2	7	1	18	7	4	3	37	0	14	1	0	1	2
hsa-mir-5090	0	0	0	0	0	0	0	1	0	0	0	0	0	0	1	0	0	0	0	0	0	1	0	0	0	0	0	1	0	0	0	0	0	0	0	0	0	0	1	0	0	0	0	0	0	0	0	0	1
hsa-mir-210	3173	370	254	329	196	210	4305	1609	745	195	1698	495	1975	450	444	2828	3171	2148	229	4334	647	1105	332	499	431	683	931	2689	2676	210	2545	256	538	399	1638	310	685	405	2132	298	592	574	3865	453	1642	180	292	334	631
hsa-mir-6770-3	0	0	0	0	0	0	0	0	0	0	0	0	0	0	1	0	0	0	0	0	0	0	0	0	0	0	0	0	0	0	0	0	0	0	0	0	0	0	0	0	0	0	0	1	0	0	0	0	0
hsa-mir-3650	1	1	0	0	0	0	0	0	0	0	0	0	0	0	0	1	0	0	0	0	0	0	0	0	0	0	0	0	0	0	0	0	0	0	0	0	0	0	0	0	0	1	0	0	0	0	0	1	0
hsa-mir-6796	0	0	0	1	0	0	0	0	0	0	0	0	0	0	0	0	0	0	0	0	0	0	0	0	0	0	0	0	0	0	0	0	0	0	0	0	0	0	0	0	0	0	0	0	0	0	0	0	0
hsa-mir-6073	0	0	0	0	0	0	0	0	0	0	0	0	0	0	0	0	0	0	0	0	0	0	0	1	0	0	0	0	0	0	0	0	0	0	0	0	0	0	0	0	0	0	0	0	0	0	0	0	0
hsa-mir-5692a-1	0	0	0	0	0	0	0	0	0	0	0	0	0	0	0	0	1	0	0	0	0	0	0	0	0	0	0	0	0	0	0	0	0	0	0	0	0	0	0	0	0	0	0	0	0	0	0	0	0
hsa-mir-4681	0	0	0	0	0	0	0	0	0	0	0	0	0	0	0	0	0	0	0	0	0	0	0	0	0	0	0	0	0	0	0	0	0	0	0	0	0	0	0	0	0	0	0	0	0	0	0	0	0
hsa-mir-3929	0	0	0	0	0	0	0	0	0	0	0	0	0	0	0	0	0	0	0	0	0	0	0	0	0	0	0	0	0	0	0	0	0	0	0	0	0	0	0	0	0	0	0	0	0	0	0	0	0
hsa-mir-5586	0	2	1	0	9	5	8	1	0	2	4	0	4	0	0	2	3	1	5	0	5	3	4	1	2	1	4	3	6	2	3	7	2	2	13	4	1	1	2	4	0	11	7	1	2	1	6	2	9
hsa-mir-3184	0	0	0	0	0	0	0	0	0	0	0	0	0	0	0	0	0	0	0	0	0	0	0	0	0	0	0	0	0	0	0	0	0	0	0	0	0	0	0	0	0	0	0	0	0	0	0	0	0
hsa-mir-4519	0	0	0	0	0	1	1	0	0	0	0	0	0	1	0	0	0	0	0	0	0	0	0	0	0	0	0	0	0	0	0	1	0	0	0	0	0	0	0	0	0	0	0	0	0	0	0	0	0
hsa-mir-3617	0	0	0	0	0	0	0	0	0	0	0	0	0	0	0	0	1	0	0	0	0	0	0	0	0	0	0	0	0	0	0	0	0	0	0	0	0	0	0	1	0	0	1	0	0	0	0	0	0
hsa-mir-4489	0	0	0	0	0	0	0	0	0	0	0	0	0	0	0	0	0	0	0	0	0	0	0	0	0	0	1	0	0	0	0	0	0	1	0	0	0	0	0	0	0	0	0	0	0	0	0	0	0
hsa-mir-4306	0	0	0	0	0	0	0	0	0	0	0	0	0	0	0	0	0	0	0	0	0	0	0	0	0	0	0	0	0	0	0	0	0	0	0	0	0	0	0	0	0	0	0	0	0	0	0	0	0
hsa-mir-219a-1	3	5	1	1	1	8	3	3	1	2	6	7	3	3	1	3	7	5	3	6	11	7	6	3	5	2	14	0	6	2	1	5	3	0	11	5	3	8	0	9	4	4	1	3	1	4	4	9	5
hsa-mir-518c	1	0	0	0	0	0	0	0	0	0	0	0	0	0	0	0	0	0	0	0	0	0	0	0	0	0	0	0	0	0	0	0	0	0	0	0	0	0	0	0	0	0	0	0	0	0	0	0	0
hsa-mir-373	2	0	0	0	0	0	1	0	0	0	0	0	0	0	0	3	3	0	0	2	0	2	0	0	0	0	0	2	0	0	0	0	0	0	0	0	0	0	0	0	0	0	0	0	0	0	0	0	0
hsa-mir-378g	0	0	0	0	0	0	0	0	0	0	0	0	0	0	0	0	0	0	0	0	0	0	0	0	0	0	0	0	0	0	0	0	0	1	0	0	0	0	0	0	0	0	0	0	0	0	0	0	0
hsa-mir-519d	0	0	0	0	0	0	0	0	0	0	0	0	0	0	0	0	0	0	0	0	0	0	0	0	0	0	0	0	0	0	0	0	0	0	0	0	0	0	0	0	0	0	0	0	0	0	0	0	0
hsa-mir-1538	0	2	0	0	0	1	0	1	0	1	0	1	0	1	1	0	1	0	0	0	0	0	0	0	0	0	1	0	0	0	0	0	0	0	0	0	0	0	0	0	0	1	0	1	0	0	0	0	2
hsa-mir-609	0	0	0	0	0	0	0	0	0	0	0	0	0	0	0	0	0	0	0	0	0	1	0	0	0	0	0	0	0	0	0	0	0	0	0	0	0	0	0	0	0	0	0	0	0	0	0	0	0
hsa-mir-627	0	5	4	3	1	6	2	4	8	9	2	7	2	1	7	2	4	4	0	2	10	5	7	5	7	0	18	2	5	2	1	4	0	6	5	0	1	11	1	1	4	3	6	2	2	2	5	3	4
hsa-mir-3670-2	0	0	0	0	0	0	0	0	0	0	0	0	0	0	0	0	0	0	0	0	0	0	0	0	0	0	0	0	0	0	0	0	0	0	0	0	0	0	0	0	0	0	0	0	0	0	0	0	0
hsa-mir-4289	0	0	0	0	0	0	0	0	0	0	0	0	0	0	0	0	0	0	0	0	0	0	0	0	0	0	0	0	0	0	0	0	0	0	0	0	0	0	0	0	0	0	0	0	0	0	0	0	0
hsa-mir-219a-2	1	0	0	0	1	0	0	0	0	0	2	1	1	0	0	1	0	0	0	0	0	0	0	0	0	0	0	0	0	0	0	0	0	0	0	0	0	0	0	0	0	0	0	0	0	0	0	0	0
hsa-mir-4639	0	0	0	0	0	1	0	0	0	0	0	0	0	0	1	0	0	1	0	0	0	0	0	0	0	0	2	0	0	0	0	0	0	0	0	1	0	1	0	0	0	0	0	0	0	0	0	0	0
hsa-mir-4431	0	0	0	0	0	0	0	0	0	0	0	1	0	0	0	0	0	0	0	0	0	0	3	0	0	0	0	0	0	0	0	2	0	0	0	1	0	1	0	0	0	0	0	0	0	0	0	0	0
hsa-mir-761	0	0	0	0	0	0	0	0	0	0	0	0	0	0	0	0	0	0	0	0	0	0	0	0	0	0	0	0	0	0	0	0	0	0	0	0	0	0	0	0	0	0	0	0	0	0	0	0	0
hsa-mir-4301	0	0	0	0	0	0	0	0	0	0	0	0	0	0	0	0	0	0	0	0	0	0	0	0	0	0	0	0	0	0	0	0	0	0	0	0	0	0	0	0	0	0	0	0	0	0	0	0	0
hsa-mir-647	0	0	0	0	0	0	0	0	0	0	0	0	0	0	0	0	0	0	0	0	0	0	0	0	0	0	0	0	0	0	0	0	0	0	0	0	0	0	0	0	0	0	0	0	0	0	0	0	0
hsa-mir-1302-4	0	0	0	0	0	0	0	0	0	0	0	0	0	0	0	0	0	0	0	0	0	0	0	0	0	0	0	0	0	0	0	0	0	0	0	0	0	0	0	0	0	0	0	0	0	0	0	0	0
hsa-mir-1323	0	0	0	0	0	0	0	0	0	0	0	0	0	0	0	0	0	0	0	0	0	0	0	0	0	0	0	0	0	0	0	0	0	0	0	0	0	0	0	0	0	0	0	0	0	0	0	0	0
hsa-mir-1273d	0	0	0	0	0	0	0	0	0	0	0	0	0	0	0	0	0	0	0	0	0	0	0	0	0	0	0	0	0	0	0	0	0	0	0	0	0	0	0	0	0	0	0	0	0	0	0	0	0
hsa-mir-3670-1	0	0	0	0	0	0	0	0	0	0	0	0	0	0	0	0	0	0	0	0	0	0	0	0	0	0	0	0	0	0	0	0	0	0	0	0	0	0	0	0	0	0	0	0	0	0	0	0	0
hsa-mir-3714	0	0	0	0	0	0	0	0	0	0	0	0	0	0	0	0	0	0	0	0	0	0	0	0	0	0	0	0	0	0	0	0	0	0	0	0	0	0	0	0	0	0	0	0	0	0	0	0	0
hsa-mir-5581	0	0	1	1	0	0	0	1	0	0	0	2	0	0	0	2	2	0	0	0	1	0	1	1	0	0	0	2	0	1	0	0	0	0	0	0	2	0	0	0	1	0	0	1	0	0	0	1	0
hsa-mir-4733	0	0	0	0	0	0	0	0	0	0	0	0	0	0	0	1	0	0	0	0	0	0	0	1	0	0	0	1	0	0	0	0	0	0	1	0	1	0	0	0	0	0	0	0	0	0	0	0	0
hsa-mir-29c	3549	8673	3946	4220	3645	4195	4613	4260	10449	4639	1670	10510	5184	3833	9001	5892	5967	3529	1696	5050	9819	5657	6999	7873	7062	4503	16223	2531	4310	3848	3547	7541	6321	9621	6825	2312	3088	6451	1953	4662	4102	4851	6700	5645	1753	2690	3781	4366	6726
hsa-mir-4686	0	0	0	0	0	0	0	0	0	0	1	0	0	0	0	0	0	0	0	0	0	0	0	0	0	0	0	0	0	0	0	0	0	0	0	0	0	0	0	0	0	0	0	0	0	0	0	0	0
hsa-mir-424	472	1655	401	806	641	1018	1170	998	1787	857	427	2896	1266	845	1581	1460	2203	546	618	1363	2273	2172	1792	2147	969	1180	1643	720	1434	1319	942	1990	1578	1958	1114	452	827	1084	575	1395	788	1206	1966	1369	686	624	875	1167	2067
hsa-mir-551a	0	2	2	0	1	0	0	1	0	0	0	1	1	0	3	1	1	0	1	0	0	0	1	4	0	3	0	0	0	0	0	1	1	2	0	1	0	2	0	0	1	1	0	0	0	0	1	0	7
hsa-mir-548ag-1	0	0	0	0	0	0	0	0	0	0	0	0	0	0	0	0	0	0	0	0	0	0	0	0	0	0	0	0	0	0	0	0	0	0	0	0	0	0	0	0	0	0	0	0	0	0	0	0	0
hsa-mir-7641-1	0	0	0	0	0	0	0	0	0	0	0	1	0	0	0	0	0	0	0	0	0	0	0	0	0	0	0	0	0	0	0	0	0	0	0	1	0	0	0	0	0	0	0	0	0	0	1	0	0
hsa-mir-4444-2	0	5	2	0	1	1	2	1	0	1	1	0	2	1	1	1	3	1	0	2	1	4	1	0	2	0	3	1	0	3	1	0	2	1	0	2	0	0	0	1	0	2	1	7	2	1	0	0	8
hsa-mir-103b-1	0	0	0	0	0	0	0	0	0	0	0	0	0	0	0	0	0	0	0	0	0	0	0	0	0	0	0	0	0	0	0	0	0	0	0	0	0	0	0	0	0	0	0	0	0	0	0	0	0
hsa-mir-6887	0	0	0	0	0	0	0	0	0	0	0	0	0	0	0	0	0	0	0	0	0	0	0	0	0	0	0	0	0	0	0	0	0	0	0	0	0	0	0	0	0	0	0	0	0	0	0	0	0
hsa-mir-135a-1	1	82	14	56	52	164	7	7	121	74	8	144	12	49	104	10	6	4	14	1	112	125	181	116	111	73	192	3	26	119	2	104	166	51	7	36	30	122	1	72	58	44	9	81	3	43	65	105	72
hsa-mir-200a	2622	1198	735	968	911	1538	2647	2562	2085	817	2704	2091	2477	1313	1945	3304	3452	1938	1049	2071	1684	2390	1883	1463	1832	1887	3514	1350	2161	1052	2381	2389	1959	1486	4301	1035	1604	1175	1410	1334	1330	2515	3216	1665	1715	695	1402	1457	2579
hsa-mir-4682	0	0	0	0	0	0	0	0	0	0	0	0	0	0	0	0	0	0	0	0	0	0	0	0	0	0	0	0	0	0	0	0	0	0	0	0	0	0	0	0	0	0	0	0	0	0	0	0	0
hsa-mir-6890	0	0	0	0	0	0	0	1	0	0	0	0	0	0	1	0	0	0	0	0	0	0	0	0	0	0	0	0	0	0	0	0	0	0	0	0	0	0	0	0	0	0	0	0	0	0	0	0	0
hsa-mir-4327	0	0	0	0	0	0	0	0	0	0	0	0	0	0	0	0	0	0	0	0	0	0	0	0	0	0	0	0	0	0	0	0	0	0	0	0	0	0	0	0	0	0	0	0	0	0	0	0	0
hsa-mir-6130	0	0	0	0	0	0	0	0	0	0	0	0	0	0	0	0	0	0	0	0	0	0	0	0	0	0	0	0	0	0	0	0	0	0	0	0	0	0	0	0	0	0	0	0	0	0	0	0	0
hsa-mir-495	19	12	7	7	27	6	17	14	6	4	7	10	6	7	11	16	18	8	9	8	26	29	17	22	23	8	7	2	6	6	18	33	13	19	31	2	15	9	3	12	9	70	21	18	5	7	3	2	76
hsa-mir-135a-2	5	94	17	60	53	203	2	6	146	78	4	198	8	63	129	12	10	2	21	3	114	134	202	118	116	73	197	4	15	113	3	108	177	69	7	70	44	152	5	67	64	50	14	95	7	29	69	140	71
hsa-mir-4432	0	0	0	0	0	0	0	0	0	0	0	0	0	0	0	0	0	0	0	0	0	0	0	0	0	0	0	0	0	0	0	0	0	0	0	0	0	0	0	0	0	0	0	0	0	0	0	0	0
hsa-mir-18b	1	3	0	0	0	1	1	3	3	1	1	1	1	0	3	3	0	0	0	3	1	2	1	3	1	0	3	0	0	4	0	0	1	1	1	0	0	3	1	1	0	0	3	1	0	4	0	2	0
hsa-mir-4450	0	0	0	0	0	0	0	0	0	0	0	0	0	0	0	0	0	0	0	0	0	0	1	1	0	0	0	0	0	0	0	1	0	0	0	0	0	0	0	0	0	1	0	0	0	0	0	0	0
hsa-mir-4448	0	0	0	0	0	0	0	0	0	0	0	0	0	0	0	0	0	0	0	0	0	0	0	0	0	0	0	0	0	0	0	0	0	0	0	0	0	0	0	0	0	0	0	0	0	0	0	0	0
hsa-mir-1284	0	0	0	0	0	0	0	0	2	0	0	0	1	0	0	0	2	0	0	0	0	0	1	0	2	0	1	1	1	0	0	0	0	0	0	1	0	0	0	0	0	0	0	1	0	1	1	0	1
hsa-mir-7641-2	0	0	0	0	0	0	0	0	0	0	0	1	0	0	0	0	0	0	0	0	0	0	0	0	0	0	0	0	0	0	0	1	1	0	0	0	0	0	0	0	0	0	0	0	0	0	0	0	0
hsa-mir-339	68	128	101	89	54	85	72	61	112	96	50	136	80	71	134	173	115	51	44	71	347	130	113	75	119	92	234	54	54	53	55	219	67	90	101	52	52	170	36	53	76	75	154	113	44	27	70	66	161
hsa-mir-103b-2	0	0	0	0	0	0	0	0	0	0	0	0	0	0	0	0	0	0	0	0	0	0	0	0	0	0	0	0	0	0	0	0	0	0	0	0	0	0	0	0	0	0	0	0	0	0	0	0	0
hsa-mir-4444-1	1	0	1	0	0	0	1	0	1	1	0	1	0	0	1	0	1	1	1	1	1	0	1	0	3	0	0	0	0	0	0	0	2	1	0	0	1	1	1	1	1	4	0	1	0	1	0	0	1
hsa-mir-1305	0	1	0	0	0	1	1	0	0	0	0	0	0	0	0	0	0	1	0	0	1	0	0	0	0	0	1	0	0	0	0	0	0	0	1	0	0	0	0	1	0	0	1	1	0	0	0	0	1
hsa-mir-3975	0	0	0	0	0	0	0	0	0	0	0	0	0	0	0	0	0	0	0	0	0	0	0	0	0	0	0	0	0	0	0	0	0	0	0	0	0	0	0	0	0	0	0	0	0	0	0	0	0
hsa-mir-3689d-2	0	0	0	0	0	0	0	0	0	0	0	0	0	0	0	0	0	0	0	0	0	0	0	0	0	0	0	0	0	0	0	0	0	0	0	0	0	0	0	0	0	0	0	0	0	0	0	0	0
hsa-mir-5582	1	0	0	0	0	0	0	0	0	0	0	0	1	1	0	0	0	0	0	0	0	0	1	0	0	2	0	0	0	0	0	0	0	0	0	0	0	0	0	0	0	0	1	1	0	0	0	0	0
hsa-mir-4302	0	0	0	0	0	0	0	0	0	0	0	0	0	0	0	0	0	0	0	0	0	0	0	0	0	0	0	0	0	0	0	0	0	0	0	0	0	0	0	0	0	0	0	0	0	0	0	0	0
hsa-mir-521-1	0	0	0	0	0	0	0	0	0	0	0	0	0	0	0	0	0	0	0	0	0	0	0	0	0	0	0	0	0	0	0	0	0	0	0	0	0	0	0	0	0	0	0	0	0	0	0	0	0
hsa-mir-4417	0	0	0	0	0	0	0	0	0	0	0	0	0	0	0	0	0	0	0	0	0	0	0	0	0	0	0	0	0	0	0	0	0	0	0	0	0	0	0	0	0	0	0	0	0	0	0	0	0
hsa-mir-2110	5	4	0	1	0	4	8	7	3	3	5	7	7	5	4	6	11	2	2	6	12	5	2	3	5	9	4	2	3	4	5	4	5	6	5	3	4	2	5	3	2	3	5	4	3	2	2	6	5
hsa-mir-1182	0	0	0	0	0	0	0	0	0	0	0	0	0	0	0	0	0	0	0	0	0	0	0	0	0	0	0	0	0	0	0	0	0	0	0	0	0	0	0	0	0	0	0	0	0	0	0	0	0
hsa-mir-6792	0	0	0	0	0	0	0	0	0	0	0	0	0	0	0	0	0	0	0	0	0	0	0	0	0	0	0	0	0	0	0	0	0	0	0	0	0	0	1	0	0	0	0	0	0	0	0	0	0
hsa-mir-589	115	86	47	39	49	55	97	131	113	29	105	83	180	65	93	109	133	103	43	124	63	96	92	70	75	72	203	118	114	37	180	58	80	76	129	54	100	69	104	50	70	93	100	73	76	23	53	54	87
hsa-mir-411	8	23	6	7	11	21	9	5	9	2	10	14	6	5	7	11	8	7	13	9	29	13	22	16	18	8	15	2	8	13	5	15	10	33	37	3	10	8	1	4	6	44	9	27	4	1	11	6	45
hsa-mir-634	0	0	0	0	0	0	0	0	0	0	0	0	0	0	0	0	0	0	0	0	0	0	0	0	0	0	0	0	0	0	0	0	0	0	0	0	0	0	0	0	0	0	0	0	0	0	0	0	0
hsa-mir-6779	0	0	0	0	0	0	0	1	0	0	0	0	0	0	0	0	0	0	0	0	0	0	0	0	0	0	0	0	0	1	0	0	0	0	0	0	0	0	0	0	0	1	1	0	0	0	0	0	0
hsa-mir-378c	10	44	12	25	12	35	3	2	68	20	2	59	9	46	63	25	8	5	8	3	35	38	62	43	48	21	73	1	11	24	3	20	42	23	7	32	20	39	1	38	38	15	3	33	1	19	31	32	28
hsa-mir-6765	0	0	0	0	0	0	0	0	0	0	0	0	0	0	0	0	0	0	0	0	0	0	0	0	0	0	0	0	0	0	0	0	0	0	0	0	0	0	0	0	0	0	0	0	0	0	0	0	0
hsa-mir-1233-1	0	0	0	0	0	0	0	0	0	0	0	0	0	0	0	0	0	0	0	0	0	0	0	0	0	0	0	0	0	0	0	0	0	0	0	0	0	0	0	0	0	0	0	0	0	0	0	0	0
hsa-mir-6715a	0	0	0	4	1	0	0	2	1	0	0	0	0	1	0	3	1	3	0	1	0	2	0	2	0	0	0	0	0	2	2	0	1	0	1	0	1	3	0	0	2	1	0	2	0	0	1	0	0
hsa-mir-513b	0	2	0	3	2	1	1	1	0	0	0	1	0	0	0	0	0	0	0	0	4	0	0	2	5	0	0	0	0	0	0	2	0	3	0	0	0	0	0	0	0	0	0	1	0	2	0	1	1
hsa-mir-8053	0	0	0	0	0	0	0	0	0	0	0	0	0	0	0	0	0	0	0	0	0	0	0	0	0	0	0	0	0	0	0	0	0	0	0	0	0	0	0	0	0	0	0	0	0	0	0	0	0
hsa-mir-2053	0	0	0	0	0	0	0	0	0	0	0	0	0	0	0	0	0	0	0	0	0	0	0	0	0	0	0	0	0	0	0	0	0	0	0	0	0	0	0	0	0	0	0	0	0	0	0	0	0
hsa-mir-4749	0	0	0	0	0	0	0	0	0	0	0	0	0	0	1	0	0	0	0	0	0	1	0	0	1	0	1	0	0	0	0	0	0	0	0	0	1	1	0	0	0	0	0	1	0	0	0	0	1
hsa-mir-4715	0	0	0	0	0	0	0	0	0	0	0	0	0	0	1	0	0	0	0	0	0	0	0	1	0	0	0	0	0	0	0	0	0	0	0	0	0	0	0	0	0	0	0	0	0	0	0	0	0
hsa-mir-34a	609	310	348	188	290	169	638	541	281	311	509	363	433	100	205	1030	723	574	170	456	680	487	318	182	308	229	297	214	483	172	606	531	192	569	646	142	310	246	158	216	171	436	869	278	341	79	213	143	601
hsa-mir-616	12	12	6	5	0	7	9	5	8	1	3	8	5	2	12	8	6	3	3	7	8	6	6	7	5	13	8	5	7	5	7	9	11	4	11	4	4	12	4	7	3	8	13	6	11	4	3	3	17
hsa-mir-4643	0	0	0	0	0	0	0	0	0	0	0	0	0	0	0	0	0	0	0	0	0	0	0	0	0	0	0	0	0	0	0	0	0	0	0	0	0	0	0	0	0	0	0	0	0	0	0	0	0
hsa-mir-1233-2	0	0	0	0	0	0	0	0	0	0	0	0	0	0	0	0	0	0	0	0	0	0	0	0	0	0	0	0	0	0	0	0	0	0	0	0	0	0	0	0	0	0	0	0	0	0	0	0	0
hsa-mir-5687	0	0	0	1	1	2	0	1	1	0	1	0	0	0	0	0	1	0	1	1	0	0	1	1	1	1	3	0	0	0	0	2	0	1	0	0	0	2	1	1	1	2	2	0	1	1	2	2	1
hsa-mir-6128	0	0	0	0	0	0	0	0	0	0	0	0	0	0	0	0	0	0	0	0	0	0	0	0	0	0	0	0	0	0	0	0	0	0	0	0	0	0	0	0	0	0	0	0	0	0	0	0	0
hsa-mir-8075	0	0	0	0	0	0	0	0	0	0	0	0	0	0	0	0	0	0	0	0	0	0	0	0	0	0	0	0	0	0	0	0	0	0	0	0	0	0	0	0	0	0	0	0	0	0	0	0	0
hsa-mir-5701-3	0	0	0	0	0	0	0	0	0	0	0	0	0	0	0	0	0	0	0	0	0	0	0	0	0	0	0	0	0	0	0	0	0	0	0	0	0	0	0	0	0	0	0	0	0	0	0	0	0
hsa-mir-548y	0	0	0	0	0	0	0	0	1	0	0	0	0	0	0	0	0	0	0	0	0	0	0	0	0	0	0	0	0	0	0	0	0	0	0	0	0	0	0	0	1	0	0	0	0	0	0	0	0
hsa-mir-5690	0	0	0	0	0	0	0	0	0	0	0	0	2	0	0	1	1	0	0	0	8	2	0	0	1	0	0	0	0	0	0	0	1	0	1	0	0	0	0	0	0	0	0	1	0	0	1	1	0
hsa-mir-3119-1	0	0	0	0	0	0	0	0	0	0	0	0	0	0	0	0	0	0	0	0	0	0	0	0	0	0	0	0	0	0	0	0	0	0	0	0	0	0	0	0	0	0	0	0	0	0	0	0	0
hsa-mir-4418	0	0	0	0	0	0	0	0	0	0	0	0	0	0	0	0	0	0	0	0	0	0	0	0	0	0	0	0	0	0	0	0	0	0	0	0	0	0	0	0	0	0	0	0	0	0	0	0	0
hsa-mir-642b	0	0	0	0	0	0	0	0	0	0	0	0	1	0	0	0	1	0	0	0	0	0	0	0	0	0	0	0	0	0	2	0	0	0	2	0	0	0	0	0	0	0	0	0	1	0	0	0	1
hsa-mir-3118-4	0	0	0	0	0	0	0	0	0	0	0	0	0	0	0	0	0	0	0	0	0	0	0	0	0	0	0	0	0	0	0	0	0	0	0	0	0	0	0	0	0	0	0	0	0	0	0	0	0
hsa-mir-548aa-2	0	0	0	0	0	0	0	0	0	0	0	0	0	0	0	0	0	0	0	0	0	0	0	0	0	0	0	0	0	0	0	0	0	0	0	0	0	0	0	0	0	0	0	0	0	0	0	0	0
hsa-mir-622	0	0	0	0	0	0	0	0	0	0	0	0	0	0	0	0	0	0	0	0	0	0	0	0	0	0	0	0	0	0	0	0	0	0	1	0	0	0	0	0	0	0	0	0	0	0	0	0	0
hsa-mir-6511a-3	0	0	0	0	0	0	0	0	0	0	0	0	0	0	0	0	0	0	0	0	0	0	0	0	0	0	0	0	0	0	0	0	0	0	0	0	0	0	0	0	0	0	0	0	0	0	0	0	0
hsa-mir-490	0	0	0	0	0	0	0	0	0	0	0	0	0	0	0	0	0	1	0	0	0	0	1	0	0	0	0	0	0	0	0	1	0	1	2	0	0	1	0	1	0	0	0	0	0	0	0	0	0
hsa-mir-1281	0	0	0	0	0	0	0	0	0	0	0	0	0	0	0	0	0	0	0	0	0	0	0	0	0	0	0	0	0	0	0	1	0	0	0	0	0	0	0	0	0	0	0	0	0	0	0	0	0
hsa-mir-508	33	248	161	1066	1289	1481	17	292	343	48	14	739	79	415	210	556	30	35	177	20	1171	204	880	1131	2467	524	732	14	39	473	24	1289	949	2751	46	139	263	334	7	739	87	671	589	235	76	2299	365	778	704
hsa-mir-16-1	300	891	304	394	317	541	436	404	819	341	391	510	427	289	763	888	509	202	262	481	621	515	630	617	507	389	1638	228	398	395	388	535	474	771	960	265	311	620	205	254	367	847	661	483	305	202	200	243	1219
hsa-mir-1286	0	0	0	0	0	0	0	0	0	0	0	0	0	0	0	0	0	0	0	0	0	0	0	0	0	0	0	0	0	0	0	0	0	0	0	0	0	0	0	0	0	0	0	0	0	0	0	0	0
hsa-mir-3150b	3	1	1	0	0	0	0	1	2	0	2	1	0	0	1	0	1	2	0	2	0	2	0	0	2	0	1	0	0	1	0	2	0	3	0	0	0	0	3	0	0	0	0	1	0	0	0	0	2
hsa-mir-190a	96	60	15	34	32	118	91	44	74	30	40	114	32	30	77	27	115	45	11	56	65	51	89	76	46	32	138	39	65	38	42	57	94	44	154	25	28	60	19	50	28	29	45	42	8	33	61	65	28
hsa-mir-3119-2	0	0	0	0	0	0	0	0	0	0	0	0	0	0	0	0	0	0	0	0	0	0	0	0	0	0	0	0	0	0	0	0	0	0	0	0	0	0	0	0	0	0	0	0	0	0	0	0	0
hsa-mir-6127	0	0	0	0	0	0	0	0	0	0	0	0	0	0	0	0	0	0	0	0	0	0	0	0	0	0	0	0	0	0	0	0	0	0	0	0	0	0	0	0	0	0	0	0	0	0	0	0	0
hsa-mir-378a	390	2678	749	1646	1286	2394	214	268	3910	2500	268	4636	406	2956	3579	1123	292	262	533	292	2911	2168	3651	2804	4163	793	4043	162	464	1183	134	1170	3414	1881	885	2108	882	2993	87	2045	1426	991	332	2221	245	1131	1857	1885	1070
hsa-mir-5688	0	0	0	0	0	0	0	0	0	0	0	0	0	0	0	0	0	0	0	0	0	0	0	0	0	0	0	0	0	0	0	0	0	0	0	0	0	0	0	0	0	0	0	0	0	0	0	0	0
hsa-let-7a-1	36183	17728	8259	11262	21956	31473	34289	47525	27480	10881	33584	51525	62642	20591	19908	53286	59964	31615	37097	53214	40602	42407	35807	17546	20341	31318	47032	29311	43778	23887	39749	24780	44600	17878	50619	26247	29033	13516	15673	40692	13518	31420	41074	24023	34967	7049	18151	36856	35629
hsa-mir-4330	0	0	0	0	0	0	0	0	0	0	0	0	0	0	0	0	0	0	0	0	0	0	0	0	0	0	0	0	0	0	0	0	0	0	0	0	0	0	0	0	0	0	0	0	0	0	0	0	0
hsa-mir-6833	1	0	0	2	0	0	0	1	0	1	0	3	0	3	0	0	0	0	0	0	4	0	1	2	0	0	1	0	0	0	1	0	0	0	1	0	1	0	1	1	0	0	0	0	0	1	0	0	2
hsa-mir-3182	0	0	0	0	0	0	0	0	0	0	0	0	0	0	0	0	0	0	0	0	0	0	0	0	0	0	0	0	0	0	0	0	0	0	1	0	0	1	0	0	0	0	0	0	0	0	0	0	0
hsa-mir-1-2	20	20	5	17	67	29	25	50	47	13	16	71	167	19	26	29	17	40	125	27	29	72	57	10	15	32	72	15	72	32	42	31	64	17	133	36	167	22	10	84	24	43	30	15	2	12	24	38	34
hsa-mir-592	3	10	9	4	4	5	5	9	6	13	3	18	14	3	11	22	13	5	6	11	18	9	21	0	1	8	47	4	11	11	3	6	6	11	6	2	5	9	3	8	6	13	5	9	3	3	2	5	28
hsa-mir-196a-1	492	313	158	216	236	306	402	404	531	193	409	429	428	173	533	553	440	283	183	403	419	523	421	450	385	327	977	225	349	157	380	244	405	332	805	146	198	398	152	213	293	426	422	438	308	128	182	254	533
hsa-mir-8065	0	0	0	0	0	0	0	0	0	0	0	0	0	0	0	0	0	0	0	0	0	0	0	0	0	0	0	0	0	0	0	0	0	0	0	0	0	0	0	0	0	0	0	0	0	0	0	0	0
hsa-mir-6888	0	0	0	0	0	0	0	0	0	0	0	0	0	0	1	0	0	1	0	0	0	0	0	0	0	0	1	1	0	0	0	1	0	1	1	0	0	0	0	0	0	1	0	0	1	0	0	0	0
hsa-mir-3143	0	0	0	0	0	0	0	0	0	0	0	0	0	0	0	0	0	0	0	0	0	0	0	0	1	0	1	0	0	0	0	1	0	0	0	0	0	0	0	0	0	0	0	0	0	0	0	0	0
hsa-mir-4477a	0	0	0	0	0	0	0	0	0	0	0	0	0	0	0	0	0	0	0	0	0	0	0	0	0	0	0	0	0	0	0	0	0	0	0	0	0	0	0	0	0	0	0	0	0	0	0	0	0
hsa-mir-4999	3	0	0	0	1	2	3	1	1	0	1	2	2	0	3	6	0	2	1	0	0	0	0	3	1	0	1	1	3	2	2	1	1	0	2	1	1	0	1	2	1	3	0	3	1	0	1	1	3
hsa-mir-4719	0	0	0	0	0	0	0	0	0	0	0	0	0	0	0	0	0	0	0	0	0	0	0	0	0	0	0	0	0	0	0	0	0	0	0	0	0	0	0	0	0	0	0	0	0	0	0	0	0
hsa-mir-617	0	0	0	0	0	0	0	0	0	0	0	0	0	0	0	0	0	0	0	0	0	0	0	0	0	0	0	0	0	0	0	0	0	0	0	0	0	0	0	0	0	0	0	0	0	0	0	0	0
hsa-mir-4745	0	1	0	0	0	0	0	0	1	0	0	1	0	0	0	0	0	0	1	0	0	1	0	0	1	0	0	0	0	0	0	0	0	0	0	0	0	0	0	0	0	0	0	1	0	0	0	0	1
hsa-mir-5739	0	0	0	0	0	0	0	0	0	0	0	0	0	0	0	0	0	0	0	0	0	0	0	0	0	0	0	0	0	0	0	0	0	0	0	0	0	0	0	0	0	0	0	0	0	0	0	0	0
hsa-mir-139	652	679	346	301	312	516	523	497	836	397	469	749	638	552	658	1115	784	390	401	645	902	744	624	543	621	406	864	403	708	361	481	533	798	506	697	467	601	453	434	384	439	639	637	688	292	310	385	541	694
hsa-mir-4328	0	0	0	0	0	0	0	0	0	0	0	0	0	0	0	0	0	0	0	0	0	0	0	0	0	0	0	0	0	0	0	0	0	0	0	0	0	0	0	0	0	0	0	0	0	0	0	0	0
hsa-mir-8079	0	0	0	0	0	0	0	0	0	0	0	0	0	0	0	0	0	0	0	0	0	0	0	0	0	0	0	0	0	0	0	0	0	0	0	0	0	0	0	0	0	0	0	0	0	0	0	0	0
hsa-mir-548aw	1	1	1	0	1	1	0	0	2	0	1	4	3	0	3	2	1	0	0	1	2	1	0	1	1	0	1	1	1	2	0	3	2	1	3	0	0	2	0	0	0	3	3	0	1	0	2	0	2
hsa-mir-4447	0	0	0	0	0	0	0	0	0	0	0	0	0	0	0	0	0	0	0	0	0	0	0	0	0	0	0	0	0	0	0	0	0	0	0	0	0	0	0	0	0	0	0	0	0	0	0	0	0
hsa-mir-4659a	0	0	1	0	0	0	1	0	0	0	0	0	0	0	0	0	0	0	0	0	0	0	0	0	0	0	0	0	0	0	0	0	0	1	0	0	0	1	0	0	0	0	0	0	0	0	0	0	0
hsa-mir-3685	0	0	0	0	0	0	0	0	0	0	0	0	0	0	0	0	0	0	0	0	0	1	0	0	0	0	0	0	0	0	0	0	0	0	1	0	0	0	0	0	0	0	0	0	0	0	0	0	0
hsa-mir-6080	0	0	0	0	0	0	0	0	0	0	0	0	0	0	0	0	0	0	0	0	0	0	0	0	0	0	0	0	0	0	0	0	0	0	0	0	0	0	0	0	0	0	0	0	0	0	0	0	0
hsa-mir-196a-2	692	438	213	334	292	460	618	561	740	344	605	666	590	384	828	817	617	406	278	606	585	821	638	602	651	526	1205	316	595	254	546	453	679	435	1088	251	329	563	214	297	461	518	618	604	436	207	303	384	832
hsa-mir-6775	0	0	0	0	0	0	0	0	0	0	0	0	0	0	0	0	1	0	0	0	0	0	1	0	0	0	0	0	0	0	0	0	0	0	0	0	0	0	0	0	0	0	0	0	0	0	0	0	0
hsa-mir-631	0	0	0	0	0	0	0	0	0	0	0	0	0	0	0	0	0	0	0	0	0	0	0	1	0	0	0	0	0	0	0	0	0	0	0	0	0	0	0	0	0	0	0	0	0	0	0	0	0
hsa-mir-548c	0	0	0	0	0	0	0	0	0	0	0	0	0	0	0	0	0	0	0	0	0	0	0	0	0	0	0	0	0	0	0	0	0	0	0	0	0	0	0	0	0	0	0	0	0	0	0	0	0
hsa-mir-200c	23090	2417	1137	1462	1842	2574	9895	8545	4287	1366	12229	4359	7308	2919	3761	12873	19084	11208	2341	10415	2600	4664	3157	2158	2793	3764	7553	5828	7710	2685	6456	3372	3422	3149	20240	2043	4671	2007	3522	2864	3471	4529	11082	2570	5510	1174	2794	2962	4901
hsa-mir-4533	0	1	0	0	1	2	0	0	0	1	0	0	0	0	0	0	1	0	0	0	0	0	0	0	1	0	0	0	0	0	0	0	1	0	0	0	0	1	0	0	0	0	0	0	0	0	0	0	0
hsa-mir-6753	0	0	0	0	0	0	0	0	0	0	0	0	0	0	0	0	0	0	0	0	0	0	0	0	0	0	0	0	0	0	0	0	0	0	0	0	0	0	0	0	0	0	0	0	0	0	0	0	0
hsa-mir-3155a	0	0	0	0	0	0	0	0	1	0	0	0	0	0	0	1	1	0	0	0	0	0	0	0	0	0	0	0	0	0	0	0	1	0	0	0	0	0	0	0	0	0	0	0	1	0	0	0	0
hsa-mir-1273h	1	0	0	0	0	0	0	1	0	0	1	0	0	0	0	0	0	0	1	1	0	0	0	0	0	0	0	0	0	0	1	1	0	0	0	0	0	0	0	0	0	0	0	0	0	0	1	0	0
hsa-mir-361	503	882	339	486	525	806	648	762	1174	448	629	832	842	693	1035	1213	850	473	436	661	938	929	908	727	814	813	1359	442	596	576	568	785	969	708	937	475	610	741	320	568	701	920	830	809	484	320	672	562	1116
hsa-mir-6724-4	0	0	0	0	0	0	0	0	0	0	0	0	0	0	0	0	0	0	0	0	0	0	0	0	0	0	0	0	0	0	0	0	0	0	0	0	0	0	0	0	0	0	0	0	0	0	0	0	0
hsa-mir-1273a	0	0	0	0	0	0	0	0	0	0	0	0	0	0	0	0	0	0	0	0	0	0	0	0	0	0	0	0	0	0	0	0	0	0	0	0	0	0	0	0	0	0	0	0	0	0	0	0	0
hsa-mir-128-1	108	157	44	69	67	96	102	98	249	61	91	160	135	86	218	112	120	56	62	89	134	151	146	152	124	155	373	78	124	87	85	112	201	95	120	80	69	110	62	90	109	162	104	137	64	24	98	169	182
hsa-mir-4283-1	0	0	0	0	0	0	0	0	0	0	0	0	0	0	0	0	0	0	0	0	0	0	0	0	0	0	0	0	0	0	0	0	0	0	0	0	0	0	0	0	0	0	0	0	0	0	0	0	0
hsa-mir-6729	0	0	0	0	0	0	0	0	0	0	0	0	0	0	0	1	0	0	0	0	0	0	0	0	0	0	0	0	0	0	0	1	0	0	1	0	0	0	0	0	0	0	0	0	0	0	0	0	0
hsa-mir-3618	0	1	0	0	0	0	0	0	0	0	0	1	0	1	0	0	1	0	0	0	0	0	0	0	0	1	1	0	0	0	0	0	0	0	0	0	0	1	0	0	0	0	0	0	0	0	1	0	0
hsa-mir-1537	0	0	0	0	0	0	2	1	0	0	0	0	0	0	0	0	1	1	0	0	1	0	0	2	0	0	2	1	0	1	0	1	1	0	1	0	0	0	0	0	0	1	0	0	0	0	0	0	1
hsa-mir-215	2	180	34	71	61	148	8	9	346	44	1	94	11	57	378	7	4	5	11	6	61	98	164	233	67	35	381	3	12	59	6	45	99	187	29	28	21	236	8	58	82	106	8	167	5	53	51	64	96
hsa-mir-380	0	0	1	0	0	2	1	1	1	0	1	0	0	0	0	0	0	2	0	1	1	4	3	0	1	0	0	0	0	0	1	0	0	1	1	2	0	0	0	2	1	4	0	3	0	0	0	0	3
hsa-mir-1255a	0	0	0	1	0	0	1	2	1	0	0	1	0	0	0	0	0	0	1	0	3	3	1	1	2	3	0	1	0	1	0	0	0	0	1	0	0	0	0	0	0	2	2	0	0	0	0	0	1
hsa-mir-194-2	350	7680	2297	4384	4296	13592	143	395	14168	3869	428	10726	515	8276	11618	664	284	180	1434	205	6734	7434	11601	8319	9931	2860	15189	159	909	5046	162	3732	13862	4945	491	6222	2278	6516	103	7099	4809	4077	421	7474	288	4044	6273	8437	3468
hsa-mir-548p	0	0	0	0	0	0	0	0	0	0	0	0	0	0	0	0	0	0	0	0	0	0	0	0	0	0	0	0	0	0	0	0	0	0	0	0	0	0	0	0	0	0	0	0	0	0	0	0	0
hsa-mir-432	7	9	6	1	16	8	6	7	9	4	19	6	4	0	11	6	12	10	28	3	14	20	27	27	22	3	1	2	3	9	10	19	24	16	54	8	21	6	1	10	6	64	7	23	4	5	9	12	55
hsa-mir-6815	1	5	0	5	2	2	1	1	3	1	4	2	0	1	2	4	2	3	0	2	1	2	7	5	4	1	6	1	2	3	2	2	5	2	7	1	0	3	1	3	5	9	2	5	0	2	1	6	4
hsa-mir-2276	0	2	0	2	0	1	1	1	0	2	1	0	0	1	1	2	1	0	0	2	2	0	0	2	1	1	1	0	0	1	0	0	0	0	0	0	1	1	0	0	2	0	1	0	0	1	0	1	2
hsa-mir-1243	0	0	0	0	0	0	0	0	0	0	0	1	0	0	0	0	0	0	0	0	0	0	0	0	0	0	0	0	0	0	0	0	0	0	0	0	0	0	0	0	0	0	0	0	0	0	0	0	0
hsa-mir-4283-2	0	0	0	0	0	0	0	0	0	0	0	0	0	0	0	0	0	0	0	0	0	0	0	0	0	0	0	0	0	0	0	0	0	0	0	0	0	0	0	0	0	0	0	0	0	0	0	0	0
hsa-mir-301b	2	0	2	1	1	1	0	0	1	1	0	0	1	0	1	4	2	0	2	0	0	0	2	1	1	0	0	1	0	0	1	1	0	1	3	2	0	1	0	0	0	1	0	1	1	1	0	1	2
hsa-mir-6849	0	0	0	0	0	0	0	0	0	0	0	0	0	0	0	0	0	0	0	0	0	0	0	0	0	0	0	0	0	0	0	0	0	0	0	0	0	0	0	0	0	0	0	0	0	0	0	0	0
hsa-mir-596	0	0	0	0	0	0	0	0	0	0	0	0	0	0	0	0	0	0	0	0	0	0	0	0	0	0	0	0	0	0	0	0	0	0	0	0	0	0	0	0	0	0	0	0	0	0	0	0	0
hsa-mir-4803	0	0	0	0	0	0	0	0	0	0	0	0	0	0	0	0	0	0	0	0	0	0	0	0	0	0	0	0	0	0	0	0	0	0	0	0	0	0	0	0	0	0	0	0	0	0	0	0	0
hsa-mir-7975	0	0	0	0	0	0	0	0	0	0	0	0	0	0	0	0	0	0	0	0	0	0	0	0	0	0	0	0	0	0	0	0	0	0	0	0	0	0	0	0	0	0	0	0	0	0	0	0	0
hsa-mir-6794	0	0	0	0	0	0	0	0	0	0	0	0	0	0	0	0	0	0	0	0	0	0	0	0	0	0	0	0	0	0	0	0	0	0	0	0	0	0	0	0	0	0	0	0	0	0	0	0	0
hsa-mir-568	0	0	0	0	0	0	0	0	0	0	0	0	0	0	0	0	0	0	0	0	0	0	0	0	0	0	0	0	0	0	0	0	0	1	0	0	0	0	0	0	0	0	0	0	0	0	0	0	0
hsa-mir-4635	0	0	0	0	0	0	0	0	0	0	0	0	0	0	0	0	0	0	0	0	0	0	0	0	0	0	0	0	0	0	0	0	0	0	0	0	0	0	0	0	0	0	0	0	0	0	0	0	0
hsa-mir-922	0	0	0	0	0	0	0	0	0	0	0	0	0	0	0	0	0	0	0	0	0	0	0	0	0	0	1	0	0	0	0	0	0	0	0	0	0	0	0	0	0	0	0	0	0	0	0	0	0
hsa-mir-4787	0	1	1	0	1	1	2	0	0	1	2	0	3	0	0	0	0	1	0	0	2	1	1	1	1	0	0	0	2	0	0	0	0	0	2	0	0	0	1	0	0	1	2	0	0	0	0	0	1
hsa-mir-4304	0	0	0	0	0	0	0	0	0	0	0	0	0	0	0	0	0	0	0	0	0	0	0	0	0	0	0	0	0	0	0	0	0	0	0	0	0	0	0	0	0	0	0	0	0	0	0	0	0
hsa-mir-548bb	0	0	0	0	0	0	0	0	0	0	0	0	0	0	0	0	0	0	0	0	0	0	0	0	0	0	0	0	0	0	0	0	0	0	0	0	0	0	0	0	0	0	0	0	0	0	0	0	0
hsa-mir-4285	0	0	0	0	0	0	0	0	0	0	0	0	0	0	0	0	0	0	0	0	0	0	0	0	0	0	0	0	0	0	0	0	0	0	0	0	0	0	0	0	0	0	0	0	0	0	0	0	0
hsa-mir-523	0	0	0	0	0	0	0	0	0	0	0	0	0	0	0	0	0	0	0	0	0	0	0	0	0	0	0	0	0	0	0	0	0	0	0	0	0	0	0	0	0	0	0	0	0	0	0	0	0
hsa-mir-5584	0	0	0	0	0	0	0	0	0	0	0	0	0	0	0	0	0	0	0	0	0	0	0	0	0	0	0	0	0	0	0	0	0	0	0	0	0	0	0	0	0	0	0	0	0	0	0	0	0
hsa-mir-3186	1	0	0	0	0	0	0	0	0	0	0	0	0	0	0	0	0	0	0	0	0	0	0	0	0	0	0	0	0	0	0	0	0	0	0	0	0	0	0	0	0	0	0	0	0	0	0	0	0
hsa-mir-4790	1	0	0	0	0	0	0	0	0	0	0	0	0	0	0	0	0	0	0	0	0	0	0	0	0	0	2	0	0	0	0	0	0	0	1	0	0	0	0	0	0	0	0	0	0	0	0	0	0
hsa-mir-3156-3	0	0	0	0	0	0	0	0	0	0	0	0	0	0	0	0	0	0	0	0	0	0	0	0	0	0	0	0	0	0	0	0	0	0	0	0	0	0	0	0	0	0	0	0	0	0	0	0	0
hsa-mir-646	0	0	0	0	0	0	0	0	0	0	0	0	0	0	0	0	0	0	0	0	0	0	0	0	0	0	0	0	0	0	0	0	0	0	0	0	0	0	0	0	0	0	0	0	0	0	0	0	0
hsa-mir-764	0	0	0	0	0	0	0	0	0	0	0	0	0	0	0	0	0	0	0	0	0	0	0	0	0	0	0	0	0	0	0	0	0	0	0	0	0	0	0	0	0	0	0	0	0	0	0	0	0
hsa-mir-3139	0	0	0	0	0	0	0	0	0	0	0	0	0	0	0	0	0	0	0	0	0	1	0	0	0	0	0	0	0	0	1	0	0	0	0	0	0	0	0	0	0	0	0	0	0	0	0	0	0
hsa-mir-5088	0	0	0	0	0	0	0	0	0	0	0	0	0	0	0	0	1	0	0	0	0	0	0	0	0	0	0	0	0	0	0	0	0	0	0	0	0	0	0	0	0	0	0	0	0	0	0	0	1
hsa-mir-7973-2	0	0	0	0	0	0	0	0	0	0	0	0	0	0	0	0	0	0	0	0	0	0	0	0	0	0	0	0	0	0	0	0	0	0	0	0	0	0	0	0	0	0	0	0	0	0	0	0	0
hsa-mir-1282	0	0	0	0	0	0	0	0	0	0	0	0	0	0	0	0	0	0	0	0	0	0	0	0	0	0	0	0	0	0	0	0	0	0	0	0	0	0	0	0	0	0	0	0	0	0	0	0	0
hsa-mir-7-2	0	3	0	2	0	2	0	2	2	1	2	1	0	1	0	0	0	2	0	3	0	1	0	0	2	1	2	0	1	1	0	2	0	0	0	0	1	0	0	0	1	1	1	0	0	1	1	0	0
hsa-mir-4434	0	0	0	0	0	0	0	0	0	0	0	0	0	0	0	0	0	0	0	0	0	0	0	0	0	0	0	0	0	0	0	1	0	0	0	0	0	0	0	1	0	1	0	0	0	0	0	0	0
hsa-mir-421	0	4	2	2	10	7	1	7	4	9	5	8	5	5	6	3	4	2	5	5	10	15	8	3	6	5	7	1	4	4	6	9	5	6	8	2	6	7	2	9	5	6	4	2	2	6	7	7	9
hsa-mir-4515	1	0	0	0	0	0	1	0	0	0	0	0	0	0	0	0	0	0	0	0	0	1	0	0	0	0	0	0	0	0	0	0	0	0	0	0	0	0	0	0	0	0	0	0	0	0	0	0	0
hsa-mir-185	72	73	28	50	74	159	80	150	93	64	115	124	109	49	69	148	100	55	68	69	111	104	131	62	109	64	135	41	71	58	87	117	152	61	198	72	86	56	65	79	44	92	110	40	51	34	64	109	95
hsa-mir-3925	0	0	0	0	0	0	0	0	0	0	0	0	0	0	0	0	0	0	0	0	0	0	0	0	0	0	0	0	0	0	0	0	0	0	0	0	0	0	0	0	0	0	1	0	0	0	0	0	1
hsa-mir-626	0	0	0	0	0	0	0	0	0	0	0	0	0	0	0	0	0	0	0	0	0	0	0	0	0	0	0	0	0	0	0	0	0	0	0	0	0	0	0	0	0	0	0	0	0	0	0	0	0
hsa-mir-942	8	7	5	6	4	9	5	8	8	3	4	10	5	5	5	17	5	6	3	4	6	5	7	6	4	5	19	5	8	2	11	7	5	6	18	2	3	10	4	4	5	7	4	2	4	1	3	1	8
hsa-mir-16-2	310	895	319	353	298	568	377	403	786	395	333	541	396	272	711	892	504	209	258	481	682	540	610	619	557	357	1687	252	389	347	379	513	460	853	954	274	341	620	222	222	387	739	686	523	302	192	198	253	1259
hsa-let-7e	10130	5821	1724	3261	3681	4908	9812	10809	7835	2859	10083	9393	12765	6797	5944	10068	13361	7584	6552	10113	7368	8977	6664	3954	5707	6423	5756	6640	10080	5583	10610	6400	9609	4175	11085	5714	6078	4850	4552	6405	5247	7864	8526	6388	8385	1863	4777	8404	6461
hsa-mir-548g	0	0	0	0	0	0	0	0	0	0	0	0	0	0	0	0	0	0	0	0	0	0	0	0	0	0	0	0	0	0	0	0	0	0	0	0	0	0	0	0	0	0	0	0	0	0	0	0	0
hsa-mir-543	2	2	0	1	2	2	2	1	2	1	1	2	3	1	5	4	0	1	4	0	3	3	8	3	3	1	5	2	0	2	0	5	1	5	4	0	7	3	0	3	2	9	1	8	0	2	2	1	15
hsa-mir-4485	0	0	0	0	0	0	0	0	0	0	0	0	0	0	0	0	0	0	0	0	0	0	0	0	0	0	0	0	0	0	0	0	0	0	0	0	0	0	0	0	0	0	0	0	0	0	0	0	0
hsa-mir-6503	0	0	0	1	2	0	1	0	1	0	1	1	0	0	1	1	0	0	1	0	2	1	0	0	1	1	1	1	0	1	0	1	1	2	1	1	0	1	0	1	0	2	4	0	0	1	0	0	7
hsa-mir-4684	0	0	0	0	0	0	0	0	0	0	0	0	0	0	0	0	0	0	0	0	0	0	0	0	0	0	0	0	1	0	0	0	0	0	0	0	0	0	0	0	0	0	1	0	0	0	0	0	0
hsa-mir-3181	0	0	0	0	0	0	0	0	0	0	0	0	0	0	0	0	0	0	0	0	0	0	0	0	0	0	0	0	0	0	0	0	0	0	0	0	0	0	0	0	0	0	0	0	0	0	0	0	0
hsa-mir-548w	0	0	0	0	0	0	0	0	0	0	0	0	0	0	0	0	0	0	0	0	0	0	0	0	0	0	0	0	0	0	0	0	0	0	0	0	0	0	0	0	0	0	0	0	0	0	0	0	0
hsa-mir-7113	0	0	0	0	0	0	0	0	2	0	0	0	0	0	0	0	1	0	0	0	0	0	0	2	0	0	0	0	0	0	0	1	0	0	0	1	0	0	0	0	0	0	0	2	0	0	0	0	0
hsa-mir-6511b-2	5	1	1	3	2	2	2	5	8	2	8	2	6	4	5	9	5	6	2	4	8	3	2	5	5	1	1	3	6	0	2	4	5	1	4	5	7	1	0	4	4	4	3	4	1	2	5	3	3
hsa-let-7a-2	36826	17839	8059	11235	21734	31720	34169	47914	27352	10735	33215	51285	62357	20927	20003	52956	59376	31256	37292	52939	40103	42065	35520	17882	20010	31535	47026	29389	43682	23772	39759	24477	44429	17965	50359	25948	28753	13536	15860	41218	13415	31676	41520	23715	35097	6954	18196	36780	35256
hsa-mir-7973-1	0	0	0	0	0	0	0	0	0	0	0	0	0	0	0	0	0	0	0	0	0	0	0	0	0	0	0	0	0	0	0	0	0	0	0	0	0	0	0	0	0	0	0	0	0	0	0	0	0
hsa-mir-891b	0	4	1	1	0	3	0	1	3	0	0	2	0	2	2	2	2	0	1	1	8	0	2	12	5	0	11	0	0	0	0	3	1	3	0	1	0	1	1	0	1	4	0	3	2	2	1	4	0
hsa-mir-5002	1	0	0	0	1	0	0	0	0	0	0	0	1	1	0	0	0	0	0	0	0	0	0	0	0	1	0	0	0	0	0	1	0	0	3	0	0	0	0	0	0	1	0	0	0	0	0	0	5
hsa-mir-548f-4	0	0	0	0	0	0	0	0	0	0	0	0	0	0	0	0	0	0	0	0	0	0	0	0	0	0	0	0	0	0	0	0	0	0	0	0	0	0	0	0	0	0	0	0	0	0	0	0	0
hsa-mir-671	11	18	7	4	6	10	4	6	10	4	13	12	13	11	14	22	14	8	2	13	14	9	11	8	6	14	7	8	10	9	14	17	13	5	18	3	6	15	3	2	3	12	13	12	10	5	6	2	13
hsa-mir-1208	0	0	0	0	0	0	0	0	0	0	0	0	0	0	0	0	0	0	0	0	0	0	0	0	0	0	0	0	0	0	0	0	0	0	0	0	0	0	0	0	0	0	0	0	0	0	0	0	0
hsa-mir-3622b	0	0	0	0	0	0	0	0	0	0	0	0	0	0	0	0	0	0	0	0	0	0	0	0	0	0	0	0	0	0	0	0	0	0	1	0	0	0	0	0	0	0	0	0	0	0	1	0	0
hsa-mir-3653	37	35	11	24	49	22	18	19	33	54	43	28	17	74	66	24	24	15	34	25	46	41	87	31	66	83	43	14	20	22	27	31	54	48	69	63	33	23	23	22	26	36	25	25	24	22	34	52	49
hsa-mir-885	41	0	0	1	0	1	19	10	1	0	10	0	12	1	1	1	14	16	1	2	1	1	1	0	1	2	5	10	11	4	3	0	0	0	21	0	1	0	4	0	1	1	4	1	3	1	1	0	2
hsa-mir-4501	2	0	0	0	0	0	0	3	1	0	2	0	2	1	0	4	0	1	1	0	0	0	0	2	1	1	2	0	0	0	0	1	1	1	0	0	0	0	0	0	0	0	0	0	0	0	0	0	0
hsa-mir-3675	0	0	0	0	0	0	0	0	0	0	0	0	0	0	0	0	0	0	0	0	0	0	0	0	0	0	0	0	0	0	0	0	0	0	0	0	0	0	0	0	0	0	0	0	0	0	0	0	0
hsa-mir-3130-1	2	2	3	0	2	2	2	2	2	2	2	4	7	1	6	0	2	6	0	1	1	1	4	0	2	3	4	0	3	0	3	1	4	2	9	1	2	4	2	1	2	6	2	1	0	2	3	2	2
hsa-mir-6070	0	0	0	0	0	0	0	0	0	0	0	0	0	0	0	0	0	0	0	0	0	0	0	0	0	0	0	0	0	0	0	0	0	0	0	0	0	0	0	0	0	0	0	0	0	0	0	0	0
hsa-mir-555	0	0	0	0	0	0	0	0	0	0	1	0	0	0	0	0	0	0	0	0	0	0	0	0	0	0	0	0	0	0	0	0	0	0	0	0	0	0	0	0	0	0	0	0	0	0	0	0	0
hsa-mir-6785	0	0	0	0	0	0	0	0	0	0	0	0	0	0	0	0	0	1	0	0	0	0	0	0	0	0	0	0	0	0	0	0	0	1	0	0	0	0	0	0	1	0	0	0	0	0	0	0	0
hsa-mir-1260a	0	0	0	0	0	0	0	0	0	0	0	0	0	0	0	0	0	0	0	0	0	0	0	0	0	0	0	0	0	0	0	0	0	0	0	0	0	0	0	0	0	0	0	0	0	0	0	0	0
hsa-mir-30c-2	5522	6561	2181	3813	3483	7816	7301	7189	9357	4931	5955	9849	7770	7674	7642	10510	11395	4848	2926	6981	8003	11656	8760	7174	8333	7221	10669	4954	7211	5629	6251	8029	10982	6461	7368	5331	6216	5486	4244	4990	4597	4259	9931	5502	5571	3545	6515	7828	7036
hsa-mir-376c	4	15	7	7	7	8	17	2	5	9	3	15	3	3	17	15	7	6	4	5	37	25	29	16	15	2	13	1	0	9	4	22	10	26	10	4	4	25	0	2	8	28	20	20	1	6	5	1	54
hsa-mir-4319	0	0	0	0	0	0	0	0	0	0	0	0	0	0	0	0	0	0	0	0	0	0	0	0	0	0	0	0	0	0	0	0	0	0	0	0	0	0	0	0	0	0	0	0	0	0	0	0	0
hsa-mir-8089	0	0	0	0	0	0	0	0	0	0	0	0	0	0	0	0	0	0	0	0	0	0	0	0	0	0	0	0	0	0	0	0	0	0	0	0	0	0	0	0	0	0	0	0	0	0	0	0	0
hsa-mir-6734	1	0	0	0	0	0	0	1	1	0	0	1	0	0	1	2	1	0	0	0	0	0	1	1	1	1	1	0	0	1	0	0	1	2	1	0	1	0	0	0	0	2	1	1	3	1	0	1	1
hsa-mir-7161	0	0	0	0	0	0	0	0	0	0	0	0	0	0	0	0	0	0	0	0	0	0	1	0	0	0	0	0	0	0	0	0	0	0	0	0	0	0	0	0	0	0	0	0	0	0	0	1	0
hsa-mir-4506	0	0	0	0	0	0	0	0	0	0	0	0	0	0	0	0	0	0	0	0	0	0	0	0	0	2	0	0	0	0	0	0	0	0	0	0	0	0	0	0	0	0	0	0	0	0	0	0	0
hsa-mir-6878	0	0	0	0	0	0	0	0	0	0	0	0	2	1	0	0	0	0	0	0	0	0	0	0	0	0	0	0	0	0	1	0	0	0	0	0	1	0	0	0	0	0	0	0	1	0	0	0	0
hsa-mir-204	265	4093	2765	3609	1628	2662	769	535	6600	3297	629	5707	1057	3738	8284	3307	2079	314	745	1066	6834	3927	4144	5081	5701	3148	4686	553	984	2212	578	2795	5002	3577	115	2303	1653	6419	751	2021	3262	1513	1792	5931	672	2251	3398	3839	2171
hsa-mir-548x	0	0	0	0	0	0	0	0	0	0	0	0	0	0	0	0	0	0	0	0	0	0	0	0	0	0	0	0	0	0	0	0	0	0	0	0	0	0	0	0	0	0	0	0	0	0	0	0	0
hsa-mir-7107	0	0	0	0	0	0	0	0	0	0	0	0	0	0	0	0	0	0	0	0	0	0	0	0	0	0	0	0	0	0	0	0	0	0	0	0	0	0	0	0	0	0	0	0	0	0	0	0	0
hsa-mir-4728	5	3	3	4	2	3	6	2	7	0	6	0	7	8	4	6	8	6	2	6	2	4	4	3	6	7	0	2	2	4	7	4	2	2	4	4	4	1	4	3	4	3	9	4	1	5	4	3	3
hsa-mir-618	4	0	0	0	0	3	2	0	2	0	0	3	1	3	3	3	4	1	0	2	1	4	1	4	0	5	2	1	0	1	0	2	3	2	7	1	2	0	1	0	2	5	1	3	1	0	1	1	2
hsa-mir-191	2250	1925	589	973	809	796	1913	1486	2174	839	1178	2088	1680	1394	1575	2855	2906	1515	768	1880	2115	1556	1507	1306	1597	1135	1482	1010	1839	1093	1407	1587	1455	2055	2690	898	1279	1127	724	1409	1186	2082	2894	1303	1393	529	914	795	2925
hsa-mir-3130-2	2	2	0	1	1	2	1	0	0	1	2	6	10	3	3	2	5	2	2	5	4	3	2	4	4	0	8	2	1	0	4	0	4	1	5	1	4	7	0	1	0	7	1	2	2	0	0	3	8
hsa-mir-5093	0	0	1	0	0	0	0	0	0	0	0	0	0	0	0	0	0	0	0	0	0	0	0	0	0	0	0	0	0	0	0	0	0	0	0	0	0	0	0	0	0	0	0	0	0	0	0	0	0
hsa-mir-1471	0	0	0	0	0	0	0	0	0	0	0	0	0	0	0	0	0	0	0	0	0	0	0	0	0	0	0	0	0	0	0	0	0	0	0	0	0	0	0	0	0	0	0	0	0	0	0	0	0
hsa-mir-4494	0	0	0	0	0	0	0	0	0	0	1	0	0	0	0	0	0	1	0	0	0	1	0	0	0	0	0	0	0	0	0	0	0	0	0	0	0	0	0	0	0	0	1	0	0	0	0	0	0
hsa-mir-6867	0	0	0	0	0	0	0	0	0	0	0	0	0	0	0	0	0	0	0	0	0	0	0	0	0	0	0	0	0	0	0	0	0	0	0	0	0	0	0	0	0	0	0	0	0	0	0	0	0
hsa-mir-1257	0	0	0	0	0	0	0	0	0	0	0	0	0	0	0	0	0	0	0	0	0	0	0	0	0	0	0	0	0	0	0	0	0	0	0	0	0	0	0	0	0	0	0	0	0	0	0	0	0
hsa-mir-507	0	1	2	9	1	2	0	1	3	0	0	3	0	1	1	0	1	0	0	0	10	0	0	6	9	4	2	0	0	1	0	6	2	38	0	0	1	4	0	1	0	4	5	1	0	10	1	1	3
hsa-mir-1276	0	0	0	0	1	0	0	0	0	0	0	0	0	0	0	0	0	0	0	0	0	1	0	0	0	0	0	0	0	0	0	1	0	0	0	0	0	0	0	0	0	0	0	0	0	0	0	0	0
hsa-mir-4695	0	1	0	0	0	3	0	0	0	1	0	0	0	0	1	0	0	0	0	0	1	0	1	1	1	0	0	0	0	1	0	0	2	1	0	0	0	2	1	0	0	0	0	1	1	0	0	0	0
hsa-mir-873	0	5	1	3	1	0	0	1	4	3	0	3	0	1	1	0	0	0	0	0	1	1	2	2	0	2	4	0	0	0	0	0	1	1	0	1	1	3	0	0	2	2	0	1	0	0	0	0	0
hsa-mir-4752	0	0	0	0	0	0	0	0	0	0	0	0	0	0	0	0	0	0	0	0	0	0	1	0	0	0	0	0	0	0	0	0	0	0	0	0	0	0	0	0	0	1	0	0	0	0	0	0	0
hsa-mir-101-2	7566	10152	4769	7374	10323	21867	10119	8885	17997	6507	6987	17606	12799	6412	14923	10769	12816	6140	6462	11896	14623	17290	20536	15378	9439	8729	60040	4697	10928	10657	11206	11007	13766	12813	20230	3739	7350	13222	4994	10380	8078	19020	10626	15976	4299	6492	10424	13084	18825
hsa-mir-6801	0	0	0	0	0	0	0	0	0	0	0	0	0	0	1	0	0	0	0	0	0	0	0	0	0	0	0	0	0	0	0	0	0	0	0	0	0	0	0	0	0	0	0	0	0	0	0	0	0
hsa-mir-6511a-4	0	0	0	0	0	0	0	0	0	0	0	0	0	0	0	0	0	0	0	0	0	0	0	0	0	0	0	0	0	0	0	0	0	0	0	0	0	0	0	0	0	0	0	0	0	0	0	0	0
hsa-mir-4730	0	0	0	0	0	0	0	0	0	0	0	0	0	0	0	0	0	0	0	0	0	0	0	0	0	0	0	0	0	0	0	0	0	0	0	0	0	0	0	0	0	0	0	0	0	0	0	0	0
hsa-mir-3936	0	0	1	1	1	1	0	1	1	0	0	0	0	0	3	1	0	0	0	1	1	0	1	0	0	0	0	0	0	0	0	0	1	1	0	0	1	1	0	0	2	1	0	0	0	0	0	0	1
hsa-mir-6854	2	0	1	0	0	1	0	1	0	0	1	0	1	0	1	0	0	1	0	1	1	0	0	0	1	1	0	0	4	2	0	0	0	1	0	0	0	0	0	1	0	0	0	0	0	0	1	0	2
hsa-mir-4294	0	0	0	0	0	0	0	0	0	0	0	0	0	0	0	0	0	0	0	0	0	0	0	0	0	0	0	0	0	0	0	0	0	0	0	0	0	0	0	0	0	0	0	0	0	0	0	0	0
hsa-mir-6806	1	0	0	1	1	3	4	0	5	1	2	4	1	6	3	1	4	1	1	1	2	5	2	3	2	0	8	1	1	3	1	4	1	2	1	1	4	2	1	0	1	2	0	4	2	2	3	0	4
hsa-mir-1264	0	0	0	0	0	0	0	0	0	0	0	0	0	0	0	0	0	0	0	0	0	0	0	0	0	0	0	0	0	0	0	0	0	0	3	0	0	0	0	0	0	0	0	0	0	0	0	0	0
hsa-mir-6859-4	0	0	0	0	0	0	0	0	0	0	0	0	0	0	0	0	0	0	0	0	0	0	0	0	0	0	0	0	0	0	0	0	0	0	0	0	0	0	0	0	0	0	0	0	0	0	0	0	0
hsa-mir-1271	29	14	6	4	10	5	23	14	11	7	13	18	22	5	13	29	27	15	3	28	18	4	8	10	5	7	16	14	15	4	18	11	11	16	25	3	6	5	6	2	5	13	23	10	11	2	11	5	24
hsa-mir-5708	0	0	0	0	1	3	0	0	2	0	0	0	0	2	0	0	0	0	0	3	0	0	6	3	1	0	3	0	1	1	1	0	3	2	0	3	0	4	0	1	0	0	1	1	0	0	0	1	0
hsa-mir-4429	0	0	0	0	0	0	0	0	0	0	0	0	0	0	0	0	0	0	0	0	0	0	0	0	0	0	0	0	0	0	0	0	0	0	0	0	0	0	0	0	0	0	0	0	0	0	0	0	0
hsa-mir-5197	0	0	0	0	0	0	0	0	0	0	0	0	0	0	0	0	0	0	0	0	0	0	0	0	0	0	0	0	0	0	0	0	0	0	0	0	0	0	0	0	0	0	0	0	0	0	0	0	0
hsa-mir-7158	0	0	0	0	0	0	0	0	0	0	0	0	0	0	0	0	0	0	0	0	0	0	0	0	0	0	0	0	0	0	0	0	0	0	0	0	0	0	0	0	0	0	0	0	0	0	0	0	0
hsa-mir-548v	4	8	0	3	2	2	3	2	2	0	2	2	4	3	3	7	5	2	1	4	6	3	2	3	2	2	0	0	8	3	3	5	3	2	9	1	4	2	5	1	1	4	3	3	2	3	4	1	4
hsa-mir-3124	0	0	0	0	0	0	0	0	1	0	0	0	0	0	0	1	1	3	0	0	1	2	1	0	0	0	1	0	0	0	0	0	2	0	0	0	0	0	0	0	0	0	0	1	0	0	0	1	0
hsa-mir-378j	0	0	0	0	0	0	0	0	0	0	0	0	0	0	0	0	0	0	0	0	0	0	0	0	0	0	0	0	0	0	0	0	0	0	0	0	0	0	0	0	0	0	0	0	0	0	0	0	0
hsa-mir-325	0	0	0	0	0	0	0	0	0	0	0	0	0	1	0	0	0	0	0	0	0	0	0	0	0	0	0	0	0	0	0	0	0	0	0	0	0	0	0	0	0	0	0	0	0	0	0	0	0
hsa-mir-4674	1	0	0	0	0	0	2	0	1	0	0	0	0	0	0	0	0	0	0	0	0	0	0	0	1	0	0	0	0	0	0	0	0	0	0	1	0	2	1	0	0	0	0	0	1	0	0	0	0
hsa-mir-548at	0	0	0	0	0	1	0	1	0	0	0	0	0	0	0	0	0	0	0	0	0	0	0	0	0	0	0	0	0	0	0	0	0	0	0	0	0	0	0	0	0	0	0	0	0	0	0	0	0
hsa-mir-4469	0	0	0	0	0	0	0	0	1	0	0	0	0	0	1	0	0	1	1	0	1	0	0	0	0	0	1	0	0	0	1	0	0	0	1	0	1	0	0	0	0	0	0	1	0	0	0	0	2
hsa-mir-3171	0	0	0	0	0	0	0	0	0	0	0	0	0	0	0	0	0	0	0	0	0	0	0	0	0	0	0	0	0	0	0	0	0	0	0	0	0	0	0	0	0	0	0	0	0	0	0	0	0
hsa-mir-4453	1	0	1	0	0	1	0	0	0	0	0	1	0	0	0	1	0	0	0	0	0	0	0	0	0	0	0	0	0	0	0	0	0	0	0	0	0	0	0	0	0	3	0	0	0	0	0	0	0
hsa-mir-3202-1	0	1	0	0	0	0	0	0	0	0	0	0	1	0	0	0	0	0	0	0	0	0	0	0	0	0	0	0	0	0	0	0	0	0	0	0	0	0	0	0	0	0	0	0	0	0	0	0	0
hsa-mir-6089-2	0	0	0	0	0	0	0	0	0	0	0	0	0	0	0	0	0	0	0	0	0	0	0	0	0	0	0	0	0	0	0	0	0	0	0	0	0	0	0	0	0	0	0	0	0	0	0	0	0
hsa-mir-3164	0	0	0	0	0	0	0	0	0	0	0	0	0	0	0	0	0	0	0	0	1	0	0	0	1	0	0	0	0	0	0	0	0	0	0	0	0	0	0	0	0	0	0	0	0	0	0	0	0
hsa-mir-4661	14	3	2	1	1	6	7	3	5	0	5	5	9	1	2	8	13	5	4	10	7	6	6	5	7	3	7	4	6	4	6	8	4	3	12	4	2	5	2	5	1	10	8	3	4	4	6	7	6
hsa-mir-1224	0	0	0	0	0	0	1	0	0	0	0	0	0	0	0	1	1	0	0	2	0	0	0	0	0	0	0	0	0	0	0	0	1	0	0	0	1	0	0	0	0	1	0	0	0	0	0	0	0
hsa-mir-6802	2	4	0	0	1	0	1	0	3	1	2	2	3	2	3	2	0	1	0	3	4	1	2	4	1	0	2	0	0	3	0	1	2	1	0	0	0	1	1	0	1	0	3	1	1	0	2	1	3
hsa-mir-4751	0	0	0	0	1	0	0	0	0	0	0	0	0	0	0	0	0	0	0	0	0	0	0	0	0	0	0	0	0	0	0	0	0	0	0	0	0	0	0	0	0	0	0	0	0	0	0	0	0
hsa-mir-6747	0	1	0	0	1	0	0	0	1	0	1	0	1	1	0	0	1	1	1	0	1	0	1	1	0	0	0	0	0	0	0	0	0	0	0	1	0	0	0	1	0	1	0	0	0	0	0	0	1
hsa-mir-570	0	3	0	1	0	1	1	3	7	0	1	2	0	1	4	1	2	0	2	1	1	1	3	0	0	0	7	2	1	0	0	3	1	0	1	1	1	1	0	0	3	5	2	2	2	0	1	0	0
hsa-mir-181c	110	63	31	38	71	52	102	86	89	26	214	73	104	31	52	151	158	88	111	132	72	149	79	40	67	91	248	59	126	74	114	58	88	56	192	33	97	65	73	49	81	150	117	81	73	23	63	53	187
hsa-mir-153-2	13	28	16	11	8	4	9	10	16	4	12	13	8	14	27	7	17	7	6	11	31	10	27	31	20	5	26	2	7	7	1	12	7	27	31	2	10	21	5	17	16	17	5	13	3	9	3	9	34
hsa-mir-4475	0	0	0	0	0	0	0	0	0	0	0	0	0	0	0	0	0	0	0	0	0	0	0	0	0	0	0	0	0	0	0	0	0	0	0	0	0	0	0	0	0	0	0	0	0	0	0	0	0
hsa-mir-3202-2	0	0	0	0	0	0	0	0	0	0	0	0	0	0	0	0	0	0	0	0	0	1	0	0	0	0	0	0	0	0	0	0	0	0	0	0	0	0	0	0	0	0	0	0	0	0	0	0	0
hsa-mir-3157	1	0	0	1	0	0	0	1	2	1	3	3	3	2	3	1	0	0	1	2	6	2	0	0	0	0	1	0	0	0	0	2	2	0	0	1	0	2	1	1	2	0	1	3	2	0	2	0	2
hsa-mir-6089-1	0	0	0	0	0	0	0	0	0	0	0	0	0	0	0	0	0	0	0	0	0	0	0	0	0	0	0	0	0	0	0	0	0	0	0	0	0	0	0	0	0	0	0	0	0	0	0	0	0
hsa-mir-1272	0	0	0	0	0	0	0	0	0	0	0	0	0	0	0	0	0	0	0	0	0	0	0	0	0	0	0	0	0	0	0	0	0	0	0	0	0	0	0	0	0	0	0	0	0	0	0	0	0
hsa-mir-1299	0	0	0	0	0	0	0	0	0	0	0	0	0	0	0	0	0	0	0	0	0	0	0	0	0	0	0	0	0	0	0	0	0	0	0	0	0	0	0	0	0	0	0	0	0	0	0	0	0
hsa-mir-4756	0	0	0	0	0	0	3	0	0	0	0	0	0	0	0	0	0	1	0	3	0	0	0	0	0	0	0	0	0	0	0	0	0	0	0	0	0	0	0	0	0	0	0	0	1	0	0	0	0
hsa-mir-4704	0	0	0	0	0	0	0	0	0	0	0	0	0	0	0	0	0	0	0	0	0	0	0	0	0	0	0	0	0	0	0	0	0	0	0	0	0	0	0	0	0	0	0	0	0	0	0	0	0
hsa-mir-345	12	78	59	64	29	34	33	24	93	36	24	66	16	34	98	71	44	10	7	24	106	58	51	79	58	25	128	17	23	21	30	72	49	52	36	28	27	144	16	37	52	47	63	68	24	19	30	32	63
hsa-mir-6893	0	0	0	0	0	0	0	0	0	0	0	0	0	0	0	0	0	0	0	0	0	0	0	0	0	0	0	0	0	0	0	0	0	0	0	0	0	0	0	0	0	0	0	0	0	0	0	0	0
hsa-mir-4253	0	0	0	0	0	0	0	0	0	0	0	0	0	0	0	0	0	0	0	0	0	0	0	0	0	0	0	0	0	0	0	0	0	0	0	0	0	0	0	0	0	0	0	0	0	0	0	0	0
hsa-mir-4269	0	0	0	0	0	0	0	0	0	0	0	0	0	0	0	0	0	0	0	0	0	0	0	0	0	0	0	0	0	0	0	0	0	0	0	0	0	0	0	0	0	0	0	0	0	0	0	0	0
hsa-mir-654	12	37	30	12	17	10	21	9	33	2	20	16	8	12	42	31	11	16	23	11	68	28	39	40	49	12	13	8	10	13	16	63	20	44	82	8	25	57	7	11	15	185	15	86	4	9	17	15	171
hsa-mir-567	0	0	0	0	0	0	0	0	0	0	0	0	0	0	0	0	0	0	0	0	0	0	0	0	0	0	0	0	0	0	0	0	0	0	0	0	0	0	0	0	0	0	0	0	0	0	0	0	0
hsa-mir-4419a	0	0	0	0	0	0	0	0	0	0	0	0	0	0	0	0	0	0	0	0	0	0	0	0	0	0	0	0	0	0	0	0	0	0	0	0	0	0	0	0	0	0	0	0	0	0	0	0	0
hsa-mir-2861	0	0	0	0	0	0	0	0	0	0	0	0	0	0	0	0	0	0	0	0	0	0	0	0	0	0	0	0	0	0	0	0	0	0	0	0	0	0	0	0	0	0	0	0	0	0	0	0	0
hsa-mir-4777	0	0	0	0	1	0	0	0	0	0	0	0	1	0	0	1	0	1	0	0	0	1	0	0	0	0	0	0	0	0	2	0	0	0	0	0	0	0	0	0	0	0	0	0	1	0	0	0	0
hsa-mir-4275	0	0	0	0	0	0	0	0	0	0	0	0	0	0	0	0	0	0	0	0	0	0	0	0	0	0	0	0	0	0	0	0	0	0	0	0	0	0	0	0	0	0	0	0	0	0	0	0	0
hsa-mir-6133	0	0	0	0	0	0	0	0	0	0	0	0	0	0	0	0	0	0	0	0	0	0	0	0	0	0	0	0	0	0	0	0	0	0	0	0	0	0	0	0	0	0	0	0	0	0	0	0	0
hsa-mir-3176	0	0	0	0	0	0	0	0	0	0	0	1	0	0	0	0	0	0	0	0	0	1	0	0	1	0	1	0	0	0	0	0	0	1	0	0	0	0	0	0	0	0	0	1	0	0	0	0	2
hsa-mir-6827	0	0	0	0	0	0	1	1	0	0	0	0	0	1	0	3	0	2	0	1	0	1	3	1	0	0	0	0	0	1	0	0	0	0	0	0	0	0	0	0	0	1	0	0	0	0	0	1	0
hsa-mir-517a	0	0	0	0	0	0	0	0	0	1	0	0	0	0	0	0	0	0	0	0	0	0	0	0	0	0	0	0	0	0	0	0	0	0	0	0	0	0	0	0	0	0	1	0	0	0	0	0	0
hsa-mir-4768	0	1	0	0	1	0	0	0	1	0	0	0	0	2	0	1	1	0	0	0	0	1	1	1	0	0	0	0	0	0	1	2	0	0	0	0	2	0	0	1	0	2	0	0	0	0	0	0	0
hsa-mir-3156-2	0	0	0	0	0	0	0	0	0	0	0	0	0	0	0	0	0	0	0	0	0	0	0	0	0	0	0	0	0	0	0	0	0	0	0	0	0	0	0	0	0	0	0	0	0	0	0	0	0
hsa-mir-4771-1	0	0	0	0	0	0	0	0	0	0	0	0	0	0	0	0	0	0	0	0	0	1	0	0	0	0	0	0	0	0	0	0	0	0	0	0	0	0	0	0	0	0	0	0	0	0	0	0	0
hsa-mir-5001	0	1	0	1	1	0	1	0	2	0	1	2	0	0	0	1	1	1	1	0	0	2	1	0	0	0	3	0	0	0	2	1	0	0	2	1	1	1	0	0	0	3	0	1	1	0	0	0	2
hsa-mir-4658	0	0	0	0	0	0	0	0	0	0	1	0	0	0	0	0	0	0	0	0	0	0	0	0	0	0	0	0	0	0	0	0	0	0	0	0	0	0	0	0	0	0	0	0	0	1	0	0	0
hsa-mir-6862-2	0	0	0	0	0	0	0	0	0	0	0	0	0	0	0	0	0	0	0	0	0	0	0	0	0	0	0	0	0	0	0	0	1	0	0	0	0	0	0	0	0	0	0	0	0	0	0	0	0
hsa-mir-378h	0	0	0	0	0	0	0	0	0	0	0	0	0	0	0	0	0	0	0	0	0	0	0	0	0	0	0	0	0	0	0	0	0	0	0	0	0	0	0	0	0	0	0	0	0	0	0	0	0
hsa-mir-4640	2	0	0	0	0	0	1	1	0	0	2	0	0	1	0	0	1	0	1	0	0	0	1	0	0	0	0	1	0	0	0	1	1	2	0	0	0	0	0	0	0	0	0	0	1	0	1	0	0
hsa-mir-4776-2	0	0	0	0	0	0	0	0	0	0	0	0	0	0	0	0	0	0	0	0	0	0	0	0	0	0	0	0	0	0	0	0	0	0	0	0	0	0	0	0	0	0	0	0	0	0	0	0	0
hsa-mir-4502	0	0	0	0	0	0	0	0	0	0	0	0	0	0	0	0	0	0	0	0	0	0	0	0	0	0	0	0	0	0	0	0	0	0	0	0	0	0	0	0	0	0	0	0	0	0	0	0	0
hsa-mir-3689e	0	0	0	0	0	0	0	0	0	0	0	0	0	0	0	0	0	0	0	0	0	0	0	0	0	0	0	0	0	0	0	0	0	0	0	0	0	0	0	0	0	0	0	0	0	0	0	0	0
hsa-mir-140	2096	2575	1322	1492	2584	3304	1902	2585	3434	1680	2309	3847	3421	2583	2342	5812	2757	1413	2534	2198	3560	4333	3996	2097	3707	2186	6213	1754	2775	2435	2052	2985	4035	2351	3944	2169	3061	2095	2032	2601	2168	4278	2368	2772	1445	1513	2405	2460	4900
hsa-mir-5693	0	0	0	0	0	0	0	0	0	0	0	0	0	0	1	0	0	0	0	0	0	0	0	0	0	0	0	0	0	0	0	0	0	0	0	0	0	0	0	0	0	0	0	0	0	0	0	0	0
hsa-mir-2355	75	74	43	59	49	110	72	66	112	34	53	87	92	53	62	86	52	35	62	53	86	84	75	35	71	30	168	37	64	61	95	132	69	79	115	30	68	104	43	53	75	176	58	73	24	27	41	36	172
hsa-mir-2113	0	0	0	0	0	0	0	0	0	0	0	0	0	0	0	0	0	0	0	0	0	0	0	0	0	0	0	0	0	0	0	0	0	0	0	0	0	0	0	0	0	0	0	0	0	0	0	0	0
hsa-mir-3156-1	0	0	0	0	0	0	0	0	0	0	0	0	0	0	0	0	0	0	0	0	0	0	0	0	0	0	0	0	0	0	0	0	0	0	0	0	0	0	0	0	0	0	0	0	0	0	0	0	0
hsa-mir-4771-2	0	0	0	0	0	0	0	0	0	0	0	0	0	0	0	0	0	0	1	0	0	0	0	1	0	0	1	0	0	0	0	0	0	0	0	0	0	0	0	0	0	0	0	0	0	0	0	0	0
hsa-mir-7162	0	0	0	0	0	0	0	0	0	0	0	0	0	0	0	0	0	0	0	0	0	0	0	0	0	0	0	0	0	0	0	0	0	0	0	0	0	0	0	0	0	0	0	0	0	0	0	0	0
hsa-mir-98	139	287	84	129	174	354	141	150	305	207	131	318	159	174	272	227	250	107	135	124	317	228	375	224	249	134	479	55	142	166	133	234	383	210	232	175	113	205	44	181	125	268	206	255	102	82	168	235	263
hsa-mir-484	129	257	143	137	106	115	159	146	254	140	187	237	161	171	217	298	213	124	77	122	313	148	166	223	194	123	235	102	137	94	148	264	176	210	354	83	133	244	57	134	142	283	221	186	94	76	94	111	367
hsa-mir-5006	0	0	0	0	0	0	0	0	0	0	0	1	0	0	0	1	0	0	0	0	0	0	0	0	1	0	1	0	0	1	0	0	1	0	0	0	0	2	0	0	0	1	0	0	0	0	1	0	1
hsa-mir-3917	4	4	0	1	0	0	2	1	0	0	2	1	0	1	0	5	1	1	1	0	0	0	0	1	2	1	3	0	2	3	0	0	2	0	1	0	1	1	3	0	2	2	1	2	1	1	1	1	3
hsa-mir-133b	0	4	0	6	2	1	1	3	15	1	1	1	13	1	3	1	2	2	8	1	4	6	5	1	2	3	15	2	1	3	1	4	1	1	10	0	6	8	0	2	7	5	3	4	0	0	0	3	9
hsa-mir-6718	0	5	3	1	2	1	0	0	1	0	0	0	0	1	0	1	1	0	4	0	9	0	2	3	5	1	1	0	0	3	0	8	1	2	3	2	2	2	0	2	0	47	0	4	1	0	1	4	5
hsa-mir-4776-1	0	0	0	0	0	0	0	0	0	0	0	0	0	0	0	0	0	0	0	0	0	0	0	0	0	0	0	0	0	0	0	0	0	0	0	0	0	0	0	0	0	0	0	0	0	0	0	0	0
hsa-mir-4527	0	0	0	0	0	0	0	0	0	0	0	0	0	0	0	0	0	0	0	0	0	0	0	0	0	0	0	0	0	0	0	0	0	0	0	0	0	0	0	0	0	0	0	0	0	0	0	0	0
hsa-mir-6862-1	0	0	0	0	0	0	0	0	0	0	0	0	0	0	0	0	0	0	0	0	0	0	0	1	1	0	0	0	0	0	0	0	0	1	0	0	0	0	0	0	0	0	0	0	0	0	0	0	0
hsa-mir-6746	0	0	0	0	0	1	0	0	0	0	0	0	0	0	0	0	0	0	0	0	0	0	0	0	0	0	0	0	0	1	0	0	0	0	0	0	0	0	0	1	0	0	0	0	0	0	1	1	2
hsa-mir-6715b	0	0	0	0	0	0	0	3	0	0	0	0	0	0	0	1	1	1	0	0	0	0	0	0	0	0	0	0	0	0	0	0	0	0	2	0	0	0	0	0	0	0	0	0	3	0	0	0	0
hsa-mir-455	910	2905	980	1708	1025	1067	1139	659	3086	1073	1069	1941	962	1443	1937	1819	1379	838	860	1501	2297	2220	1665	2366	2211	860	2440	703	1194	1170	784	1849	1647	2460	1275	801	1047	2848	471	1050	1538	3348	1392	2984	1010	733	1110	1274	4500
hsa-mir-3151	0	0	0	0	0	0	0	0	0	0	0	0	0	0	0	0	0	0	0	0	0	0	0	0	0	0	0	0	0	0	0	0	0	0	0	0	0	0	0	0	0	0	0	0	1	1	0	0	0
hsa-mir-193b	151	164	62	127	55	54	239	88	284	51	80	130	132	122	227	151	93	98	72	77	171	190	118	146	157	73	174	118	91	79	168	129	132	109	162	93	129	166	42	87	142	134	162	127	58	69	88	92	196
hsa-mir-4473	6	1	0	0	0	1	1	1	0	0	2	2	5	1	0	2	1	2	1	4	1	2	1	2	0	1	2	2	1	0	4	1	0	0	7	0	2	2	3	0	3	3	2	2	0	0	0	1	2
hsa-mir-2909	0	0	0	0	0	0	0	0	0	0	0	0	0	0	0	0	0	0	0	0	0	0	0	0	0	0	0	0	0	0	0	0	0	0	0	0	0	0	0	0	0	0	0	0	0	0	0	0	0
hsa-mir-4654	0	0	0	0	0	0	1	0	0	0	0	0	0	0	0	0	0	0	0	0	0	0	0	0	0	0	0	0	0	0	0	0	0	0	1	0	1	0	0	0	0	0	1	0	0	0	0	0	0
hsa-mir-1178	0	0	0	0	0	0	0	0	0	0	0	0	0	0	0	0	0	0	0	0	0	0	0	0	0	0	0	0	0	0	0	0	0	0	0	0	0	0	0	0	0	0	0	0	0	0	0	0	0
hsa-mir-1914	0	0	0	0	0	0	0	0	1	0	0	0	0	0	0	0	0	0	0	0	1	0	0	0	0	0	0	1	0	0	0	0	0	0	1	1	0	0	0	0	0	0	0	0	0	0	0	0	0
hsa-mir-4455	0	0	0	0	0	0	0	0	0	0	0	0	0	0	0	0	0	0	0	0	0	0	0	0	0	0	0	0	0	0	0	0	0	0	0	0	0	0	0	0	0	0	0	0	0	0	0	0	0
hsa-mir-6821	0	0	0	0	0	0	0	0	0	0	0	0	0	0	0	0	0	0	0	0	0	0	0	1	0	0	0	0	0	0	0	0	1	0	0	0	0	0	0	0	0	0	0	0	0	0	0	0	0
hsa-mir-5192	0	0	0	0	0	0	0	0	0	0	0	0	0	0	0	0	0	0	0	0	0	0	0	0	0	0	0	0	0	0	0	0	0	0	0	0	0	0	0	0	0	0	0	0	0	0	0	0	0
hsa-mir-4764	0	0	0	0	0	0	0	0	0	0	0	0	0	0	0	0	0	0	0	0	0	0	0	0	0	0	0	0	0	0	0	0	0	0	0	0	0	0	0	0	0	0	0	0	0	0	0	0	0
hsa-mir-188	5	49	15	28	13	23	33	40	94	25	22	45	32	35	75	34	49	14	12	36	23	60	42	41	34	29	97	27	29	14	16	18	30	49	8	18	23	68	28	31	81	53	46	47	28	25	29	36	41
hsa-mir-4273	0	0	0	0	0	0	0	0	0	0	0	0	0	0	0	0	0	0	0	0	0	0	0	0	0	0	0	0	0	0	0	0	0	0	0	0	0	0	0	0	0	0	0	0	0	0	0	0	0
hsa-mir-576	33	20	4	6	12	21	23	37	19	5	14	28	19	17	14	32	47	17	12	27	25	28	22	14	16	8	17	22	23	16	20	19	22	14	43	9	20	10	13	29	18	34	26	16	19	7	15	11	26
hsa-mir-4667	0	0	0	0	0	0	0	0	0	0	0	0	0	0	0	0	0	0	0	0	0	0	0	0	1	0	0	0	0	0	0	0	0	0	0	0	0	0	0	0	0	1	0	0	0	0	0	1	0
hsa-mir-1252	0	0	0	0	0	0	0	0	0	0	0	0	0	0	0	0	0	0	0	0	0	0	0	0	0	0	0	0	1	0	0	0	0	0	0	0	0	0	0	0	0	0	0	0	0	0	0	0	0
hsa-mir-6826	0	0	0	0	0	0	0	0	0	0	0	0	0	0	0	0	0	0	0	0	0	0	0	0	0	0	0	0	0	0	0	0	0	0	0	0	0	0	0	0	0	0	0	0	0	0	0	0	0
hsa-mir-548an	0	0	0	0	0	0	0	0	0	0	0	0	0	0	0	0	0	0	0	0	0	0	0	0	0	0	0	0	0	0	0	0	0	0	0	0	0	0	0	0	0	0	0	0	0	0	0	0	0
hsa-mir-939	2	0	1	0	2	0	1	3	0	1	3	0	0	1	1	0	1	0	0	1	0	1	0	4	1	0	2	1	0	0	0	1	0	2	1	0	1	1	1	0	0	2	0	3	0	0	1	0	0
hsa-mir-3177	0	0	0	0	0	0	0	0	0	0	0	0	2	0	0	0	0	0	0	0	0	0	0	0	0	0	0	0	0	0	0	0	0	0	0	0	0	0	0	0	0	0	0	0	0	0	0	0	0
hsa-mir-548ao	0	1	0	0	0	0	0	0	0	0	0	1	0	0	0	0	0	0	0	0	0	0	0	0	0	0	0	0	0	0	0	0	0	0	0	0	0	1	0	1	0	0	0	0	1	0	0	0	0
hsa-mir-6895	0	0	1	0	0	0	1	0	0	0	1	0	2	1	0	0	0	1	0	0	0	1	0	0	0	0	2	0	0	0	0	1	2	0	0	0	0	2	0	0	2	0	0	1	0	0	0	0	0
hsa-mir-4255	0	0	0	0	0	0	0	0	0	0	0	0	0	0	0	0	0	0	0	0	0	0	0	0	0	0	0	0	0	0	0	0	0	0	0	0	0	0	0	0	0	0	0	0	0	0	0	0	0
hsa-mir-6741	0	0	0	0	1	0	0	0	0	0	0	0	0	0	0	0	0	0	0	0	0	0	0	0	0	0	0	0	1	0	0	1	0	1	1	0	0	0	0	0	0	0	0	1	0	0	0	0	0
hsa-mir-4757	0	1	0	0	0	0	0	0	2	0	1	0	0	0	2	0	0	0	1	0	1	1	0	0	0	0	1	0	0	0	0	1	1	0	1	0	0	0	0	0	0	0	0	0	0	0	1	0	1
hsa-mir-9-2	5721	634	162	461	688	984	4709	3766	1313	441	3824	1208	5744	610	1132	7359	12589	3620	1492	6326	817	4921	1941	547	1296	4413	6493	4445	2899	433	6576	474	1403	692	4475	647	4247	775	3081	1477	1706	559	2936	657	2218	568	1586	1364	720
hsa-mir-1184-3	0	0	0	0	0	0	0	0	0	0	0	0	0	0	0	0	0	0	0	0	0	0	0	0	0	0	0	0	0	0	0	0	0	0	0	0	0	0	0	0	0	0	0	0	0	0	0	0	0
hsa-mir-548u	0	0	0	0	0	0	0	0	0	0	0	0	0	0	0	0	0	0	0	0	0	0	0	0	0	0	0	0	0	0	0	0	0	0	0	0	0	0	0	0	0	0	0	0	0	0	0	0	0
hsa-mir-126	17688	35677	14462	14950	10325	25148	15835	18993	38482	11357	12234	26489	19433	13449	24883	53961	28058	11808	12925	26393	35541	27393	28512	18718	26258	14287	87623	8857	21314	16326	21162	23515	18060	29129	29768	7262	16498	26807	12769	10580	19889	38510	31247	32137	13996	7628	11118	12510	63807
hsa-mir-3944	0	0	0	0	0	0	0	0	0	1	0	2	0	2	1	0	1	0	0	0	1	0	1	0	2	4	3	1	0	0	0	0	3	1	2	1	2	1	1	0	1	0	0	0	0	0	1	1	0
hsa-mir-5695	0	0	0	0	0	0	0	0	0	0	0	0	0	0	0	0	1	0	0	0	0	1	0	0	0	0	2	0	0	0	0	0	1	1	1	0	1	0	0	0	0	0	0	0	0	0	0	0	0
hsa-mir-8070	0	0	0	0	0	0	0	0	0	0	0	0	0	0	0	0	0	0	0	0	0	0	0	0	0	0	0	0	0	0	0	0	0	0	0	0	0	0	0	0	0	0	0	0	0	0	0	0	0
hsa-mir-429	174	256	299	227	84	253	342	254	327	296	164	361	179	125	352	372	458	156	109	172	523	358	266	280	211	296	610	111	154	159	212	778	216	335	332	104	164	329	114	117	208	259	633	343	154	78	280	223	365
hsa-mir-1228	0	1	0	1	1	1	2	0	0	0	0	0	0	1	0	0	0	1	3	0	0	1	0	0	0	0	1	1	1	0	0	1	0	1	2	0	2	0	0	0	0	1	0	2	2	0	0	1	3
hsa-mir-299	0	7	6	4	2	3	5	2	4	3	1	3	2	4	3	6	1	1	5	1	5	3	10	5	6	1	6	1	1	3	3	6	4	12	11	3	4	5	0	5	7	21	3	8	1	1	5	3	24
hsa-mir-146b	297	540	401	577	1095	774	944	668	661	507	2292	617	502	486	460	1156	245	219	1503	156	1460	791	1960	330	540	398	836	160	371	870	339	2077	598	905	3886	468	1705	400	102	656	321	2063	1334	576	1227	351	504	761	3274
hsa-mir-449b	1	0	0	0	0	0	0	0	0	1	0	0	0	0	0	0	0	1	0	1	0	0	0	0	0	0	0	0	0	0	0	2	0	1	0	0	0	0	0	0	0	0	0	0	0	0	0	0	0
hsa-mir-3168	0	0	0	0	0	0	0	0	0	0	0	0	0	0	0	0	0	0	0	0	0	0	0	0	0	0	0	0	0	0	0	0	0	0	0	0	0	0	0	0	0	0	0	0	0	0	0	0	0
hsa-mir-4710	0	0	0	0	0	0	0	0	0	0	0	0	0	0	0	0	0	0	0	0	0	0	0	0	0	0	0	0	0	0	0	0	0	0	0	0	0	0	0	0	0	0	0	0	0	0	0	0	0
hsa-mir-3911	0	0	0	0	0	0	0	1	1	0	0	0	2	0	0	0	0	0	0	0	0	0	0	0	0	0	0	0	0	0	0	0	0	0	0	0	0	0	0	0	0	0	0	0	0	0	0	0	0
hsa-mir-4678	0	0	0	0	0	0	0	0	0	1	0	1	0	0	0	0	0	0	0	0	0	0	1	0	1	0	4	0	0	0	0	0	0	0	1	0	0	0	0	0	0	0	0	0	0	0	0	0	0
hsa-mir-4521	1	0	0	0	0	0	2	0	3	1	0	1	1	1	1	1	0	0	1	0	3	0	2	0	1	2	2	0	2	0	2	1	1	1	5	1	2	0	1	1	0	3	1	1	0	2	1	1	1
hsa-mir-6512	0	0	2	1	1	0	0	0	2	0	0	0	0	0	2	0	0	0	0	0	0	0	0	1	0	0	1	0	0	0	0	0	0	1	0	0	0	0	0	0	0	0	0	0	0	0	1	1	0
hsa-mir-6760	0	0	0	0	0	0	0	0	0	0	0	0	0	0	0	0	0	0	0	0	0	0	0	0	0	0	0	0	0	0	0	0	0	0	0	0	0	0	0	0	0	0	0	0	0	0	0	0	0
hsa-mir-4526	0	0	0	0	0	0	0	0	0	0	0	0	2	0	0	0	0	0	0	0	0	0	0	0	0	0	0	0	0	0	0	0	0	1	0	0	0	0	0	0	0	0	0	0	0	0	0	0	0
hsa-mir-5007	0	0	0	0	0	0	0	0	0	0	0	0	0	0	0	0	0	0	0	0	0	0	0	0	0	0	0	0	0	0	0	0	0	0	0	0	0	0	0	0	0	0	0	0	0	0	0	0	0
hsa-mir-3916	0	0	0	0	0	0	0	0	0	0	0	0	0	0	0	0	0	0	0	0	0	0	0	0	0	0	0	0	0	0	0	0	0	0	0	0	0	0	0	0	0	0	0	0	0	0	0	0	0
hsa-mir-28	5337	5967	3457	4011	4363	5638	5173	5380	9411	3661	4783	9100	8305	6084	7871	10907	5713	4009	5780	4973	8179	7561	8546	5735	7916	4734	14013	3843	5338	4441	5441	7091	8205	6029	11666	4200	6833	6821	3003	6219	5219	11260	6774	7569	4119	2628	4340	5214	13414
hsa-mir-604	0	0	0	0	0	0	0	0	0	0	0	0	0	0	0	0	0	0	0	0	0	0	0	0	0	0	0	0	0	0	0	0	0	0	0	0	0	0	0	0	0	0	0	0	0	0	0	0	0
hsa-mir-4708	0	0	0	0	0	0	0	0	0	0	0	0	0	0	0	0	1	0	0	0	0	0	0	0	0	0	0	0	0	0	0	0	0	0	0	0	0	0	0	0	0	0	0	0	0	0	0	0	0
hsa-mir-2115	0	0	0	0	0	0	0	0	0	0	0	0	0	0	0	0	0	0	0	0	0	0	0	0	0	0	1	0	0	0	0	0	0	1	0	0	0	0	0	0	0	0	0	0	0	0	0	0	0
hsa-mir-422a	0	0	0	0	0	0	0	0	0	0	0	0	0	0	0	0	0	0	0	0	0	0	0	0	0	0	0	0	0	0	0	0	0	0	0	0	0	0	0	0	0	0	0	0	0	0	0	0	0
hsa-mir-6783	0	0	0	0	0	0	0	0	0	0	0	0	0	0	0	0	0	0	1	0	0	0	0	0	0	0	0	0	0	0	0	1	0	0	0	0	0	0	0	0	0	0	0	0	0	0	0	0	0
hsa-mir-1193	0	0	0	0	0	0	0	0	0	0	0	0	0	0	0	0	0	0	0	0	0	0	0	0	0	0	0	0	0	0	0	0	0	0	0	0	0	0	0	0	0	0	0	0	0	0	0	0	0
hsa-mir-548i-1	0	0	0	0	0	0	0	0	0	0	0	0	0	0	0	0	0	0	0	0	0	0	0	0	0	0	0	0	0	0	0	0	0	0	0	0	0	0	0	0	0	0	0	0	0	0	0	0	0
hsa-mir-1468	21	37	23	31	42	60	32	32	62	33	29	69	60	88	86	53	46	13	13	30	34	94	72	64	71	38	138	25	35	23	42	18	89	38	20	46	35	61	36	34	27	39	38	54	30	24	44	45	33
hsa-mir-3201	0	0	0	0	0	0	0	0	0	0	0	0	0	0	0	0	0	0	0	0	0	0	0	0	0	0	0	0	0	0	0	0	0	0	0	0	0	0	0	0	0	0	0	0	0	0	0	0	0
hsa-mir-3199-1	1	1	1	1	1	1	1	1	3	1	0	3	3	1	1	2	0	1	0	0	3	0	2	1	2	0	2	0	3	0	2	1	0	0	0	0	0	1	0	1	2	1	1	0	0	0	2	0	4
hsa-mir-892a	0	3	2	3	0	6	0	2	5	4	1	0	0	6	2	4	2	0	1	1	15	4	3	12	12	0	29	1	1	0	0	2	5	5	0	0	0	4	2	3	2	2	0	7	1	4	9	8	0
hsa-mir-4522	1	2	0	0	0	0	0	0	0	0	0	0	0	0	0	1	1	0	0	1	0	0	0	0	0	0	0	0	1	1	0	0	0	0	0	1	0	0	0	0	0	2	0	0	1	0	0	0	1
hsa-mir-3912	2	1	0	0	0	3	1	1	2	1	1	5	1	1	2	2	1	4	1	3	0	1	1	2	0	2	3	0	3	2	3	3	2	0	5	1	3	0	4	1	0	0	6	1	4	0	3	1	1
hsa-mir-526a-2	0	0	0	0	0	0	0	0	0	0	0	0	0	0	0	0	0	0	0	0	0	0	0	0	0	0	0	0	0	0	0	0	0	0	0	0	0	0	0	0	0	0	0	0	0	0	0	0	0
hsa-mir-557	0	0	0	0	0	0	0	0	0	0	0	0	0	0	0	0	0	0	0	0	0	0	0	0	0	0	0	0	0	0	0	0	0	0	0	0	0	0	0	0	0	0	0	0	0	0	0	0	0
hsa-mir-142	288	3523	1935	1161	4964	2037	1672	1539	1013	2819	1594	1410	1056	336	882	2895	653	333	4212	856	9170	1962	6413	933	1096	1194	5099	386	1093	4178	684	9258	1266	4355	8472	498	2146	1530	299	1525	579	6559	2331	2556	1077	599	896	1008	9758
hsa-mir-6720	0	0	0	0	0	0	0	0	0	0	0	0	0	0	0	0	0	0	0	0	0	0	0	0	0	0	0	0	0	0	0	0	0	0	2	0	0	0	0	0	0	0	0	0	0	0	0	0	0
hsa-mir-4498	0	0	0	0	0	0	0	0	0	0	0	0	0	1	0	0	0	0	0	0	0	0	0	1	0	0	0	0	0	0	0	0	0	0	0	0	0	0	0	0	0	0	0	0	0	0	0	0	0
hsa-mir-30e	35241	51074	19402	33525	27126	58466	59116	69320	81696	28060	44232	72288	75498	42882	66601	69086	80572	35536	21782	70194	55911	84312	66481	55514	49634	44893	158044	44624	66592	30062	68775	35010	59002	47838	49042	25210	41030	52380	48635	36806	46590	55029	65193	56430	48119	22812	38227	42194	67320
hsa-mir-3655	0	0	0	1	0	0	0	0	2	0	0	0	0	0	0	0	0	1	0	0	1	0	0	0	0	0	1	0	0	1	0	0	0	0	0	0	1	1	0	0	1	0	0	1	0	0	0	0	0
hsa-mir-194-1	318	6428	1930	3834	3576	11122	118	314	12356	3217	429	9090	440	6784	9750	560	270	160	1196	227	5376	6162	9630	7213	8230	2437	13104	146	815	4395	142	2939	11409	4152	398	5070	1778	5387	89	5702	4190	3647	373	6425	224	3130	5186	6910	2999
hsa-mir-887	21	6	4	3	8	4	16	11	19	7	12	17	12	5	8	21	20	11	4	18	19	18	13	12	6	14	18	23	20	6	15	12	7	6	32	8	15	8	11	12	10	18	32	8	8	5	5	7	19
hsa-mir-3128	0	0	0	0	0	0	0	0	0	0	0	0	0	0	0	0	0	0	0	0	0	0	0	0	0	0	0	0	0	0	0	0	1	0	1	0	0	0	0	0	0	0	0	0	0	0	0	0	0
hsa-mir-548i-2	0	0	0	0	0	0	0	0	0	0	0	0	0	0	0	0	0	0	0	0	0	0	0	0	0	0	0	0	0	0	0	0	0	0	0	0	0	0	0	0	0	0	0	0	0	0	0	0	0
hsa-mir-7154	0	0	0	0	0	0	0	0	0	0	0	0	0	0	0	0	0	0	0	0	0	0	0	0	0	0	0	0	0	0	0	0	0	0	0	0	0	0	0	0	0	0	0	0	0	0	0	0	0
hsa-mir-7106	1	0	0	0	0	1	0	0	1	0	0	0	0	0	1	0	0	0	0	0	1	0	0	0	0	0	0	0	0	0	0	0	0	0	0	0	0	0	0	0	0	0	0	0	0	0	0	1	0
hsa-mir-5095	0	0	0	0	0	0	0	0	0	0	0	0	0	0	0	0	0	0	0	0	0	0	0	0	0	0	0	0	0	0	0	0	0	0	0	0	0	0	0	0	0	1	0	0	0	0	0	0	0
hsa-mir-6516	1	2	1	0	0	2	0	1	0	4	1	0	0	0	0	4	1	0	0	0	0	1	1	0	0	0	6	0	1	1	1	0	0	1	1	0	0	0	0	0	0	0	2	3	0	1	1	1	1
hsa-mir-3609	0	0	0	0	1	0	0	0	0	0	0	1	1	0	0	0	0	0	1	1	0	1	1	1	3	4	1	1	0	0	0	0	1	1	2	0	0	0	0	0	1	2	0	1	0	0	0	0	0
hsa-mir-5704	0	0	0	0	0	0	0	0	0	0	0	0	0	0	0	0	0	0	0	0	0	0	0	0	0	0	0	0	0	0	0	0	0	0	0	0	0	0	0	0	0	0	0	0	0	0	0	0	0
hsa-mir-128-2	78	93	33	41	50	68	63	56	159	45	75	95	64	48	150	72	77	40	50	41	64	81	90	99	53	77	282	43	65	30	59	63	123	72	68	35	51	71	31	49	64	95	72	90	29	26	56	88	93
hsa-mir-664b	16	18	7	13	12	8	22	9	15	6	12	17	17	16	21	22	19	8	7	11	34	12	5	9	12	5	13	12	14	12	8	18	10	16	15	6	9	22	3	8	10	7	19	12	11	6	5	9	23
hsa-mir-3199-2	2	3	3	1	2	2	5	4	3	1	0	5	2	1	3	4	3	1	4	3	6	5	2	5	0	1	10	4	3	1	4	7	4	4	4	2	3	5	2	3	3	4	1	1	2	1	1	1	6
hsa-mir-4298	0	0	0	0	0	0	0	0	0	0	0	0	0	0	0	0	0	0	0	0	0	0	0	0	0	0	0	0	0	0	0	0	0	0	0	0	0	0	0	0	0	0	0	0	0	0	0	0	0
hsa-mir-6858	0	0	0	1	0	0	0	0	0	0	0	0	0	0	0	0	0	0	0	0	0	0	0	0	0	0	0	0	0	0	0	0	0	0	0	0	0	0	0	0	0	0	0	0	0	0	0	0	1
hsa-mir-526a-1	0	0	0	0	0	0	0	0	0	0	0	0	0	0	0	0	0	0	0	0	0	0	0	0	0	0	0	0	0	0	0	0	0	0	0	0	0	0	0	0	0	0	0	0	0	0	0	0	0
hsa-mir-122	1	2	0	0	0	0	0	7	1	0	1	0	0	0	0	2	1	0	0	2	3	2	1	1	0	0	0	0	0	1	3	1	0	1	0	4	0	2	0	0	0	0	0	1	0	0	3	0	0
hsa-mir-6840	0	1	0	0	0	0	0	0	0	0	0	0	0	0	0	0	0	0	0	0	0	0	0	0	0	0	0	0	0	0	0	0	0	0	0	0	0	0	0	0	1	0	0	0	0	0	0	0	0
hsa-mir-4507	0	0	0	0	0	0	0	0	0	0	0	0	0	0	0	0	0	0	0	0	0	0	0	0	0	0	0	0	0	0	0	0	0	0	0	0	0	0	0	0	0	0	0	0	0	0	0	0	0
hsa-mir-1255b-1	0	0	0	0	0	0	0	0	0	0	0	0	0	0	0	0	0	0	0	0	0	0	0	0	0	0	0	0	0	0	0	0	0	0	0	0	0	0	0	0	0	0	0	0	0	0	0	0	0
hsa-mir-1277	1	1	2	1	3	5	5	1	2	1	0	4	2	0	2	1	2	3	1	5	2	3	6	6	0	3	10	1	3	4	7	5	2	0	3	1	1	4	2	3	5	5	4	6	0	1	1	6	4
hsa-mir-4693	0	0	0	0	0	0	0	0	0	0	0	0	0	0	0	0	0	0	0	0	0	0	0	0	0	0	0	0	0	0	0	0	0	0	0	0	0	0	0	0	0	0	0	0	0	0	0	0	0
hsa-mir-302a	0	0	0	0	1	0	0	0	1	0	0	0	1	0	0	0	1	0	0	1	0	1	0	1	0	0	0	0	1	0	1	0	1	0	1	0	0	0	0	0	0	0	0	0	0	0	1	1	0
hsa-mir-3152	0	0	0	0	0	0	0	0	0	0	0	0	0	1	0	1	0	0	0	1	1	0	0	1	0	1	0	0	1	0	0	1	0	0	0	0	0	1	0	0	0	0	0	0	0	0	0	1	0
hsa-mir-548x-2	0	0	0	0	0	0	0	0	0	0	0	0	0	0	0	0	0	0	0	0	0	0	0	0	0	0	0	0	0	0	0	0	0	0	0	0	0	0	0	0	0	0	0	0	0	0	0	0	0
hsa-mir-572	0	0	0	0	0	0	0	0	0	0	0	0	0	0	0	0	0	0	0	0	0	0	0	0	0	0	0	0	0	0	0	0	0	0	0	0	0	0	0	0	1	0	0	0	0	0	0	1	0
hsa-mir-520a	0	0	0	0	0	0	0	0	0	0	0	0	1	0	0	0	0	0	0	0	0	0	0	0	0	0	1	0	0	0	0	0	0	0	0	0	0	0	0	0	0	0	0	0	0	0	0	0	0
hsa-mir-4772	1	0	2	1	7	8	5	3	2	3	9	5	1	1	0	6	1	2	9	1	6	1	4	0	1	1	8	0	3	5	2	3	0	3	5	1	3	2	1	1	2	14	3	8	5	1	5	3	9
hsa-mir-5191	0	0	0	0	0	0	0	0	0	0	0	0	0	0	1	0	0	0	0	0	0	0	0	0	0	0	0	0	0	0	0	0	0	0	0	0	0	0	0	0	0	0	0	0	0	0	0	0	1
hsa-mir-1204	0	0	0	0	0	0	0	0	0	0	0	0	0	0	0	0	0	0	0	0	0	0	0	0	0	0	0	0	0	0	0	0	0	0	0	0	0	0	0	0	0	0	0	0	0	0	0	0	0
hsa-mir-1256	3	0	0	0	1	0	1	1	0	0	0	0	0	0	0	0	0	0	0	0	0	1	0	1	1	1	0	0	0	0	0	0	1	0	0	0	0	0	0	0	0	0	1	0	1	0	0	0	0
hsa-mir-4799	0	0	0	0	0	0	0	0	0	0	0	0	0	0	0	0	0	0	0	0	0	0	0	0	0	0	0	0	0	0	0	0	0	0	0	0	0	0	0	0	0	0	0	0	0	0	0	0	0
hsa-mir-6822	0	0	2	0	0	0	0	0	0	0	0	0	0	0	0	0	0	0	0	0	0	0	1	1	0	0	0	0	0	0	0	0	0	0	0	0	0	0	0	0	0	0	1	1	0	0	1	0	1
hsa-mir-505	189	243	162	137	87	100	162	133	280	142	108	177	97	121	215	233	191	117	88	111	392	171	162	152	246	117	227	83	102	114	103	238	206	170	246	72	108	257	64	117	122	222	174	219	70	81	114	165	330
hsa-mir-3529	0	0	0	0	0	0	0	0	0	0	0	0	0	0	0	0	0	0	0	0	0	0	0	0	0	0	0	0	0	0	0	0	0	0	0	0	0	0	0	0	0	0	0	0	0	0	0	0	0
hsa-mir-548t	0	0	0	0	0	0	1	0	0	0	0	0	0	0	0	0	0	0	0	0	0	0	1	0	0	0	0	0	0	0	0	0	0	0	0	0	0	0	0	0	0	0	0	0	0	0	0	0	0
hsa-mir-6866	0	0	0	0	0	0	0	0	0	0	1	0	0	0	0	0	0	0	0	0	0	0	0	0	0	0	0	0	0	0	0	0	0	0	0	0	0	0	0	0	0	0	0	0	0	0	0	0	0
hsa-mir-6861	0	0	0	0	0	0	0	0	0	0	0	0	0	0	0	0	0	0	0	0	0	0	0	0	0	0	0	0	0	0	0	0	0	0	0	0	0	0	0	0	0	0	0	0	0	0	0	0	0
hsa-mir-4724	1	0	2	0	1	0	0	1	0	0	1	0	0	0	1	1	1	0	0	2	0	1	3	0	0	0	0	0	0	0	0	1	0	0	0	0	0	0	0	1	0	3	2	0	1	0	0	0	2
hsa-mir-5196	0	0	0	0	0	0	0	0	0	0	0	0	0	0	0	0	0	0	0	0	0	0	0	0	0	0	0	0	0	0	0	0	0	0	0	0	0	0	0	0	0	0	0	0	0	0	0	0	0
hsa-mir-1251	0	275	47	131	63	175	0	3	383	66	7	205	11	124	213	6	6	1	22	1	120	119	162	224	176	28	390	2	10	47	2	40	181	115	4	75	32	444	3	116	112	113	4	330	5	49	82	182	65
hsa-mir-7849	0	0	0	0	0	0	0	0	0	0	0	0	0	0	0	0	0	0	0	0	0	0	0	0	0	0	0	0	0	0	0	0	0	0	0	0	0	0	0	0	0	0	0	0	0	0	0	0	0
hsa-mir-369	7	31	17	7	16	11	9	7	13	8	3	10	7	3	22	14	9	7	14	7	43	23	40	34	25	8	18	4	11	19	7	46	15	53	36	7	8	26	3	10	7	66	16	40	1	5	11	8	102
hsa-mir-6874	0	1	1	1	2	3	1	2	0	0	1	4	0	1	1	0	0	2	1	0	4	1	2	0	2	2	1	2	0	1	2	1	2	0	0	5	1	2	0	1	1	2	3	0	0	0	2	1	3
hsa-mir-6742	0	0	1	0	0	0	0	0	0	0	0	0	0	0	0	0	0	0	0	0	0	0	0	1	0	0	0	0	0	0	0	1	0	0	0	0	0	0	0	0	0	1	0	0	0	0	0	0	0
hsa-mir-6738	0	0	0	0	0	0	0	0	0	0	0	0	0	1	0	0	0	0	0	0	0	0	0	0	0	0	0	0	0	1	0	0	0	0	0	0	0	0	0	0	0	0	0	0	0	0	0	0	0
hsa-mir-3937	1	0	0	0	0	0	0	2	0	0	1	0	1	0	0	1	0	0	0	2	0	1	1	0	1	1	0	0	1	0	3	0	0	0	0	0	0	0	1	0	0	0	0	0	0	0	0	0	0
hsa-mir-4540	0	0	0	0	0	0	0	0	0	0	0	0	0	0	0	0	0	0	0	0	0	0	0	0	0	0	0	0	0	0	0	0	0	0	0	0	0	0	0	0	0	0	0	0	0	0	0	0	0
hsa-mir-6807	0	0	0	0	0	0	0	0	0	0	0	0	1	0	0	0	0	0	0	0	0	0	0	0	0	0	2	1	0	0	0	0	0	0	0	0	0	0	0	0	0	0	0	0	0	0	0	0	0
hsa-mir-32	23	91	24	33	33	48	36	35	113	41	26	114	36	32	121	58	81	26	24	35	114	62	98	93	36	33	166	14	35	43	51	61	62	102	72	17	28	79	18	50	39	83	75	81	32	27	48	59	117
hsa-mir-584	50	26	21	34	31	44	35	59	39	9	26	18	52	17	22	73	28	31	21	29	38	31	33	16	55	18	80	17	36	24	51	25	43	21	230	40	35	37	27	28	26	104	33	37	22	10	7	14	73
hsa-mir-639	1	1	1	0	0	1	1	0	0	0	0	0	1	0	0	4	2	1	0	1	1	0	0	1	2	0	2	0	1	0	1	0	0	2	0	0	0	1	0	1	1	2	1	1	0	0	1	1	1
hsa-mir-208a	0	0	0	0	0	0	0	0	0	0	0	0	0	0	0	0	0	0	0	0	0	0	0	0	0	0	0	0	0	0	0	0	0	0	0	0	0	0	0	0	0	0	0	0	0	0	0	0	0
hsa-mir-154	5	21	13	6	17	13	6	6	14	10	6	13	7	5	15	10	8	8	11	7	32	28	31	16	34	11	17	2	5	20	9	31	18	16	18	6	9	21	1	7	7	59	8	32	4	10	11	7	79
hsa-mir-4438	0	0	0	0	0	0	0	0	0	0	0	0	0	0	0	0	0	0	0	0	0	0	0	0	0	0	0	0	0	0	0	0	0	0	0	0	0	0	0	0	0	0	0	0	0	0	0	0	0
hsa-mir-4442	0	1	1	0	0	0	0	0	1	0	0	0	1	0	0	0	1	0	0	0	1	0	0	1	0	0	0	0	0	0	0	0	1	0	0	0	0	1	0	0	0	1	0	0	0	0	1	1	0
hsa-mir-6079	0	0	0	0	0	0	0	0	0	0	0	0	0	0	0	0	0	0	0	0	0	0	0	0	0	0	0	0	0	0	0	0	0	0	0	0	0	0	0	0	0	0	0	0	0	0	0	0	0
hsa-mir-590	16	40	16	27	28	30	30	24	46	18	14	44	27	11	38	40	38	16	11	32	65	40	56	32	27	25	85	16	23	21	28	51	27	60	47	10	13	41	17	22	27	46	55	20	16	12	18	15	65
hsa-mir-1269a	1	1	3	335	257	39	1	0	190	305	17	1	21	324	580	10	5	3	192	9	230	20	795	1162	275	75	104	11	68	302	10	0	465	155	1	121	130	661	8	211	6	195	36	161	18	65	612	348	250
hsa-mir-1827	0	0	0	0	0	0	0	0	0	0	0	0	0	0	0	0	0	0	0	0	0	0	0	0	0	0	0	0	0	0	0	0	0	0	0	0	0	0	0	0	0	0	0	0	0	0	0	0	0
hsa-mir-5588	2	0	0	0	1	1	1	0	3	3	0	1	0	2	1	0	1	0	3	0	2	6	4	3	1	0	4	0	0	2	0	3	2	0	0	3	0	1	0	0	2	1	0	3	1	3	2	0	1
hsa-mir-3660	0	0	0	0	1	0	0	0	0	0	0	0	0	0	0	0	0	0	0	0	0	0	0	0	0	0	0	0	0	0	0	0	0	0	0	0	0	0	0	0	0	0	0	0	0	0	0	0	0
hsa-mir-4308	0	0	0	0	0	0	0	0	0	0	0	0	0	0	0	0	0	0	0	0	0	0	0	0	0	0	0	0	0	0	0	0	0	0	0	0	0	0	0	0	0	0	0	0	0	0	0	0	0
hsa-mir-217	9	1672	20	648	340	276	8	27	833	304	42	176	58	723	470	12	20	14	148	16	751	835	280	125	522	28	1061	10	21	570	30	930	1296	273	115	279	123	1378	22	143	213	524	11	555	10	107	263	3446	290
hsa-mir-30c-1	4213	5431	1804	3125	2666	6596	6196	5587	7716	4199	4398	7805	5772	6130	6470	8436	9086	3865	2245	5590	6787	9948	7440	6100	6869	5993	8551	3821	5787	4850	4846	7118	8989	5536	6079	4271	5497	4238	3401	3973	3661	3154	8453	4240	4462	2933	5322	6363	5752
hsa-mir-7854	0	1	1	2	2	1	0	0	4	0	2	1	0	2	1	3	2	3	2	1	3	1	2	4	0	2	0	0	1	1	0	0	0	0	0	2	2	2	0	1	1	2	1	0	1	1	1	2	3
hsa-mir-4688	0	0	0	0	0	0	0	0	0	0	0	0	0	0	0	0	0	0	0	0	0	0	0	0	0	0	0	0	0	0	0	0	0	0	0	0	0	0	0	0	0	0	0	0	0	0	0	0	0
hsa-mir-6499	1	0	0	0	0	0	2	0	0	0	2	1	1	0	0	1	0	1	0	0	0	0	1	0	0	0	0	1	0	0	0	0	0	0	1	0	0	0	1	1	0	0	0	0	0	0	0	0	0
hsa-mir-548ac	0	0	0	0	0	0	0	0	0	0	0	0	0	0	0	0	0	0	0	0	0	0	0	0	0	0	0	0	0	0	0	0	0	0	0	0	0	0	0	0	0	0	0	0	0	0	0	0	0
hsa-mir-4310	0	0	0	0	0	0	0	0	0	0	0	0	0	0	0	0	0	0	0	0	0	0	0	0	0	0	0	0	0	0	0	0	0	0	0	0	0	0	0	0	0	0	0	0	0	0	0	0	0
hsa-mir-520h	0	0	0	0	0	0	0	0	0	0	0	0	0	0	0	0	0	0	0	0	0	0	0	0	0	0	0	0	0	0	0	0	0	0	0	0	0	0	0	0	0	0	0	0	0	0	0	0	0
hsa-mir-8080	0	0	0	0	0	0	0	0	0	0	0	0	0	0	0	0	0	0	0	0	0	0	0	0	0	0	0	0	0	0	0	0	0	0	0	0	0	0	0	0	0	0	0	0	0	0	0	0	0
hsa-mir-6813	0	0	0	0	0	0	0	0	0	0	0	0	0	0	0	0	0	0	0	0	0	0	0	0	0	0	0	0	0	0	0	0	0	0	0	0	0	0	0	0	0	0	0	0	0	0	0	0	0
hsa-mir-2277	2	4	0	2	0	2	2	2	3	0	1	2	0	2	3	4	0	4	1	0	5	2	3	3	4	0	4	0	2	1	2	2	1	2	0	1	0	4	1	1	1	5	3	1	0	1	2	2	5
hsa-mir-222	169	95	48	63	71	77	123	163	101	69	204	111	110	78	100	221	211	134	95	152	126	80	83	106	90	66	130	93	113	84	120	133	84	125	391	49	91	74	58	70	80	142	206	119	101	42	64	77	227
hsa-mir-1184-2	0	0	0	0	0	0	0	0	0	0	0	0	0	0	0	0	0	0	0	0	0	0	0	0	0	0	0	0	0	0	0	0	0	0	0	0	0	0	0	0	0	0	0	0	0	0	0	0	0
hsa-mir-92b	117	112	44	62	129	27	126	177	132	66	159	65	210	68	79	252	214	78	86	119	101	125	79	127	78	120	145	88	118	58	146	118	102	163	394	49	143	52	72	66	77	331	197	105	142	20	62	61	387
hsa-mir-514b	0	5	17	48	3	14	0	0	5	0	0	28	0	0	7	17	1	0	1	0	188	2	2	13	11	4	27	0	0	2	0	41	3	40	0	2	1	23	0	1	0	3	2	14	0	4	1	6	3
hsa-mir-4739	0	1	1	1	1	0	0	0	0	0	0	0	0	0	0	0	0	0	0	0	0	0	1	0	0	0	0	0	0	0	0	0	0	0	0	0	0	0	0	0	0	0	0	0	0	0	0	0	1
hsa-mir-518a-2	0	0	0	0	0	0	0	0	0	0	0	0	0	0	0	0	0	0	0	0	0	0	0	0	0	0	0	0	0	0	0	0	0	0	0	0	0	0	0	0	0	0	0	0	0	0	0	0	0
hsa-mir-3614	0	1	1	0	3	0	2	2	2	0	3	1	1	2	0	1	1	0	1	0	1	0	3	2	0	0	1	0	1	0	0	4	1	1	4	1	0	0	0	1	1	3	1	0	0	0	0	0	1
hsa-mir-487a	0	4	2	1	7	2	0	3	3	2	0	3	1	4	1	2	4	0	3	0	6	4	6	5	7	2	0	0	1	0	0	4	4	9	8	2	1	1	0	1	0	13	3	9	0	2	3	2	8
hsa-mir-4633	0	0	0	0	0	0	0	0	0	0	0	0	0	0	0	1	0	0	0	1	0	0	0	0	0	0	1	0	0	0	0	0	0	0	0	0	0	0	0	0	0	0	0	0	0	0	0	0	0
hsa-mir-3190	0	1	1	0	0	0	0	0	1	0	0	0	0	0	0	0	0	0	0	0	0	0	0	0	1	2	0	0	0	0	0	0	0	1	1	0	0	0	1	0	0	0	0	0	0	0	0	0	0
hsa-mir-4786	0	1	0	1	0	0	1	0	2	1	0	1	0	0	0	3	1	1	1	2	0	1	1	0	1	0	3	1	3	0	1	1	0	0	1	1	0	3	0	0	0	0	1	1	0	0	0	0	2
hsa-mir-548ay	0	0	0	0	0	1	0	1	0	0	1	0	0	0	0	0	0	0	0	0	0	0	0	0	0	0	0	0	0	0	1	0	0	0	0	0	0	0	0	0	0	0	0	0	0	0	0	0	0
hsa-mir-620	0	0	0	0	0	0	0	0	0	0	0	0	0	0	0	0	0	0	0	0	0	0	0	0	0	0	0	0	0	0	0	0	0	0	0	0	0	0	0	0	0	0	0	0	0	0	0	0	0
hsa-mir-492	0	1	0	0	0	0	0	0	0	0	0	0	0	0	0	0	0	0	0	0	0	0	0	0	0	0	0	1	0	0	0	0	0	0	0	0	0	0	0	0	0	0	0	0	0	0	0	0	0
hsa-mir-3187	0	1	1	0	1	0	1	1	1	0	1	0	0	0	0	0	0	0	0	1	0	1	0	0	0	0	0	0	0	0	2	0	0	0	0	0	0	1	0	0	0	0	1	0	0	0	0	0	3
hsa-mir-4433b	0	0	0	0	0	0	0	0	0	0	1	0	0	0	0	0	2	0	1	1	1	1	0	0	0	0	1	0	0	0	2	0	0	1	0	1	0	0	0	0	0	1	0	0	1	0	1	0	0
hsa-mir-6798	0	4	2	0	1	0	1	0	0	1	0	0	0	0	0	0	0	1	1	0	0	0	0	0	1	0	1	1	0	0	0	0	1	1	1	0	1	0	0	0	0	1	0	1	2	1	0	0	1
hsa-mir-4420	0	0	0	0	0	0	0	0	0	0	0	0	0	0	0	0	0	0	0	0	0	0	0	0	0	0	0	0	0	0	0	0	0	0	0	0	0	0	0	0	0	0	0	0	0	0	0	0	0
hsa-mir-548aj-2	0	0	0	0	0	0	0	0	0	0	0	0	0	0	0	0	0	0	0	0	0	0	0	0	0	0	0	0	0	0	0	0	0	0	0	0	0	0	0	0	0	0	0	0	0	0	0	0	0
hsa-mir-6505	0	3	0	0	0	1	3	1	0	0	0	0	0	0	0	0	2	0	0	1	0	1	0	0	0	0	1	0	1	0	0	0	0	0	0	0	0	1	0	0	1	0	0	0	0	0	0	0	0
hsa-mir-101-1	7576	10309	4755	7319	10281	21824	10139	8708	17935	6370	6840	17524	12865	6285	14832	10763	12578	6081	6196	11872	14743	17386	20562	15555	9459	8551	58958	4575	10982	10515	11368	10877	13714	13024	20386	3590	7364	13303	5012	10373	7989	19244	10631	16105	4270	6444	10480	12917	18652
hsa-mir-518a-1	0	0	0	0	0	0	0	0	0	0	0	0	0	0	0	0	0	0	0	0	0	0	0	0	0	0	0	0	0	0	0	0	0	0	0	0	0	0	0	0	0	0	0	0	0	0	0	0	0
hsa-mir-4781	1	1	0	0	1	6	0	2	1	1	1	1	1	0	1	3	1	0	0	0	2	0	0	1	0	1	1	0	0	1	0	1	0	0	1	1	3	1	0	1	0	2	0	2	1	1	0	4	1
hsa-mir-5189	0	0	0	0	0	0	0	0	0	0	0	0	0	0	0	0	0	0	0	0	0	0	0	0	0	0	0	0	0	0	0	0	0	0	0	0	0	0	0	0	0	0	0	0	0	0	0	0	0
hsa-mir-1184-1	0	0	0	0	0	0	0	0	0	0	0	0	0	0	0	0	0	0	0	0	0	0	0	0	0	0	0	0	0	0	0	0	0	0	0	0	0	0	0	0	0	0	0	0	0	0	0	0	0
hsa-mir-187	9	168	154	181	28	222	11	17	223	207	9	225	5	150	304	56	32	11	16	6	276	98	122	299	173	23	413	6	10	36	16	184	119	130	31	68	14	376	8	41	148	99	17	247	11	48	227	153	123
hsa-mir-633	0	0	0	0	0	0	0	0	0	0	0	0	0	0	0	0	0	0	0	0	0	0	0	0	0	0	0	0	0	0	0	0	0	0	0	0	0	0	0	0	0	0	0	0	0	0	0	0	0
hsa-mir-640	0	0	0	0	0	0	0	0	0	0	0	0	0	0	0	0	0	0	0	0	0	0	0	0	0	0	0	0	0	0	0	0	0	0	0	0	0	0	0	0	0	0	0	0	0	0	0	0	0
hsa-mir-3923	0	0	0	0	0	0	0	0	0	0	0	0	0	0	0	0	0	0	0	0	0	0	0	1	0	0	0	0	0	0	0	0	0	0	0	0	0	0	0	0	0	0	0	0	0	0	0	0	0
hsa-mir-4513	0	0	0	0	0	0	0	0	0	0	0	0	0	0	0	0	0	0	0	0	0	0	0	0	0	0	0	0	0	0	0	0	0	0	0	0	0	0	0	0	0	0	0	0	0	0	0	0	0
hsa-mir-363	19	147	33	60	111	117	52	68	137	72	44	110	88	89	200	124	89	46	29	80	68	199	151	104	76	160	249	40	49	55	49	70	117	115	127	69	101	124	44	74	117	110	84	108	47	61	53	83	124
hsa-mir-718	0	0	0	0	0	0	0	0	0	0	0	0	0	0	0	0	0	0	0	0	0	0	0	0	0	0	0	0	0	0	0	0	0	0	0	0	0	0	0	0	0	0	0	0	0	0	0	0	0
hsa-mir-4483	0	0	0	0	0	0	0	0	0	0	0	0	0	0	0	0	0	0	0	0	0	0	0	0	0	0	0	0	0	0	0	0	0	0	0	0	0	0	0	0	0	0	0	0	0	0	0	0	0
hsa-mir-3646	0	0	0	0	0	0	0	0	0	0	0	0	0	0	0	1	0	0	0	0	1	0	1	0	0	0	0	0	0	0	0	0	0	0	0	0	0	0	0	0	0	0	0	0	0	0	0	0	0
hsa-mir-328	257	324	128	251	130	82	176	187	447	108	250	253	248	315	311	243	284	205	142	199	274	215	154	349	257	116	166	146	242	120	175	106	277	274	240	151	175	296	125	200	268	299	176	245	202	119	175	233	348
hsa-mir-3689c	0	0	0	0	0	0	0	0	0	0	0	0	0	0	0	0	0	0	0	0	0	0	0	0	0	0	0	0	0	0	0	0	0	0	0	0	0	0	0	0	0	0	0	0	0	0	0	0	0
hsa-mir-548s	0	0	0	1	0	0	2	4	1	0	0	1	1	0	0	2	1	1	0	2	1	1	0	0	0	1	5	1	0	0	2	1	0	1	3	0	0	1	2	1	0	1	3	0	2	0	0	0	0
hsa-mir-920	0	0	0	0	0	0	0	0	0	0	0	0	0	0	0	0	0	0	0	0	0	0	0	0	0	0	0	0	0	0	0	0	0	0	0	0	0	0	0	0	0	0	0	0	0	0	0	0	0
hsa-mir-4324	0	0	0	0	0	0	0	0	0	0	0	0	0	0	0	0	0	0	0	0	0	0	0	0	0	0	0	0	0	0	0	0	0	0	0	0	0	0	0	0	0	0	0	0	0	0	0	0	0
hsa-mir-499a	1	0	1	0	0	2	3	1	4	0	0	2	3	0	3	1	3	1	0	1	1	2	1	1	0	1	2	1	3	3	4	1	0	0	3	2	0	5	0	1	0	0	3	1	1	0	1	0	1
hsa-mir-4460	0	0	0	0	0	0	0	0	0	0	0	0	0	0	0	0	0	0	0	0	0	0	0	0	0	0	0	0	0	0	0	0	0	0	0	0	0	0	0	0	0	0	0	0	0	0	0	0	0
hsa-mir-199b	6018	6068	3876	3292	4203	3791	5820	4126	5647	2516	6943	5774	6222	2126	4860	8474	5519	4371	6406	6459	9670	5913	5497	5012	3450	3370	11567	3484	5275	3780	4172	5035	4734	5945	12292	1511	4169	5987	2274	3911	3253	9065	7607	7405	3665	2115	2443	3255	15620
hsa-mir-6884	2	1	0	0	0	0	0	0	1	0	0	0	0	0	0	0	1	0	0	0	2	0	0	0	0	0	1	0	0	1	0	0	0	0	0	0	0	1	0	0	0	0	0	1	0	0	0	0	0
hsa-mir-548i-3	0	0	0	0	0	0	0	0	0	0	0	0	0	0	0	0	0	0	0	0	0	0	0	0	0	0	0	0	0	0	0	0	0	0	0	0	0	0	0	0	0	0	0	0	0	0	0	0	0
hsa-mir-940	1	22	2	4	1	0	4	0	8	3	0	10	2	3	5	9	4	2	1	0	6	4	6	6	5	0	15	1	2	8	4	7	3	11	9	0	3	9	1	10	2	16	3	6	1	4	4	7	16
hsa-mir-6126	0	0	0	0	0	0	0	0	0	0	0	0	0	0	0	0	0	0	0	0	0	0	0	0	0	0	0	0	0	0	0	0	0	0	0	0	0	0	0	0	0	0	0	0	0	0	0	0	0
hsa-mir-153-1	0	1	0	0	0	1	1	0	0	0	0	3	0	0	3	0	3	1	1	0	5	1	0	1	3	0	2	0	1	1	1	1	0	1	0	0	0	2	0	1	0	0	1	0	0	0	0	1	2
hsa-mir-4782	0	0	0	0	0	1	0	0	0	0	0	0	0	0	0	1	0	0	0	0	0	0	0	0	0	0	0	0	0	0	0	0	0	0	1	0	1	0	0	0	0	1	0	1	0	0	0	0	0
hsa-mir-496	0	1	2	3	4	5	3	6	3	0	4	1	3	2	3	6	3	3	4	1	0	8	10	10	6	2	1	0	0	3	1	4	1	3	21	2	3	4	0	0	1	26	2	10	0	1	3	5	13
hsa-mir-6835	0	0	0	0	0	0	0	0	0	0	0	0	0	0	0	0	0	0	0	0	0	0	0	0	0	0	0	0	0	0	0	0	0	0	0	0	0	0	0	0	0	0	0	0	0	0	0	0	0
hsa-mir-1287	76	49	33	21	26	42	34	33	64	18	56	52	39	14	47	77	51	40	43	26	51	47	55	49	52	36	197	24	36	27	51	36	48	34	93	25	50	56	24	27	32	92	61	63	45	18	33	39	109
hsa-mir-1290	0	0	0	0	0	0	0	0	0	0	0	0	0	0	0	0	0	0	0	0	0	0	0	0	0	0	0	0	0	0	0	0	0	0	0	0	0	0	0	0	0	0	0	0	0	0	0	0	0
hsa-mir-532	2553	3427	1471	2754	3599	5950	5243	9146	7438	2601	6015	8089	8651	6008	5928	9354	8795	3752	2859	6443	4057	10340	7043	4434	4268	7002	12536	4927	7211	2864	6326	2716	8667	3702	2382	4534	4766	3749	6080	4675	5343	4812	7214	5278	5706	2674	5456	6042	4654
hsa-mir-4260	0	0	0	0	0	0	0	0	0	0	0	0	0	0	0	0	0	0	0	0	0	0	0	0	0	0	0	0	0	0	0	0	0	0	0	0	0	0	0	0	0	0	0	0	0	0	0	0	0
hsa-mir-933	0	0	0	0	0	0	0	0	0	0	0	1	0	0	0	0	0	0	0	0	0	0	0	0	0	0	0	0	0	0	0	0	0	0	0	0	0	0	0	0	0	0	0	0	0	0	0	0	0
hsa-mir-615	25	91	78	46	20	25	27	17	122	35	27	69	37	27	81	65	61	13	20	25	123	36	28	57	69	21	64	21	29	19	27	67	55	62	24	30	33	130	14	24	58	50	47	147	27	19	34	47	62
hsa-mir-1973	0	0	0	0	0	0	0	0	0	0	0	0	0	0	0	0	0	0	0	0	0	0	0	0	0	0	0	0	0	0	0	0	0	0	0	0	0	0	0	0	0	0	0	0	0	0	0	0	0
hsa-mir-4649	0	0	2	0	1	0	0	0	0	0	0	0	0	0	0	1	0	1	0	0	0	1	0	0	0	0	0	0	1	0	0	0	0	0	0	0	1	0	1	0	0	1	0	0	0	0	0	0	1
hsa-mir-374b	44	202	125	113	73	179	125	92	249	144	60	183	105	74	286	194	148	53	81	102	292	214	217	209	90	252	521	58	92	119	77	176	188	210	106	55	93	190	47	98	139	164	151	149	51	54	121	93	226
hsa-mir-5692c-2	0	0	0	0	0	0	0	0	0	0	0	0	0	0	0	0	0	0	0	0	0	0	0	0	0	0	0	0	0	0	0	0	0	0	0	0	0	0	0	0	0	0	0	0	0	0	0	0	0
hsa-mir-4441	0	0	0	0	0	0	0	0	0	0	0	0	0	0	0	0	0	0	0	0	0	0	0	0	0	0	0	0	0	0	0	0	0	0	0	0	0	0	0	0	0	0	0	0	0	0	0	0	0
hsa-mir-130a	300	544	235	211	183	240	412	271	407	284	266	516	368	228	506	990	470	276	235	562	818	583	448	382	406	323	682	280	359	348	278	544	373	740	392	127	264	287	119	243	333	417	858	354	258	145	203	193	1043
hsa-mir-3145	0	0	0	0	0	0	0	0	0	0	1	1	0	0	0	0	1	0	0	0	1	0	0	0	0	0	0	0	0	0	0	0	0	1	0	0	1	0	0	0	0	0	1	0	0	0	0	0	0
hsa-mir-8063	0	0	0	0	0	0	0	0	0	0	0	0	0	0	0	0	0	0	0	0	0	0	0	0	0	0	0	0	0	0	0	0	0	0	0	0	0	0	0	0	0	0	0	0	0	0	0	0	0
hsa-mir-8059	0	0	0	0	0	0	0	0	0	0	0	0	0	0	0	0	0	0	0	0	0	0	0	0	0	0	0	0	0	0	0	0	0	0	0	0	0	0	0	0	0	0	0	0	0	0	0	0	0
hsa-mir-4743	0	0	0	0	0	0	0	0	0	0	0	0	0	0	0	1	0	0	0	0	0	0	0	0	0	0	0	0	0	0	0	0	0	0	0	0	0	0	0	0	0	0	0	0	0	0	0	0	1
hsa-mir-423	441	406	144	236	227	306	388	426	621	241	440	541	516	359	453	689	527	326	292	490	501	542	484	362	494	433	571	334	455	364	456	489	510	392	530	343	411	312	209	276	361	467	543	365	420	174	313	304	706
hsa-mir-5787	0	0	0	0	0	0	0	0	0	0	0	0	0	0	0	0	0	0	0	0	0	0	0	0	0	0	0	0	0	0	0	0	0	0	0	0	0	0	0	0	0	0	0	0	0	0	0	0	0
hsa-mir-382	11	19	9	4	20	19	5	5	13	6	14	13	10	2	18	18	13	6	16	6	25	21	57	24	35	8	20	0	6	14	15	30	16	26	54	6	13	26	5	16	9	99	13	38	3	6	6	14	114
hsa-mir-4535	0	0	0	0	0	0	0	0	0	0	0	0	0	0	0	0	0	0	0	0	0	0	0	0	0	0	0	0	0	0	0	0	0	0	0	0	0	0	0	0	0	0	0	0	0	0	0	0	0
hsa-mir-6755	0	1	0	0	1	1	0	0	2	0	4	1	0	2	0	1	1	0	0	0	2	0	2	2	5	0	1	0	0	0	1	1	2	0	0	0	0	1	0	2	1	1	0	1	1	0	1	0	4
hsa-mir-558	0	0	0	0	0	0	0	0	0	0	0	0	0	0	0	0	0	0	0	0	0	0	0	0	0	0	0	0	0	0	0	0	0	0	0	0	0	0	0	0	0	0	0	0	0	0	0	0	0
hsa-mir-3620	0	1	0	1	0	0	0	0	0	0	0	0	0	0	0	0	0	0	1	0	0	0	0	0	0	0	0	0	0	0	0	0	0	0	2	0	0	0	1	0	0	1	0	0	0	0	1	0	1
hsa-mir-21	87632	64262	48523	48621	212399	136504	107899	140072	69568	54250	270131	112490	61842	31891	46308	196353	68641	58011	211970	40712	151082	101646	208845	59084	79984	73588	250197	27970	67447	153842	150146	433854	95574	144707	592800	29414	120244	50037	28619	111500	24577	590304	199416	79679	103966	49836	62558	82092	566638
hsa-mir-541	0	1	0	0	2	0	0	0	0	0	1	0	1	0	0	1	0	0	1	0	0	1	2	2	1	0	0	0	0	1	0	1	1	0	3	0	1	1	0	0	0	6	1	1	0	0	1	0	4
hsa-mir-5684	1	2	0	0	1	0	0	1	0	0	2	0	0	0	2	2	0	3	0	3	0	0	0	0	0	1	1	0	1	0	0	0	0	0	1	0	0	0	0	0	0	0	0	1	1	0	0	1	2
hsa-mir-888	0	2	0	2	0	4	0	1	7	4	0	0	0	1	2	0	2	0	0	0	8	1	3	12	2	0	9	1	1	0	0	0	2	10	0	1	1	3	0	1	0	0	1	2	1	1	2	2	2
hsa-mir-1909	0	0	0	0	0	1	0	0	0	0	0	0	1	0	0	0	0	0	0	0	0	0	0	0	0	0	1	0	0	0	0	0	0	0	0	0	0	0	0	0	0	0	0	0	0	0	0	0	0
hsa-mir-3683	0	0	0	0	0	0	0	0	0	0	0	0	0	0	0	0	0	0	0	0	0	0	0	0	0	0	0	0	0	0	0	0	0	0	0	0	0	0	0	0	0	0	0	1	0	0	0	0	0
hsa-mir-4446	0	0	0	0	0	0	0	0	0	0	0	0	0	0	0	0	0	0	0	0	0	0	0	0	0	0	0	0	0	0	0	0	0	0	0	0	0	0	0	0	0	0	1	0	0	0	0	0	0
hsa-mir-6773	0	0	1	0	0	1	0	0	0	0	0	0	1	0	0	0	0	0	0	0	0	0	0	0	1	0	0	0	0	0	0	0	0	0	0	0	0	0	0	0	0	0	0	1	2	0	0	0	0
hsa-mir-4650-2	0	0	0	0	0	0	0	0	0	0	0	0	0	0	0	0	0	0	0	0	0	0	0	0	0	0	0	0	0	0	0	0	1	0	0	0	0	0	0	0	0	0	0	0	0	0	0	0	0
hsa-mir-1238	0	1	0	0	0	0	0	0	3	0	0	0	0	0	0	0	0	0	0	0	0	0	0	0	0	0	0	0	0	0	1	0	1	0	0	0	0	0	1	0	0	0	0	0	0	0	0	0	0
hsa-mir-5689	0	0	0	0	0	0	0	0	0	0	0	0	0	0	0	0	0	0	0	0	0	0	0	0	0	0	0	0	0	0	0	0	0	0	0	0	0	0	0	0	0	0	0	0	0	0	0	0	0
hsa-mir-657	0	0	0	0	0	0	0	0	0	0	0	0	0	0	0	0	0	0	0	0	0	0	0	0	0	0	0	0	0	0	0	0	0	0	0	0	0	0	0	0	0	0	0	0	0	0	0	0	0
hsa-mir-9-3	5604	658	185	436	688	1024	4604	3777	1402	424	3861	1272	5698	597	1143	7396	12497	3740	1547	6433	870	4949	1996	539	1265	4438	6528	4601	2946	444	6416	450	1362	751	4449	637	4330	845	3131	1503	1729	553	3037	686	2254	584	1653	1333	746
hsa-mir-6751	0	0	0	1	0	0	1	0	1	1	1	0	0	0	0	1	1	0	0	0	1	1	0	0	0	0	0	0	0	0	0	0	0	0	0	0	0	0	0	1	1	1	0	0	0	0	0	1	1
hsa-mir-564	0	1	0	0	0	0	0	0	0	0	0	0	0	0	0	0	0	0	0	0	0	0	1	0	0	0	1	0	0	0	0	0	0	0	0	0	0	0	1	0	0	0	0	0	0	0	0	0	0
hsa-mir-4531	0	0	0	0	0	0	0	0	0	0	0	0	0	0	0	0	0	0	0	0	0	0	0	0	0	0	0	0	0	0	0	0	0	0	0	0	0	0	0	0	0	0	0	0	0	0	0	0	0
hsa-mir-4747	0	0	0	0	0	0	0	0	0	0	0	0	0	0	0	0	0	0	0	0	0	0	0	0	0	0	0	0	0	0	0	0	0	0	0	0	0	0	0	0	0	0	0	0	0	0	0	0	0
hsa-mir-1285-2	0	0	0	0	0	0	0	0	0	0	0	0	0	0	0	0	0	0	0	0	0	0	0	0	0	0	0	0	0	0	0	0	0	0	0	0	0	0	0	0	0	0	0	0	0	0	0	0	0
hsa-mir-3118-2	0	0	0	0	0	0	0	0	0	0	0	0	0	0	0	0	0	0	0	0	0	0	0	0	0	0	0	0	0	0	0	0	0	0	0	0	0	0	0	0	0	0	0	0	0	0	0	0	0
hsa-mir-4802	0	2	0	0	0	2	0	0	2	0	1	0	0	2	1	3	1	0	0	0	1	1	1	1	1	1	0	0	0	0	0	1	0	0	0	0	1	1	0	1	0	1	0	0	1	2	0	0	0
hsa-mir-3146	0	0	0	0	0	0	1	0	0	0	0	1	0	0	0	0	0	0	1	0	0	0	0	0	0	0	0	0	0	0	0	0	0	0	0	0	0	0	0	0	0	0	0	0	0	0	0	0	0
hsa-mir-8067	0	0	0	0	0	0	0	0	0	0	0	0	0	0	0	0	0	0	0	0	0	0	0	0	0	0	0	0	0	0	0	0	0	0	0	0	0	0	0	0	0	0	0	0	0	0	0	0	0
hsa-mir-548f-3	0	0	0	0	0	0	0	0	0	0	0	0	0	0	0	0	0	0	0	0	0	0	0	0	0	0	0	0	0	0	0	0	0	0	0	0	0	0	0	0	0	0	0	0	0	0	0	0	0
hsa-mir-4644	0	0	0	0	0	0	0	0	0	0	0	0	0	1	0	0	0	0	0	0	0	0	0	0	0	0	0	0	0	0	0	1	0	0	0	0	0	0	0	0	0	0	0	0	0	0	0	0	0
hsa-mir-3141	0	0	0	0	0	0	0	0	0	0	0	0	0	0	0	0	0	0	0	0	0	0	0	0	0	0	0	0	0	0	0	0	0	0	0	0	0	0	0	0	0	0	0	0	0	0	0	0	0
hsa-mir-4650-1	0	0	0	0	0	0	0	0	0	0	0	0	0	0	0	0	0	0	0	0	0	0	0	0	0	0	0	0	0	0	0	0	0	0	0	0	0	0	0	0	0	0	0	0	0	0	0	0	0
hsa-mir-454	15	15	4	13	10	16	16	11	13	15	17	23	15	6	18	29	26	7	20	21	28	37	32	19	20	26	30	6	15	19	25	39	19	16	36	7	23	17	7	14	11	28	34	15	10	16	17	10	32
hsa-mir-95	2	5	7	11	13	16	5	5	15	5	3	27	1	8	16	16	7	3	9	6	50	9	14	11	11	6	9	5	5	11	6	21	15	26	11	8	7	11	2	8	4	24	10	7	10	3	5	12	28
hsa-mir-124-3	0	2	1	0	1	0	0	0	1	0	0	5	0	0	1	0	0	0	0	0	4	2	2	2	0	0	3	0	0	0	0	2	1	2	0	1	0	4	0	2	1	0	0	0	0	1	2	1	2
hsa-mir-6756	0	0	0	0	0	0	0	0	0	0	0	0	0	0	0	0	0	0	0	0	0	0	0	0	0	0	1	0	0	0	0	0	0	0	0	0	0	0	0	0	0	0	0	0	0	0	0	0	0
hsa-mir-5681b	0	0	0	0	0	0	0	0	0	0	0	0	0	0	0	0	0	0	0	0	0	0	0	0	0	0	0	0	0	0	0	0	0	0	0	0	0	0	0	0	0	0	0	0	0	0	0	0	0
hsa-mir-3978	0	0	0	0	0	0	0	0	0	0	0	0	0	0	0	0	0	0	0	0	0	0	0	0	0	0	0	0	0	0	0	0	0	0	0	0	0	0	0	0	0	0	0	0	0	0	0	0	0
hsa-mir-6777	1	0	0	1	0	0	0	0	0	0	0	1	1	0	1	0	0	0	0	0	1	1	0	0	0	0	1	1	0	0	1	0	0	1	0	0	1	1	0	0	0	0	0	0	1	0	0	0	0
hsa-mir-8054	0	0	0	0	0	0	0	0	0	0	0	0	0	0	0	0	0	0	0	0	0	0	0	0	0	0	0	0	0	0	0	0	0	0	0	0	0	0	0	0	0	0	0	0	0	0	0	0	0
hsa-mir-2054	0	0	0	0	0	0	0	0	0	0	0	0	0	0	0	0	0	0	0	0	0	0	0	0	0	0	0	0	0	0	0	0	0	0	0	0	0	0	0	0	0	0	0	0	0	0	0	0	0
hsa-mir-1285-1	0	0	0	0	0	0	0	0	0	0	0	0	0	0	0	0	0	0	0	0	0	0	0	0	0	0	0	0	0	0	0	0	0	0	0	0	0	0	0	0	0	0	0	0	0	0	0	0	0
hsa-mir-4666a	0	0	0	0	0	0	0	0	0	0	0	0	0	0	0	0	0	0	0	0	0	0	0	0	0	0	0	0	0	0	0	0	0	0	1	0	0	0	0	0	0	0	0	0	0	0	0	0	0
hsa-mir-3118-1	0	0	0	0	0	0	0	0	0	0	0	0	0	0	0	0	0	0	0	0	0	0	0	0	0	0	0	0	0	0	0	0	0	0	0	0	0	0	0	0	0	0	0	0	0	0	0	0	0
hsa-mir-4445	0	0	0	0	0	1	0	0	0	0	0	0	0	0	0	0	0	0	0	0	0	0	0	0	0	1	1	0	0	0	0	0	0	0	0	0	0	0	0	0	2	0	0	0	0	0	0	0	0
hsa-mir-605	0	4	1	0	0	1	0	1	1	1	0	0	4	2	1	0	0	1	2	0	1	0	1	1	1	1	1	0	1	1	1	2	1	0	0	0	1	0	2	4	1	1	1	2	1	0	1	1	3
hsa-mir-6768	0	0	0	0	0	0	0	0	0	0	0	0	0	0	0	0	0	0	0	0	0	0	0	0	0	0	0	0	0	0	0	0	0	0	0	0	0	0	0	0	0	0	0	0	0	0	0	0	0
hsa-mir-124-1	0	3	1	3	0	1	0	0	3	1	0	4	0	0	4	0	0	0	0	0	2	1	1	4	1	1	1	0	0	0	0	2	1	1	0	1	0	3	1	0	0	0	0	0	0	1	1	1	3
hsa-let-7a-3	36732	18064	8400	11273	21832	31754	34648	47904	27638	10979	33326	51772	62750	20738	20256	53921	60392	31428	37344	53070	40785	42629	35460	17860	20670	31887	47529	29423	44076	24135	39797	24867	44715	18048	50812	26168	29083	13629	15889	41406	13634	32000	41101	24199	35014	7034	18139	37018	35966
hsa-mir-6831	0	0	0	0	0	0	0	0	0	0	0	0	0	0	0	0	0	0	0	0	0	0	0	0	0	0	0	0	0	0	0	0	0	0	0	0	0	0	0	0	0	0	0	0	0	0	0	0	1
hsa-mir-7112	0	0	0	0	1	3	1	1	0	1	0	1	1	1	0	0	0	0	0	0	0	2	0	0	0	0	0	0	1	0	0	0	0	0	3	0	0	0	0	0	2	0	0	0	1	0	0	1	0
hsa-mir-4700	0	0	0	0	0	0	0	0	0	0	0	0	0	0	0	0	0	0	0	0	0	0	0	0	0	0	0	0	0	0	0	0	0	0	1	0	0	0	0	0	0	0	0	2	1	0	0	0	0
hsa-mir-6502	0	1	0	0	2	1	1	0	2	0	1	0	0	0	0	1	1	0	1	2	1	1	0	0	0	0	1	0	1	0	0	1	0	1	2	1	0	1	0	1	0	1	2	0	3	0	1	0	2
hsa-mir-539	9	21	7	6	25	47	7	11	15	6	16	10	17	4	29	8	10	10	24	9	50	56	69	44	80	3	18	2	8	20	9	27	27	29	56	10	21	35	8	16	6	113	17	62	3	27	22	16	105
hsa-mir-8078	0	0	0	0	0	0	0	0	0	0	0	0	0	0	0	0	0	0	0	0	0	0	0	0	0	0	0	0	0	0	0	0	0	0	0	0	0	0	0	0	0	0	0	0	0	0	0	0	0
hsa-mir-6836	0	0	0	0	0	0	0	0	0	0	0	0	0	0	0	0	0	0	0	0	1	0	0	0	0	0	0	0	0	0	0	0	0	0	0	0	0	0	0	0	0	0	0	0	0	0	0	0	0
hsa-mir-4329	0	0	0	0	0	0	0	0	0	0	0	0	0	0	0	0	0	0	0	0	0	0	0	0	0	0	0	0	0	0	0	0	0	0	0	0	0	0	0	0	0	0	0	0	0	0	0	0	0
hsa-mir-6125	0	0	0	0	0	0	0	0	1	0	0	1	0	1	0	0	0	0	0	0	1	0	1	1	0	1	1	2	0	0	2	2	0	1	0	0	0	1	0	0	0	1	0	1	0	0	1	0	1
hsa-mir-4670	0	0	0	0	0	0	0	0	1	0	0	0	0	0	0	0	0	0	0	0	0	0	0	0	0	1	0	0	0	0	0	0	0	0	0	0	0	0	0	0	0	0	1	1	0	0	0	0	0
hsa-mir-192	3224	54751	16207	35766	23522	68710	1263	2476	108257	23495	2633	78899	3378	51093	71431	4268	2149	1390	8492	2274	54209	43651	68553	61249	54832	16767	92960	807	7226	27895	1377	23156	70126	34944	2784	37087	12478	67112	729	46049	31259	29463	2698	55968	3022	25119	34555	56107	27770
hsa-mir-4718	0	0	0	0	0	0	0	0	0	0	0	0	0	0	0	0	0	0	0	0	0	0	0	0	0	0	0	0	0	0	0	0	0	0	0	0	0	0	0	0	0	0	0	0	0	0	0	0	0
hsa-mir-487b	4	9	5	3	11	3	3	6	3	8	5	5	4	1	13	8	5	3	10	3	13	13	28	14	23	4	1	1	2	5	4	23	6	17	20	2	8	20	2	3	2	52	5	18	1	4	4	5	47
hsa-mir-6859-3	0	0	0	0	0	0	0	0	0	0	0	0	0	0	0	0	0	0	0	0	0	0	0	0	0	0	0	0	0	0	0	0	0	0	0	0	0	0	0	0	0	0	0	0	0	0	0	0	0
hsa-mir-6889	0	0	1	0	0	0	0	0	0	0	0	0	0	0	0	0	0	0	0	0	0	0	0	0	0	0	0	0	0	0	0	0	0	0	0	0	0	0	0	0	0	0	0	0	0	0	0	0	0
hsa-mir-99a	2162	3080	1503	2050	1892	2762	1669	2314	4348	1144	2241	3052	3736	1863	3895	3229	3167	1668	2148	3086	3094	3657	3039	2822	2637	2563	8657	1441	2630	1818	1865	1654	3087	2892	3014	1310	2712	3145	1350	1811	2997	3265	2329	3417	1421	1029	1841	1874	4287
hsa-mir-3120	0	0	0	0	0	0	0	0	0	0	0	0	0	0	0	0	0	0	0	0	0	0	0	0	0	0	0	0	0	0	0	0	0	0	0	0	0	0	0	0	0	0	0	0	0	0	0	0	0
hsa-mir-1972-2	0	0	0	0	0	0	0	0	0	0	0	0	0	0	0	0	0	0	0	0	0	0	0	0	0	0	0	0	0	0	0	0	0	0	0	0	0	0	0	0	0	0	0	0	0	0	0	0	0
hsa-mir-6848	1	0	0	0	0	0	0	0	0	0	0	0	0	0	0	0	0	0	0	0	0	0	0	0	0	0	0	0	0	0	0	0	0	1	0	0	0	0	0	0	0	0	0	0	0	0	0	0	0
hsa-mir-6501	0	0	0	0	0	0	0	0	0	0	0	0	1	0	0	0	3	0	0	0	1	0	0	0	0	0	0	0	0	0	0	0	0	0	0	1	0	0	0	0	0	0	0	0	0	0	0	0	0
hsa-mir-6850	1	0	0	0	0	0	0	0	0	0	0	0	0	0	0	0	0	0	0	0	0	0	0	0	0	0	0	0	0	0	0	0	0	0	0	0	0	0	0	0	0	0	0	0	0	0	0	0	0
hsa-mir-4290	0	0	0	0	0	0	0	0	0	0	0	0	0	0	0	0	0	0	0	0	0	0	0	0	0	0	0	0	0	0	0	0	0	0	0	0	0	0	0	0	0	0	0	0	0	0	0	0	0
hsa-mir-3183	0	0	0	0	0	0	0	0	0	0	0	0	0	0	0	0	0	0	0	0	1	0	0	0	0	0	0	0	0	0	0	0	1	0	0	0	0	0	0	0	0	0	0	0	0	0	0	0	0
hsa-mir-6832	0	0	0	0	0	0	0	0	0	0	0	0	0	0	0	1	0	0	0	0	0	0	0	0	0	0	0	0	0	0	0	0	0	0	0	0	0	0	0	0	0	0	0	0	0	0	0	0	0
hsa-mir-7111	0	0	0	0	0	0	0	0	0	0	0	0	0	0	0	1	0	0	0	0	0	0	0	0	0	0	0	0	0	0	0	0	0	0	0	0	0	0	0	0	0	0	0	0	0	0	0	0	0
hsa-mir-6165	0	0	0	0	0	0	0	0	0	0	0	0	0	0	0	0	0	0	0	0	0	0	0	0	0	0	0	0	0	0	0	0	0	0	0	0	0	0	0	0	0	0	0	0	0	0	0	0	0
hsa-mir-6724-2	0	0	0	0	0	0	0	0	0	0	0	0	0	0	0	0	0	0	0	0	0	0	0	0	0	0	0	0	0	0	0	0	0	0	0	0	0	0	0	0	0	0	0	0	0	0	0	0	0
hsa-mir-4287	0	0	0	0	0	0	0	0	0	0	0	0	0	0	0	0	0	0	0	0	0	0	0	0	0	0	0	0	0	0	0	0	0	0	0	0	0	0	0	0	0	0	0	0	0	0	0	0	0
hsa-mir-4785	0	0	0	0	0	0	0	0	0	0	0	0	0	0	1	0	0	0	0	0	0	0	0	0	0	0	1	0	0	0	0	0	0	0	0	0	1	0	0	0	0	0	0	0	0	0	0	0	0
hsa-mir-573	0	0	0	0	0	0	0	0	0	0	0	0	0	0	0	0	0	0	0	0	0	0	0	0	0	0	0	0	1	0	0	0	0	0	0	0	0	0	0	0	0	0	0	0	0	0	1	0	0
hsa-mir-4637	0	0	0	0	0	0	0	0	0	0	0	0	0	0	0	0	0	0	0	0	0	0	0	0	0	0	0	0	0	0	0	0	0	0	0	0	0	0	0	0	0	0	0	0	0	0	0	0	0
hsa-mir-27b	3706	5586	2960	3791	2098	3390	5544	3581	7245	2822	2837	8702	4614	2972	7504	7093	5751	2695	1660	4403	12143	4646	4630	5348	4387	3354	13317	2814	4388	3011	4652	6667	4522	6050	4781	1890	2568	6230	1812	2894	3856	5656	5580	5340	3030	1426	2823	2669	6863
hsa-mir-1324	0	0	0	0	0	0	0	0	0	0	0	0	0	0	0	0	0	0	0	0	0	0	0	0	0	0	0	0	0	0	0	0	0	0	0	0	0	0	0	0	0	0	0	0	0	0	0	0	0
hsa-let-7c	8038	5460	2578	3374	6011	4699	6677	7351	8035	2430	9112	9246	12558	4861	7143	11233	12149	5262	9088	9265	8697	9398	7562	5458	6169	7239	13063	5381	8431	4169	6504	4478	9052	4870	12002	5085	7292	4513	4008	6018	5688	8944	7360	7754	6197	1806	4397	6524	11272
hsa-mir-329-2	0	0	1	1	1	1	2	0	0	0	0	0	2	1	0	1	1	0	2	0	1	1	0	2	2	0	0	0	1	1	0	1	0	2	2	0	1	1	0	2	0	1	0	0	0	0	0	0	1
hsa-mir-665	0	1	0	3	0	1	1	1	1	0	0	0	0	0	3	1	0	0	0	2	4	1	1	2	5	1	2	0	0	3	0	1	2	0	3	1	0	3	0	0	2	5	1	1	0	0	2	1	2
hsa-mir-3713	0	0	0	0	0	0	0	0	0	0	0	0	0	0	0	0	0	0	0	0	0	0	0	0	0	0	0	0	0	0	0	0	0	0	0	0	0	0	0	0	0	0	0	0	0	0	0	0	0
hsa-mir-4734	0	1	0	0	0	1	0	0	0	1	0	0	0	0	0	0	0	0	0	0	0	0	0	0	0	0	0	0	0	0	0	0	0	0	0	0	1	0	0	0	0	0	0	0	0	0	0	0	0
hsa-mir-6506	1	0	0	0	0	0	2	0	0	0	1	0	0	0	1	1	0	0	0	0	0	0	0	0	0	1	0	0	0	0	1	0	0	0	0	0	0	0	0	0	0	0	0	0	0	0	0	0	0
hsa-mir-4487	0	0	0	0	0	0	1	0	0	1	0	0	0	0	0	0	0	0	0	0	0	0	0	0	0	0	0	0	0	0	0	0	0	0	0	0	0	0	0	0	0	0	0	0	1	0	0	0	0
hsa-mir-196b	4640	1814	922	1215	1933	1713	2152	2044	2172	1001	4627	3342	2632	1219	1362	5135	4856	3113	3427	4204	3810	3133	2408	1925	1748	2204	4117	1109	2599	1876	2087	2985	3034	2147	7411	1021	1758	1835	892	1868	1012	5129	4292	2292	2590	640	1161	2140	6980
hsa-mir-335	139	128	77	49	198	112	203	110	112	97	121	300	154	89	112	219	262	107	97	207	381	193	170	122	129	93	178	117	118	160	247	220	157	225	178	61	132	80	79	219	63	252	271	94	91	65	81	157	250
hsa-mir-3619	0	0	0	0	0	0	1	1	0	0	0	0	0	0	0	0	0	0	0	0	0	0	1	1	0	0	0	0	0	0	0	0	0	2	0	1	0	0	0	0	0	5	1	1	1	0	0	0	0
hsa-mir-6724-1	0	0	0	0	0	0	0	0	0	0	0	0	0	0	0	0	0	0	0	0	0	0	0	0	0	0	0	0	0	0	0	0	0	0	0	0	0	0	0	0	0	0	0	0	0	0	0	0	0
hsa-mir-499b	0	0	0	0	0	0	0	0	0	0	0	0	0	0	0	0	0	0	0	0	0	0	0	0	0	0	0	0	0	0	0	0	0	0	0	0	0	0	0	0	0	0	0	0	0	0	0	0	0
hsa-mir-6728	0	0	0	0	0	0	0	0	1	0	0	0	0	0	0	0	0	0	0	0	1	0	0	0	0	0	0	0	0	0	0	0	0	0	0	0	0	0	0	0	0	0	0	1	0	0	0	0	0
hsa-mir-4490	0	0	0	0	0	0	0	0	0	0	0	0	0	0	0	0	0	0	0	0	0	0	0	0	0	0	0	0	0	0	0	0	0	0	0	0	0	0	0	0	0	0	0	0	0	0	0	0	0
hsa-mir-1972-1	0	0	0	0	0	0	0	0	0	0	0	0	0	0	0	0	0	0	0	0	0	0	0	0	0	0	0	0	0	0	0	0	0	0	0	0	0	0	0	0	0	0	0	0	0	0	0	0	0
hsa-mir-3927	1	0	0	0	0	0	0	0	0	0	0	1	0	0	0	0	0	0	0	0	0	0	0	0	0	0	0	0	0	0	0	0	0	0	0	0	0	0	0	0	0	0	0	0	0	0	0	0	0
hsa-mir-4517	0	0	0	0	0	0	0	0	0	0	0	0	0	0	0	0	0	0	0	0	0	0	0	0	0	0	0	0	0	0	0	0	0	0	0	0	0	0	0	0	0	0	0	0	0	0	0	0	0
hsa-mir-676	2	3	1	2	3	6	2	5	5	2	1	5	2	5	3	5	5	4	2	7	4	4	2	4	2	0	8	0	1	1	1	5	8	3	2	1	1	6	1	8	2	3	0	1	2	1	1	2	4
hsa-mir-6780b	0	0	0	0	0	0	0	0	1	0	0	0	0	1	0	0	0	0	0	0	0	0	0	0	0	0	2	0	0	0	0	0	1	0	0	0	0	0	0	0	0	0	0	0	0	0	0	1	1
hsa-mir-302d	0	0	0	0	0	0	1	0	0	0	0	0	0	0	0	0	0	0	0	0	1	0	0	0	0	0	0	0	1	0	1	0	0	0	0	0	0	0	0	0	0	0	0	1	0	0	1	0	0
hsa-mir-4662a	88	128	68	60	55	279	87	44	179	98	54	227	66	101	150	130	43	34	23	68	209	93	161	118	126	39	333	62	67	96	95	135	110	118	136	28	59	85	39	47	57	142	71	182	24	39	112	121	146
hsa-mir-3926-2	2	0	1	0	0	1	1	0	1	0	3	0	0	0	0	6	1	0	2	0	4	2	1	0	0	0	2	1	1	0	3	0	0	2	1	0	0	1	0	0	0	1	2	0	3	1	0	1	4
hsa-mir-520d	0	0	0	0	0	0	0	0	0	0	0	0	0	0	0	0	0	0	0	0	0	0	0	0	0	0	0	0	0	0	0	0	0	0	0	0	0	0	0	0	0	0	0	0	0	0	0	0	0
hsa-mir-585	0	2	2	1	0	0	1	8	10	3	13	8	21	11	3	27	6	7	8	9	4	0	0	3	1	7	23	1	8	3	8	2	6	1	9	4	0	12	3	7	5	12	4	5	11	3	3	1	16
hsa-mir-4801	0	0	0	0	0	0	0	0	0	0	0	0	0	0	0	0	0	0	0	0	0	0	0	0	0	0	0	0	0	0	0	0	0	0	0	0	0	0	0	0	0	0	0	0	0	0	0	0	0
hsa-mir-143	78082	119344	61992	75979	158819	155456	102459	184810	185855	85398	78820	291480	435739	80011	78731	223115	161581	131271	276916	171305	272852	212284	203275	82370	98285	105968	471238	60869	187209	140918	158922	128671	194990	135987	366287	93246	367766	117785	51236	316445	82118	251890	147989	165367	77820	49247	79245	120007	228240
hsa-mir-6730	1	1	0	1	0	0	3	0	4	0	2	3	1	2	2	1	0	0	0	0	1	3	2	1	0	0	2	0	0	0	2	0	3	1	2	1	1	1	0	1	2	0	0	3	1	1	0	0	0
hsa-mir-6752	0	0	0	0	0	0	0	0	0	0	0	0	0	0	0	0	0	0	0	0	0	0	0	1	0	0	0	0	0	0	0	0	0	0	0	0	0	0	0	0	0	1	0	0	0	0	0	0	0
hsa-mir-4532	0	0	0	0	0	0	0	0	0	0	0	0	0	0	0	0	0	0	0	0	0	0	0	0	0	0	0	0	0	0	0	0	0	0	0	0	0	0	0	0	0	0	0	0	0	0	0	0	0
hsa-mir-374a	600	790	397	492	1325	2283	1246	1115	1395	662	776	1904	1644	538	1348	1044	2048	738	960	1294	1760	2306	2489	1162	657	922	5146	664	1550	1393	1479	1766	1350	984	2097	399	1054	1030	742	1530	785	2761	1423	1510	488	770	1281	1509	2169
hsa-mir-7977	0	0	0	0	0	0	0	0	0	0	0	0	0	0	0	0	0	0	0	0	0	0	0	0	0	0	0	0	0	0	0	0	0	0	0	0	0	0	0	0	0	0	0	0	0	0	0	0	0
hsa-mir-6074	0	0	0	0	0	0	0	0	0	0	0	0	0	0	0	0	0	0	0	0	0	0	0	0	0	0	0	0	0	0	0	0	0	0	0	0	0	0	0	0	0	0	0	0	0	0	0	0	0
hsa-mir-1273f	0	0	0	0	0	0	0	0	0	0	0	0	0	0	0	0	0	0	0	0	0	0	0	0	0	0	0	0	0	0	0	0	0	0	0	0	0	0	0	0	0	0	0	0	0	0	0	0	0
hsa-mir-3142	0	0	0	0	0	0	0	0	0	0	0	0	0	0	0	0	0	0	0	0	0	0	0	0	0	0	0	0	0	0	0	0	0	0	0	0	0	0	0	0	0	0	0	0	0	0	0	0	0
hsa-mir-3138	0	0	0	0	1	0	0	0	0	0	1	0	0	0	0	0	1	0	1	0	0	0	0	0	0	0	0	0	0	0	0	0	0	0	0	0	1	1	0	0	0	1	0	0	0	0	0	0	0
hsa-mir-5089	0	0	0	0	0	0	0	0	0	0	0	0	0	0	0	0	0	0	1	0	0	0	0	0	0	0	1	0	0	0	0	0	0	0	0	0	0	1	0	0	0	0	0	0	0	0	0	0	0
hsa-mir-504	0	7	7	5	0	2	1	4	12	2	3	6	5	1	5	7	5	2	6	5	10	8	2	9	7	4	8	2	3	3	1	8	10	12	4	0	4	5	0	0	3	11	2	11	2	4	4	3	16
hsa-mir-23a	4589	4645	3340	2162	2863	3047	4259	4608	5744	1949	6248	4289	6114	2173	3897	8548	5771	3268	4198	4918	6652	5860	4027	2606	3272	3829	11213	2729	4723	3085	4707	4522	4378	4576	9011	1745	4599	4324	3358	3340	3560	7929	5724	6642	3719	1038	2331	3279	9084
hsa-mir-1246	0	0	0	0	0	0	0	0	0	0	0	0	0	0	0	0	0	0	0	0	0	0	0	0	0	0	0	0	0	0	0	0	0	0	0	0	0	0	0	0	0	0	0	0	0	0	0	0	0
hsa-mir-130b	24	23	17	13	6	7	18	14	14	11	26	27	9	11	18	28	23	12	10	10	17	6	19	17	15	7	21	11	16	13	12	35	18	24	66	7	20	20	7	12	7	43	32	23	14	9	8	13	64
hsa-mir-6817	0	0	0	0	0	0	0	0	1	0	0	0	0	0	0	0	0	0	0	0	0	1	0	0	0	0	0	0	0	0	0	0	0	0	0	0	0	0	0	0	0	0	0	0	0	0	0	0	0
hsa-mir-3926-1	0	2	1	1	0	0	1	0	0	1	1	1	1	0	0	0	1	2	0	1	1	0	0	0	0	1	3	0	1	0	0	0	0	3	2	0	1	0	1	0	0	3	2	0	1	0	0	0	3
hsa-mir-708	16	61	39	110	111	300	59	106	334	143	43	216	94	168	240	117	53	41	96	56	142	201	286	189	247	162	516	43	77	132	77	181	263	125	116	102	105	296	28	119	191	273	99	209	95	79	187	153	202
hsa-mir-1302-7	0	0	0	0	0	0	0	0	0	0	0	0	0	0	0	0	0	0	0	0	0	0	0	0	0	0	0	0	0	0	0	0	0	0	0	0	0	0	0	0	0	0	0	0	0	0	0	0	0
hsa-mir-133a-1	5	11	4	12	15	7	7	15	39	14	7	22	52	4	11	16	6	13	40	8	16	21	16	13	15	13	29	5	15	13	17	10	25	11	61	19	62	23	3	19	28	31	15	22	3	3	7	10	18
hsa-mir-4680	0	0	0	0	0	0	0	0	0	0	0	1	0	0	0	0	0	0	0	0	0	0	0	0	0	0	0	0	0	0	0	0	0	0	0	0	0	0	0	0	0	0	0	0	0	0	0	0	0
hsa-mir-6892	5	5	1	1	3	1	6	4	3	0	5	1	4	5	4	10	3	10	4	6	5	0	2	4	1	9	7	3	5	3	16	5	6	3	13	0	3	3	1	2	2	21	9	5	6	0	1	3	13
hsa-mir-4729	0	0	0	0	0	0	0	0	0	0	0	0	0	0	0	0	0	0	0	0	0	0	0	0	0	0	0	0	0	0	0	0	0	0	0	0	0	0	0	0	0	0	0	0	0	0	0	0	0
hsa-mir-4252	0	0	0	0	0	0	0	0	0	0	0	0	0	0	0	0	0	0	0	0	0	0	0	0	0	0	0	0	0	0	0	0	0	0	0	0	0	0	0	0	0	0	0	0	0	0	0	0	0
hsa-mir-936	0	0	0	0	0	0	0	0	0	0	0	0	0	0	0	0	0	0	0	0	0	0	0	0	0	0	0	0	0	0	0	0	0	0	0	0	0	0	0	0	0	0	0	0	0	0	0	0	0
hsa-mir-320c-2	2	0	0	1	1	0	1	0	1	0	3	0	2	0	2	5	0	3	1	4	0	3	0	0	1	1	1	0	1	1	0	0	0	0	0	2	0	1	0	0	1	0	0	1	3	0	0	1	3
hsa-mir-591	0	0	0	0	0	0	0	0	0	0	0	0	0	0	0	0	0	0	0	0	0	0	0	0	0	0	0	0	0	0	0	0	0	0	0	0	0	0	0	0	0	0	0	0	0	0	0	0	0
hsa-mir-579	0	2	1	2	0	0	0	1	1	0	1	1	0	1	2	3	1	1	0	0	3	0	1	0	1	3	2	0	1	0	0	2	2	1	4	1	0	1	0	1	0	2	1	1	1	1	5	1	1
hsa-mir-7844	1	0	0	0	0	0	0	0	0	1	0	0	0	0	1	0	0	0	1	0	0	1	0	0	0	0	0	0	2	0	0	0	0	0	0	0	0	0	0	0	0	0	0	1	0	0	0	0	0
hsa-mir-4697	0	0	0	0	0	0	0	0	0	0	0	0	0	0	0	0	0	0	0	0	0	0	0	0	0	0	0	0	0	0	0	0	0	0	0	0	0	0	0	0	0	0	0	0	0	0	0	0	0
hsa-mir-223	52	191	137	83	301	170	271	259	88	102	152	121	94	78	81	283	93	33	329	65	386	124	216	110	95	135	248	48	72	209	104	524	135	241	1224	80	249	123	28	139	53	429	296	112	103	70	74	29	551
hsa-mir-6879	0	0	0	0	1	0	1	0	0	0	2	0	1	0	0	0	1	0	0	1	0	0	1	2	1	0	1	1	0	1	1	0	0	0	1	1	0	0	0	0	0	1	0	1	0	0	1	0	0
hsa-mir-493	28	16	10	7	25	17	17	21	13	6	26	21	21	8	19	33	32	19	27	17	34	35	32	29	36	8	9	9	17	11	22	43	20	30	90	12	38	12	3	23	4	105	25	39	9	9	9	24	113
hsa-mir-3118-3	0	0	0	0	0	0	0	0	0	0	0	0	0	0	0	0	0	0	0	0	0	0	0	0	0	0	0	0	0	0	0	0	0	0	0	0	0	0	0	0	0	0	0	0	0	0	0	0	0
hsa-mir-8088	0	0	0	0	0	0	0	0	0	0	0	0	0	0	0	0	0	0	0	0	0	0	0	0	0	0	0	0	0	0	0	0	0	0	0	0	0	0	0	0	0	0	0	0	0	0	0	0	0
hsa-mir-6865	0	0	0	0	0	0	0	0	0	0	0	0	0	1	0	1	0	0	0	0	0	0	0	0	0	0	0	0	0	0	0	0	0	0	0	0	0	0	0	0	0	0	0	0	0	0	0	0	0
hsa-mir-548f-2	0	0	0	0	0	0	0	0	0	0	0	0	0	0	0	0	0	0	0	0	0	0	0	0	0	0	0	0	0	0	0	0	0	0	0	0	0	0	0	0	0	0	0	0	0	0	0	0	0
hsa-mir-6132	0	0	0	1	0	0	0	0	0	0	0	0	0	0	0	2	1	0	0	0	0	0	0	1	0	0	0	0	0	0	0	1	1	0	1	0	0	0	1	0	1	0	0	0	0	0	0	0	1
hsa-mir-4318	0	0	0	0	0	0	0	0	0	0	0	0	0	0	0	0	0	0	0	0	0	0	0	0	0	0	0	0	0	0	0	0	0	0	0	0	0	0	0	0	0	0	0	0	0	0	0	0	0
hsa-mir-632	0	0	1	2	0	0	0	0	1	0	1	1	0	0	1	0	0	0	0	1	0	1	0	0	0	1	1	0	0	1	0	2	0	0	2	0	0	1	0	1	1	1	1	1	0	0	0	1	1
hsa-mir-4452	1	0	0	0	0	0	0	0	0	0	0	0	0	0	1	0	0	0	0	0	0	0	0	0	0	0	1	0	0	0	0	0	0	0	0	0	0	0	0	1	0	0	0	0	0	0	0	0	0
hsa-mir-133a-2	8	10	6	17	22	7	9	16	37	4	11	19	47	6	12	15	7	15	33	10	17	30	14	11	13	11	29	7	15	16	15	14	19	8	53	13	68	28	1	16	13	24	13	18	4	7	13	11	13
hsa-mir-4430	0	0	0	0	0	0	0	0	0	0	0	0	0	0	0	0	0	0	0	0	0	0	0	0	0	0	0	0	0	0	0	0	0	0	0	0	0	0	0	1	0	0	0	0	0	0	0	0	0
hsa-mir-5195	0	0	0	0	0	0	0	0	0	0	0	0	0	0	0	0	0	0	0	0	0	0	0	0	0	0	0	0	0	0	0	0	0	0	0	0	0	0	0	0	0	0	0	0	0	0	0	0	0
hsa-mir-155	38	202	108	77	245	81	112	129	110	162	148	137	193	48	63	384	144	71	244	115	349	193	472	76	104	143	191	42	110	252	68	631	144	206	380	52	164	55	50	173	67	286	252	117	105	47	88	70	510
hsa-mir-193a	1339	292	159	138	175	105	530	459	262	128	724	287	588	184	193	789	690	722	277	447	349	391	183	183	237	224	466	355	524	215	463	271	269	276	1157	153	262	224	236	198	150	538	582	314	331	86	143	209	729
hsa-mir-518e	0	0	0	0	0	0	0	0	0	0	0	0	0	0	0	0	0	0	0	0	0	0	0	0	0	0	0	0	0	0	0	0	0	0	0	0	0	0	0	0	0	0	0	0	0	0	0	0	0
hsa-mir-320c-1	0	2	0	0	0	0	1	1	0	0	1	2	0	0	1	1	0	0	0	1	1	1	0	0	2	1	3	0	2	2	0	0	0	0	2	1	1	0	0	1	0	0	1	1	0	0	0	0	0
hsa-mir-548f-1	0	0	0	0	0	0	0	0	0	0	0	0	0	0	0	0	0	0	0	0	0	0	0	0	0	0	0	0	0	0	0	0	0	0	0	0	0	0	0	0	0	0	0	0	0	0	0	0	0
hsa-mir-4300	0	0	0	0	0	0	0	0	0	0	0	0	0	0	0	0	0	0	0	0	0	0	0	0	0	0	0	0	0	0	0	0	0	0	0	0	0	0	0	0	0	0	0	0	0	0	0	0	0
hsa-mir-3668	0	0	0	0	0	0	0	0	0	0	0	0	0	0	0	0	0	0	0	0	0	0	0	0	0	0	0	0	0	0	0	0	0	0	0	0	0	0	0	0	0	0	0	0	0	0	0	0	0
hsa-mir-362	29	199	56	152	87	494	254	342	327	178	56	262	254	302	447	282	233	39	33	166	242	827	534	254	396	336	631	104	225	152	137	138	372	187	22	149	175	323	112	105	415	78	354	216	152	181	460	177	75
hsa-mir-488	0	0	0	0	0	0	0	0	0	0	0	0	0	0	0	0	0	0	0	0	1	0	1	0	0	0	0	0	0	0	0	0	0	1	0	0	0	0	0	0	0	0	0	0	0	0	0	0	0
hsa-mir-5580	0	0	0	0	0	0	0	0	0	0	0	1	0	0	0	0	0	0	1	0	0	0	0	1	0	0	0	1	0	0	0	0	0	0	0	0	0	0	0	0	0	1	0	0	0	0	0	0	0
hsa-mir-4794	0	0	0	0	0	0	0	0	0	0	0	0	0	0	0	0	0	0	0	0	0	0	0	0	0	0	0	0	0	0	1	0	0	0	0	0	0	0	0	0	0	0	0	0	0	0	0	0	0
hsa-mir-6511b-1	4	5	3	1	5	0	5	2	7	3	4	2	5	6	8	10	4	10	1	2	6	7	2	5	2	2	3	3	1	2	4	2	4	0	7	7	3	6	1	6	7	7	6	9	1	1	2	6	4
hsa-mir-6803	0	1	0	0	1	0	1	0	3	0	1	3	1	4	1	1	5	1	0	1	2	2	0	0	4	1	0	0	0	2	0	2	2	2	0	0	1	1	2	0	0	1	1	2	0	0	1	1	2
hsa-mir-770	0	0	0	0	0	0	0	0	0	0	1	0	0	0	0	0	0	0	1	0	0	1	0	0	0	0	1	0	0	0	1	1	0	0	0	0	0	0	0	1	0	0	0	1	0	0	0	0	0
hsa-mir-1197	0	0	0	0	0	0	0	0	0	0	0	0	0	0	0	0	0	0	1	0	0	0	0	0	0	0	0	0	0	0	0	1	0	0	0	0	0	0	0	0	0	2	0	0	1	0	0	0	0
hsa-mir-6787	0	0	0	0	0	0	0	0	0	0	0	0	0	0	0	0	0	0	0	0	0	0	0	0	0	0	0	0	0	0	0	0	0	0	0	0	0	0	0	0	0	0	0	0	0	0	0	0	0
hsa-mir-7159	0	0	0	0	0	0	0	0	0	0	0	0	0	0	0	0	0	0	0	0	0	0	0	0	0	0	0	0	0	0	0	0	0	0	0	0	0	0	0	0	0	0	0	0	0	0	0	0	0
hsa-mir-3677	2	9	6	4	2	2	2	5	12	1	6	5	5	4	7	7	3	7	4	4	7	7	8	7	3	4	31	4	5	4	6	5	1	7	13	1	2	10	4	7	5	12	10	5	7	2	2	3	17
hsa-mir-548k	1	0	0	0	0	1	0	0	0	0	0	1	0	0	0	0	0	0	0	1	0	0	0	1	0	0	1	0	0	0	0	0	0	0	1	1	0	0	0	0	0	0	0	3	0	0	0	0	1
hsa-mir-149	105	49	121	44	20	23	174	87	50	36	126	102	77	34	57	201	149	69	23	111	312	85	38	51	64	46	120	50	67	34	62	112	50	64	176	22	40	86	26	29	44	55	155	64	61	19	49	46	97
hsa-mir-4428	0	0	0	0	0	0	0	0	0	0	0	0	0	0	0	0	0	0	0	0	0	0	0	0	0	0	0	0	0	0	0	0	0	0	0	0	0	0	0	0	0	0	0	0	0	0	0	0	0
hsa-mir-6790	0	1	0	0	0	0	0	0	0	0	0	0	0	0	0	0	0	0	0	0	0	1	0	1	0	0	0	0	0	0	0	0	0	0	0	0	0	0	0	0	0	0	0	0	0	0	0	0	0
hsa-mir-1180	9	23	8	14	18	4	11	17	65	2	17	10	21	5	57	23	19	5	6	11	20	19	7	43	15	9	57	10	23	7	14	2	13	16	13	14	12	21	9	10	25	50	12	21	14	5	6	10	41
hsa-mir-3656	0	0	0	0	0	0	0	0	0	0	0	0	0	0	0	0	0	0	0	0	0	0	0	0	0	0	0	0	0	0	0	0	0	0	0	0	0	0	0	0	0	0	0	0	0	0	0	0	0
hsa-let-7f-1	30432	6238	2197	4444	20244	35088	29548	43987	9713	12002	24219	41755	50881	16653	6239	31484	55639	25432	21925	36038	27736	33049	31737	8370	13474	23825	22582	24867	34269	20220	33780	21509	35667	8286	40541	18853	21869	3533	11471	34816	3990	11699	32237	6839	21726	6307	16163	28169	12952
hsa-mir-6859-1	0	0	0	0	0	0	0	0	0	0	0	0	0	0	0	0	0	0	0	0	0	0	0	0	0	0	0	0	0	0	0	0	0	0	0	0	0	0	0	0	0	0	0	0	0	0	0	0	0
hsa-mir-4472-2	0	0	0	0	0	0	0	0	0	0	0	0	0	0	0	0	0	0	0	0	0	0	0	0	0	0	0	0	0	0	0	0	0	0	0	0	0	0	0	0	0	0	0	0	0	0	0	0	0
hsa-mir-621	0	0	0	0	0	0	0	0	0	0	0	0	0	0	0	0	0	0	0	0	0	0	1	0	0	0	0	0	0	0	0	0	0	0	1	0	0	0	0	0	0	0	0	0	0	0	0	0	0
hsa-mir-5091	0	0	2	2	0	0	0	0	1	1	0	0	0	2	4	2	2	0	0	2	1	3	1	0	0	0	3	0	0	0	1	0	1	0	0	0	0	0	0	1	3	3	0	2	1	1	1	0	0
hsa-mir-5096	0	0	0	0	0	0	0	0	0	0	0	0	0	0	0	0	0	0	0	0	0	0	0	0	0	0	0	0	0	0	0	0	0	0	0	0	0	0	0	0	0	0	0	0	0	0	0	0	0
hsa-mir-6515	0	0	0	0	0	0	0	1	0	0	0	0	0	0	3	2	0	1	1	0	0	1	0	2	2	0	0	0	0	0	0	0	0	0	0	0	0	2	0	0	1	0	0	0	0	0	0	0	1
hsa-mir-107	76	237	69	100	149	321	90	100	299	342	107	307	119	231	254	170	86	62	79	82	217	227	287	191	281	96	375	87	123	157	89	130	327	138	164	177	100	217	54	118	107	125	130	218	76	93	202	154	154
hsa-mir-3651	0	1	1	0	0	0	2	1	0	2	0	0	2	0	0	1	0	0	0	2	2	0	3	0	3	0	4	3	0	0	1	1	1	2	0	1	0	1	1	0	0	2	0	0	1	1	0	0	0
hsa-mir-767	4	0	0	1	0	1	2	1	0	0	5	1	0	0	0	0	1	1	0	0	0	2	1	0	3	0	0	0	0	1	0	0	0	0	1	2	0	3	0	0	0	1	0	0	1	0	1	0	0
hsa-mir-641	1	0	1	0	0	0	0	1	1	1	0	0	0	0	2	1	0	0	0	0	1	1	2	0	0	0	1	2	0	0	0	0	1	1	0	0	0	5	0	0	0	0	0	0	1	0	2	0	1
hsa-mir-4472-1	0	0	0	0	0	0	0	0	0	0	0	0	0	0	0	0	0	0	0	0	0	0	0	0	0	0	0	0	0	0	0	0	0	0	0	0	0	0	0	0	0	0	0	0	0	0	0	0	0
hsa-mir-449a	3	0	0	0	4	0	0	0	0	0	0	0	0	0	0	0	0	2	0	1	0	0	0	0	0	0	0	0	0	0	0	7	0	1	3	0	1	0	0	1	0	2	0	0	0	0	0	0	0
hsa-mir-4503	0	0	0	0	0	0	0	0	0	0	0	0	0	0	0	0	0	0	0	0	0	0	0	0	0	0	0	0	0	0	0	0	0	0	0	0	0	0	0	0	0	0	0	0	0	0	0	0	0
hsa-mir-1-1	10	20	6	22	51	31	15	54	51	27	15	76	147	13	22	18	22	32	136	31	40	57	47	13	18	19	62	15	60	34	43	27	53	18	124	52	142	26	13	91	30	43	39	16	6	7	25	32	43
hsa-mir-146a	13	227	124	62	189	120	44	47	188	201	45	149	78	70	123	105	33	23	131	28	346	131	309	169	201	87	285	27	33	130	25	221	213	246	75	78	53	155	21	124	71	150	75	188	76	69	77	82	334
hsa-mir-296	10	10	10	10	4	1	10	8	15	7	9	5	13	6	8	17	12	6	2	9	18	10	7	12	10	11	23	8	10	3	5	6	4	10	15	0	4	14	5	5	6	8	5	9	5	2	4	2	14
hsa-mir-658	0	0	0	0	0	0	1	0	0	0	1	0	0	0	0	0	0	0	0	1	0	1	1	1	1	0	2	0	0	0	1	1	0	0	0	0	0	2	0	0	0	1	2	2	0	0	0	0	1
hsa-mir-6859-2	0	0	0	0	0	0	0	0	0	0	0	0	0	0	0	0	0	0	0	0	0	0	0	0	0	0	0	0	0	0	0	0	0	0	0	0	0	0	0	0	0	0	0	0	0	0	0	0	0
hsa-mir-5696	0	2	0	0	1	0	0	0	0	1	0	1	0	0	1	0	0	1	0	0	0	0	1	0	0	0	1	0	0	1	0	1	0	0	0	0	0	2	0	1	1	2	0	0	0	0	0	0	1
hsa-mir-4524b	0	0	0	0	0	0	0	0	0	0	0	0	0	0	0	0	0	0	0	0	0	0	0	0	0	0	0	0	0	0	0	0	0	0	0	0	0	0	0	0	0	0	0	0	0	0	0	0	0
hsa-mir-4773-2	0	0	0	0	0	0	0	0	0	0	0	0	0	0	0	0	0	0	0	0	0	0	0	0	0	0	0	0	0	0	0	0	0	0	0	0	0	0	0	0	0	0	0	0	0	0	0	0	0
hsa-mir-921	0	0	0	0	0	0	0	0	0	0	0	0	0	0	0	0	0	0	0	0	0	0	0	0	0	0	0	0	0	0	0	0	0	0	0	0	0	0	0	0	0	0	0	0	0	0	0	0	0
hsa-mir-99b	166288	188801	72780	91544	60711	136720	129028	141057	235800	61819	183802	132061	125087	107293	167301	203714	174673	116897	89241	154603	131978	156194	127811	119538	114666	88312	252403	103666	154008	84446	145447	92571	151368	128070	203655	68094	104332	187311	92796	80931	154240	225950	176645	150947	137990	53850	84729	98318	240469
hsa-mir-548az	0	0	0	0	0	0	0	0	0	0	0	0	0	0	0	0	0	0	0	0	0	0	0	0	0	0	0	0	0	0	0	0	0	0	0	0	1	0	0	0	0	0	0	0	0	0	0	0	0
hsa-mir-5092	1	0	0	0	0	0	0	0	0	0	0	0	0	0	0	0	0	0	0	0	0	0	0	0	0	0	0	0	0	0	0	0	0	0	0	0	0	0	0	0	0	0	0	0	0	0	0	0	0
hsa-mir-383	0	0	0	3	0	0	0	0	0	0	0	0	0	0	0	0	0	0	0	0	0	0	0	0	0	0	0	0	0	0	0	0	0	0	1	0	0	0	0	0	0	0	0	0	0	0	0	0	1
hsa-mir-4268	0	0	0	0	0	0	0	0	0	0	0	0	0	0	0	0	0	0	0	0	0	0	0	0	0	0	0	0	0	0	0	0	0	0	0	0	0	0	0	0	0	0	0	0	0	0	0	0	0
hsa-mir-6084	0	0	0	0	0	0	0	0	0	0	0	0	0	0	0	0	0	0	0	0	0	0	0	0	0	0	0	0	0	0	0	0	0	0	0	0	0	0	0	0	0	0	0	0	0	0	0	0	0
hsa-mir-1298	0	0	0	0	0	0	0	0	0	0	0	0	0	0	0	1	0	0	0	0	0	0	0	1	0	0	0	0	0	0	0	1	0	0	15	0	0	0	0	0	0	0	0	0	0	0	1	1	0
hsa-let-7f-2	31059	6518	2203	4440	20639	36009	29950	45250	10087	12291	24983	42447	51359	17337	6577	32444	57107	26053	22389	36475	28527	33749	32168	8506	13848	24641	22599	24951	35106	20812	34357	22368	36979	8506	41091	19199	22477	3784	11735	35512	4172	11734	32738	6858	21994	6275	16323	28885	13073
hsa-mir-27a	1146	1915	1685	897	792	838	2175	1570	1990	974	1165	2246	1747	597	1686	3486	2186	946	816	1404	5716	1758	1331	1056	1124	1363	5265	866	1463	973	1623	2707	1201	2357	2544	428	1114	1663	746	1048	1039	2214	2504	2193	926	349	702	739	2890
hsa-mir-1343	1	0	1	0	0	0	0	1	3	1	2	3	3	0	2	2	0	0	1	1	1	2	1	4	1	1	2	0	4	0	2	1	2	2	4	2	3	3	1	3	1	0	2	4	0	1	2	1	1
hsa-mir-6724-3	0	0	0	0	0	0	0	0	0	0	0	0	0	0	0	0	0	0	0	0	0	0	0	0	0	0	0	0	0	0	0	0	0	0	0	0	0	0	0	0	0	0	0	0	0	0	0	0	0
hsa-mir-4679-2	0	1	0	0	0	0	0	0	0	1	0	0	0	0	0	1	0	0	0	1	0	0	0	0	0	0	0	0	0	0	0	0	0	2	1	0	0	0	1	1	0	0	0	0	0	0	0	0	1
hsa-mir-664a	216	100	58	81	73	95	232	218	179	55	222	163	283	135	124	252	351	195	85	220	140	169	126	88	102	159	171	197	225	76	168	130	156	99	172	85	113	83	79	131	110	151	213	85	159	50	109	119	178
hsa-mir-512-1	0	0	0	0	0	0	0	0	0	0	0	0	0	0	0	0	1	0	0	0	0	0	0	0	0	0	0	0	0	0	0	0	0	0	0	0	0	0	0	0	0	0	0	0	0	0	0	0	0
hsa-mir-7-1	59	47	19	26	17	18	62	51	65	25	27	77	68	40	35	70	90	48	23	42	52	31	44	28	47	27	55	31	48	33	40	47	39	38	64	17	43	26	16	42	15	48	73	35	22	4	29	17	63
hsa-mir-3652	1	1	0	2	0	0	2	1	0	1	3	1	1	0	0	2	3	2	0	0	1	0	0	0	0	0	2	1	0	1	0	1	0	1	0	0	0	1	0	1	2	3	2	4	0	1	1	1	3
hsa-mir-4525	0	0	0	1	0	0	0	0	0	1	0	1	0	1	1	1	0	0	0	0	0	0	1	1	0	0	2	0	0	0	1	0	0	0	1	0	0	0	0	0	1	1	0	0	0	0	0	1	0
hsa-mir-1302-9	0	0	0	0	0	0	0	0	0	0	0	0	0	0	0	0	0	0	0	0	0	0	0	0	0	0	0	0	0	0	0	0	0	0	0	0	0	0	0	0	0	0	0	0	0	0	0	0	0
hsa-mir-4773-1	0	0	0	0	0	0	0	0	0	0	0	0	0	0	0	0	0	0	0	0	0	0	0	0	0	0	0	0	0	0	0	0	0	0	0	0	0	0	0	0	0	0	0	0	0	0	0	0	0
hsa-mir-378e	0	0	0	0	0	0	0	0	0	0	0	0	0	0	0	0	0	0	0	0	0	0	0	0	0	0	0	0	0	0	0	0	0	0	0	0	0	0	0	0	0	0	0	0	0	0	0	1	0
hsa-mir-5003	0	0	0	0	0	0	0	0	0	0	0	1	0	0	0	0	0	1	0	0	0	0	0	0	0	0	1	1	1	0	0	3	0	0	1	0	0	0	0	0	0	1	0	0	0	0	0	0	3
hsa-mir-3915	0	0	0	0	0	0	0	0	0	0	0	0	0	0	0	0	0	0	0	0	0	0	0	0	0	0	0	0	0	0	0	0	0	0	0	0	0	0	0	0	0	0	0	0	0	0	0	0	0
hsa-mir-26a-1	1786	2935	1599	1423	1665	2487	2886	2095	2981	2272	1816	4205	2923	1753	3162	5396	3426	1504	1419	2641	7858	3306	2816	2368	2014	2475	6848	1511	2220	1888	1687	3704	2711	3528	3096	1197	1985	2414	1000	2057	1692	2419	3367	2502	1724	951	1732	1756	4183
hsa-mir-138-1	6	34	2	20	12	24	6	5	45	15	5	23	4	25	43	1	14	7	2	2	33	20	30	34	51	10	17	5	7	29	2	30	35	39	9	5	5	27	1	22	9	8	6	16	1	15	18	10	40
hsa-mir-892b	0	1	1	1	0	1	0	0	1	0	0	0	0	0	0	0	0	0	0	0	0	0	0	1	4	0	2	0	1	1	0	0	1	1	1	1	0	0	0	2	1	1	0	0	0	0	2	1	0
hsa-mir-4679-1	1	0	0	0	0	0	0	0	0	0	0	0	1	0	0	1	0	0	0	0	0	0	0	0	1	0	1	0	0	0	0	0	0	0	0	0	0	0	0	0	0	0	1	0	0	0	0	0	2
hsa-mir-509-3	2	44	14	93	105	57	3	21	42	5	6	65	10	39	18	44	8	1	14	1	96	25	62	94	150	35	56	3	5	29	1	83	85	259	11	23	10	38	0	82	8	83	47	26	6	71	25	53	105
hsa-mir-4468	0	0	0	0	0	0	0	0	0	0	0	0	0	0	0	0	0	0	0	0	0	0	0	0	0	0	0	0	0	0	0	0	0	0	0	0	0	0	0	0	0	0	0	0	0	0	0	0	0
hsa-mir-2116	1	1	0	2	1	0	3	0	1	0	0	2	0	1	2	0	3	1	1	0	3	3	0	3	4	1	3	1	1	3	0	2	1	3	0	3	0	1	0	0	1	5	2	0	0	0	0	1	4
hsa-mir-5691	0	0	0	0	0	0	0	0	0	0	0	0	1	0	0	1	0	0	0	0	0	0	0	0	0	0	0	0	0	0	0	0	0	0	0	0	0	0	0	0	0	0	0	0	0	0	0	0	0
hsa-mir-509-1	5	25	14	84	77	45	0	17	30	2	5	47	8	24	21	40	1	0	20	2	65	16	53	90	119	34	54	1	4	26	1	76	67	216	5	14	22	28	3	33	15	74	29	28	6	73	12	33	78
hsa-mir-548aa-1	0	0	0	0	0	0	0	0	0	0	0	0	0	0	0	0	0	0	0	0	0	0	0	0	0	0	0	0	0	0	0	0	0	0	0	0	0	0	0	0	0	0	0	0	0	0	0	0	0
hsa-mir-486-2	42	285	256	225	41	354	84	309	92	89	100	109	238	128	274	383	88	37	14	215	204	147	85	126	247	135	835	103	139	23	146	21	316	108	651	395	72	275	78	63	85	40	70	90	127	36	89	79	49
hsa-mir-3913-2	4	1	0	1	0	1	3	3	2	0	11	0	2	2	3	1	4	3	2	6	1	3	3	3	3	2	8	3	4	1	8	4	3	5	2	2	2	2	3	1	3	3	1	1	3	0	2	0	0
hsa-mir-378d-2	0	2	0	1	2	4	0	0	5	1	1	3	0	2	3	1	1	0	0	1	2	1	3	1	4	0	7	0	0	0	0	0	3	1	1	0	0	2	0	0	1	0	0	1	0	1	3	1	2
hsa-mir-6745	0	0	0	0	0	0	0	0	0	1	0	0	0	0	0	0	0	0	0	0	0	0	0	0	0	0	0	0	0	0	0	0	0	0	0	0	0	0	0	0	0	0	0	0	0	0	0	0	0
hsa-mir-6891	0	0	0	0	0	0	1	0	0	0	0	0	0	0	0	1	0	0	0	0	0	0	0	0	0	0	0	1	0	0	0	0	0	0	0	0	0	0	0	0	0	0	0	0	0	0	0	0	0
hsa-mir-4251	0	0	0	0	0	0	0	0	0	0	0	0	0	0	0	0	0	0	0	0	0	0	0	0	0	0	0	0	0	0	0	0	0	0	0	0	0	0	0	0	0	0	0	0	0	0	0	0	0
hsa-mir-6719	0	0	0	0	0	0	0	0	0	0	0	0	0	0	0	0	0	0	0	0	0	0	0	0	0	0	0	0	0	0	0	0	0	0	0	0	0	0	0	0	0	0	0	0	0	0	0	0	0
hsa-mir-6131	0	0	0	0	0	0	0	0	0	0	0	0	0	0	0	0	0	0	0	0	0	0	0	0	0	0	0	0	0	0	0	0	0	0	0	0	0	0	0	0	0	0	0	0	0	0	0	0	0
hsa-mir-636	0	0	0	1	0	0	0	1	0	0	0	0	0	0	1	0	0	0	0	1	0	0	2	0	0	0	1	1	0	0	1	0	2	0	1	0	0	0	0	0	1	2	0	1	0	0	1	1	0
hsa-mir-208b	0	0	1	0	0	0	0	0	0	0	0	0	0	0	0	0	0	0	0	1	0	0	0	0	0	0	0	1	0	0	0	0	0	0	0	0	0	0	0	0	0	0	0	0	0	0	0	0	0
hsa-mir-375	265	180	392	94	246	43	180	288	802	67	236	332	125	45	284	906	154	183	153	74	1829	188	189	178	192	177	815	59	140	100	121	146	55	492	148	77	117	134	47	1220	61	781	525	99	150	43	50	110	1429
hsa-mir-4456	0	0	0	0	0	0	0	0	0	0	0	0	0	0	0	0	0	0	0	0	0	0	0	0	0	0	0	0	0	0	0	0	0	0	0	0	0	0	0	0	0	0	0	0	0	0	0	0	0
hsa-mir-378d-1	0	0	0	0	1	2	0	1	0	0	0	5	0	0	2	0	0	0	0	0	0	0	1	4	2	0	3	0	0	1	0	2	1	1	1	0	2	1	0	3	0	0	0	1	0	0	2	1	0
hsa-mir-6825	1	0	0	0	0	0	0	0	0	0	0	0	1	0	0	0	0	0	0	0	3	2	0	0	0	0	1	0	0	0	1	0	0	0	0	0	1	1	0	0	0	1	0	0	0	0	1	2	0
hsa-mir-3173	2	0	0	2	2	0	2	0	1	1	0	0	1	0	3	1	1	2	0	2	3	0	0	1	3	2	2	0	2	1	0	0	1	0	1	1	0	2	1	1	0	2	1	0	0	0	0	0	2
hsa-mir-302b	0	0	0	0	0	0	0	0	0	0	0	0	0	1	1	1	0	0	0	0	1	2	1	0	0	0	0	0	1	0	0	1	0	0	0	0	0	0	0	0	0	0	0	0	0	0	0	0	0
hsa-mir-4451	0	0	0	0	0	0	0	0	0	0	0	0	0	0	0	0	0	0	0	0	0	0	0	0	0	0	0	0	0	0	0	0	0	0	0	0	0	0	0	0	0	0	0	0	0	0	0	0	0
hsa-mir-4277	0	0	0	0	0	0	0	0	0	0	0	0	0	0	0	0	0	0	0	0	0	0	0	0	0	0	0	0	0	0	0	0	0	0	0	0	0	0	0	0	0	0	0	0	0	0	0	0	0
hsa-mir-614	0	0	0	0	0	0	0	0	0	0	0	0	0	0	0	0	0	0	0	0	0	0	0	0	0	0	0	0	0	0	0	0	0	0	0	0	0	0	0	0	0	0	0	0	0	0	0	0	0
hsa-mir-4775	0	0	0	0	0	0	0	1	0	0	0	1	0	0	0	0	1	0	0	0	0	0	0	0	0	2	1	0	0	0	1	2	0	0	0	0	0	0	0	0	0	0	0	0	0	0	1	0	0
hsa-mir-4663	0	0	0	0	0	0	0	0	0	0	0	0	0	0	0	0	0	0	0	0	0	0	0	0	0	0	0	0	0	0	0	0	0	0	0	0	0	0	0	0	0	0	0	0	0	0	0	0	0
hsa-mir-3913-1	4	0	1	0	2	1	0	2	4	0	8	0	1	1	1	3	4	2	1	3	5	1	3	1	1	1	7	2	5	0	1	2	6	2	7	3	3	1	3	5	2	4	1	1	3	1	0	2	3
hsa-mir-431	19	9	3	5	22	17	9	13	10	2	20	7	5	3	13	19	9	18	14	8	23	26	47	23	60	5	7	8	13	12	8	34	14	24	85	5	21	14	1	9	6	82	8	41	3	13	9	7	76
hsa-mir-520b	0	0	0	0	0	0	0	0	0	0	0	0	0	0	0	0	0	0	0	0	0	0	0	0	0	0	0	0	0	0	0	0	0	0	0	0	0	0	0	0	0	0	0	0	0	0	0	0	0
hsa-mir-4256	0	0	0	0	0	0	0	0	0	0	0	0	0	0	0	0	0	0	0	0	0	0	0	0	0	0	0	0	0	0	0	0	0	0	0	0	0	0	0	0	0	0	0	0	0	0	0	0	0
hsa-mir-4753	0	0	0	0	0	0	0	0	1	0	0	1	0	0	0	1	0	0	0	1	0	0	0	0	0	0	0	0	0	0	0	0	0	0	0	0	0	0	0	0	0	0	0	0	0	0	0	0	0
hsa-mir-548ad	0	0	0	0	0	0	0	0	0	0	0	0	0	0	0	0	0	0	0	0	0	0	0	0	0	0	0	0	0	0	0	0	0	0	0	0	0	0	0	0	0	0	0	0	0	0	0	0	0
hsa-mir-4769	0	0	0	0	0	0	0	0	0	0	0	0	0	0	0	0	0	0	0	0	0	0	0	0	0	0	0	0	0	0	0	0	0	0	0	0	0	0	0	0	0	0	0	0	0	0	0	0	0
hsa-mir-23b	5173	5311	2581	3753	2844	5812	3749	3901	8869	2489	7296	5799	5381	4615	6757	6389	5543	3345	3731	4422	5446	6714	5937	5210	5803	3871	13116	2766	4107	3534	4174	4672	7368	4743	8702	3466	4673	5866	3176	3136	4718	8642	4382	6858	3153	1866	4051	4895	8768
hsa-mir-6769a	0	0	0	0	0	0	0	0	2	0	0	0	0	2	0	0	0	0	0	0	0	1	0	0	1	0	2	0	0	0	0	1	0	0	1	0	0	1	0	0	0	1	0	0	2	0	1	0	0
hsa-mir-221	282	202	128	104	126	112	269	281	152	149	246	190	185	106	148	392	236	222	123	159	259	164	161	239	169	151	315	148	143	115	194	281	172	323	614	64	157	167	84	78	139	356	424	197	99	76	123	93	422
hsa-mir-3064	2	0	0	1	1	1	1	0	1	1	1	0	2	0	1	1	0	0	0	0	0	0	0	0	0	1	0	0	0	1	0	1	0	0	3	0	1	0	0	1	1	0	0	1	0	0	1	0	0
hsa-mir-593	0	0	0	0	0	0	0	0	0	0	0	0	0	0	0	0	0	0	0	0	0	0	0	0	0	0	0	0	0	0	0	0	0	0	0	0	0	0	0	0	0	0	0	0	0	0	0	0	0
hsa-mir-5692c-1	0	0	0	0	0	0	0	0	0	0	0	0	0	0	0	0	0	0	0	0	0	0	0	0	0	0	0	0	0	0	0	0	0	0	0	0	0	0	0	0	0	0	0	0	0	0	0	0	0
hsa-mir-5697	0	0	0	0	0	0	0	1	0	0	0	0	0	0	0	0	0	0	0	0	0	0	0	0	0	0	0	0	0	0	1	0	0	0	0	0	0	0	0	0	0	0	0	0	0	0	0	0	0
hsa-mir-491	8	10	2	6	4	1	10	16	8	2	9	6	13	4	9	13	18	12	2	5	5	2	2	7	6	5	8	4	6	5	6	4	6	5	18	3	5	4	7	4	7	5	14	1	5	0	3	4	13
hsa-mir-5680	0	0	2	0	0	0	0	1	0	0	1	1	1	1	0	0	0	1	4	1	0	0	0	0	1	0	1	0	0	0	0	0	0	0	1	0	0	0	0	0	0	0	0	0	0	0	0	0	0
hsa-mir-6782	0	0	0	0	0	0	0	1	0	0	0	0	0	0	0	0	0	0	0	0	0	0	0	0	0	0	1	0	0	0	1	0	0	0	0	1	1	0	0	0	0	0	0	1	0	0	0	0	0
hsa-mir-588	0	0	0	0	0	0	0	0	0	0	0	0	0	0	0	0	0	0	0	0	0	0	0	0	0	0	0	0	0	0	0	1	0	0	0	0	0	0	0	0	0	0	0	0	0	0	0	0	0
hsa-mir-2117	0	0	0	0	0	0	0	0	0	0	0	0	0	0	0	0	0	0	0	0	0	0	0	0	0	0	0	0	0	0	0	0	0	0	0	0	0	0	0	0	0	0	0	0	0	0	0	0	0
hsa-mir-3672	0	0	0	0	0	0	0	0	0	0	0	0	0	0	0	0	0	0	0	0	0	0	0	0	0	0	0	0	0	0	0	0	0	0	0	0	0	0	0	0	0	0	0	0	0	0	0	0	0
hsa-mir-1179	0	3	0	0	0	0	0	0	2	1	0	2	1	1	2	0	0	0	0	0	1	0	1	0	1	0	1	0	0	0	0	2	1	0	0	0	1	0	0	0	0	0	0	1	0	0	0	0	0
hsa-mir-8485	0	0	0	0	0	0	0	0	0	0	0	0	0	0	0	0	0	0	0	0	0	0	0	0	0	0	0	0	0	0	0	0	0	0	0	0	0	0	0	0	0	0	0	0	0	0	0	0	0
hsa-mir-548m	0	0	0	0	0	0	0	0	0	0	0	0	0	0	0	0	0	0	0	0	0	0	0	0	0	0	0	0	0	0	0	0	0	0	0	0	0	0	0	0	0	0	0	0	0	0	0	0	0
hsa-mir-4523	1	0	0	0	0	0	1	3	0	0	0	0	0	0	0	1	0	1	0	0	0	1	0	0	0	1	2	0	1	0	0	0	0	0	0	0	0	0	0	0	0	0	0	0	0	0	0	0	0
hsa-mir-1302-6	0	0	0	0	0	0	0	0	0	0	0	0	0	0	0	0	0	0	0	0	0	0	0	0	0	0	0	0	0	0	0	0	0	0	0	0	0	0	0	0	0	0	0	0	0	0	0	0	0
hsa-mir-4271	0	0	0	0	0	0	0	0	0	0	0	0	0	0	0	0	0	0	0	0	0	0	0	0	0	0	0	0	0	0	0	0	0	0	0	0	0	0	0	0	0	0	0	0	0	0	0	0	0
hsa-mir-6088	0	0	0	0	0	0	0	0	0	0	0	0	0	0	0	0	0	0	0	0	0	0	0	0	0	0	0	0	0	0	0	0	0	0	0	0	0	0	0	0	0	0	0	0	0	0	0	0	0
hsa-mir-1294	0	0	1	1	0	1	0	1	0	0	0	0	0	0	0	0	0	0	0	0	1	0	2	0	0	0	0	0	0	0	0	0	0	0	0	0	0	0	0	0	1	0	0	0	0	0	1	0	2
hsa-mir-4709	0	1	1	3	2	3	0	3	4	3	1	5	2	6	3	2	1	1	5	0	6	2	6	4	9	4	12	0	1	3	3	5	9	0	3	3	2	10	1	1	2	7	2	7	1	1	4	3	5
hsa-mir-338	161	390	168	314	345	539	238	499	1852	268	362	2783	1313	1049	627	750	405	250	507	359	577	2858	941	314	497	548	1511	208	719	435	416	377	1453	283	684	1956	1232	389	278	936	719	562	523	657	267	541	762	1250	482
hsa-mir-4457	0	0	0	0	0	0	0	0	0	0	0	0	0	0	0	0	0	0	0	0	0	0	0	0	0	0	0	0	0	0	0	0	0	0	0	0	0	0	0	0	0	0	0	0	0	0	0	0	0
hsa-mir-526b	1	0	0	0	0	0	0	0	0	0	0	0	0	0	0	0	0	1	0	0	0	0	0	0	0	0	0	0	0	0	1	0	0	0	0	0	1	0	1	0	0	0	0	0	0	0	0	0	0
hsa-mir-4264	0	0	0	0	0	0	0	0	0	0	0	0	0	0	0	0	0	0	0	0	0	0	0	0	0	0	0	0	0	0	0	0	0	0	0	0	0	0	0	0	0	0	0	0	0	0	0	0	0
hsa-mir-30b	869	5709	1886	3183	1253	6012	2272	1640	5873	5440	761	3913	2201	2235	7237	3590	2590	1197	771	1377	6133	5975	5328	5578	3800	2180	11960	1133	1605	2250	1761	4243	4735	5763	1319	1287	2017	4271	864	1717	3403	1606	3838	3812	1099	1821	3083	2358	3599
hsa-mir-4476	0	0	0	0	0	0	0	0	0	0	0	0	0	0	0	0	0	0	0	0	0	0	0	0	0	0	0	0	0	0	0	0	0	0	0	0	0	0	0	0	0	0	0	0	0	0	0	0	0
hsa-mir-377	5	4	5	3	7	5	4	2	10	4	2	2	7	1	2	6	6	0	10	0	19	3	7	10	8	5	14	3	2	5	6	7	5	12	13	1	8	10	0	0	2	17	3	10	0	3	2	0	18
hsa-mir-5579	0	0	0	0	1	0	0	1	0	0	1	0	0	0	0	0	0	0	0	0	0	1	0	0	0	1	0	0	0	0	0	0	0	0	1	0	0	0	0	0	0	0	0	0	0	1	1	1	0
hsa-mir-668	0	0	0	0	0	0	0	0	0	0	1	0	0	0	0	0	0	0	0	0	0	0	2	0	0	2	0	0	0	0	0	0	0	0	0	1	0	0	0	0	0	0	0	0	0	1	0	0	1
hsa-mir-6743	1	0	0	0	0	0	1	0	1	0	0	0	0	0	0	0	0	0	0	0	0	0	0	0	0	0	0	0	0	0	0	0	0	0	0	1	0	0	1	0	0	0	0	0	0	0	1	0	0
hsa-mir-623	0	0	0	0	0	0	0	0	0	0	0	0	0	0	0	0	0	0	0	0	0	0	0	0	0	0	0	0	0	0	0	0	0	0	0	0	0	0	0	0	0	0	0	0	0	0	0	0	0
hsa-mir-1295b	0	1	3	1	0	1	0	0	2	1	0	6	1	1	0	0	0	0	1	0	2	0	1	2	1	2	2	0	0	1	0	1	0	2	0	0	1	0	0	0	0	5	0	4	0	0	1	0	4
hsa-mir-4755	0	0	0	0	1	0	0	0	0	0	0	0	0	0	1	0	0	0	0	0	0	0	0	0	0	0	0	0	0	0	0	0	0	0	0	0	0	0	0	0	0	0	0	0	0	0	0	0	0
hsa-mir-4464	0	0	0	0	0	0	0	0	0	0	0	0	0	0	0	0	0	0	0	0	0	0	0	0	0	0	0	0	0	0	0	0	0	0	0	0	0	0	0	0	0	0	0	0	0	0	0	0	0
hsa-mir-4257	0	0	0	0	0	0	0	0	0	0	0	0	0	0	0	0	0	0	0	0	0	0	0	0	0	0	0	0	0	0	0	0	0	0	0	0	0	0	0	0	0	0	0	0	0	0	0	0	0
hsa-mir-3153	0	0	0	0	0	0	0	0	0	0	0	0	0	0	0	0	0	0	0	0	0	0	0	0	1	0	0	0	0	0	0	0	0	0	0	0	0	0	0	0	0	0	0	0	0	0	0	0	0
hsa-mir-4471	0	0	0	0	0	0	0	0	0	0	0	0	0	0	0	0	0	0	0	0	0	0	0	0	0	0	0	0	0	0	0	0	0	0	0	0	0	0	0	0	0	0	0	0	0	0	0	0	0
hsa-mir-7704	0	0	0	0	0	0	0	0	0	0	0	0	0	0	0	0	0	0	0	0	0	0	0	0	0	0	0	0	0	0	0	0	0	0	0	0	0	0	0	0	0	0	0	0	0	0	0	0	0
hsa-mir-630	0	0	0	0	0	0	0	0	0	0	0	0	0	0	0	0	0	0	0	0	0	0	0	0	0	0	0	0	0	0	0	0	0	0	0	0	0	0	0	0	0	0	0	0	0	0	0	0	0
hsa-mir-124-2	0	3	0	0	0	2	0	0	4	3	0	4	0	0	2	0	0	0	0	0	1	0	0	0	3	0	6	0	0	0	0	1	1	4	0	0	0	3	1	0	3	2	0	2	0	0	2	3	2
hsa-mir-3169	0	0	0	0	0	0	0	0	0	0	0	0	0	0	0	0	0	0	0	0	0	0	0	0	0	0	0	0	0	0	0	0	0	0	0	0	0	0	0	0	0	0	0	0	0	0	0	0	0
hsa-mir-4692	0	0	0	0	0	0	0	0	0	0	0	0	0	0	0	0	0	0	0	0	0	0	0	0	0	0	0	0	0	0	0	0	0	0	0	0	0	0	0	0	0	0	0	0	0	0	0	0	0
hsa-mir-6880	0	0	0	0	0	0	0	0	0	0	0	0	0	0	0	0	0	0	0	0	0	0	0	0	0	0	0	0	0	0	0	1	0	0	0	0	0	0	0	0	0	0	0	0	0	0	0	0	0
hsa-mir-549a	0	0	0	0	0	0	0	0	0	0	0	0	0	0	0	0	0	0	0	0	0	0	0	0	0	0	0	0	0	0	0	0	0	0	0	0	0	0	0	0	0	0	0	0	0	0	0	0	0
hsa-mir-3175	1	0	0	0	0	1	0	0	0	0	0	1	0	0	0	0	0	0	0	0	0	0	0	0	0	0	0	0	0	0	0	0	0	0	0	0	0	0	0	0	0	0	0	0	0	0	0	0	0
hsa-mir-1229	2	3	1	4	1	4	1	1	5	0	2	4	2	4	5	1	6	1	0	0	4	2	2	3	3	0	4	0	0	1	4	2	6	2	2	6	1	4	1	2	5	3	2	5	0	0	0	1	5
hsa-mir-6823	0	0	0	0	0	0	0	0	0	0	0	0	0	0	0	0	0	0	0	1	0	0	0	0	0	0	0	0	0	0	0	0	0	0	0	0	0	0	0	0	0	0	0	0	0	0	0	0	0
hsa-mir-643	1	1	0	0	0	0	1	1	0	0	3	2	0	1	0	0	2	1	0	2	0	2	0	0	1	0	2	0	1	1	0	1	1	0	0	0	0	1	0	1	2	0	2	1	1	0	1	0	3
hsa-mir-4665	1	1	0	0	0	0	1	0	2	1	0	0	2	0	0	0	2	2	0	3	0	0	0	0	0	0	0	0	1	0	1	1	0	1	2	1	0	0	1	1	0	0	0	2	0	0	1	0	1
hsa-mir-4320	0	0	0	0	0	0	0	0	0	0	0	0	0	0	0	0	0	0	0	0	0	0	0	0	0	0	0	0	0	0	0	0	0	0	0	0	0	0	0	0	0	0	0	0	0	0	0	0	0
hsa-mir-4276	0	0	0	0	0	0	0	0	0	0	0	0	0	0	0	0	0	0	0	0	0	0	0	0	0	0	0	0	0	0	0	0	0	0	0	0	0	0	0	0	0	0	0	0	0	0	0	0	0
hsa-mir-6863	0	14	0	0	1	2	0	0	0	0	0	5	0	0	1	0	0	0	0	2	0	1	0	2	2	0	1	0	0	0	0	0	0	4	0	2	0	0	0	1	0	1	0	0	0	0	2	8	1
hsa-mir-4299	0	0	0	0	0	0	0	0	0	0	0	0	0	0	0	0	0	0	0	0	0	0	0	0	0	0	0	0	0	0	0	0	0	0	0	0	0	0	0	0	0	0	0	0	0	0	0	0	0
hsa-mir-3198-2	0	1	0	0	1	0	0	0	1	0	0	0	0	0	0	0	0	1	0	0	0	1	0	0	0	0	0	0	1	0	2	0	0	0	0	0	1	0	1	0	0	1	1	0	0	0	0	0	0
hsa-mir-548ai	0	2	0	0	0	0	0	1	0	0	1	0	0	0	1	0	0	0	0	0	0	1	1	0	1	0	1	0	0	0	0	0	1	0	0	0	0	0	1	0	0	0	0	0	0	0	1	0	1
hsa-mir-1253	0	0	0	0	0	0	0	0	0	0	0	0	0	0	0	0	0	0	0	0	0	0	0	0	0	0	0	0	0	0	0	0	0	0	0	0	0	0	0	0	0	0	0	0	0	0	0	0	0
hsa-mir-522	0	0	0	0	0	0	0	0	0	0	0	0	0	0	0	0	0	0	0	0	0	0	0	0	0	0	0	0	0	0	0	0	0	0	0	0	0	0	0	0	0	0	0	0	0	0	0	0	0
hsa-mir-4272	0	0	0	0	0	0	0	0	0	0	0	0	0	0	0	0	0	0	0	0	0	0	0	0	0	0	0	0	0	0	0	0	0	0	0	0	0	0	0	0	0	0	0	0	0	0	0	0	0
hsa-mir-4424	0	0	0	0	0	0	0	0	0	0	0	1	0	2	1	0	0	0	0	0	0	1	0	0	0	0	0	0	0	0	0	0	0	1	0	0	0	0	0	0	1	0	0	0	0	0	0	0	0
hsa-mir-381	21	42	21	17	45	46	11	12	41	16	26	33	23	20	57	44	26	32	32	21	49	45	69	53	73	19	72	8	14	33	38	50	39	51	116	7	41	29	7	38	16	128	19	69	6	28	25	27	147
hsa-mir-514a-3	3	53	19	318	244	652	3	64	179	12	2	201	14	121	111	76	3	1	47	7	334	88	320	317	571	91	396	3	8	130	3	467	303	678	7	37	82	106	2	187	42	123	94	54	19	386	143	254	194
hsa-mir-7-3	1	0	0	0	1	2	1	0	0	1	0	1	1	1	0	0	0	1	0	0	0	0	0	1	0	0	0	0	1	0	0	0	3	0	0	0	1	0	0	0	0	0	2	0	0	0	0	0	0
hsa-mir-5591	0	0	0	0	0	0	0	0	0	0	0	0	0	0	0	0	0	0	0	0	0	0	0	0	0	0	0	0	0	0	0	0	0	0	0	0	0	0	0	0	0	0	0	0	0	0	0	0	0
hsa-mir-300	0	0	0	0	0	0	0	0	0	0	0	0	0	0	0	0	0	0	0	0	0	0	0	0	0	0	0	0	0	0	0	0	0	0	0	0	0	0	0	0	0	0	0	0	0	0	0	0	0
hsa-mir-329-1	2	0	0	0	0	0	0	0	0	0	0	1	0	1	0	0	0	1	0	1	1	0	2	0	0	0	0	0	0	0	0	0	0	0	1	0	0	1	0	0	0	3	1	0	0	0	0	0	1
hsa-mir-4696	0	0	0	1	0	0	0	0	0	0	0	0	0	0	0	0	0	0	0	0	0	0	0	1	0	0	0	0	0	0	0	0	0	0	0	0	0	0	0	0	0	0	0	0	0	0	0	0	0
hsa-mir-3129	0	0	0	0	0	0	0	0	0	0	0	0	0	0	0	2	0	0	1	1	1	0	0	0	1	0	0	0	0	0	0	0	0	0	0	0	0	0	0	0	0	1	0	0	0	0	0	1	2
hsa-mir-1275	0	1	0	1	0	0	1	0	0	0	1	2	0	0	1	2	0	0	0	0	1	0	2	0	0	0	1	0	0	1	2	1	0	0	1	0	0	1	0	0	0	2	2	1	0	0	0	0	1
hsa-mir-3610	0	0	1	3	0	1	0	1	1	0	1	0	2	0	0	0	1	1	0	1	1	0	0	1	2	1	0	0	1	0	1	1	1	0	0	0	1	3	0	0	1	5	0	0	1	0	1	0	2
hsa-mir-4691	0	0	0	0	0	0	0	1	0	0	1	1	0	0	1	0	0	0	0	0	0	0	0	0	0	0	1	0	0	0	0	0	0	0	0	0	0	0	0	0	0	0	0	0	0	0	0	0	0
hsa-mir-542	436	802	256	504	644	1404	812	738	1360	473	579	1135	912	557	1266	920	1172	470	561	745	1235	1497	1556	1144	679	609	3027	510	837	904	956	1095	1197	919	957	269	710	956	502	856	755	1621	887	1162	419	507	940	911	1664
hsa-mir-943	0	0	0	0	0	0	0	0	2	0	1	0	0	0	0	0	0	0	0	0	1	0	0	0	1	0	1	0	1	0	0	0	0	0	0	0	1	1	0	0	1	0	0	0	1	0	0	0	0
hsa-mir-3194	0	0	0	1	0	0	3	0	1	0	0	0	1	0	0	0	0	0	0	0	0	0	0	1	0	0	0	0	1	0	1	2	0	2	0	1	0	0	0	0	0	0	1	0	0	0	0	1	0
hsa-mir-548f-5	0	0	0	0	0	0	0	0	0	0	0	0	0	0	0	0	0	0	0	0	0	0	0	0	0	0	0	0	0	0	0	0	0	0	0	0	0	0	0	0	0	0	0	0	0	0	0	0	0
hsa-mir-6805	0	0	0	0	0	0	2	0	0	0	1	0	0	0	0	0	0	0	0	0	0	0	0	0	0	0	0	1	0	0	1	0	0	0	0	0	0	0	0	1	0	0	0	0	0	0	0	0	0
hsa-mir-548aj-1	0	0	0	0	0	0	0	0	0	0	0	0	0	0	0	0	0	0	0	0	0	0	0	0	0	0	0	0	0	0	0	0	0	0	0	0	0	0	0	0	0	0	0	0	0	0	0	0	0
hsa-mir-4499	0	0	0	0	0	0	0	0	0	0	0	0	0	0	0	0	0	0	0	0	0	0	0	0	0	0	0	0	0	0	0	0	0	0	0	0	0	0	0	0	0	0	0	0	0	0	0	0	0
hsa-mir-3935	0	0	0	0	0	0	0	0	0	0	0	0	0	0	0	0	0	0	0	0	0	0	0	0	0	0	0	0	0	0	0	0	0	0	0	0	0	0	0	0	0	0	0	0	0	0	0	0	0
hsa-mir-3198-1	0	0	0	0	0	0	0	0	0	0	0	0	0	0	0	0	0	0	0	0	0	0	0	0	0	0	0	0	0	0	0	0	0	0	0	0	0	0	0	0	0	0	0	0	0	0	0	0	0
hsa-mir-1469	0	0	0	0	0	0	0	0	0	0	0	0	0	0	0	0	0	0	0	0	0	0	0	0	0	0	0	0	0	0	0	0	0	0	0	0	0	0	0	0	0	0	0	0	0	0	0	0	0
hsa-mir-519c	0	0	0	0	0	0	0	0	0	0	0	0	0	0	0	0	0	0	0	0	0	0	0	0	0	0	0	0	0	0	0	0	0	0	0	0	0	0	0	0	0	0	0	0	0	0	0	0	0
hsa-mir-1245a	6	0	0	0	2	1	3	1	0	0	3	3	2	1	0	2	4	2	3	3	1	1	0	0	0	0	6	1	4	3	3	1	1	1	5	1	4	0	2	0	2	5	2	0	1	1	0	0	2
hsa-mir-518d	0	0	0	0	0	0	0	0	0	0	0	0	0	0	0	0	0	0	0	0	0	0	0	0	0	0	0	0	0	0	0	0	0	0	0	0	0	0	0	0	0	0	0	0	0	0	0	0	0
hsa-mir-5193	0	2	0	1	0	0	0	1	3	0	0	0	2	1	0	0	0	1	0	3	2	3	0	1	1	2	0	0	3	0	1	0	0	3	0	1	0	0	1	0	0	2	0	0	0	1	0	1	2
hsa-mir-608	0	0	0	0	0	0	0	0	0	0	0	0	0	0	0	0	0	0	0	0	0	0	0	0	0	0	0	0	0	0	0	0	0	0	0	0	0	0	0	0	0	0	0	0	0	0	0	0	0
hsa-mir-548i-4	0	0	0	0	0	0	0	0	0	0	0	0	0	0	0	0	0	0	0	0	0	0	0	0	0	0	0	0	0	0	0	0	0	0	0	0	0	0	0	0	0	0	0	0	0	0	0	0	0
hsa-mir-214	29	89	51	38	31	26	52	25	66	38	23	60	44	26	65	83	46	37	41	37	159	47	37	36	60	46	59	25	23	50	36	101	42	87	84	12	45	46	13	25	32	77	80	66	23	19	20	25	183
hsa-mir-4314	0	0	0	0	0	0	0	0	0	0	0	0	0	0	0	0	0	0	0	0	0	0	0	0	0	0	0	0	0	0	0	0	0	0	0	0	0	0	0	0	0	0	0	0	0	0	0	0	0
hsa-mir-3657	0	0	0	0	0	0	0	0	0	0	0	0	0	0	0	0	0	0	0	1	0	0	0	0	0	0	0	0	0	0	0	0	0	0	0	0	0	0	0	0	0	0	0	0	0	0	0	0	0
hsa-mir-8084	0	0	0	0	0	0	0	0	0	0	0	0	0	0	0	0	0	0	0	0	0	0	0	0	0	0	0	0	0	0	0	0	0	0	0	0	0	0	0	0	0	0	0	0	0	0	0	0	0
hsa-mir-6739	0	0	0	0	0	0	0	0	1	0	0	0	0	0	0	0	1	0	0	0	0	0	0	0	0	1	0	0	0	0	0	0	0	0	0	0	0	0	0	0	0	0	0	0	0	0	0	1	0
hsa-mir-184	18	94	9	79	16	81	0	11	45	12	10	99	1	283	53	4	6	31	10	19	20	27	104	64	315	4	106	23	6	28	3	28	50	65	5	29	10	69	1	56	32	6	1	74	0	25	53	59	9
hsa-mir-890	0	0	0	1	0	0	0	0	0	1	0	0	0	0	0	0	0	0	0	0	0	1	0	2	0	0	1	0	0	0	0	1	0	0	0	0	0	1	0	0	1	0	0	0	0	0	1	0	0
hsa-mir-6786	0	0	0	0	0	1	0	0	1	0	0	0	0	0	0	0	0	0	0	1	0	0	0	1	0	0	0	0	3	0	0	0	1	0	0	0	0	0	0	0	0	1	0	0	0	0	0	0	1
hsa-mir-7848	0	0	0	0	0	0	0	0	0	0	0	0	0	0	0	0	0	0	0	0	0	0	0	0	0	0	0	0	0	0	0	0	0	0	0	0	0	0	0	0	0	0	0	0	0	0	0	0	0
hsa-mir-548as	0	0	0	0	0	0	0	0	0	0	0	0	0	0	0	0	0	0	0	0	0	0	0	0	0	0	0	0	0	0	0	0	0	0	0	0	0	1	0	0	0	0	0	0	0	0	0	0	0
hsa-mir-7850	0	0	0	0	0	0	0	0	0	0	0	0	0	0	0	0	0	0	0	0	0	0	0	0	0	0	0	0	0	0	0	1	0	0	0	1	0	0	0	0	0	1	0	0	0	0	0	0	0
hsa-mir-4505	0	0	0	0	0	0	0	0	0	0	0	0	0	0	0	0	0	0	0	0	0	0	0	0	0	0	0	0	0	0	0	1	0	0	0	0	0	0	0	0	0	0	0	0	0	0	0	0	0
hsa-mir-765	1	2	1	0	2	0	0	0	2	1	1	2	0	2	0	3	0	0	1	0	2	0	0	3	2	0	0	0	1	0	1	1	0	2	0	1	1	0	0	2	3	1	1	2	0	0	0	1	1
hsa-mir-3671	0	0	0	0	0	0	0	0	0	0	0	0	0	0	0	0	0	0	0	0	0	0	0	0	0	0	0	0	0	0	0	0	0	0	0	0	0	0	0	0	0	0	0	0	0	0	0	0	0
hsa-mir-4798	0	0	0	0	0	0	0	0	0	0	0	0	0	0	0	0	0	0	0	0	0	0	0	0	0	0	0	0	0	0	0	0	0	0	0	0	0	0	2	0	0	0	1	0	1	0	0	0	0
hsa-mir-517b	0	0	0	0	0	0	0	0	0	1	0	0	0	0	0	0	0	0	0	0	0	0	0	0	0	0	0	0	0	0	0	0	0	0	0	0	0	0	0	0	0	0	1	0	0	0	0	0	0
hsa-mir-433	0	7	2	4	7	3	4	0	6	1	1	4	1	7	7	1	4	2	0	0	9	2	8	7	11	1	5	0	1	5	2	6	3	5	11	1	4	9	1	1	10	8	2	11	1	3	4	1	13
hsa-mir-3664	0	6	1	3	1	2	1	3	6	0	1	1	2	1	5	0	2	0	1	1	1	3	1	4	3	1	2	1	0	4	3	2	2	1	3	1	1	1	3	2	1	0	3	2	1	1	2	0	0
hsa-mir-6781	0	0	0	1	0	0	0	1	0	1	0	0	0	2	0	0	1	0	0	0	2	1	0	0	0	0	0	0	1	1	0	0	0	0	0	1	1	2	0	1	1	0	0	1	1	0	2	0	1
hsa-mir-6513	0	0	0	0	0	0	0	0	1	0	0	0	0	0	0	0	1	0	0	2	1	2	0	0	1	0	3	0	1	0	0	0	0	0	2	1	0	1	0	0	0	0	0	2	0	0	0	0	0
hsa-mir-19a	23	15	6	8	22	50	39	28	21	16	39	35	37	18	29	55	42	13	27	41	57	63	50	26	33	45	50	17	38	26	35	86	36	22	68	15	27	18	21	12	15	43	53	16	25	15	27	31	52
hsa-mir-3185	0	0	0	0	0	0	0	0	0	0	0	0	0	0	0	0	0	0	0	0	0	0	0	0	0	0	0	0	0	0	0	0	0	0	0	0	0	0	0	0	0	0	0	0	0	0	0	0	0
hsa-mir-670	0	0	0	0	0	1	0	0	0	0	0	2	0	1	2	0	0	0	0	0	0	0	0	0	0	0	0	0	0	0	0	0	2	0	0	0	0	1	0	0	0	0	0	0	0	0	1	0	0
hsa-mir-4783	0	0	0	0	0	0	0	0	0	0	0	0	0	0	0	0	0	0	0	0	0	0	0	0	0	0	0	0	0	0	0	0	0	0	0	0	0	0	0	0	0	0	0	0	0	0	0	0	0
hsa-mir-4636	0	0	1	2	3	3	0	1	4	2	0	1	2	0	3	1	1	1	2	0	3	2	0	2	2	2	4	0	1	2	0	3	2	2	0	0	0	5	0	3	0	2	0	4	0	0	1	1	10
hsa-mir-29a	23792	26845	15318	13674	9838	12120	22305	18332	22289	13821	12079	25913	23147	11746	25323	22734	24340	16875	6546	21358	34040	18843	16200	23233	19788	16089	41846	14187	19449	13111	20053	27326	13957	28561	34790	7030	11604	20418	9394	13471	13489	20318	30825	17893	11618	7668	9933	9766	29444
hsa-mir-9-1	5660	645	180	465	655	984	4668	3713	1309	393	3839	1232	5582	666	1088	7497	12613	3684	1559	6583	814	4993	1952	581	1227	4495	6483	4590	3005	411	6497	508	1372	753	4603	667	4236	832	3219	1518	1707	576	3068	677	2240	552	1493	1324	752
hsa-mir-190b	0	2	0	0	0	0	1	0	0	0	0	0	0	0	0	0	1	0	0	0	0	0	0	0	0	0	0	0	1	0	3	3	0	1	1	2	0	0	0	0	0	1	1	0	0	0	1	0	0
hsa-mir-96	32	5	6	6	13	14	45	25	6	10	21	16	25	1	6	36	56	28	6	34	22	12	12	10	13	15	41	12	30	14	37	36	11	21	42	1	8	8	8	12	4	28	63	11	18	3	4	4	58
hsa-mir-4286	0	0	1	0	0	0	1	0	0	0	0	1	0	0	0	1	0	1	0	0	3	0	0	0	0	0	0	0	0	0	0	0	0	1	0	0	0	0	0	0	0	0	1	1	0	0	0	1	0
hsa-mir-4689	0	0	0	0	0	0	0	0	0	0	0	0	0	0	0	0	0	0	0	0	0	0	0	0	0	0	0	0	0	0	0	0	0	0	0	0	0	0	0	0	0	0	0	0	0	0	0	0	0
hsa-mir-4720	0	0	0	0	0	0	0	0	0	0	0	0	0	0	0	0	0	0	0	0	0	0	0	0	0	0	0	0	0	0	0	0	0	0	0	0	0	0	0	0	0	0	0	0	0	0	0	0	0
hsa-mir-3921	0	0	0	0	0	0	0	0	0	0	0	0	0	0	0	0	0	0	0	0	0	0	0	0	0	0	0	0	0	0	0	0	0	0	0	0	0	0	0	0	0	0	0	0	0	0	0	0	0
hsa-mir-205	391	18	14	5	15	0	31	139	14	4	31	5	8	2	7	84	15	563	8	18	20	2	13	1	4	6	10	7	10	2	10	9	2	1	2378	3	6	5	10	8	8	5	30	3	77	1	0	2	16
hsa-mir-4511	0	0	0	0	0	0	0	0	0	0	0	0	0	0	0	0	0	0	0	0	0	0	1	0	0	0	0	1	0	0	0	0	0	0	0	0	0	0	0	0	0	0	0	0	0	0	0	0	0
hsa-mir-378b	0	0	0	0	0	0	0	0	0	0	0	0	0	0	0	0	0	0	0	0	0	0	0	0	0	0	0	0	0	0	0	0	0	0	0	0	0	0	0	0	0	0	0	0	0	0	0	0	0
hsa-mir-4481	0	0	0	0	0	0	0	0	0	0	0	0	0	0	0	0	0	0	0	0	0	0	0	0	0	0	0	0	0	0	0	0	0	0	0	0	0	0	0	0	0	0	0	0	0	0	0	0	0
hsa-mir-3135b	0	0	0	0	0	0	0	0	0	0	0	0	0	0	0	0	0	0	0	0	0	0	0	0	0	0	0	0	0	0	0	0	0	0	0	0	0	0	0	0	0	0	0	0	0	0	0	0	0
hsa-mir-6870	0	0	0	0	0	0	0	0	0	0	0	0	0	0	1	0	0	0	0	0	1	0	0	1	0	0	0	0	0	0	0	0	0	2	1	0	0	0	1	0	0	0	0	0	0	0	0	0	0
hsa-mir-7515	0	0	0	0	0	0	0	0	0	0	0	0	0	0	0	0	0	0	0	0	0	0	0	0	0	0	0	0	0	0	0	0	0	0	0	0	0	0	0	0	0	0	0	0	0	0	0	0	0
hsa-mir-4309	0	0	0	0	0	0	0	0	0	0	0	0	0	0	0	0	0	0	0	0	0	0	0	0	0	0	0	0	0	0	0	0	0	0	0	0	0	0	0	0	0	0	0	0	0	0	0	0	0
hsa-mir-4486	0	0	0	0	0	0	0	0	0	0	0	0	0	0	0	0	0	0	0	0	0	0	0	0	0	0	0	0	0	0	0	0	0	0	0	0	0	0	0	0	0	0	0	0	0	0	0	0	0
hsa-mir-513c	0	2	2	11	1	1	0	1	2	0	0	4	1	3	3	4	0	0	0	0	21	0	3	2	4	5	1	0	0	0	0	13	0	17	0	0	1	8	0	3	0	2	3	2	0	9	2	0	2
hsa-mir-1200	0	0	0	0	0	0	0	0	0	0	0	0	0	0	0	0	0	0	0	0	0	0	0	0	0	0	0	0	0	0	0	0	0	0	0	0	0	0	0	0	0	0	0	0	0	0	0	0	0
hsa-mir-5589	0	0	0	0	0	0	2	1	0	0	1	0	0	0	0	0	1	0	0	1	0	1	0	0	0	0	0	1	1	0	7	0	0	0	0	1	1	0	3	0	1	0	3	0	1	0	0	0	0
hsa-mir-4516	0	0	0	0	0	0	0	0	0	0	0	0	0	0	0	0	0	0	0	0	0	0	0	0	0	0	0	0	0	0	0	0	0	0	0	0	0	0	0	0	0	0	0	0	0	0	0	0	0
hsa-mir-642a	25	1	2	0	2	0	25	20	0	0	17	3	4	1	0	20	25	14	1	13	11	6	0	4	4	1	7	27	18	1	25	1	1	4	20	0	1	3	3	3	0	2	22	1	5	1	1	0	1
hsa-mir-4281	0	0	0	0	0	0	0	0	0	0	0	0	0	0	0	0	0	0	0	0	0	0	0	0	0	0	0	0	0	0	0	0	0	0	0	0	0	0	0	0	0	0	0	0	0	0	0	0	0
hsa-mir-1268a	0	0	0	0	0	0	0	0	0	0	0	0	0	0	0	0	0	0	0	0	0	0	0	0	0	0	0	0	0	0	0	0	0	0	0	0	0	0	0	0	0	0	0	0	0	0	0	0	0
hsa-mir-3134	0	0	0	0	0	0	0	0	0	0	0	0	0	0	0	0	0	0	0	0	0	0	0	0	0	0	0	0	0	0	0	0	0	0	0	0	0	0	0	0	0	0	0	0	0	0	0	0	0
hsa-mir-554	0	0	0	0	0	0	0	0	0	0	0	0	0	0	0	0	0	0	0	0	0	0	0	0	0	0	0	0	0	0	0	0	0	0	0	0	0	0	0	0	0	0	0	0	0	0	0	0	0
hsa-mir-6078	0	0	0	0	0	0	0	0	0	0	0	0	0	0	0	0	0	0	0	0	0	0	0	0	0	0	0	0	0	0	0	0	0	0	0	0	0	0	0	0	0	0	0	0	0	0	0	0	0
hsa-mir-758	12	19	10	3	19	17	9	8	18	5	9	26	11	6	36	7	11	16	10	10	26	26	57	26	37	7	23	5	9	15	13	42	15	33	52	10	21	31	7	15	6	125	16	33	3	7	10	11	91
hsa-mir-6507	13	0	0	1	0	0	6	6	0	0	4	1	0	0	0	4	2	2	0	0	1	1	0	0	1	0	1	0	3	0	1	0	1	0	6	0	1	0	0	0	1	0	0	0	1	1	0	0	0
hsa-mir-337	59	68	42	31	59	33	71	30	63	24	63	59	56	37	52	97	49	47	60	57	178	83	74	82	55	33	60	29	31	42	24	128	55	98	204	18	99	72	20	75	45	250	75	113	21	22	22	33	390
hsa-mir-4439	0	0	0	0	0	0	0	0	0	0	0	0	0	0	0	0	0	0	0	0	0	0	0	0	0	0	0	0	0	0	0	0	0	0	0	0	0	0	0	0	0	0	0	0	0	0	0	0	0
hsa-mir-5700	0	0	0	0	0	0	0	0	0	0	0	0	0	0	0	0	0	0	0	0	0	0	0	0	0	0	0	0	0	0	0	0	0	0	0	0	0	0	0	0	0	0	0	0	0	0	0	0	0
hsa-mir-199a-2	5625	4943	3220	2591	3491	3232	5164	3581	4622	2158	6262	5071	5817	2092	4104	8001	5491	4181	5677	6015	8220	5197	4527	3905	3238	3121	9041	3159	4686	3670	3847	4773	3991	4788	10538	1389	4011	4637	1886	3584	2863	7871	6607	5899	3121	1775	2228	2849	13146
hsa-mir-520e	0	0	0	0	0	0	0	0	0	0	0	0	0	0	0	0	0	0	0	0	0	0	0	0	0	0	0	0	0	0	0	0	0	0	0	0	0	0	0	0	0	0	0	0	0	0	0	0	0
hsa-mir-1825	0	0	0	0	0	0	0	0	0	0	0	0	0	0	0	0	0	0	0	0	0	0	0	0	0	0	0	0	0	0	0	0	0	0	0	0	0	0	0	0	0	0	0	0	0	0	0	0	0
hsa-mir-6844	0	0	0	0	0	1	0	0	0	0	0	0	0	0	0	0	0	0	0	2	0	0	0	1	0	0	1	0	0	0	1	0	0	0	1	0	0	0	0	0	0	0	0	0	0	0	0	0	0
hsa-mir-6772	1	0	0	0	0	0	0	0	1	0	0	3	0	0	0	0	1	1	1	0	0	1	1	0	0	0	1	0	1	0	1	1	0	0	2	0	1	0	1	0	0	3	0	1	1	0	0	2	1
hsa-mir-5188	0	0	0	0	0	0	1	0	0	0	0	0	0	0	0	0	0	0	0	0	0	0	0	0	0	0	1	0	0	0	1	0	0	0	0	0	0	0	0	1	0	0	0	0	0	0	0	0	0
hsa-mir-30a	866849	691190	255668	426833	395063	1191076	741954	782417	1293916	385501	846483	1046548	1006378	801521	1138086	1100264	1194162	529616	307868	940042	672471	1136530	1011691	823026	866464	637204	2552081	572328	855375	501572	843675	557703	1074331	655501	1006828	457444	548444	758348	507999	642234	756263	788554	878673	852316	571761	351848	659611	810526	833165
hsa-mir-587	0	0	0	0	0	0	0	0	0	0	0	0	0	0	0	0	0	0	0	0	0	0	0	0	0	0	0	0	0	0	0	0	0	0	0	0	0	0	0	0	0	0	0	0	0	0	0	0	0
hsa-mir-7150	0	0	0	0	0	0	0	0	0	0	0	0	0	0	0	0	0	0	0	0	0	0	0	0	0	0	0	0	0	0	0	0	0	0	0	0	0	0	0	0	0	0	0	0	0	0	0	0	0
hsa-mir-548ax	0	0	0	0	0	0	0	0	0	0	0	0	0	0	0	0	0	1	0	0	0	0	1	0	0	1	0	0	0	0	0	0	0	0	0	0	0	0	0	0	0	0	0	0	0	0	0	0	0
hsa-mir-3682	1	0	0	0	0	0	1	0	0	0	0	1	0	0	0	2	4	1	1	0	0	2	0	0	1	0	0	0	0	0	0	1	0	0	0	0	2	0	1	0	0	3	0	2	1	0	0	0	1
hsa-mir-6811	0	0	0	0	0	0	0	0	0	0	0	0	0	0	0	0	0	0	0	0	0	0	0	0	0	0	0	0	0	0	0	0	0	0	0	0	0	0	0	0	0	0	0	0	0	0	0	0	0
hsa-mir-302e	0	0	0	0	0	0	0	0	0	0	0	0	0	0	0	0	0	0	0	0	0	0	0	0	0	0	0	0	0	0	0	0	0	0	0	0	0	0	0	0	0	0	0	0	0	0	0	0	0
hsa-mir-6799	0	0	0	0	0	0	0	0	0	0	0	1	0	0	0	0	0	0	0	0	0	0	0	0	0	0	0	0	0	1	0	0	0	0	0	0	0	0	0	0	0	0	0	0	0	0	0	0	0
hsa-mir-1247	17	16	23	49	18	9	53	16	48	22	3	16	37	52	65	15	22	30	12	18	26	34	21	61	9	3	25	35	32	11	59	24	43	32	71	19	56	78	7	18	29	29	7	27	1	11	21	19	25
hsa-mir-6816	0	0	0	0	0	0	0	1	0	0	0	0	0	0	0	0	0	0	0	0	1	0	0	0	0	0	0	0	0	0	0	0	0	0	1	0	0	0	0	0	0	1	0	0	0	0	0	0	0
hsa-mir-199a-1	3869	2855	1871	1559	2198	1995	3229	2182	2848	1305	4057	3091	3793	1337	2394	5108	3592	2817	3453	3907	4826	3265	2610	2335	2047	1916	5222	1960	3031	2362	2421	3075	2521	2923	6676	866	2648	2620	1180	2281	1685	4840	3932	3633	2019	1105	1451	1801	7767
hsa-mir-4738	1	0	0	0	1	0	2	0	1	0	0	0	0	1	0	0	0	0	0	0	0	0	0	0	1	0	0	0	0	0	0	1	0	0	0	0	0	0	0	1	0	1	0	0	0	0	0	1	0
hsa-mir-1255b-2	0	0	0	0	0	0	0	0	0	0	0	0	0	0	0	0	0	0	0	0	0	0	0	0	0	0	0	0	0	0	0	0	0	0	0	0	0	0	0	0	0	0	0	0	0	0	0	0	0
hsa-mir-4742	4	5	2	3	0	1	1	3	2	1	3	4	1	3	2	1	2	1	0	3	1	4	0	2	10	0	4	0	1	0	0	1	3	5	5	0	3	1	1	3	3	2	2	4	1	2	1	3	3
hsa-mir-7976	0	0	0	0	0	0	0	0	0	1	0	1	1	0	0	1	1	0	0	0	0	0	0	0	0	0	1	0	0	0	0	0	0	0	0	0	0	0	0	0	1	0	0	0	0	0	0	0	1
hsa-mir-136	45	77	40	22	84	118	70	36	86	36	40	70	42	25	93	51	72	56	79	56	202	155	195	122	104	53	140	14	45	71	87	101	80	96	257	19	61	148	22	73	39	322	65	188	13	56	50	71	305
hsa-mir-8062	0	0	0	0	0	0	0	0	0	0	0	0	0	0	0	0	0	0	0	0	0	0	0	0	0	0	0	0	0	0	0	0	0	0	0	0	0	0	0	0	0	0	0	0	0	0	0	0	0
hsa-mir-655	0	3	1	3	1	6	2	1	5	1	1	2	2	0	2	3	2	3	2	0	4	2	0	2	5	0	2	0	0	6	1	7	0	3	5	1	2	2	0	3	2	6	0	4	0	1	1	1	13
hsa-mir-1283-2	0	0	0	0	0	0	0	0	0	0	0	0	0	0	0	0	0	0	0	0	0	0	0	0	0	0	0	0	0	0	0	0	0	0	0	0	0	0	0	0	0	0	0	0	0	0	0	0	0
hsa-mir-4746	1	1	0	2	1	1	0	4	0	0	2	2	2	0	1	3	0	0	3	5	1	1	0	0	1	2	1	1	1	1	1	0	1	0	1	0	3	1	0	0	1	4	2	0	3	0	1	0	1
hsa-mir-3160-2	0	0	0	0	0	0	0	0	0	0	0	0	0	0	0	0	0	0	0	0	0	0	0	0	0	0	0	0	0	0	0	0	0	0	0	0	0	0	0	0	0	0	0	0	0	0	0	0	0
hsa-mir-301a	28	35	17	21	24	33	33	24	29	27	36	27	24	15	44	59	44	24	18	33	53	41	49	25	38	20	67	14	25	20	24	44	30	29	66	12	31	44	12	14	17	64	52	32	26	18	11	22	64
hsa-mir-8066	0	0	0	0	0	0	0	0	0	0	0	0	0	0	0	0	0	0	0	0	0	0	0	0	0	0	0	0	0	0	0	0	0	0	0	0	0	0	0	0	0	0	0	0	0	2	0	0	0
hsa-mir-138-2	2	22	8	12	10	31	6	8	29	9	5	16	7	13	27	9	6	10	3	6	14	21	17	20	42	6	9	0	2	10	4	14	20	15	7	2	4	12	2	10	6	3	6	9	8	10	11	7	13
hsa-mir-26a-2	1776	2833	1553	1391	1734	2432	2863	2096	2906	2207	1786	4198	2994	1745	3178	5307	3472	1479	1452	2669	7957	3329	2891	2364	1935	2400	6936	1490	2361	1913	1669	3788	2738	3447	3104	1208	1926	2324	987	2071	1654	2360	3431	2518	1713	943	1712	1704	4304
hsa-mir-132	293	74	62	69	111	92	229	325	99	64	690	109	280	52	80	363	233	180	256	235	178	107	136	89	75	136	250	153	223	97	198	178	94	110	1473	71	220	80	83	128	75	360	283	123	381	37	56	96	398
hsa-mir-3147	0	0	0	0	0	0	0	0	0	0	0	0	0	0	0	0	0	0	0	0	0	0	0	0	0	0	0	0	0	0	0	0	0	0	0	0	0	0	0	0	0	0	0	0	0	0	0	0	0
hsa-mir-3681	0	0	0	0	0	0	0	0	0	0	0	0	1	0	0	0	0	0	0	0	0	0	0	0	0	0	0	0	0	0	0	0	1	0	0	0	0	0	0	0	0	0	0	0	0	0	0	0	0
hsa-mir-6812	0	0	0	0	0	0	0	0	0	0	0	0	0	0	0	0	0	0	0	0	0	0	0	0	0	0	0	0	0	0	0	0	0	0	0	0	0	0	0	0	0	0	0	0	0	0	0	0	0
hsa-mir-6764	0	0	0	0	0	1	0	1	1	0	1	1	0	1	1	0	0	0	1	0	1	0	1	0	0	1	1	0	0	0	0	0	0	0	0	0	0	1	0	0	0	0	0	0	0	0	0	0	0
hsa-mir-518b	0	0	0	0	0	0	0	0	0	0	0	0	0	0	0	0	0	0	0	0	0	0	0	0	0	0	0	0	0	0	0	0	0	0	0	0	0	0	0	0	0	0	0	0	0	0	0	0	0
hsa-mir-599	0	2	0	1	0	3	0	0	2	2	1	0	2	0	0	1	0	2	0	0	7	4	2	0	1	13	0	0	0	0	0	1	6	0	0	1	4	0	0	3	0	0	1	0	1	0	2	0	0
hsa-mir-571	0	0	0	0	0	0	0	0	0	0	0	0	0	0	0	0	0	0	0	0	0	0	0	0	0	0	0	0	0	0	0	0	0	0	0	0	0	0	0	0	0	0	0	0	0	0	0	0	0
hsa-mir-34c	34	3	2	1	13	3	6	4	2	2	10	6	12	1	0	13	16	19	4	12	7	5	7	0	2	5	14	2	5	5	10	9	1	9	44	0	3	1	4	3	0	2	9	1	8	1	0	1	5
hsa-mir-6771	0	0	0	0	0	0	0	0	0	0	0	0	0	0	0	0	0	0	0	0	0	0	0	0	0	0	0	0	0	0	0	0	0	0	0	0	0	0	0	0	0	0	0	0	0	0	0	0	1
hsa-mir-1976	13	45	12	27	13	24	18	24	30	17	14	24	23	26	28	37	17	9	17	15	29	34	32	48	38	5	37	7	19	15	22	33	43	20	41	18	22	22	8	25	24	38	21	47	12	14	17	23	39
hsa-mir-514a-2	7	63	23	301	231	640	3	72	191	10	1	225	15	126	104	74	3	1	31	4	293	86	310	379	587	90	373	1	9	119	4	497	288	654	11	34	75	97	0	155	23	131	105	72	27	404	133	241	182
hsa-mir-512-2	0	0	0	0	0	0	0	0	0	0	1	0	0	0	0	1	0	0	0	0	0	0	0	0	0	0	0	0	0	0	0	0	0	0	0	0	0	0	0	0	0	0	0	0	0	0	0	0	0
hsa-mir-6776	0	0	0	1	0	0	0	0	0	0	0	0	0	0	0	0	0	0	0	0	2	0	0	1	0	0	0	0	0	0	0	0	0	0	0	0	0	0	0	0	0	0	0	1	0	0	0	0	0
hsa-mir-25	8602	7250	4057	4754	5442	9867	6245	8762	8528	4540	6974	9833	9684	5949	8327	13177	9300	5963	5139	7133	8790	8772	8952	5786	7317	6246	22042	4879	7459	5687	7703	9429	8460	5776	15826	4280	6511	5657	3819	5305	5977	11940	7619	7084	5100	2235	4692	4383	15403
hsa-mir-4443	0	0	0	0	0	0	2	0	0	0	2	0	0	0	0	0	0	0	0	0	1	0	0	0	0	0	0	0	0	2	0	1	2	0	0	0	0	0	0	0	1	0	1	0	0	0	0	0	3
hsa-mir-4714	0	0	1	0	0	0	1	0	0	0	0	2	0	0	2	0	1	0	0	1	3	1	1	1	2	0	5	0	0	1	0	0	3	1	2	0	0	2	1	1	1	2	0	0	0	0	0	1	2
hsa-mir-324	97	233	124	134	78	120	74	60	234	176	98	188	56	116	205	189	106	46	65	75	312	139	152	180	269	98	260	31	70	129	81	261	223	163	157	102	77	246	34	89	109	165	104	212	57	89	147	138	185
hsa-mir-3686	0	0	0	0	0	0	0	0	0	0	0	0	0	0	0	0	0	0	0	0	0	0	0	0	0	0	0	0	0	0	0	0	0	0	0	0	0	0	0	0	0	0	0	0	0	0	0	0	0
hsa-mir-1283-1	0	0	0	0	0	0	0	0	0	0	0	0	0	0	0	0	0	0	0	0	0	0	0	0	0	0	0	0	0	0	0	0	0	0	0	0	0	0	0	0	0	0	0	0	0	0	0	0	0
hsa-mir-3160-1	1	0	0	0	0	0	0	0	0	0	0	0	0	0	0	0	0	0	0	0	0	0	0	0	0	0	0	0	0	0	0	0	0	0	0	0	0	0	0	0	0	0	0	0	0	0	0	0	0
hsa-mir-3689b	0	0	0	0	0	0	0	0	0	0	0	0	0	0	0	0	0	0	0	0	0	0	0	0	0	0	0	0	0	0	0	0	0	0	0	0	0	0	0	0	0	0	0	0	0	0	0	0	0
hsa-mir-8061	0	0	0	0	0	0	0	0	0	0	0	0	0	0	0	0	0	0	0	0	0	0	0	0	0	0	0	0	0	0	0	0	0	0	0	0	0	0	0	0	0	0	0	0	0	0	0	0	0
hsa-mir-514a-1	4	62	31	299	206	653	4	66	154	19	1	209	14	123	100	63	3	3	38	11	266	84	335	366	632	82	399	1	3	140	4	462	306	670	5	47	94	112	3	173	44	162	89	92	28	435	118	258	196
hsa-mir-4741	0	0	0	3	0	0	0	0	0	0	1	0	1	1	0	0	0	0	0	0	0	0	0	0	0	0	1	0	0	0	0	1	0	0	0	0	0	0	0	0	0	0	0	0	0	0	0	0	0
hsa-mir-3940	1	0	0	0	1	1	1	1	1	0	0	0	0	0	0	1	1	1	0	1	1	0	0	0	0	0	3	0	0	0	1	1	0	0	2	0	0	0	0	1	1	4	2	0	1	1	4	4	0
hsa-mir-8074	0	0	0	0	0	0	0	0	0	0	0	0	0	0	0	0	0	0	0	0	0	0	0	0	0	0	0	0	0	0	0	0	0	0	0	0	0	0	0	0	0	0	0	0	0	0	0	0	0
hsa-mir-6757	0	0	1	0	0	0	0	0	0	0	0	0	0	0	0	0	0	0	1	0	0	0	0	0	0	0	0	0	0	1	0	0	0	0	0	0	0	0	0	0	0	0	0	0	0	0	0	0	0
hsa-mir-4537	0	0	0	0	0	0	0	0	0	0	0	0	0	0	0	0	0	0	0	0	0	0	0	0	0	0	0	0	0	0	0	0	0	0	0	0	0	0	0	0	0	0	0	0	0	0	0	0	0
hsa-mir-548av	0	0	0	0	0	0	0	0	0	0	0	0	0	0	0	0	0	0	0	0	0	0	0	1	0	0	0	0	1	0	0	0	0	0	0	0	0	0	0	0	0	0	0	0	0	0	0	0	0
hsa-mir-3687-2	0	0	0	0	0	0	0	0	0	0	0	0	0	0	0	0	0	0	0	0	0	0	0	0	0	0	0	0	0	0	0	0	0	0	0	0	0	0	0	0	0	0	0	0	0	0	0	0	0
hsa-mir-629	180	45	23	31	52	45	124	132	70	34	155	56	136	50	42	162	136	94	70	125	59	84	82	38	47	87	179	95	84	46	119	65	85	43	324	44	25	43	82	52	30	92	120	70	92	21	35	59	125
hsa-mir-485	2	7	2	5	5	2	2	2	14	2	5	6	5	3	15	8	2	4	7	3	17	7	22	22	34	6	4	2	2	7	4	26	15	24	14	2	10	17	0	6	5	54	7	36	2	6	6	4	37
hsa-mir-607	2	1	0	1	0	1	1	2	1	0	0	0	0	0	1	0	0	0	0	0	0	0	2	1	0	1	2	1	1	0	0	0	1	0	2	0	0	0	0	0	0	0	0	0	0	0	0	0	1
hsa-mir-3690-2	0	0	0	0	0	0	0	0	0	0	0	0	0	0	0	0	0	0	0	0	0	0	0	0	0	0	0	0	0	0	0	0	0	0	0	0	0	0	0	0	0	0	0	0	0	0	0	0	0
hsa-mir-1908	0	0	0	0	0	0	0	0	0	0	0	0	0	0	0	0	0	0	0	0	0	0	0	0	0	0	0	0	0	0	0	0	0	0	0	0	0	0	0	0	0	0	0	0	0	0	0	0	0
hsa-mir-5011	0	0	0	0	0	0	0	0	0	0	0	0	0	0	0	0	0	0	0	0	0	0	0	0	0	0	0	0	0	0	0	0	0	0	0	0	0	0	0	0	0	0	0	0	0	0	0	0	0
hsa-mir-4536-2	0	1	0	1	0	0	0	0	2	0	0	2	1	1	0	1	1	0	0	0	2	1	0	0	1	0	0	0	1	0	0	0	0	0	1	0	0	0	0	0	0	1	0	0	0	0	0	3	0
hsa-mir-4482	0	0	0	0	0	0	0	0	0	0	0	0	0	0	0	1	0	0	0	0	0	0	0	0	0	0	0	0	0	0	0	0	0	0	0	0	0	0	0	0	0	0	0	0	0	0	0	0	0
hsa-mir-891a	15	167	52	131	17	263	38	35	467	186	51	157	114	695	179	119	311	22	24	53	356	192	98	931	560	53	725	109	60	29	36	60	390	361	16	94	56	283	126	163	179	145	37	648	73	231	365	465	84
hsa-mir-4512	0	0	0	0	0	0	0	0	0	0	0	0	0	0	0	0	0	0	0	0	0	0	1	0	0	0	0	0	0	0	0	0	0	0	0	0	0	0	0	0	0	0	0	0	0	0	0	0	0
hsa-mir-1234	0	0	0	0	0	1	1	0	0	0	0	0	0	0	0	0	0	0	0	0	0	0	0	0	0	0	0	0	1	0	0	0	0	0	0	0	0	0	0	0	0	0	0	0	0	0	0	1	1
hsa-mir-3922	0	1	0	4	0	0	0	0	0	1	0	0	1	1	2	0	0	1	1	0	2	3	1	1	0	0	1	0	0	2	0	2	0	1	3	0	0	0	0	0	0	0	2	1	1	0	0	0	3
hsa-mir-141	3081	325	198	253	227	369	2422	1413	588	265	1289	777	1157	349	669	1805	3461	1919	251	1957	551	753	510	357	464	592	1226	1058	1546	394	1402	634	424	607	3640	171	685	377	786	531	450	696	2505	420	838	213	445	425	663
hsa-mir-1910	0	0	0	0	0	0	0	0	0	0	0	1	1	0	0	0	0	0	0	0	0	0	0	0	0	0	0	0	0	0	0	0	0	0	0	0	0	0	0	0	0	0	0	0	0	0	0	0	1
hsa-mir-649	0	0	0	0	0	0	0	0	0	0	0	0	0	0	0	0	0	0	0	0	0	0	0	0	0	0	0	0	0	0	0	0	0	0	0	0	0	0	0	0	0	0	0	0	0	0	0	0	0
hsa-mir-548ab	0	0	0	0	0	0	0	0	0	0	0	0	0	1	0	0	0	0	0	0	0	0	0	0	0	0	0	0	0	0	0	0	0	0	0	0	0	0	0	0	0	0	0	0	0	0	0	0	0
hsa-mir-876	0	0	0	0	1	0	0	0	3	1	0	1	0	1	0	0	0	0	0	0	0	0	0	3	3	0	1	0	0	0	0	2	1	0	0	1	0	3	0	0	0	1	0	2	0	0	0	2	1
hsa-mir-3690-1	0	0	0	1	1	0	0	0	0	1	0	0	1	0	0	1	0	0	1	0	0	1	0	0	1	0	0	0	1	2	0	2	0	0	3	0	0	0	1	0	0	0	0	0	0	1	1	0	7
hsa-mir-4760	0	0	0	0	0	0	0	0	0	0	0	0	0	0	0	0	0	0	0	0	0	0	0	0	0	0	0	0	0	0	0	0	0	0	0	0	0	0	0	0	0	0	0	0	0	0	0	0	0
hsa-mir-1304	1	11	0	0	0	0	0	0	2	0	0	0	0	0	1	0	0	0	0	1	0	0	1	0	0	0	0	0	0	0	0	0	1	0	0	0	0	0	0	0	0	0	1	0	1	0	0	0	1
hsa-mir-3974	0	0	0	0	0	0	0	0	0	0	0	0	0	0	0	0	0	0	0	0	0	0	0	0	0	0	0	0	0	0	0	0	0	0	0	0	0	0	0	0	0	0	0	0	0	0	0	0	0
hsa-mir-8058	0	0	0	0	0	0	0	0	0	0	0	0	0	0	0	0	0	0	0	0	0	0	0	0	0	0	0	0	0	0	0	0	0	0	0	0	0	0	0	0	0	0	0	0	0	0	0	0	0
hsa-mir-3687-1	0	0	0	0	0	0	0	0	0	0	0	0	0	0	0	0	0	0	0	0	0	0	0	0	0	0	0	0	0	0	0	0	0	0	0	0	0	0	0	0	0	0	0	0	0	0	0	0	0
hsa-mir-3907	0	0	0	0	0	0	0	0	0	0	0	0	0	0	0	0	0	0	0	0	0	0	0	0	0	0	0	0	0	0	0	0	0	0	0	0	0	0	0	0	0	0	0	0	0	0	0	0	0
hsa-mir-6837	1	3	1	5	4	3	4	1	8	1	2	8	3	2	5	4	2	1	1	2	4	2	3	2	3	4	6	2	4	1	1	2	5	1	3	2	1	6	2	0	2	4	1	2	1	1	1	3	4
hsa-let-7g	2307	3032	1227	1818	2342	3623	3108	3569	3667	2288	2400	4380	4127	2391	3398	4070	4584	1959	2524	3451	4873	4836	4584	2632	2701	3252	3635	2177	3260	2871	2767	3888	4419	2973	4069	1976	2896	2751	1449	3004	2133	2576	3715	2863	2353	1081	2276	3200	3223
hsa-mir-4632	1	4	1	1	0	0	0	0	0	0	0	0	0	0	1	2	1	0	1	1	0	0	1	0	1	0	0	0	0	0	2	2	2	1	0	0	0	0	0	0	0	1	0	0	0	0	0	0	0
hsa-mir-486-1	48	266	265	236	35	385	86	336	137	113	110	116	234	118	226	366	99	34	20	215	181	128	77	128	239	128	839	114	133	18	132	33	343	95	655	415	80	293	56	65	88	65	65	104	98	48	75	99	53
hsa-mir-4536-1	0	1	0	0	0	0	0	2	0	0	0	0	0	0	1	0	0	0	1	0	0	0	1	0	2	0	0	1	0	0	0	0	1	0	0	0	0	0	0	0	0	0	0	0	0	0	0	2	0
hsa-mir-4648	0	0	0	0	0	0	0	0	0	0	0	0	0	0	0	0	0	0	0	0	0	0	0	0	0	0	0	0	0	1	0	0	0	0	1	0	0	0	0	0	0	0	0	0	0	0	0	0	0
hsa-mir-509-2	2	33	17	94	70	41	1	13	49	4	2	56	8	18	16	36	1	1	20	6	78	17	43	95	122	36	36	2	4	40	4	78	50	192	3	9	12	32	2	46	12	80	37	23	8	75	13	39	75
hsa-mir-4282	0	0	0	0	0	0	0	0	0	0	0	0	0	0	0	0	0	0	0	0	0	0	0	0	0	0	0	0	0	0	0	0	0	0	0	0	0	0	0	0	0	0	0	0	0	0	0	0	0
hsa-mir-941-5	0	0	0	0	0	0	0	0	0	0	0	0	0	0	0	0	0	0	0	0	0	0	0	0	0	0	0	0	0	0	0	0	0	0	0	0	0	0	0	0	0	0	0	0	0	0	0	0	0
hsa-mir-3688-2	1	0	0	0	0	0	0	1	0	0	0	0	0	0	0	0	0	0	0	0	0	0	0	0	0	0	0	0	0	0	0	0	0	0	0	0	0	0	0	1	0	0	0	0	0	0	0	0	0
hsa-mir-8064	0	0	0	0	0	0	0	0	0	0	0	0	0	0	0	0	0	0	0	0	0	0	0	0	0	0	0	0	0	0	0	0	0	0	0	0	0	0	0	0	0	0	0	0	0	0	0	0	0
hsa-mir-711	0	0	0	0	0	0	0	0	0	0	0	0	0	0	0	0	0	0	0	0	0	0	0	0	0	0	0	0	0	0	0	0	0	0	0	0	0	0	0	0	0	0	0	0	0	0	0	0	0
hsa-mir-4744	0	0	0	0	0	0	0	0	0	0	0	0	0	0	0	0	0	0	0	0	0	0	0	0	0	0	0	0	0	0	0	0	0	0	0	0	0	0	0	0	0	0	0	0	0	0	0	0	0
hsa-mir-650	0	0	0	0	0	0	0	0	0	0	0	0	0	0	0	0	0	0	0	0	0	0	0	0	0	0	0	0	0	0	0	0	0	0	0	0	0	0	0	0	0	0	0	0	0	0	0	0	0
hsa-mir-582	435	590	281	454	387	1000	661	903	1016	507	433	1337	1132	713	1123	1410	1290	511	336	938	936	1199	886	834	707	700	2048	482	880	504	705	661	864	589	902	288	788	764	755	713	795	999	806	777	590	381	789	939	862
hsa-mir-4711	0	0	0	0	0	0	0	0	0	0	0	0	0	0	0	0	0	0	0	0	0	0	0	0	0	0	0	0	0	0	0	0	0	0	0	0	0	0	0	0	0	0	0	0	0	0	0	0	0
hsa-mir-6722	0	0	0	0	0	0	0	0	0	0	0	0	0	0	0	0	0	0	0	0	0	0	0	0	0	0	0	0	0	0	0	0	0	0	0	0	0	0	0	0	0	0	0	0	0	0	0	0	0
hsa-mir-6769b	0	0	0	0	0	0	0	0	0	0	0	0	0	0	0	0	0	0	0	0	0	0	0	0	0	0	0	0	0	0	0	0	0	0	0	0	0	0	0	0	0	0	0	0	0	0	0	0	0
hsa-mir-6766	1	0	0	0	0	0	0	0	0	0	0	1	0	0	0	0	0	0	0	0	0	0	0	2	0	0	0	0	0	0	0	0	0	0	0	0	0	0	0	0	0	1	0	0	0	0	0	1	0
hsa-mir-3684	1	0	0	0	0	1	1	0	0	1	0	1	0	0	0	0	1	1	0	1	0	1	0	0	0	0	1	0	1	0	1	2	0	1	0	0	0	1	1	0	1	0	1	0	1	0	0	0	0
hsa-mir-6761	1	5	2	1	2	4	4	1	12	0	3	2	0	5	4	5	2	1	1	2	3	3	8	3	5	2	5	1	3	2	1	2	0	4	4	2	1	4	0	1	5	7	3	5	0	1	2	3	3
hsa-mir-4716	0	0	0	0	0	0	0	0	0	0	0	0	0	0	0	0	0	0	0	0	0	0	0	1	0	0	0	0	0	0	0	0	1	0	0	0	0	0	0	0	0	0	0	0	0	0	0	0	0
hsa-mir-3688-1	0	0	0	0	0	0	0	0	0	0	0	0	0	0	0	0	0	0	0	0	0	0	0	0	0	0	1	0	0	0	0	0	0	0	0	0	0	1	0	0	0	0	0	1	0	0	1	1	1
hsa-mir-6774	0	0	0	0	0	0	0	0	0	0	0	0	0	0	0	0	0	0	0	0	0	0	0	0	0	0	0	0	0	0	0	0	0	0	1	0	0	0	0	0	1	1	0	0	0	0	0	0	0
hsa-mir-8057	0	0	0	0	0	0	0	0	0	0	0	0	0	0	0	0	0	0	0	0	0	0	0	0	0	0	0	0	0	0	0	0	0	0	0	0	0	0	0	0	0	0	0	0	0	0	0	0	0
hsa-mir-3117	5	0	0	0	1	2	1	3	0	0	0	2	8	2	0	4	1	1	0	3	1	6	1	0	2	2	5	5	0	1	2	1	0	0	6	0	0	2	0	1	2	1	3	1	2	0	2	0	1
hsa-mir-29b-2	1310	1043	738	703	644	748	1561	1287	1477	766	639	1620	1255	900	1231	1461	1640	975	457	1173	2597	1247	1181	1176	1297	999	2016	696	1216	797	1309	2066	923	1219	2104	457	750	1085	641	893	695	1175	1657	1038	695	582	767	972	1463
hsa-mir-6842	2	5	0	2	1	3	1	3	4	3	3	5	1	2	3	0	3	0	1	1	0	2	4	2	2	1	6	0	1	3	1	1	2	5	2	2	0	5	0	2	2	4	0	4	2	0	3	1	5
hsa-mir-6838	0	0	1	0	0	1	0	0	0	0	0	0	0	0	0	0	0	0	0	0	0	0	0	0	0	0	1	0	0	0	0	0	0	0	0	0	0	0	0	0	0	0	0	0	0	0	0	0	0
hsa-mir-3908	0	0	0	0	0	0	0	0	0	0	0	0	0	0	0	0	0	0	0	0	0	0	0	0	0	0	0	0	0	0	0	0	0	0	0	0	0	0	0	0	0	0	0	0	0	0	0	0	0
hsa-mir-8076	0	0	0	0	0	0	0	0	0	0	0	0	0	0	0	0	0	0	0	0	0	0	0	0	0	0	0	0	0	0	0	0	0	0	0	0	0	0	0	0	0	0	0	0	0	0	0	0	0
hsa-mir-574	231	209	180	122	84	30	252	179	251	64	295	196	324	156	163	315	296	194	150	205	302	165	81	165	168	126	96	149	223	101	209	219	147	229	313	75	173	143	54	128	169	223	268	225	205	90	96	85	305
hsa-mir-4647	0	1	0	0	1	0	0	0	0	1	0	2	0	0	0	1	0	0	0	0	0	0	2	0	0	0	0	0	0	1	0	1	0	0	0	0	0	2	0	0	0	0	0	0	0	1	0	0	0
hsa-mir-5683	3	5	3	2	1	5	1	5	0	3	0	1	10	1	0	3	7	0	2	5	5	11	2	3	1	2	6	3	5	4	6	0	1	1	0	1	5	1	6	2	2	5	12	2	2	1	1	1	4
hsa-mir-3116-2	0	0	0	0	0	0	0	0	0	0	0	0	0	0	0	0	0	0	0	0	0	0	0	0	0	0	0	0	0	0	0	0	1	0	0	0	0	0	0	0	0	0	0	0	0	0	0	1	0
hsa-mir-3148	0	0	0	0	0	0	0	0	0	0	0	0	0	0	0	0	0	0	0	0	0	0	0	0	0	0	0	0	0	0	0	0	0	0	0	0	0	0	0	0	0	0	0	0	0	0	0	0	0
hsa-mir-6883	0	0	0	0	0	0	0	0	1	1	0	1	0	0	0	0	0	1	0	0	0	0	0	0	0	0	0	0	0	0	1	0	0	0	0	3	0	0	0	0	0	1	2	1	0	0	1	1	0
hsa-mir-3180-3	0	0	0	0	0	0	0	0	0	0	0	0	0	0	0	0	0	0	0	0	0	0	0	0	0	0	0	0	0	0	0	0	0	0	0	0	0	0	0	0	0	0	0	0	0	0	0	0	0
hsa-mir-3132	1	0	0	0	0	0	0	1	0	0	0	0	1	0	0	0	0	0	0	1	0	0	0	0	1	0	1	0	0	0	2	0	0	0	1	0	0	0	0	0	0	0	0	0	0	0	1	0	0
hsa-mir-1236	0	0	0	0	0	0	0	0	0	0	0	0	0	0	0	0	0	0	0	0	0	0	1	0	0	0	1	0	0	0	0	0	0	0	0	0	0	0	0	0	0	0	0	0	0	0	0	0	0
hsa-mir-30d	17318	26698	10077	17835	20543	44024	19339	28229	55491	16597	32289	36722	38551	38144	51574	41588	32857	14172	14898	22577	23746	45223	34386	35181	38439	26841	68871	17979	24363	19330	22482	20499	53469	24953	23426	24472	25125	20914	17306	23802	30733	34963	22186	36024	20330	18510	34407	36992	32875
hsa-mir-503	115	48	12	40	69	155	91	236	133	68	67	223	194	150	63	205	249	84	51	171	154	226	236	71	155	74	131	76	170	122	200	138	162	74	143	53	119	41	67	135	44	88	177	74	113	50	110	93	149
hsa-mir-20b	97	131	32	84	84	213	174	195	191	66	189	217	238	208	187	323	240	127	58	266	144	299	249	130	174	215	213	137	165	81	177	67	244	93	196	175	138	111	119	137	156	102	202	136	205	105	162	149	103
hsa-mir-6820	1	1	0	1	3	0	0	1	2	0	1	1	0	0	1	0	2	1	0	3	1	2	0	2	2	1	1	1	1	2	2	1	0	3	3	0	2	1	0	1	0	1	0	1	2	1	0	1	2
hsa-mir-4323	0	0	0	0	0	0	0	0	0	0	0	0	0	0	0	0	0	0	0	0	0	0	0	0	0	0	0	0	0	0	0	0	0	0	0	0	0	0	0	0	0	0	0	0	0	0	0	0	0
hsa-mir-4770	0	0	0	0	0	0	0	0	0	0	0	0	0	0	0	0	0	0	0	0	0	1	0	0	1	1	0	0	0	0	0	0	0	0	0	1	0	0	0	0	0	0	0	1	0	0	0	0	0
hsa-mir-1301	48	28	11	20	14	20	23	29	37	19	23	39	28	39	20	45	38	21	20	30	28	27	36	28	34	14	60	16	19	11	34	35	29	25	48	21	27	31	20	22	27	47	29	10	16	11	23	24	76
hsa-mir-877	1	7	3	4	1	2	4	2	9	9	5	6	2	5	12	5	2	2	3	3	8	2	6	3	8	1	3	3	1	2	2	5	7	6	2	2	3	7	1	4	3	1	7	8	2	5	3	6	8
hsa-mir-662	0	0	0	0	0	0	0	0	0	0	0	0	0	0	0	0	0	0	0	0	0	0	0	0	0	0	0	0	0	0	0	0	0	0	0	0	0	0	0	0	0	0	0	0	0	0	0	0	0
hsa-mir-3976	0	0	0	0	0	0	0	0	0	0	0	0	0	0	0	0	0	0	0	0	0	0	0	0	0	0	0	0	0	0	0	0	0	0	0	0	0	0	0	0	0	0	0	0	0	0	0	0	0
hsa-mir-1306	19	19	13	21	7	4	26	19	43	7	26	21	26	15	16	30	25	23	8	26	18	14	12	10	10	10	11	13	19	4	16	13	13	21	34	9	16	23	10	17	18	27	21	17	14	6	7	10	27
hsa-mir-4524a	0	1	0	2	0	0	0	0	1	0	0	0	0	1	2	0	2	0	0	0	1	1	0	0	0	0	2	0	1	0	0	1	0	3	0	0	0	0	0	0	0	1	0	1	0	0	1	1	1
hsa-mir-1231	0	0	0	0	0	0	0	0	0	0	0	0	0	0	0	0	0	0	0	0	0	0	0	0	0	0	0	0	0	0	0	0	0	0	0	0	0	0	0	0	0	0	0	0	0	0	0	0	0
hsa-mir-3116-1	0	0	0	0	0	0	0	0	0	0	0	0	0	0	1	0	0	0	0	0	0	0	0	1	0	0	0	0	0	0	0	0	0	0	0	0	0	0	0	0	0	0	0	0	0	0	0	0	0
hsa-mir-606	0	0	0	0	0	0	0	0	0	0	0	0	0	0	0	0	0	0	0	0	0	0	0	0	0	0	0	0	0	0	0	0	0	0	0	0	0	0	0	0	0	0	0	0	0	0	0	0	0
hsa-mir-4538	0	0	0	0	0	0	0	0	0	0	0	0	0	0	0	0	0	0	0	0	0	0	0	0	0	0	0	0	0	0	0	0	0	0	0	0	0	0	0	0	0	0	0	0	0	0	0	0	0
hsa-mir-6758	0	0	0	0	0	0	0	0	0	0	0	0	0	0	0	0	0	0	0	1	0	0	0	0	0	0	0	0	0	0	0	0	0	0	0	0	0	0	0	0	0	1	0	0	0	0	0	0	0
hsa-mir-181d	36	12	7	6	5	14	17	22	11	11	36	12	19	8	10	47	33	12	29	34	21	21	16	7	15	11	47	12	23	13	19	8	21	4	30	4	26	4	20	9	19	21	33	10	22	10	10	3	29
hsa-mir-6740	1	0	0	0	0	0	1	0	0	0	0	0	1	0	0	0	0	0	0	0	0	0	1	0	0	0	0	0	0	0	0	1	0	0	0	0	0	0	0	0	0	0	0	0	0	0	0	0	1
hsa-mir-144	79	343	242	202	177	1796	158	663	228	162	142	318	404	159	563	450	246	50	41	466	165	333	215	287	305	307	2428	222	316	79	324	51	556	179	1709	369	234	334	98	92	151	141	112	153	144	133	148	205	91
hsa-mir-3131	0	2	0	0	0	1	0	0	1	3	0	0	0	1	1	0	0	0	2	1	1	0	0	0	0	1	1	0	0	0	1	0	1	1	0	0	1	2	0	0	0	0	0	1	0	0	2	2	0
hsa-mir-4284	0	0	0	0	0	0	0	0	0	0	0	0	0	0	0	0	0	0	0	0	0	0	0	0	0	0	0	0	0	0	0	0	0	0	0	0	0	0	0	0	0	0	0	0	0	0	0	0	0
hsa-mir-602	0	0	0	0	0	0	0	0	0	0	0	0	0	0	0	0	0	0	0	0	0	0	0	0	0	0	0	0	0	0	0	0	0	0	0	0	0	0	0	0	0	0	0	0	0	0	0	0	0
hsa-mir-3613	6	13	9	5	14	13	19	11	17	23	5	28	13	5	15	17	33	3	16	13	33	25	28	14	13	6	26	6	10	21	17	29	12	22	29	0	12	30	7	11	1	25	30	14	3	12	10	13	35
hsa-mir-4305	0	0	0	0	0	0	0	0	0	0	0	0	0	0	0	0	0	0	0	0	0	0	0	0	0	0	0	0	0	0	0	0	0	0	0	0	0	0	0	0	0	0	0	0	0	0	0	0	0
hsa-mir-6068	0	0	0	0	0	0	0	0	0	0	0	0	0	0	0	0	0	0	0	0	0	0	0	0	0	0	0	0	0	0	0	0	0	0	0	0	0	0	0	0	0	0	0	0	0	0	0	0	0
hsa-mir-1244-2	0	0	0	0	0	0	0	0	0	0	0	0	0	0	0	0	0	0	0	0	0	0	0	0	0	0	0	0	0	0	0	0	0	0	0	0	0	0	0	0	0	0	0	0	0	0	0	0	0
hsa-mir-4634	0	0	0	0	0	0	0	0	0	0	0	0	0	0	0	0	0	0	0	0	0	0	0	0	0	0	0	0	0	0	0	0	0	0	0	0	1	0	0	0	0	0	0	0	0	0	0	0	0
hsa-mir-103a-2	16268	7269	3718	4426	10903	17518	14002	14171	10420	9299	18775	16791	16174	10912	9604	22341	16428	9668	9943	13567	14301	18262	17684	7170	15238	9172	20586	10850	15921	12734	15703	14980	17024	7545	25505	9423	13851	5885	7423	10966	7153	15706	16050	8083	12492	6353	11179	10380	15791
hsa-mir-675	2121	214	94	76	8	56	2183	750	168	31	348	74	648	101	57	1152	1020	1673	54	1625	108	78	32	180	71	66	650	775	1207	47	1336	45	39	105	1366	75	249	57	545	79	130	77	1233	101	279	29	52	53	280
hsa-mir-5585	0	0	0	0	0	0	0	0	0	0	0	0	0	0	0	0	0	0	0	0	0	0	0	0	0	0	0	0	0	0	0	0	0	0	0	0	0	0	0	0	0	0	0	0	0	0	1	0	0
hsa-mir-5187	0	1	1	2	0	0	4	1	1	1	6	0	1	0	4	2	2	1	2	2	2	1	1	0	0	2	0	0	1	0	0	1	5	0	2	0	2	0	0	1	2	0	3	1	1	0	1	2	0
hsa-mir-744	73	209	53	97	71	48	91	87	319	56	102	148	120	181	196	121	154	83	43	98	121	124	102	157	134	70	119	57	97	60	126	79	120	132	141	72	72	183	48	71	170	177	110	194	104	45	83	86	161
hsa-mir-3972	0	0	0	0	0	0	0	0	0	0	0	0	0	0	0	0	0	0	0	0	0	0	0	0	0	0	0	0	0	0	0	0	0	0	0	0	0	0	0	0	0	0	0	0	0	0	0	0	0
hsa-mir-5190	0	0	0	0	0	0	0	0	0	0	0	0	0	0	0	0	0	0	0	0	0	0	0	0	0	0	0	0	0	0	0	0	0	0	0	0	0	0	0	0	0	0	0	0	0	0	0	0	0
hsa-mir-3924	0	0	0	0	0	0	0	0	0	0	0	0	0	0	0	0	0	0	0	0	0	0	0	0	0	0	0	0	0	0	0	0	0	0	0	0	0	0	0	0	0	0	0	0	0	0	0	0	0
hsa-mir-103a-1	16311	7432	3654	4207	11182	17602	13911	14161	10554	9306	18672	16804	16174	11064	9863	22275	16792	9607	10003	13454	14188	18026	17659	7128	15444	9213	20543	10732	15984	12636	15874	15234	16648	7531	25570	9260	13810	5813	7565	10886	7207	15632	16013	7911	12549	6527	11162	10504	15439
hsa-mir-6860	0	0	0	0	0	0	0	0	0	0	0	0	0	0	0	0	0	0	0	0	0	0	0	0	0	0	0	0	0	0	0	0	0	0	0	0	0	0	0	0	0	0	0	0	0	0	0	0	0
hsa-mir-551b	1	9	3	12	3	12	0	3	26	6	1	10	11	8	26	6	4	4	5	14	14	7	13	28	7	11	34	1	8	4	2	3	15	14	6	5	6	24	5	4	13	8	3	14	1	5	15	6	10
hsa-mir-1250	0	0	0	0	0	0	0	0	0	0	0	0	0	0	0	0	0	0	0	0	0	0	0	0	0	0	0	0	0	0	0	0	0	1	0	0	0	0	0	0	0	0	0	0	0	0	0	0	0
hsa-mir-1248	1	6	0	1	1	2	0	1	4	5	0	2	0	2	2	1	0	3	1	2	5	4	7	2	3	1	9	1	5	3	1	3	2	3	4	2	3	5	2	0	0	1	1	0	1	3	0	1	3
hsa-mir-3189	0	0	0	0	0	0	0	0	0	0	0	0	0	1	0	2	0	1	1	0	0	0	0	1	0	1	1	0	0	0	0	0	0	0	1	0	0	0	1	0	0	0	1	0	0	0	0	0	1
hsa-mir-4514	0	0	0	0	0	0	0	0	0	0	0	0	0	0	0	0	0	0	0	0	0	0	0	0	0	0	0	0	0	0	0	0	0	0	0	0	0	0	0	0	0	0	0	0	0	0	0	0	0
hsa-mir-200b	2054	878	531	721	626	1400	2408	2626	1577	605	2203	1783	2596	942	1405	3104	3519	1474	771	2250	1551	2192	1381	954	1140	1890	3038	1511	2147	725	2051	1805	1453	1141	2342	875	1350	842	1002	1137	1221	1436	3241	1013	1595	450	1066	1149	1696
hsa-mir-4484	1	8	1	0	1	7	3	2	4	7	0	3	3	11	9	11	10	2	1	5	4	3	5	7	2	0	31	3	4	2	3	3	1	5	4	0	0	7	1	2	3	7	0	9	1	1	2	3	1
hsa-mir-548b	0	6	1	2	2	4	2	2	4	2	0	2	3	3	2	3	4	0	0	7	2	5	4	4	0	1	10	4	2	1	1	1	0	2	1	3	4	4	3	0	2	3	0	1	3	2	1	1	5
hsa-mir-1244-1	0	0	0	0	0	0	0	0	0	0	0	0	0	0	0	0	0	0	0	0	0	0	0	0	0	0	0	0	0	0	0	0	0	0	0	0	0	0	0	0	0	0	0	0	0	0	0	0	0
hsa-mir-10a	488363	130203	67303	85071	90151	201475	309698	329880	225990	65065	283243	244711	346967	144171	206371	394225	563519	277196	115585	374935	133459	241352	185582	139931	138627	188613	487016	268147	312968	100942	223137	106489	200215	145398	489349	88228	162129	121927	162993	156266	195319	238697	325336	186278	208552	67122	139900	132948	252405
hsa-mir-195	17	212	112	92	120	116	47	63	183	114	29	254	142	69	190	171	54	45	75	75	356	228	193	111	110	127	370	48	72	162	39	173	158	355	79	52	91	123	16	145	80	166	127	153	51	56	72	92	334
hsa-mir-563	0	0	0	0	0	0	0	0	0	0	0	0	0	0	0	0	0	0	0	0	0	0	0	0	0	0	0	0	0	0	0	0	0	0	0	0	0	0	0	0	0	0	0	0	0	0	0	0	0
hsa-mir-4685	0	0	1	0	0	0	0	0	0	1	0	1	0	1	1	2	0	0	0	0	4	0	0	0	0	0	2	0	0	0	0	0	0	0	1	1	0	1	0	0	1	1	0	0	1	0	0	2	2
hsa-mir-4737	0	0	0	0	0	0	0	0	0	0	0	0	0	0	0	0	0	0	0	0	0	0	0	0	0	0	0	0	0	0	0	0	0	0	0	0	0	0	0	0	0	0	0	0	0	0	0	0	0
hsa-mir-26b	1702	4149	1871	1893	1630	2251	3746	2597	4288	2484	1252	5530	3223	1969	4364	5144	4519	1711	1013	3102	9319	3341	2995	3082	2653	2731	5935	1872	3041	2268	2254	4136	2808	3854	2702	1078	1950	3166	1066	2632	2300	2325	4213	3026	1525	1036	1916	1702	4371
hsa-mir-3136	1	0	0	0	0	0	0	0	0	1	0	0	0	1	1	1	0	0	1	0	0	0	1	0	1	0	0	0	0	0	1	1	0	1	1	0	1	2	0	0	1	1	0	1	0	1	0	0	1
hsa-mir-6846	0	0	0	0	0	0	0	0	2	0	0	0	0	0	0	0	0	1	0	0	0	0	0	0	0	0	0	0	0	0	0	0	1	0	0	0	0	0	0	0	0	0	0	0	0	0	0	0	0
hsa-mir-137	1	0	0	0	0	0	0	1	0	0	0	0	1	0	0	2	1	1	0	0	2	0	0	0	0	0	1	1	0	0	1	0	0	1	8	0	0	0	0	0	0	0	3	0	0	0	1	0	0
hsa-mir-8072	0	0	0	0	0	0	0	0	1	0	0	0	0	1	0	1	2	0	0	2	0	0	0	0	0	0	0	0	0	0	0	0	0	0	0	0	1	0	0	0	0	0	0	1	0	0	0	0	2
hsa-mir-5583-1	0	0	0	0	1	0	0	0	0	0	0	0	0	0	0	0	0	0	0	0	0	0	0	0	0	0	0	0	0	0	0	0	0	0	0	0	0	0	0	0	0	0	0	0	0	0	0	0	0
hsa-mir-3200	12	4	4	4	1	3	5	9	15	3	9	16	3	11	8	8	13	8	3	7	10	10	5	7	16	6	3	4	6	5	10	5	9	6	14	2	5	10	4	11	14	15	5	9	8	6	11	9	10
hsa-mir-6510	1	0	0	0	0	0	0	0	0	0	0	0	0	0	0	0	0	0	0	0	0	0	0	0	0	0	0	0	0	0	0	0	0	0	0	0	0	0	0	0	0	0	0	0	0	0	0	0	0
hsa-mir-6721	1	0	0	0	0	0	0	0	0	0	0	1	0	0	0	1	0	0	0	0	0	0	0	0	0	0	0	0	0	0	1	0	0	0	0	0	1	0	0	1	0	0	0	0	0	0	0	0	0
hsa-mir-4712	0	0	0	0	0	0	0	0	0	0	0	0	0	0	0	0	0	0	0	0	0	0	0	0	0	0	0	0	0	0	0	0	0	0	0	0	0	1	0	0	0	0	0	0	0	0	0	0	0
hsa-mir-105-2	7	0	0	5	0	0	1	1	4	0	4	2	0	4	1	0	5	1	0	1	0	3	0	1	0	0	0	1	0	0	0	1	2	0	1	3	1	4	0	1	2	0	0	1	0	0	0	2	0
hsa-mir-1302-5	0	0	0	0	0	0	0	0	0	0	0	0	0	0	0	0	0	0	0	0	0	0	0	0	0	0	0	0	0	0	0	0	0	0	0	0	0	0	0	0	0	0	0	0	0	0	0	0	0
hsa-mir-548o	2	0	0	0	0	1	0	1	2	1	0	1	0	1	0	0	0	0	0	0	2	0	1	0	0	0	0	0	0	1	0	1	0	0	0	0	1	0	0	1	0	1	0	1	0	0	1	1	0
hsa-mir-6511a-1	0	0	0	0	0	0	0	0	0	0	0	0	0	0	0	0	0	0	0	0	0	0	0	0	0	0	0	0	0	0	0	0	0	0	0	0	0	0	0	0	0	0	0	0	0	0	0	0	0
hsa-mir-619	0	0	0	0	0	0	0	0	0	0	0	0	0	0	0	0	0	0	0	0	0	0	0	0	0	0	0	0	0	0	0	0	0	0	0	0	0	0	0	0	0	0	0	0	0	0	0	0	0
hsa-mir-1587	0	0	0	0	0	0	0	0	0	0	0	0	0	0	0	0	0	0	0	0	0	0	0	0	0	0	0	0	0	0	0	0	0	0	0	0	0	0	0	0	0	0	0	0	0	0	0	0	0
hsa-mir-586	0	0	0	0	0	1	0	0	0	0	0	0	0	0	0	0	0	0	0	0	0	0	0	1	0	0	0	0	0	0	0	0	0	0	0	0	0	0	0	0	0	0	0	0	0	0	0	0	0
hsa-mir-5583-2	0	0	0	0	0	0	0	0	0	0	0	0	0	0	0	0	0	0	0	0	0	0	0	0	0	0	0	0	0	0	0	0	0	0	0	0	0	0	0	0	0	0	0	0	0	0	0	0	0
hsa-mir-6726	0	0	0	1	0	0	0	1	1	0	1	0	0	1	0	1	0	0	1	0	1	0	1	0	0	0	1	0	1	0	0	0	0	0	0	0	0	1	0	2	1	0	1	1	0	0	0	0	2
hsa-mir-6814	0	5	0	2	0	0	0	0	2	1	0	2	0	2	3	0	0	0	0	0	0	0	1	0	1	0	1	0	0	0	0	0	1	0	0	0	1	0	0	0	2	0	1	1	0	2	1	3	1
hsa-mir-6762	0	1	0	1	0	0	1	0	2	0	2	2	1	2	0	0	0	0	0	0	2	1	1	2	6	1	1	0	0	0	1	1	1	0	0	1	1	1	0	0	0	0	4	2	2	0	0	2	2
hsa-mir-548ap	0	0	0	0	0	0	0	0	0	0	0	0	0	0	0	0	0	0	0	0	0	0	0	0	0	0	0	0	0	0	0	0	0	0	0	0	0	0	0	0	0	0	0	0	0	0	0	0	0
hsa-mir-7853	0	0	0	0	0	0	0	0	0	0	0	0	0	0	0	0	0	0	0	0	0	0	0	0	0	0	0	0	0	0	0	0	0	0	0	0	0	0	0	0	0	0	0	0	0	0	0	0	0
hsa-mir-6795	0	0	0	0	0	0	0	0	0	0	0	0	0	0	0	0	0	0	0	0	0	0	0	0	0	0	1	0	0	0	0	0	0	0	0	0	0	0	0	0	0	0	0	0	0	0	0	0	0
hsa-mir-7974	0	0	0	0	0	0	0	0	0	0	0	0	0	0	0	0	0	0	0	0	0	0	0	0	0	0	0	0	0	0	0	1	0	0	2	0	0	0	0	0	0	0	0	0	0	0	0	0	0
hsa-mir-6508	0	0	0	0	1	0	0	0	0	0	2	0	0	0	0	3	0	0	1	1	0	0	0	0	0	0	0	0	2	0	0	0	0	0	0	0	1	0	0	0	0	0	0	1	0	0	0	0	0
hsa-mir-4436b-1	0	0	0	0	0	0	0	0	0	0	0	0	0	0	0	0	0	0	0	0	0	0	0	0	0	0	0	0	0	0	0	0	0	0	0	0	0	0	0	0	0	0	0	0	0	0	0	0	0
hsa-mir-6841	0	0	0	0	0	0	0	0	0	0	0	0	0	0	0	0	0	0	0	0	0	0	0	0	0	0	0	0	0	0	0	0	0	0	0	0	0	0	0	0	0	0	0	0	0	0	0	0	0
hsa-mir-6077	0	0	0	0	0	0	0	0	0	0	0	0	0	0	0	0	0	0	0	0	0	0	0	0	0	0	0	0	0	0	0	0	0	0	0	0	0	0	0	0	0	0	0	0	0	0	0	0	0
hsa-mir-3658	0	0	0	0	0	0	0	0	0	0	0	0	0	0	0	0	0	0	0	0	0	0	0	0	0	0	0	0	0	0	0	0	0	0	0	0	0	0	0	0	0	0	0	0	0	0	0	0	0
hsa-mir-1203	0	0	0	0	0	0	0	0	0	0	0	0	0	0	0	0	0	0	0	0	0	0	0	0	0	0	0	0	0	0	0	0	0	0	0	0	0	0	0	0	0	0	0	0	0	0	0	0	0
hsa-mir-3939	0	0	0	0	0	0	0	1	0	0	0	0	0	0	0	0	1	0	0	0	0	0	0	0	0	0	0	0	0	1	0	0	0	1	0	0	0	0	0	0	0	0	0	0	0	0	0	0	0
hsa-mir-6809	0	1	0	0	0	0	0	0	1	0	0	0	0	0	0	0	0	0	1	0	0	0	0	0	1	0	1	1	0	1	1	0	0	0	0	1	0	1	0	0	1	0	0	1	0	0	0	0	0
hsa-mir-4495	0	0	0	0	0	0	0	0	0	0	0	0	0	0	0	0	0	0	0	0	0	0	0	0	0	0	0	0	0	0	0	0	0	0	0	0	0	0	0	0	0	0	0	0	0	0	0	0	0
hsa-mir-4694	0	0	0	0	0	0	0	0	0	0	0	0	0	0	0	0	0	0	0	0	0	0	0	0	0	0	0	0	0	0	0	0	0	0	0	0	0	0	0	0	0	0	0	0	0	0	0	0	0
hsa-mir-7847	0	0	0	0	0	0	0	0	0	0	0	0	0	0	0	0	0	0	0	0	0	0	0	0	0	0	0	0	0	0	0	0	0	0	0	0	0	0	0	0	0	0	0	0	0	0	0	0	0
hsa-mir-3191	0	0	1	0	0	1	1	0	0	0	1	0	1	1	1	2	1	0	0	1	0	0	0	0	0	0	0	0	0	0	1	0	1	1	0	0	1	2	2	0	0	0	0	0	2	1	0	0	0
hsa-mir-7702	0	0	0	0	0	0	5	0	0	0	4	0	12	0	0	2	2	0	1	2	1	2	3	0	0	1	2	0	4	0	1	1	1	0	1	0	1	0	0	2	0	2	5	0	8	0	0	0	0
hsa-mir-4462	0	0	0	0	0	0	0	0	0	0	0	0	0	0	0	0	0	0	0	0	0	0	0	0	0	0	0	0	0	0	0	0	0	0	0	0	0	0	0	0	0	0	0	0	0	0	0	0	0
hsa-mir-320a	2453	1237	412	727	596	883	1496	1779	1424	601	1758	1143	2268	1127	1274	3255	1985	1496	878	1947	1495	1683	1318	606	1362	960	2736	1118	1706	1086	1479	1246	904	1164	2523	562	1488	997	738	605	1097	1316	2076	856	1180	390	667	656	2917
hsa-mir-4426	0	0	0	0	0	0	0	0	0	0	0	0	0	0	0	0	0	0	0	0	0	0	0	0	0	0	0	0	0	0	0	0	0	0	0	0	0	0	0	0	0	0	0	0	0	0	0	0	0
hsa-mir-372	2	0	0	0	0	0	2	3	1	0	4	0	3	0	0	27	9	6	0	16	0	8	0	0	0	1	5	8	4	0	4	0	0	0	12	0	3	0	5	0	1	0	8	0	2	0	0	0	3
hsa-mir-211	0	0	1	1	1	5	0	0	6	3	1	1	0	5	5	1	0	0	0	0	1	1	6	1	3	0	1	0	0	1	0	0	3	3	1	0	3	4	2	1	6	1	3	6	1	0	1	3	2
hsa-mir-569	0	0	0	0	0	0	0	0	0	0	0	0	0	0	0	0	0	0	0	0	0	0	0	0	0	0	0	0	0	0	0	0	0	0	0	0	0	0	0	0	0	0	0	0	0	0	0	0	0
hsa-mir-4421	0	0	0	0	0	0	0	0	0	1	0	1	0	2	0	0	0	1	0	0	0	0	0	0	1	0	0	0	0	0	0	0	1	0	0	0	0	0	0	0	0	0	0	0	0	1	1	1	0
hsa-mir-1265	0	0	0	0	0	0	0	0	0	0	0	0	0	0	0	0	0	0	0	0	0	0	0	0	1	0	0	0	0	0	0	0	0	0	0	0	0	0	0	0	0	0	0	0	0	0	0	0	0
hsa-mir-4797	0	0	0	0	0	0	0	0	1	0	2	0	0	0	0	0	1	0	1	1	0	0	0	0	0	0	1	0	0	0	0	1	0	1	0	1	0	0	0	0	0	0	0	1	1	0	0	0	1
hsa-mir-6855	0	0	0	0	0	0	0	0	2	1	0	0	0	0	0	0	0	1	0	0	2	0	1	1	0	0	0	0	0	0	0	0	0	0	0	0	0	0	1	0	0	0	0	0	0	1	2	1	0
hsa-mir-4295	0	0	0	0	0	0	0	0	0	0	0	0	0	0	0	0	0	0	0	0	0	0	0	0	0	0	0	0	0	0	0	0	0	0	0	0	0	0	0	0	0	0	0	0	0	0	0	0	0
hsa-mir-6780a	0	0	0	0	0	1	0	0	1	0	0	0	0	0	0	0	0	0	0	1	0	0	0	0	0	0	0	0	0	0	0	0	0	0	1	0	0	0	0	0	0	0	1	0	0	0	0	0	0
hsa-mir-3196	0	0	0	0	0	0	0	0	0	0	0	0	0	0	0	0	0	0	0	0	0	0	0	0	0	0	0	0	0	0	0	0	0	0	0	0	0	0	0	0	0	0	0	0	0	0	0	0	0
hsa-mir-4780	0	0	0	0	0	0	0	0	0	0	0	0	0	0	0	0	0	0	0	0	0	0	0	0	0	0	0	0	0	0	0	0	0	0	0	0	0	0	0	0	0	0	0	0	0	0	0	0	0
hsa-mir-4662b	0	0	0	0	0	0	0	0	0	0	0	0	0	0	0	0	0	1	0	0	0	0	0	0	0	0	0	0	0	0	0	0	0	0	1	0	0	0	0	0	0	0	0	0	0	0	0	0	1
hsa-mir-4723	0	0	0	0	0	1	0	1	0	0	1	0	0	0	0	0	0	0	0	0	0	1	0	0	1	0	0	0	0	2	0	0	0	0	0	0	0	0	0	0	0	0	0	0	0	0	0	0	1
hsa-mir-4262	0	0	0	0	0	0	0	0	0	0	0	0	0	0	0	0	0	0	0	0	0	0	0	0	0	0	0	0	0	0	0	0	0	0	0	0	0	0	0	0	0	0	0	0	0	0	0	0	0
hsa-mir-1292	0	2	0	0	1	0	1	1	4	0	1	1	0	2	1	3	3	0	3	0	2	2	1	2	3	1	1	0	0	0	1	0	1	2	2	1	0	0	1	0	0	2	0	1	0	0	0	3	0
hsa-mir-384	0	0	0	0	0	0	0	0	0	0	0	0	0	0	0	0	0	0	0	0	0	0	0	0	0	0	0	0	0	0	0	0	0	0	0	0	0	0	0	0	0	0	0	0	0	0	0	0	0
hsa-mir-935	11	0	0	0	0	0	5	4	0	0	4	0	3	0	0	12	8	3	3	3	1	1	1	1	0	0	1	0	3	1	4	0	0	1	7	0	2	0	1	1	3	2	2	1	8	0	0	1	0
hsa-mir-3125	0	0	0	1	0	0	0	0	0	0	0	0	0	1	0	0	0	0	0	0	0	0	0	0	0	0	0	0	0	0	0	0	0	0	0	0	0	0	0	0	0	0	0	0	0	0	0	0	0
hsa-mir-1279	0	0	0	0	0	0	0	0	0	0	0	0	0	0	0	0	0	0	0	0	0	0	0	0	0	0	0	0	0	0	0	0	0	0	0	0	0	0	0	0	0	0	0	0	0	0	0	0	0
hsa-mir-663a	0	0	0	0	0	0	0	0	0	0	0	0	0	0	0	0	0	0	0	0	0	0	0	0	0	0	0	0	0	0	0	0	0	0	0	0	0	0	0	0	0	0	0	0	0	0	0	0	0
hsa-mir-548q	0	1	0	0	0	1	0	0	2	0	0	3	0	1	2	1	1	0	0	1	1	1	1	0	0	0	1	1	0	0	1	2	1	1	3	1	1	0	0	0	0	0	2	1	1	0	1	0	1
hsa-mir-6873	0	0	0	0	0	1	0	0	0	0	0	0	1	0	0	0	0	0	0	0	0	0	1	0	0	0	0	0	0	0	0	0	0	0	1	0	0	0	0	1	1	0	0	0	0	0	0	0	0
hsa-mir-8086	0	0	0	0	0	0	0	0	0	0	0	0	0	0	0	0	0	0	0	0	0	0	0	0	0	0	0	0	0	0	0	0	0	0	0	0	0	0	0	0	0	0	0	0	0	0	0	0	0
hsa-mir-613	0	0	0	0	0	0	0	0	0	0	0	0	0	0	0	0	0	0	0	0	0	0	0	0	0	0	0	0	0	0	0	0	0	0	0	0	0	0	0	0	0	0	0	0	0	0	0	0	0
hsa-mir-3607	228	989	279	378	160	385	239	230	997	459	148	447	293	315	909	416	280	226	194	324	466	422	515	643	330	302	1252	207	225	270	247	258	499	749	257	234	235	884	198	183	499	835	323	640	340	150	242	269	1234
hsa-mir-3180-2	0	0	0	0	0	0	0	0	0	0	0	0	0	0	0	0	0	0	0	0	0	0	0	0	0	0	0	0	0	0	0	0	0	0	0	0	0	0	0	0	0	0	0	0	0	0	0	0	0
hsa-mir-1302-11	0	0	0	0	0	0	0	0	0	0	0	0	0	0	0	0	0	0	0	0	0	0	0	0	0	0	0	0	0	0	0	0	0	0	0	0	0	0	0	0	0	0	0	0	0	0	0	0	0
hsa-mir-450a-1	2	30	9	11	10	14	35	27	47	16	11	40	30	14	51	38	38	17	5	18	62	39	40	58	18	26	48	16	27	37	32	37	55	34	21	12	18	31	14	22	30	34	42	53	16	18	20	15	47
hsa-mir-24-2	1449	2350	899	1042	1112	823	1413	1299	2238	862	1379	1913	1470	844	2038	3270	1866	981	776	1391	2437	1739	1481	1606	1498	1180	3517	967	1306	1138	1460	2033	1298	2827	3156	576	1218	1712	581	1141	1350	2233	2602	1608	1129	477	690	696	3716
hsa-mir-4316	0	0	0	0	0	0	0	0	0	0	0	0	0	0	0	0	0	0	0	0	0	0	0	0	0	0	0	0	0	0	0	0	0	0	0	0	0	0	0	0	0	0	0	0	0	0	0	0	0
hsa-mir-3674	0	0	0	0	0	0	0	0	0	0	0	0	0	0	0	0	0	0	0	0	0	0	0	0	0	0	0	0	0	0	0	0	0	0	0	0	0	0	0	0	0	0	0	0	0	0	0	0	0
hsa-mir-20a	334	184	86	101	262	529	363	481	266	214	527	398	606	329	359	638	542	269	261	470	371	686	490	182	366	428	637	329	400	374	416	646	522	204	784	231	449	108	238	202	253	364	521	193	326	167	411	278	373
hsa-mir-425	98	347	94	99	490	179	110	100	225	424	111	199	89	128	263	455	100	61	100	91	325	326	372	219	286	211	589	41	85	215	100	503	221	340	914	133	250	226	74	146	141	668	149	168	82	69	131	101	708
hsa-mir-17	814	600	295	451	476	849	911	1106	821	491	1007	967	1245	670	917	1568	1194	611	584	1230	1150	1313	971	708	832	853	1648	746	1012	752	1034	1385	1015	646	1641	559	815	521	535	514	609	1190	1229	597	769	344	652	610	1337
hsa-mir-2682	0	0	0	0	0	0	0	0	0	0	0	0	0	0	0	0	0	0	0	0	0	0	0	0	0	0	0	0	0	0	0	0	0	0	0	0	0	0	0	0	0	0	0	0	1	0	0	0	0
hsa-mir-378f	0	0	0	0	0	0	0	0	0	0	0	0	0	0	0	0	1	0	0	0	1	0	0	0	0	0	0	0	0	0	0	0	1	0	0	0	0	0	0	0	0	0	0	0	0	0	0	0	0
hsa-mir-515-1	0	0	0	0	0	0	0	0	0	0	0	0	0	0	0	0	0	0	0	0	0	0	0	0	0	0	0	0	0	0	0	0	0	0	0	0	0	0	0	0	0	0	0	0	0	0	0	0	0
hsa-mir-6784	0	0	0	0	0	1	0	0	0	0	0	1	0	0	0	0	0	0	0	0	0	0	0	0	0	0	0	0	0	0	0	0	0	0	0	1	0	0	0	0	0	0	1	0	0	0	0	0	0
hsa-mir-3661	0	0	0	0	0	0	0	0	1	0	0	0	0	0	0	0	0	0	0	0	0	0	0	2	0	0	0	0	0	0	0	0	1	0	0	0	0	0	0	0	0	0	0	0	0	0	0	0	0
hsa-mir-3666	0	0	0	0	0	0	0	0	0	0	0	0	0	0	0	0	0	0	0	0	0	0	0	0	0	0	0	0	0	0	0	0	0	0	0	0	0	0	0	0	0	0	0	0	0	0	0	0	0
hsa-mir-3180-1	0	0	0	0	0	0	0	0	0	0	0	0	0	0	0	0	0	0	0	0	0	0	0	0	0	0	0	0	0	0	0	0	0	0	0	0	0	0	0	0	0	0	0	0	0	0	0	0	0
hsa-mir-450a-2	14	36	12	21	11	11	37	17	40	17	10	33	23	6	45	36	36	9	5	16	59	33	41	48	22	35	42	20	31	26	20	34	35	48	17	6	12	35	14	17	23	33	58	28	11	16	19	21	45
hsa-mir-129-1	884	29	7	15	4	14	45	84	41	8	228	48	37	16	31	55	56	173	27	34	7	86	16	22	7	67	76	58	60	6	32	31	34	25	143	17	49	19	18	10	19	87	41	21	72	8	23	42	46
hsa-mir-100	15881	9559	5631	7195	8095	16246	8988	7879	13344	5061	12002	12664	12707	7624	10648	10615	13146	11763	10546	11334	10638	11002	13903	12922	10138	5359	30430	8118	10670	8047	8780	6054	12150	10320	22163	4227	8970	10894	3360	8773	7662	13575	5982	10857	4230	4946	6410	6220	13242
hsa-mir-5703	0	0	0	1	1	0	0	1	1	0	0	1	0	1	0	0	1	0	0	0	1	1	0	0	0	0	0	2	0	0	0	1	0	0	0	0	0	2	0	0	0	3	0	1	0	0	0	0	2
hsa-mir-125a	6648	5673	2304	3029	1691	4298	5240	4628	8087	1923	7281	4033	6164	4100	6144	7022	7999	4105	3360	6309	4705	6547	3649	4000	4266	4674	6684	4802	5506	3399	4433	3716	6310	3946	6032	2930	4006	5100	3396	2619	5539	4646	7065	5759	4536	1948	3651	3983	6237
hsa-mir-6735	0	0	0	0	0	1	0	0	1	2	0	1	0	0	0	0	2	0	0	0	0	1	0	0	0	0	0	0	0	0	0	1	0	0	0	1	0	0	0	0	0	1	0	0	0	0	1	0	0
hsa-mir-760	6	0	1	0	1	1	2	2	7	1	0	1	0	0	1	0	1	2	2	2	2	1	2	0	0	0	1	1	1	0	1	0	2	2	3	2	0	0	0	1	0	3	0	1	0	0	1	0	2
hsa-mir-4311	0	0	0	0	0	0	0	0	0	0	0	0	0	0	0	0	0	0	0	0	0	0	0	0	0	0	0	0	0	0	0	0	0	0	0	0	0	0	0	0	0	0	0	0	0	0	0	0	0
hsa-mir-8081	0	0	0	0	0	0	0	0	0	0	0	0	0	0	0	0	0	0	0	0	0	0	0	0	0	0	0	0	0	0	0	0	0	0	0	0	0	0	0	0	0	0	0	0	0	0	0	0	0
hsa-mir-7153	0	0	0	0	0	0	0	0	0	0	0	0	0	0	0	0	0	0	0	0	0	0	0	0	0	0	0	0	0	0	0	0	0	0	0	0	0	0	0	0	0	0	0	0	0	0	0	0	0
hsa-mir-1244-3	0	0	0	0	0	0	0	0	0	0	0	0	0	0	0	0	0	0	0	0	0	0	0	0	0	0	0	0	0	0	0	0	0	0	0	0	0	0	0	0	0	0	0	0	0	0	0	0	0
hsa-mir-24-1	1547	2405	965	1045	1173	956	1381	1368	2356	950	1418	2020	1554	945	2095	3115	1997	993	758	1503	2474	1766	1573	1825	1595	1205	3871	914	1348	1161	1459	2026	1440	2972	3144	650	1275	1709	613	1122	1376	2258	2654	1594	1189	518	719	716	3692
hsa-mir-1302-10	0	0	0	0	0	0	0	0	0	0	0	0	0	0	0	0	0	0	0	0	0	0	0	0	0	0	0	0	0	0	0	0	0	0	0	0	0	0	0	0	0	0	0	0	0	0	0	0	0
hsa-mir-6090	0	0	0	0	0	0	0	0	0	0	0	0	0	0	0	0	0	0	0	0	0	0	0	0	0	0	0	0	0	0	0	0	0	0	0	0	0	0	0	0	0	0	0	0	0	0	0	0	0
hsa-mir-548h-4	0	0	0	0	0	0	0	0	0	0	0	0	0	0	0	0	0	0	0	0	0	0	0	0	0	0	0	0	0	0	0	0	0	0	0	0	0	0	0	0	0	0	0	0	0	0	0	0	0
hsa-mir-4440	0	0	0	0	0	0	0	0	0	0	0	0	0	0	0	0	0	0	0	0	0	0	0	0	0	0	0	0	0	0	0	0	0	0	0	0	0	0	0	0	0	0	0	0	0	0	0	0	0
hsa-mir-4458	0	0	0	0	0	0	0	0	0	0	0	0	0	0	0	0	0	0	0	0	0	0	0	0	0	0	0	0	0	0	0	0	0	0	0	0	0	0	0	0	0	0	0	0	0	0	0	0	0
hsa-mir-6087	0	0	0	0	0	0	0	0	1	0	0	1	0	1	0	0	1	1	0	0	0	0	1	2	0	2	0	0	0	0	0	0	1	0	1	1	0	0	0	0	2	0	0	0	0	0	0	1	0
hsa-mir-3662	0	0	0	0	0	1	0	0	0	0	0	0	0	0	0	0	0	0	0	0	0	3	0	0	0	0	0	0	0	0	0	0	0	0	0	0	1	0	0	0	0	0	0	0	0	0	0	1	0
hsa-mir-2681	0	0	0	0	0	0	0	0	1	0	0	0	0	0	0	0	0	0	0	0	1	0	0	0	0	0	0	0	0	0	0	0	0	0	0	0	0	0	0	0	0	0	0	0	0	0	0	0	0
hsa-mir-3943	0	0	0	1	0	0	0	0	0	0	0	0	0	1	0	0	0	0	0	0	0	0	0	0	0	0	0	0	0	1	0	0	0	0	0	0	0	0	0	0	0	0	0	0	0	0	0	0	0
hsa-mir-5009	0	0	0	0	0	0	0	0	0	0	0	0	0	1	0	0	0	0	0	0	0	0	0	0	0	0	0	0	0	0	0	0	0	0	0	0	0	0	0	0	0	0	0	0	0	0	0	0	0
hsa-mir-941-1	0	0	0	0	0	0	0	0	0	0	0	0	0	0	0	0	0	0	0	0	0	0	0	0	0	0	0	0	0	0	0	0	0	0	0	0	0	0	0	0	0	0	0	0	0	0	0	0	0
hsa-mir-4258	0	0	0	0	0	0	0	0	0	0	0	0	0	0	0	0	0	0	0	0	0	0	0	0	0	0	0	0	0	0	0	0	0	0	0	0	0	0	0	0	0	0	0	0	0	0	0	0	0
hsa-mir-224	28	8	13	7	20	3	26	23	10	2	35	14	29	7	9	33	23	14	45	16	26	27	19	2	14	10	22	13	12	25	34	37	9	17	156	6	34	11	13	7	11	82	34	17	19	2	5	8	34
hsa-mir-10b	996575	1124849	431215	673764	458335	1448659	1000326	1108559	1694143	366726	805344	1590552	1390979	932135	1616816	1459050	1560053	786161	445418	1300703	1002401	1341100	1268351	1034354	1071071	701508	2835938	900403	1079944	652610	829853	570352	1264578	846511	1076416	522520	694952	1196765	593298	838090	1084016	884558	1112264	1152318	764488	406440	785720	854614	1073582
hsa-mir-3621	0	0	0	0	0	0	0	0	0	0	0	0	0	0	0	0	0	0	0	0	0	0	0	0	0	0	0	0	0	0	0	0	0	0	0	0	0	0	0	0	0	0	0	0	0	0	0	0	0
hsa-mir-3074	29	26	15	18	21	22	21	23	49	30	18	51	38	28	47	20	32	14	11	27	26	32	42	49	38	17	80	22	17	11	20	11	33	13	33	28	28	58	15	22	20	17	19	28	17	9	20	26	17
hsa-mir-1273c	0	0	0	0	0	0	0	0	0	0	0	0	0	1	0	0	1	0	1	0	0	0	0	0	0	0	0	0	0	0	0	0	0	0	0	0	0	0	0	0	0	0	0	0	0	0	0	0	0
hsa-mir-494	1	2	2	2	1	2	2	1	1	0	3	2	1	2	6	2	2	1	3	1	3	5	2	3	6	0	0	1	1	2	1	10	4	8	14	1	2	3	1	0	0	10	1	5	1	1	1	3	15
hsa-mir-8082	0	0	0	0	0	0	0	0	0	0	0	0	0	0	0	0	0	0	0	0	0	0	0	0	0	0	0	0	0	0	0	0	0	0	0	0	0	0	0	0	0	0	0	0	0	0	0	0	0
hsa-mir-4312	0	0	0	0	0	0	0	0	0	0	0	0	0	0	0	0	0	0	0	0	0	0	0	0	0	0	0	0	0	0	0	0	0	0	0	0	0	0	0	0	0	0	0	0	0	0	0	0	0
hsa-mir-365b	146	88	84	52	86	59	81	56	123	48	76	76	133	71	113	98	141	101	53	57	129	98	100	77	70	87	169	94	77	73	68	138	97	75	103	57	70	159	51	114	68	75	98	84	39	63	51	57	137
hsa-mir-527	0	0	0	0	0	0	0	0	0	0	0	0	0	0	0	0	0	0	0	0	0	0	0	0	0	0	0	0	0	0	0	0	0	0	0	0	0	0	0	0	0	0	0	0	0	0	0	0	0
hsa-mir-4266	0	0	0	0	0	0	0	0	0	0	0	0	0	0	0	0	0	0	0	0	0	0	0	0	0	0	0	0	0	0	0	0	0	0	0	0	0	0	0	0	0	0	0	0	0	0	0	0	0
hsa-mir-1913	0	0	0	0	0	0	0	0	0	0	0	0	0	0	0	2	0	0	0	0	0	0	0	0	0	0	0	0	0	0	0	0	0	0	0	0	0	0	0	0	0	0	0	0	0	0	0	1	0
hsa-mir-1296	10	15	4	18	6	6	25	16	27	10	16	26	18	13	20	36	33	11	6	21	23	19	9	21	21	17	18	17	21	11	11	22	11	29	28	6	18	22	11	12	28	25	29	21	13	8	8	4	23
hsa-mir-4675	0	0	0	0	0	0	0	0	0	0	0	0	0	0	0	0	0	0	0	0	0	0	0	0	0	0	0	0	0	0	0	0	0	0	1	0	0	0	0	0	0	0	0	0	0	0	0	0	0
hsa-mir-4763	0	0	0	0	0	0	0	0	0	0	0	0	0	1	1	0	0	0	0	2	1	1	0	0	0	0	1	0	1	0	0	0	0	1	0	0	0	0	0	0	0	1	0	0	0	0	1	0	0
hsa-mir-4759	0	0	0	0	0	0	0	0	0	0	0	0	0	0	0	0	0	0	0	0	0	0	0	0	0	0	0	0	0	0	0	0	0	0	0	0	0	0	0	0	0	0	0	0	0	0	0	0	0
hsa-mir-410	7	3	4	2	23	13	5	3	6	3	15	13	7	8	9	4	5	15	6	2	9	12	38	12	23	3	9	5	4	10	9	19	10	15	31	3	20	15	2	3	3	76	9	14	2	2	7	7	52
hsa-mir-19b-2	54	95	45	55	49	109	105	105	114	70	134	119	116	58	145	186	193	49	48	100	181	172	133	81	91	138	166	99	82	102	80	266	128	116	157	36	77	70	41	65	80	117	222	70	62	43	93	66	175
hsa-mir-3165	0	0	0	0	0	0	0	0	0	0	0	0	0	0	0	0	1	0	0	0	0	0	0	0	0	0	0	0	0	0	0	0	0	0	0	0	0	0	0	0	0	0	0	0	0	0	0	0	0
hsa-mir-5698	1	0	0	0	0	0	0	1	0	0	3	0	0	1	0	1	1	11	0	1	1	1	0	0	4	6	0	0	0	0	8	1	1	0	0	0	8	0	0	0	0	0	2	0	1	0	0	0	2
hsa-mir-4461	3	2	2	0	1	0	2	3	1	5	2	1	4	2	3	0	3	1	1	1	6	5	0	3	3	0	0	6	1	2	2	0	8	4	1	1	1	2	3	2	4	5	1	3	3	1	2	2	1
hsa-mir-5681a	0	0	0	0	0	0	0	0	0	0	0	0	0	0	0	0	0	0	0	0	0	0	0	0	0	0	0	0	0	0	0	0	0	0	0	0	0	0	0	0	0	0	0	0	0	0	0	0	0
hsa-mir-1225	0	0	1	0	0	0	0	0	0	0	0	2	1	0	0	0	1	0	0	0	0	1	1	0	0	0	1	0	0	0	0	1	0	0	0	0	0	0	2	0	0	0	0	0	0	0	0	1	1
hsa-mir-941-3	0	0	0	0	0	0	0	0	0	0	0	0	0	0	0	0	0	0	0	0	0	0	0	0	0	0	0	0	0	0	0	0	0	0	0	0	0	0	0	0	0	0	0	0	0	0	0	0	0
hsa-mir-376b	1	9	2	2	4	4	4	0	4	10	0	3	0	2	6	2	2	3	3	1	9	10	10	6	5	1	9	0	0	0	0	8	4	7	5	0	3	12	0	1	2	12	4	6	0	1	0	2	14
hsa-mir-518f	0	0	0	0	0	0	0	0	0	0	0	0	0	0	0	0	0	0	0	0	0	0	0	0	0	0	0	0	0	0	0	0	0	0	0	0	0	0	0	0	0	0	0	0	0	0	0	0	0
hsa-mir-4474	0	0	0	0	0	0	0	0	0	0	0	0	0	0	0	0	0	0	0	0	0	0	0	0	0	0	1	0	0	0	0	0	0	0	0	0	0	0	0	0	0	0	0	0	0	0	0	0	0
hsa-mir-3192	0	0	0	0	2	0	0	0	0	0	0	0	0	0	0	0	1	0	0	0	0	1	0	0	0	0	1	0	0	0	0	0	0	0	0	0	0	0	0	0	0	0	0	0	1	0	0	0	0
hsa-mir-4653	0	0	0	0	0	0	0	0	0	0	0	0	0	0	0	0	0	0	0	0	0	1	0	0	0	0	0	0	0	0	0	0	0	0	0	0	0	0	0	0	0	0	0	0	0	0	0	0	0
hsa-mir-4666b	0	0	0	0	0	0	0	0	0	0	0	0	0	0	0	0	0	0	0	0	0	0	0	0	0	0	0	0	0	0	0	0	0	0	0	0	0	0	0	0	0	0	0	0	0	0	0	0	0
hsa-mir-4669	0	0	0	0	0	0	0	0	0	0	0	0	0	0	0	0	0	0	0	0	0	0	0	0	0	0	0	0	0	0	0	0	0	0	0	0	0	0	0	0	0	0	0	0	0	0	0	0	0
hsa-mir-635	0	0	0	0	0	0	0	0	0	0	0	0	0	0	0	0	0	0	0	0	0	0	0	0	0	0	0	0	0	0	0	0	0	0	0	0	0	0	0	0	0	0	0	0	0	0	0	0	0
hsa-mir-7706	3	1	1	1	0	1	4	2	2	2	5	2	2	0	0	1	2	3	4	3	4	2	1	2	2	2	3	1	6	1	3	4	2	1	5	1	1	0	0	2	3	5	2	1	1	1	1	0	0
hsa-mir-4466	1	0	0	1	0	0	0	0	0	0	0	0	0	0	0	0	0	0	0	0	0	0	0	0	1	0	0	0	0	0	0	0	0	0	0	0	0	0	0	0	0	0	0	1	0	0	0	0	0
hsa-mir-152	549	819	308	414	379	623	712	565	917	237	465	706	554	350	672	803	653	343	459	568	632	675	700	648	554	317	1726	424	521	386	527	480	627	700	812	283	528	588	311	343	442	1010	597	729	373	218	331	449	1229
hsa-mir-4705	0	0	0	0	0	0	0	1	0	0	0	0	0	0	0	0	0	0	0	0	0	0	0	0	0	0	1	0	1	0	0	0	0	0	0	0	0	0	1	0	0	0	0	0	0	0	0	0	3
hsa-mir-4422	0	0	0	0	0	0	0	1	0	0	0	0	0	0	0	0	0	0	0	0	0	0	0	0	0	0	1	0	0	0	0	0	0	0	0	0	0	0	0	0	0	0	1	0	0	0	0	0	0
hsa-mir-4274	0	0	0	0	0	0	0	0	0	0	0	0	0	0	0	0	0	0	0	0	0	0	0	0	0	0	0	0	0	0	0	0	0	0	0	0	0	0	0	0	0	0	0	0	0	0	0	0	0
hsa-mir-1291	2	7	1	1	2	1	5	3	1	5	4	0	2	6	2	9	1	3	1	2	2	2	3	1	4	1	7	5	0	2	0	3	2	11	8	3	1	3	2	0	0	0	4	3	3	1	2	2	6
hsa-mir-4261	0	0	0	0	0	0	0	0	0	0	0	0	0	0	0	0	0	0	0	0	0	0	0	0	0	0	0	0	0	0	0	0	0	0	0	0	0	0	0	0	0	0	0	0	0	0	0	0	0
hsa-mir-944	3	1	0	0	0	1	0	0	0	0	1	1	0	0	0	0	0	1	0	0	0	0	1	2	0	0	1	0	1	0	1	0	0	1	4	0	0	0	1	0	0	1	0	0	0	0	0	0	0
hsa-mir-3179-1	0	0	0	0	0	0	0	0	0	0	0	0	0	0	0	0	0	0	0	0	0	0	0	0	0	0	0	0	0	0	0	0	0	0	0	0	0	0	0	0	0	0	0	0	0	0	0	0	0
hsa-mir-559	0	0	0	0	1	0	0	0	0	1	0	0	2	0	1	1	0	1	0	0	0	0	0	1	0	1	0	0	0	0	2	0	0	0	1	0	1	0	0	1	0	0	2	0	1	0	0	0	0
hsa-mir-4478	0	0	0	0	0	0	0	0	0	0	0	0	1	0	0	0	0	0	0	0	1	2	0	0	0	1	1	0	0	0	0	0	0	0	0	0	0	1	0	0	0	0	0	0	0	0	1	0	0
hsa-mir-3919	0	0	0	0	0	0	0	0	0	0	0	0	0	0	0	0	0	1	0	0	0	0	0	0	0	0	0	0	0	0	0	0	0	0	0	0	0	0	0	0	0	0	0	0	0	0	0	0	0
hsa-mir-5694	0	0	0	0	0	0	0	0	0	0	0	0	0	0	0	0	0	0	0	0	0	0	0	0	0	0	0	0	0	0	0	0	0	0	0	0	0	0	0	0	0	0	0	0	0	0	0	0	0
hsa-mir-4529	0	0	1	0	0	0	0	0	0	0	0	1	0	0	0	0	1	0	0	0	0	0	0	0	0	0	0	0	0	0	0	0	0	0	1	1	0	0	1	0	0	0	0	0	0	0	0	0	0
hsa-mir-889	9	10	5	5	28	36	15	7	10	3	11	9	6	4	13	8	17	6	17	7	14	16	68	23	32	4	22	3	10	5	14	27	23	17	59	5	14	12	3	14	7	127	14	28	1	6	10	6	61
hsa-mir-3945	0	0	0	0	0	0	0	0	0	0	0	0	0	0	0	0	0	0	0	0	0	0	0	0	0	0	0	0	0	0	0	0	0	0	0	0	0	0	0	0	0	1	0	0	0	0	0	0	0
hsa-mir-29b-1	1007	799	655	552	547	636	1368	1108	1078	684	426	1397	1014	576	1012	1245	1447	791	353	971	2431	956	958	990	917	908	1888	592	1140	637	1154	1911	688	1039	1837	282	598	854	499	718	560	1032	1513	812	505	487	624	657	1291
hsa-mir-548e	1	2	0	0	0	0	1	0	1	0	0	1	0	0	2	0	2	1	0	0	2	1	2	0	3	0	1	0	0	1	1	3	1	0	1	0	0	0	0	0	0	0	2	1	0	0	1	1	0
hsa-mir-6086	0	0	0	0	0	0	0	0	0	0	0	0	0	0	0	0	0	0	0	0	0	0	0	0	0	0	0	0	0	0	0	0	0	0	0	0	0	0	0	0	0	0	0	0	0	0	0	0	0
hsa-mir-6081	0	0	0	0	0	0	0	0	0	0	0	0	0	0	0	0	0	0	0	0	0	0	1	0	0	0	0	0	0	0	0	0	0	0	0	0	0	0	0	0	0	0	0	0	0	0	0	0	0
hsa-mir-762	0	0	0	0	0	0	0	0	0	0	0	0	0	0	0	0	0	0	0	0	0	0	0	0	0	0	0	0	0	0	0	0	0	0	0	0	0	0	0	0	0	0	0	0	0	0	0	0	0
hsa-mir-1302-8	0	0	0	0	0	0	0	0	0	0	0	0	0	0	0	0	0	0	0	0	0	0	0	0	0	0	0	0	0	0	0	0	0	0	0	0	0	0	0	0	0	0	0	0	0	0	0	0	0
hsa-mir-924	0	0	0	0	0	0	0	0	0	0	0	0	0	0	0	0	0	0	0	0	0	0	0	0	0	0	0	0	0	0	0	0	0	0	0	0	0	0	0	0	0	0	0	0	0	0	0	0	0
hsa-mir-3179-2	0	0	0	0	0	0	0	0	0	0	0	0	0	0	0	0	0	0	0	0	0	0	0	0	0	0	0	0	0	0	0	0	0	0	0	0	0	0	0	0	0	0	0	0	0	0	0	0	0
hsa-let-7d	1291	2180	1131	1174	688	1110	1342	1309	2827	931	1240	2074	1321	1270	2141	2476	1562	1023	892	1388	2335	1675	1534	1636	1679	1076	2867	818	1299	1051	1321	1458	1723	1790	1720	791	989	1720	631	900	1534	2679	1886	2421	1252	530	872	1105	3618
hsa-mir-4278	0	0	0	0	0	0	0	0	0	0	0	0	0	0	0	0	0	0	0	0	0	0	0	0	0	0	0	0	0	0	0	0	0	0	0	0	0	0	0	0	0	0	0	0	0	0	0	0	0
hsa-mir-2114	1	3	4	0	4	0	1	1	1	1	2	0	2	1	1	1	4	0	1	4	7	7	4	4	2	1	6	0	2	1	2	5	2	5	1	0	2	3	0	0	2	6	1	2	1	0	1	0	11
hsa-mir-548aq	0	0	0	0	0	0	0	0	0	0	0	0	0	0	1	0	0	0	0	0	0	0	0	0	0	0	0	0	0	0	0	0	0	0	0	0	0	0	0	0	0	0	0	0	0	0	0	0	0
hsa-mir-500a	809	1133	421	838	994	1534	2377	3008	2329	926	2115	2755	4095	2204	2307	3680	3421	1196	1020	2784	1314	4517	2395	1134	1990	3016	3408	1891	2970	1215	2129	1273	2835	1227	1047	1823	2156	1297	2029	1800	2623	1536	2943	1553	2442	814	1944	1834	1686
hsa-mir-6829	0	0	0	0	0	0	0	0	0	0	0	0	0	0	0	0	0	0	0	0	0	1	0	0	0	0	0	0	0	0	0	0	0	0	0	0	0	0	0	0	0	0	0	0	0	0	0	0	0
hsa-mir-4792	0	0	0	0	0	0	0	0	0	0	0	0	0	0	0	0	0	0	0	0	0	0	0	0	0	0	0	0	0	0	0	0	0	0	0	0	0	0	0	0	0	0	0	0	0	0	0	0	0
hsa-mir-4655	0	0	0	0	0	0	0	0	0	0	0	0	0	0	0	0	0	0	0	0	0	0	0	0	0	0	0	0	0	0	0	0	0	0	0	0	0	0	0	0	0	0	0	0	0	0	0	0	0
hsa-mir-3689a	0	0	0	0	0	0	0	0	0	0	0	0	0	0	0	0	0	0	0	0	0	0	0	0	0	0	0	0	0	0	0	0	0	0	0	0	0	0	0	0	0	0	0	0	0	0	0	0	0
hsa-mir-4779	0	0	0	0	0	0	0	0	0	0	0	0	0	0	0	0	0	0	0	0	0	0	0	0	0	0	0	0	0	0	0	0	0	0	0	0	0	0	0	0	0	0	0	0	0	0	0	0	0
hsa-mir-548ag-2	0	0	1	1	0	2	1	1	0	0	1	2	4	2	0	0	0	0	0	1	0	1	2	2	0	0	2	2	1	1	1	2	1	0	0	0	0	3	2	0	0	0	0	3	0	0	3	0	0
hsa-mir-611	0	0	0	0	0	0	0	0	0	0	0	0	0	0	0	1	0	0	0	0	0	0	0	0	0	0	0	0	0	0	0	0	0	0	1	0	0	0	0	0	0	0	0	0	0	0	0	0	0
hsa-mir-525	0	0	0	0	0	0	0	0	0	0	0	0	0	0	0	0	0	0	0	0	0	0	0	0	0	0	0	0	0	0	0	0	0	0	0	0	0	0	0	0	0	0	0	0	0	0	0	0	0
hsa-mir-198	0	0	0	0	0	0	0	0	0	0	0	0	0	0	0	0	0	0	0	0	0	0	0	0	0	0	0	0	0	0	0	0	0	0	0	0	0	0	0	0	0	0	0	0	0	0	0	0	0
hsa-mir-93	5612	2241	1227	1483	3457	4434	3629	4268	3248	2627	6143	4137	4382	2916	3005	6742	4343	3262	3860	3826	4537	6020	5140	2269	4698	3139	7283	2632	3869	3901	4634	7062	5863	2139	12106	2729	4369	1821	2409	2691	1983	6383	3935	2337	3054	1766	3339	3556	5987
hsa-mir-1297	0	0	0	0	0	0	0	0	0	0	0	0	0	0	0	0	0	0	0	0	0	0	0	0	0	0	0	0	0	0	0	0	0	0	0	0	0	0	0	0	0	0	0	0	0	0	0	0	0
hsa-mir-4673	0	1	0	0	0	0	0	0	0	0	0	0	0	0	0	0	0	0	0	0	0	0	0	0	0	0	1	0	0	0	0	0	0	0	1	0	0	0	0	0	1	0	1	0	1	0	0	0	0
hsa-mir-4765	0	0	0	0	0	0	0	0	0	0	0	0	0	0	0	0	0	0	0	0	0	0	0	0	0	0	0	0	0	0	0	0	0	0	0	0	0	0	0	0	0	0	0	0	0	0	0	0	0
hsa-mir-550a-1	5	7	1	2	4	1	3	3	7	2	1	1	1	2	2	4	5	2	1	13	1	4	3	3	2	5	12	2	1	3	5	2	4	5	5	1	5	3	1	0	4	4	4	8	6	0	0	2	14
hsa-mir-4454	0	0	0	1	0	0	0	0	1	0	0	0	0	0	0	0	1	0	0	0	0	0	0	0	0	1	1	0	0	1	0	0	0	0	0	0	0	0	0	0	0	1	0	0	0	0	0	0	0
hsa-mir-370	15	14	4	5	13	6	6	4	12	3	16	4	12	6	13	13	9	11	13	5	11	12	30	27	26	5	12	4	8	14	17	15	13	21	41	6	16	17	3	11	3	78	12	19	4	11	6	4	60
hsa-mir-4267	0	0	0	0	0	0	0	0	0	0	0	0	0	0	0	0	0	0	0	0	0	0	0	0	0	0	0	0	0	0	0	0	0	0	0	0	0	0	0	0	0	0	0	0	0	0	0	0	0
hsa-mir-1915	0	1	0	0	0	0	0	0	1	0	0	1	0	0	0	0	0	0	0	0	1	0	0	0	0	0	0	0	1	0	0	0	0	0	0	0	0	0	0	0	0	0	0	0	1	0	0	0	1
hsa-mir-3163	0	0	0	0	0	0	0	0	0	0	0	0	0	0	0	0	0	0	0	0	0	0	0	0	0	0	0	0	0	0	0	0	0	0	0	0	0	0	0	0	0	0	0	0	0	0	0	0	0
hsa-mir-3159	0	0	0	0	0	0	0	0	0	0	0	0	0	0	0	0	0	0	0	0	0	0	0	0	0	0	0	0	0	0	0	0	1	0	0	0	0	0	0	0	0	0	0	0	0	0	0	0	0
hsa-mir-548d-1	0	0	0	0	0	1	0	0	0	0	0	0	0	0	0	0	0	0	0	0	0	0	0	0	0	0	0	0	0	0	0	0	0	0	2	0	0	0	0	0	0	0	0	0	0	0	0	0	0
hsa-mir-6134	0	0	0	0	0	0	0	0	0	0	0	0	0	0	0	0	0	0	0	0	0	0	0	0	0	0	0	0	0	0	0	0	0	0	0	0	0	0	0	0	0	0	0	0	0	0	0	0	0
hsa-mir-545	1	7	0	1	2	4	1	0	3	0	0	2	0	0	2	3	0	3	0	1	5	6	5	0	2	2	5	0	2	0	2	2	1	4	0	0	2	4	1	2	2	4	0	4	1	2	0	1	1
hsa-mir-183	13445	1923	2426	1522	3758	3479	11142	10538	2632	2226	12188	3192	6515	1816	2492	10717	14989	5764	4669	6343	4781	3261	3396	2091	2715	3382	7431	5140	10302	3008	12750	9272	2201	4616	14077	1283	4305	1933	3707	2793	2377	15257	9047	2520	9601	864	1454	1984	15424
hsa-mir-637	0	0	0	0	0	0	0	0	0	0	0	0	0	0	0	0	0	0	0	0	0	0	0	0	0	0	0	0	0	0	0	0	0	0	0	0	0	0	0	0	0	0	0	0	0	0	0	0	0
hsa-mir-548l	0	0	1	0	0	0	0	0	0	0	0	0	1	0	0	0	0	0	0	0	0	0	0	0	0	0	0	0	0	0	1	0	0	0	0	0	0	0	0	0	0	0	0	0	0	0	0	0	0
hsa-mir-15b	334	354	121	155	119	126	352	314	357	154	195	386	340	184	340	477	606	204	113	415	323	274	276	215	303	235	345	230	346	206	287	317	249	335	571	114	243	197	138	216	229	343	557	225	177	72	124	123	436
hsa-mir-1302-3	0	0	0	0	0	0	0	0	1	0	0	0	0	0	0	0	0	0	0	0	0	0	0	0	0	0	0	0	0	0	0	0	0	0	0	0	0	0	0	0	0	0	0	0	0	0	0	0	0
hsa-mir-6749	0	0	0	0	0	0	0	0	0	0	0	0	0	0	0	1	0	0	0	0	0	0	0	0	0	0	1	0	0	0	0	0	0	0	0	0	0	0	0	0	0	1	0	0	0	0	0	0	0
hsa-mir-548d-2	0	0	0	0	0	0	0	0	0	1	0	0	0	0	0	0	0	0	0	0	0	0	0	0	0	0	1	0	0	0	0	0	0	0	0	0	0	0	0	0	0	0	0	0	0	0	0	0	0
hsa-mir-4703	0	0	0	0	0	0	0	0	0	0	0	0	0	0	0	0	0	0	0	0	1	0	0	1	1	0	0	0	0	0	0	0	0	0	0	1	0	0	0	0	0	1	0	0	0	0	0	0	0
hsa-mir-3689d-1	0	0	0	0	0	0	0	0	0	0	0	0	0	0	0	0	0	0	0	0	0	0	0	0	0	0	0	0	0	0	0	0	0	0	0	0	0	0	0	0	0	0	0	0	0	0	0	0	0
hsa-mir-550a-2	5	5	3	1	3	0	3	3	6	2	0	1	2	1	3	7	6	3	3	1	2	10	5	3	3	3	11	4	3	3	4	8	3	5	9	0	4	5	0	2	4	4	5	3	0	0	0	3	11
hsa-mir-367	0	0	0	0	0	0	0	0	0	0	0	0	0	0	0	0	0	0	0	0	0	0	0	0	0	0	0	0	0	0	0	0	0	0	0	0	0	0	0	0	0	0	0	0	0	0	0	0	0
hsa-mir-4467	0	0	0	0	0	0	0	0	0	0	0	0	0	0	0	0	0	0	0	0	0	0	0	0	0	0	0	0	0	0	0	0	0	0	0	0	0	1	0	0	0	0	0	0	0	0	0	0	0
hsa-mir-4254	0	0	0	0	0	0	0	0	0	0	0	0	0	0	0	0	0	0	0	0	0	0	0	0	0	0	0	0	0	0	0	2	0	0	0	0	0	0	0	0	0	0	0	1	0	0	0	0	0
hsa-mir-6894	0	0	0	1	0	0	0	0	1	0	2	0	0	0	0	0	0	1	0	0	0	1	0	0	0	0	0	0	0	0	0	1	0	0	0	0	0	0	0	0	1	1	0	0	0	0	0	0	0
hsa-mir-6788	0	0	0	0	0	0	2	0	0	0	0	0	0	2	0	0	0	1	0	0	0	1	0	1	1	0	0	0	0	0	0	0	0	1	0	0	0	0	0	0	2	1	1	0	0	0	0	0	1
hsa-mir-412	4	10	4	0	26	4	1	0	0	0	2	4	3	1	3	9	7	0	4	1	4	1	7	19	49	9	15	0	1	10	21	3	1	14	34	5	1	4	2	3	0	69	4	1	0	12	6	6	11
hsa-mir-519a-1	0	0	0	0	0	0	0	0	0	0	0	0	0	0	0	0	0	0	0	0	0	1	0	0	0	0	0	0	0	1	0	0	0	0	0	0	0	0	1	0	0	0	0	0	0	0	0	0	0
hsa-mir-7846	0	0	0	0	0	0	0	0	2	0	0	0	1	1	0	3	0	0	0	0	2	0	0	1	0	0	1	0	0	0	0	0	0	0	0	0	0	0	1	0	1	0	0	0	0	0	0	0	1
hsa-mir-4427	0	0	0	0	0	0	0	0	0	0	0	0	0	0	0	0	0	0	0	0	0	0	0	0	0	0	0	0	0	0	0	0	0	0	0	0	0	0	0	0	0	0	0	0	0	0	0	0	0
hsa-mir-203a	7301	1017	711	828	984	1261	9417	11559	3216	651	9888	2454	12231	1507	1634	12911	10752	8278	1959	9064	1425	5845	1894	837	2098	4911	9990	7428	8268	1103	12296	1215	2277	1578	13441	1058	5610	1919	6278	1734	2228	2929	8392	1194	7190	1301	1469	1927	3336
hsa-mir-4791	1	1	1	0	0	1	0	0	0	2	0	0	0	0	2	1	1	0	0	1	2	0	0	1	0	1	2	0	0	0	1	1	0	2	1	0	0	4	1	0	1	2	0	1	0	0	1	1	2
hsa-mir-181b-1	360	161	128	165	145	276	163	174	290	119	381	234	163	134	214	286	279	175	287	189	297	322	254	214	231	146	488	95	187	254	182	241	304	140	394	145	184	205	112	152	137	333	262	250	177	68	171	200	377
hsa-mir-3678	2	0	0	0	0	1	1	0	1	0	0	2	1	1	0	1	0	2	0	0	1	0	3	1	0	0	2	1	0	2	0	0	1	1	0	0	0	1	0	2	0	1	0	2	0	0	0	1	0
hsa-mir-516b-1	0	0	0	0	0	0	0	0	0	0	0	0	0	0	0	0	0	0	0	0	0	0	0	0	0	0	0	0	0	0	0	0	0	0	0	0	0	0	0	0	0	0	0	0	0	0	0	0	0
hsa-mir-449c	0	0	0	0	0	0	0	0	0	0	0	0	0	0	0	0	0	1	0	0	0	0	0	0	0	0	0	0	0	0	0	0	1	1	0	0	0	0	0	0	0	0	1	0	0	0	0	0	0
hsa-mir-4509-1	0	0	0	0	0	0	0	0	0	0	0	0	0	0	0	0	0	0	0	0	0	0	0	0	0	0	0	0	0	0	0	0	0	0	0	0	0	0	0	0	0	0	0	0	0	0	0	0	0
hsa-mir-4493	0	0	0	0	0	0	0	0	0	0	0	0	0	0	0	0	0	0	0	0	0	0	0	0	0	0	0	0	0	0	0	0	0	0	0	0	0	0	0	0	0	0	0	0	0	0	0	0	0
hsa-mir-1205	0	0	0	0	0	0	0	0	0	0	0	0	0	0	0	0	0	0	0	0	0	0	0	0	0	0	0	0	0	0	0	0	0	0	0	0	0	0	0	0	0	0	0	0	0	0	0	0	0
hsa-mir-181b-2	303	133	99	141	146	254	162	184	234	98	393	246	170	133	192	356	263	184	313	167	278	281	247	199	222	149	357	86	188	221	169	215	301	122	391	121	182	111	104	127	116	299	268	204	194	78	180	178	357
hsa-mir-150	376	1865	1079	389	1700	365	381	314	334	912	402	255	319	112	250	1434	568	228	1251	337	2740	457	1263	242	370	315	1421	258	406	1378	201	2849	248	2116	2246	108	663	465	342	349	275	1629	540	1232	323	148	221	235	3226
hsa-mir-4725	0	1	0	0	0	0	0	0	0	0	0	0	0	0	1	0	0	0	0	1	0	0	0	0	0	0	0	0	0	0	0	0	0	0	0	0	0	0	0	0	0	0	0	0	0	0	0	0	0
hsa-mir-516b-2	0	0	0	0	0	1	0	0	0	0	0	0	0	0	0	0	0	0	0	0	0	0	0	0	0	0	0	0	0	0	0	0	0	0	0	0	0	0	0	0	0	0	0	0	0	0	0	0	0
hsa-mir-6875	0	1	0	2	1	2	1	0	1	0	1	2	1	1	0	0	3	1	0	0	0	1	0	0	1	1	1	0	0	0	0	3	0	1	1	2	0	1	0	1	2	0	0	1	0	1	1	0	1
hsa-mir-3123	0	0	0	0	0	0	0	0	0	0	0	0	0	0	0	0	0	0	0	0	0	0	0	0	0	0	0	0	0	0	0	0	0	0	0	0	0	0	0	0	0	0	0	0	0	0	0	0	0
hsa-mir-519a-2	0	0	0	0	0	0	0	0	0	0	0	0	0	0	0	0	0	0	0	0	0	0	0	0	0	0	0	0	0	0	0	0	0	0	0	0	0	0	0	0	0	0	0	0	0	0	0	0	0
hsa-mir-6853	0	0	0	0	0	0	0	0	0	0	0	0	0	1	0	0	0	0	0	0	2	0	0	0	0	0	0	0	0	0	1	0	0	0	0	0	0	0	0	1	1	1	0	0	0	0	0	1	0
hsa-mir-4293	0	0	0	0	0	0	0	0	0	0	0	0	0	0	0	0	0	0	0	0	0	0	0	0	0	0	0	0	0	0	0	0	0	0	0	0	0	0	0	0	0	0	0	0	0	0	0	0	0
hsa-mir-6869	0	0	0	0	0	0	0	0	0	0	0	0	0	0	0	0	0	0	0	0	0	0	0	0	0	0	0	0	0	0	0	0	0	0	0	0	0	0	0	0	0	0	0	0	0	0	0	0	0
hsa-mir-1263	0	2	0	0	0	0	0	0	2	0	0	0	0	0	0	0	0	0	0	0	0	0	0	0	0	0	0	0	0	0	0	0	0	0	0	0	0	0	0	0	0	0	0	0	1	0	0	0	0
hsa-mir-4796	0	0	0	0	0	0	0	1	1	0	0	2	0	1	5	0	1	1	0	1	0	1	1	0	1	0	0	0	0	0	1	1	1	0	0	0	0	0	0	0	0	1	1	0	0	0	0	1	3
hsa-mir-4509-2	0	0	0	0	0	0	0	0	0	0	0	0	0	0	0	0	0	0	0	0	0	0	0	0	0	0	0	0	0	0	0	0	0	0	0	0	0	0	0	0	0	0	0	0	0	0	0	0	0
hsa-mir-937	1	0	0	0	0	0	0	0	0	1	3	2	0	0	1	0	1	1	1	1	2	2	0	2	3	0	1	0	0	0	0	1	2	1	3	1	1	0	1	0	0	2	0	0	1	0	0	1	4
hsa-mir-3197	0	0	0	0	0	0	0	0	0	0	0	0	0	0	0	0	0	0	0	0	0	0	0	0	0	0	0	1	0	0	0	0	0	0	0	0	0	0	0	0	0	0	0	0	0	0	0	0	0
hsa-mir-297	0	0	0	0	0	0	0	0	0	0	0	0	0	0	0	0	0	0	0	0	0	0	0	0	0	0	0	0	0	0	0	0	0	0	0	0	0	0	0	0	0	0	0	0	0	0	0	0	0
hsa-mir-7109	0	0	0	0	0	0	0	0	0	0	0	0	0	0	0	0	1	0	0	0	0	0	0	0	0	0	0	0	0	0	0	0	0	0	0	0	1	0	0	0	0	0	1	0	0	0	0	0	0
hsa-mir-1273g	0	0	0	0	0	0	0	0	0	0	0	0	0	0	0	0	0	0	0	0	0	0	0	0	0	0	0	0	0	0	0	0	0	0	0	0	0	0	0	0	0	0	0	0	0	0	0	0	0
hsa-mir-147a	0	0	0	0	0	0	0	0	0	0	0	0	0	0	0	0	0	0	0	0	0	0	0	0	0	0	0	0	0	0	0	0	0	0	0	0	0	0	0	0	0	0	0	0	0	0	0	0	0
hsa-mir-4698	0	0	0	0	0	0	0	0	0	0	0	0	0	0	0	0	0	0	0	0	0	0	0	0	0	0	0	0	0	0	0	0	0	0	0	0	0	0	0	0	0	0	0	0	0	0	0	0	0
hsa-mir-766	4	25	13	13	8	4	32	26	31	7	27	16	40	20	22	44	30	11	10	25	33	24	18	16	19	23	28	27	33	5	44	32	16	17	19	7	16	16	20	9	19	20	34	9	36	4	12	9	19
hsa-mir-8087	0	0	0	0	0	0	0	0	0	0	0	0	0	0	0	0	0	0	0	0	0	0	0	0	0	0	0	0	0	0	0	0	0	0	0	0	0	0	0	0	0	0	0	0	0	0	0	0	0
hsa-mir-1268b	0	0	0	0	0	0	0	0	0	0	0	0	0	0	0	0	0	0	0	0	0	0	0	0	0	0	0	0	0	0	0	0	0	0	0	0	0	0	0	0	0	0	0	0	0	0	0	0	0
hsa-mir-510	0	1	0	2	1	4	0	0	0	0	0	0	0	3	0	0	0	0	0	0	3	0	1	2	3	2	3	0	0	0	0	3	0	4	0	0	1	2	0	0	1	2	0	0	0	1	0	0	1
hsa-mir-4436a	0	0	0	0	0	0	0	0	0	0	0	0	0	0	0	0	0	0	0	0	0	0	0	0	0	0	0	0	0	0	0	0	0	0	0	0	0	0	0	0	0	0	0	0	0	0	0	0	0
hsa-mir-4317	0	0	0	0	0	0	0	0	0	1	0	0	0	0	0	0	0	0	0	0	0	0	0	0	0	0	0	0	0	0	0	0	0	0	0	0	0	0	0	0	0	0	0	0	0	0	0	0	0
hsa-mir-3654	0	0	0	0	0	0	0	0	0	0	0	0	1	0	0	0	0	0	0	0	0	0	0	0	0	0	0	0	0	0	1	0	0	0	0	0	0	0	0	0	0	0	0	0	0	0	0	0	1
hsa-mir-3606	0	0	0	0	0	0	0	0	0	0	0	0	0	0	0	0	0	0	0	0	0	0	0	0	0	0	0	0	0	0	0	0	0	0	0	0	1	0	0	0	0	0	0	0	0	0	0	0	0
hsa-mir-409	33	52	28	20	65	99	19	15	34	12	33	24	25	16	71	63	27	24	41	20	61	81	178	90	150	31	84	7	25	74	59	103	46	88	147	20	56	63	7	38	24	384	39	153	19	41	36	26	386
hsa-mir-105-1	6	0	2	2	0	2	2	0	1	0	5	3	1	3	3	0	6	0	1	0	0	2	0	2	2	0	0	0	0	0	0	0	4	0	2	1	1	4	0	1	2	0	2	0	1	0	0	0	1
hsa-mir-106b	414	536	257	273	269	298	427	382	612	252	489	431	308	200	502	805	411	286	319	420	623	428	407	430	347	246	1015	248	361	305	419	538	385	544	1144	224	313	338	174	278	295	768	513	424	333	153	203	237	1157
hsa-mir-6082	0	0	0	0	0	0	0	0	0	0	0	0	0	0	0	0	0	0	0	0	0	0	0	0	0	0	0	0	0	0	0	0	0	0	0	0	0	0	0	0	0	0	0	0	0	0	0	0	0
hsa-mir-5094	0	0	0	0	0	0	0	0	0	0	0	0	0	0	0	0	0	0	0	0	0	0	0	0	0	0	1	0	0	0	0	0	0	0	0	0	0	0	0	0	0	0	0	0	0	0	0	0	0
hsa-mir-7155	0	0	0	0	0	0	2	0	2	0	0	0	1	0	2	0	1	0	1	1	1	0	0	1	1	0	0	0	1	0	1	0	1	0	0	0	0	1	0	0	0	4	1	1	0	0	0	0	0
hsa-mir-5692a-2	0	0	0	0	0	0	0	0	0	0	0	0	0	0	0	0	0	0	0	0	0	0	0	0	0	0	0	0	0	0	0	0	0	0	0	0	0	0	0	1	0	0	0	0	0	0	0	0	0
hsa-mir-548ah	0	0	1	0	0	0	0	0	0	0	0	0	0	0	0	0	0	0	0	0	0	0	0	0	0	0	0	0	0	0	0	0	0	0	0	0	0	0	0	0	0	0	0	0	0	0	0	0	0
hsa-mir-5705	0	0	0	0	0	0	0	0	0	0	0	0	0	0	0	0	0	0	0	0	0	0	0	0	0	0	0	0	0	0	0	0	0	0	0	0	0	0	0	0	0	0	0	0	0	0	0	0	0
hsa-mir-3667	0	0	0	0	0	1	1	0	0	0	0	1	0	0	0	0	0	0	0	0	0	0	0	0	0	0	0	0	0	0	1	3	0	0	0	0	0	0	0	0	0	0	0	0	0	0	0	0	0
hsa-mir-3180-5	0	0	0	0	0	0	0	0	0	0	0	0	0	0	0	0	0	0	0	0	0	0	0	0	0	0	0	0	0	0	0	0	0	0	0	0	0	0	0	0	0	0	0	0	0	0	0	0	0
hsa-mir-33a	8	78	71	48	11	52	81	47	107	60	5	80	21	12	132	69	29	17	13	32	267	91	66	67	51	21	349	17	48	18	35	76	24	98	43	4	16	203	15	20	64	62	105	151	5	19	25	38	78
hsa-mir-6733	0	0	0	0	0	1	0	0	2	0	1	2	0	2	2	0	1	0	0	0	1	2	2	0	0	0	1	1	0	1	1	0	0	2	2	0	3	1	0	1	0	2	1	2	1	1	0	1	0
hsa-mir-624	1	2	1	0	1	2	0	1	1	0	2	5	1	1	3	3	3	5	0	4	2	1	3	4	0	2	11	0	1	1	1	4	0	4	7	0	3	3	1	1	2	1	0	2	2	0	0	2	2
hsa-mir-3135a	0	0	0	0	0	0	0	0	0	0	0	1	0	0	0	0	0	0	0	0	0	0	0	0	0	0	0	0	0	0	0	0	0	0	0	0	0	0	0	0	0	0	0	0	0	0	0	0	0
hsa-mir-1470	0	0	0	0	0	0	0	0	0	0	0	0	0	0	0	0	0	0	0	0	0	0	0	0	0	0	0	0	0	0	0	0	0	0	0	0	0	0	0	0	0	0	0	0	0	0	0	0	0
hsa-mir-374c	0	1	3	2	0	2	2	0	4	2	1	3	0	0	6	0	0	0	2	2	3	2	2	0	0	0	8	0	0	2	1	1	0	0	1	0	1	0	0	0	2	3	0	0	0	0	0	0	3
hsa-mir-1185-2	0	0	0	0	0	0	0	0	0	0	0	2	0	0	1	0	0	0	0	1	0	0	0	0	0	0	0	0	0	1	0	1	0	0	0	0	0	1	0	0	0	0	0	0	0	0	0	0	3
hsa-mir-5186	0	0	0	0	0	0	0	0	0	0	0	0	0	0	0	0	0	0	0	0	0	0	0	0	0	0	0	0	0	0	0	0	0	0	0	0	0	0	0	0	0	0	0	0	0	0	0	0	0
hsa-mir-3649	0	0	0	0	0	0	0	0	0	0	0	0	0	0	0	0	0	0	0	0	0	0	0	0	0	0	0	0	0	0	0	0	0	1	0	0	0	0	0	0	0	0	0	0	0	0	0	0	0
hsa-mir-4303	0	0	0	0	0	0	0	0	0	0	0	0	0	0	0	0	0	0	0	0	0	0	0	0	0	0	0	0	0	0	0	0	0	0	0	0	0	0	0	0	0	0	0	0	0	0	0	0	0
hsa-mir-548ar	0	0	0	0	0	0	0	0	0	0	0	0	0	0	0	0	0	0	0	0	0	0	0	0	0	0	0	0	0	0	0	0	0	0	0	0	0	0	0	0	0	0	0	0	0	0	0	0	0
hsa-mir-513a-1	0	2	0	4	3	1	0	0	0	0	0	1	0	2	1	0	0	0	0	0	4	0	0	6	2	0	2	0	0	0	0	1	1	9	0	0	1	1	0	1	0	1	1	1	0	5	1	1	0
hsa-mir-1321	0	0	0	0	0	0	0	0	0	0	0	0	0	0	0	0	0	0	0	0	0	0	0	0	0	0	0	0	0	0	0	0	0	0	0	0	0	0	0	0	0	0	0	0	0	0	0	0	0
hsa-mir-1273e	0	0	0	0	0	0	0	0	0	0	0	0	0	0	0	0	0	0	0	0	0	0	0	0	0	0	0	0	0	0	0	0	0	0	0	0	0	0	0	0	0	0	0	0	0	0	0	0	0
hsa-mir-3615	1	0	0	3	1	1	0	1	0	0	2	1	2	2	1	3	0	0	1	2	1	3	0	7	2	1	1	0	2	1	3	3	1	3	3	1	2	3	2	0	2	5	4	3	0	0	2	0	4
hsa-mir-638	0	0	0	0	0	0	0	0	0	0	0	0	0	0	0	0	0	0	0	0	0	0	0	0	0	0	0	0	0	0	0	0	0	0	0	0	0	0	0	0	0	0	0	0	0	0	0	0	0
hsa-mir-4731	0	0	0	0	0	0	0	0	0	0	0	0	0	0	0	0	0	0	0	0	0	0	0	0	0	0	0	0	0	0	0	0	0	0	0	0	0	0	0	0	0	0	0	0	0	0	0	0	0
hsa-mir-6800	0	0	0	0	0	0	0	0	0	0	0	0	0	0	0	0	0	0	0	0	0	0	0	0	0	0	0	0	0	0	0	0	0	0	0	0	0	0	0	0	0	0	0	0	0	0	0	0	0
hsa-mir-4683	2	0	3	1	0	0	1	3	0	3	1	1	0	3	0	6	2	2	0	1	2	1	0	2	3	0	0	0	4	1	0	1	1	2	0	1	0	1	0	1	0	0	1	2	0	1	0	1	0
hsa-mir-6504	0	0	0	0	0	0	0	0	0	0	0	0	0	0	0	0	0	0	0	0	0	0	0	0	0	0	0	0	0	0	0	0	0	0	0	0	0	0	0	0	0	0	0	0	0	0	0	0	0
hsa-mir-4736	0	0	0	0	0	0	0	0	0	0	0	0	0	0	0	0	0	0	0	0	0	0	0	0	0	0	0	0	0	0	0	0	0	0	0	0	0	0	0	0	1	1	0	1	0	0	0	0	0
hsa-mir-206	4	13	2	8	2	8	13	31	23	3	15	29	64	10	22	13	28	16	10	28	4	70	26	15	13	42	56	18	28	7	28	9	34	15	2	18	18	13	14	13	22	15	15	17	18	9	10	21	13
hsa-mir-7114	0	1	0	0	0	0	0	0	2	0	1	0	0	0	0	0	1	0	0	1	0	0	0	0	1	0	0	0	0	0	0	1	0	0	0	0	0	3	0	0	0	0	0	0	0	1	0	0	2
hsa-mir-7978	0	0	0	0	0	0	0	0	0	0	1	3	0	0	0	1	0	0	1	0	0	0	0	0	1	1	0	0	1	0	2	1	0	1	0	0	0	0	0	0	1	0	2	0	2	0	0	1	4
hsa-mir-548o-2	0	1	0	0	0	0	0	0	0	0	0	0	0	0	0	0	0	0	0	0	0	0	1	0	0	0	0	0	0	0	0	0	1	0	0	0	0	0	0	1	0	0	1	1	0	0	0	0	0
hsa-mir-1270	8	12	12	14	11	13	12	20	10	23	8	28	13	26	34	17	25	2	8	11	20	36	27	13	34	14	22	6	14	12	6	27	24	39	18	12	9	20	8	10	5	13	13	10	16	10	7	30	24
hsa-mir-3137	1	0	0	0	0	0	0	0	0	0	0	0	0	0	0	0	0	0	0	0	0	0	0	0	0	0	0	0	0	0	0	0	0	0	1	0	0	0	0	0	0	0	0	1	0	0	0	0	0
hsa-mir-660	83	57	67	103	249	544	260	401	296	222	318	439	559	305	307	451	424	154	140	324	306	813	547	228	316	466	721	203	324	236	306	239	610	207	169	221	323	178	288	248	196	197	394	180	230	171	427	399	161
hsa-mir-3179-3	0	0	0	0	0	0	0	0	0	0	0	0	0	0	0	0	0	0	0	0	0	0	0	0	0	0	0	0	0	0	0	0	0	0	0	0	0	0	0	0	0	0	0	0	0	0	0	0	0
hsa-mir-1185-1	0	2	0	0	1	0	0	0	1	0	0	0	0	0	0	0	0	0	1	0	2	2	0	3	2	0	1	0	0	1	0	0	0	0	1	0	0	2	0	0	0	3	0	2	0	1	0	0	4
hsa-mir-6818	0	1	0	0	0	0	0	0	1	0	1	1	0	0	1	0	0	0	0	0	1	0	0	1	0	0	0	0	1	0	0	1	1	0	1	1	0	0	0	0	0	1	0	0	0	1	1	0	0
hsa-mir-323b	3	18	6	9	10	27	3	6	16	1	8	3	1	2	55	8	4	2	13	2	17	25	68	51	41	5	2	3	0	4	4	22	17	22	14	6	6	50	1	9	10	68	4	94	0	26	17	9	100
hsa-mir-4789	0	0	0	0	0	0	0	1	0	0	0	0	0	0	0	0	0	0	0	2	0	0	0	0	0	0	0	0	0	0	0	0	0	0	0	0	0	0	1	0	0	0	0	0	0	0	0	0	0
hsa-mir-513a-2	0	0	0	6	0	0	0	1	1	0	0	1	0	0	1	0	0	0	0	0	5	1	0	3	4	0	0	0	0	0	0	3	0	8	0	0	0	0	0	0	0	0	2	1	0	4	0	0	1
hsa-mir-330	45	25	17	11	19	8	30	29	31	12	45	23	24	18	12	25	20	24	23	23	38	28	24	14	24	15	59	14	25	24	20	30	24	25	69	5	12	21	9	20	10	53	24	28	16	7	7	20	75
hsa-mir-197	698	922	466	520	435	216	913	753	1168	423	641	1003	1109	771	902	1518	1144	688	535	925	1294	744	499	958	755	660	461	556	813	420	794	709	857	898	915	500	555	673	404	654	736	778	923	742	827	283	428	392	1393
hsa-mir-371a	0	0	0	0	0	0	0	0	0	0	0	0	0	0	0	2	0	1	0	1	0	2	0	0	0	0	0	1	0	0	1	0	0	0	0	0	0	0	0	0	0	0	0	0	0	0	0	0	0
hsa-mir-1302-1	0	0	0	0	0	0	0	0	0	0	0	0	0	0	0	0	0	0	0	0	0	0	0	0	0	0	0	0	0	0	0	0	0	0	0	0	0	0	0	0	0	0	0	0	0	0	0	0	0
hsa-mir-3670-4	0	0	0	0	0	0	0	0	0	0	0	0	0	0	0	0	0	0	0	0	0	0	0	0	0	0	0	0	0	0	0	0	0	0	0	0	0	0	0	0	0	0	0	0	0	0	0	0	0
hsa-mir-2052	0	0	0	0	0	0	0	0	0	0	0	0	0	0	0	0	0	0	0	0	0	0	0	0	0	0	0	0	0	0	0	0	0	0	0	0	0	0	0	0	0	0	0	0	0	0	0	0	0
hsa-mir-652	86	77	21	39	35	44	65	72	89	26	59	79	93	44	58	124	87	41	24	80	57	94	46	53	46	46	152	43	57	28	59	29	57	58	98	32	36	51	43	32	47	60	98	58	59	17	25	38	104
hsa-mir-8052	0	0	0	0	0	0	0	0	0	0	0	0	0	0	0	0	0	0	0	0	0	0	0	0	0	0	0	0	0	0	0	0	0	0	0	0	0	0	0	0	0	0	0	0	0	0	0	0	0
hsa-mir-4435-1	0	0	0	0	0	0	0	0	0	0	0	0	0	0	0	0	0	0	0	0	0	0	0	0	0	0	0	0	0	0	0	0	0	0	0	0	0	0	0	0	0	0	0	0	0	0	0	0	0
hsa-mir-501	162	257	87	226	240	548	395	607	645	256	386	678	730	511	560	709	735	235	211	513	457	900	585	259	537	530	922	366	604	267	448	318	677	277	201	428	456	381	474	444	679	360	638	384	566	210	403	452	364
hsa-mir-1245b	0	0	0	0	0	0	0	1	0	0	0	0	0	0	0	0	1	0	0	0	0	0	0	0	0	0	0	0	0	0	0	0	0	0	1	0	0	0	0	0	0	0	0	0	0	0	0	0	0
hsa-mir-6071	0	0	0	0	0	0	0	0	0	0	0	0	0	0	0	0	0	0	0	0	0	0	0	0	0	0	0	0	0	0	0	0	0	0	0	0	0	0	0	0	0	0	0	0	0	0	0	0	0
hsa-mir-4500	0	0	0	0	0	0	0	0	0	0	0	0	0	0	0	0	0	0	0	0	0	0	0	0	0	0	0	0	0	0	0	0	0	0	0	0	0	0	0	0	0	0	0	0	0	0	0	0	0
hsa-mir-6847	0	0	0	0	0	0	0	0	0	0	0	0	0	1	1	0	1	0	0	0	1	0	0	1	0	0	0	0	0	0	0	0	0	0	0	0	0	0	0	0	0	0	0	0	0	0	0	1	0
hsa-mir-580	0	1	0	1	0	2	1	0	0	0	0	1	0	1	0	0	0	0	0	0	3	1	1	1	0	0	1	0	0	1	0	0	0	0	0	0	0	0	0	0	2	0	0	0	0	0	0	0	0
hsa-mir-4638	2	1	1	1	1	1	1	1	5	1	0	0	0	2	0	1	0	0	2	0	4	1	1	3	2	0	3	1	2	0	9	1	4	1	2	2	0	5	1	1	1	7	3	5	1	2	2	0	3
hsa-mir-129-2	1105	24	6	12	10	20	70	70	36	7	212	23	45	13	24	46	38	188	22	45	5	68	27	19	11	41	86	63	31	4	50	25	34	22	173	13	55	15	19	12	12	79	40	21	53	12	24	38	48
hsa-mir-4288	0	0	0	0	0	0	0	0	0	0	0	0	0	0	0	0	0	0	0	0	0	0	0	0	0	0	0	0	0	0	0	0	0	0	0	0	0	0	0	0	0	0	0	0	0	0	0	0	0
hsa-mir-544a	0	0	0	0	1	0	0	0	0	0	0	0	0	1	0	0	0	0	0	0	1	0	0	1	0	0	0	0	0	1	0	1	0	0	1	0	0	0	0	0	0	0	0	0	0	0	0	0	1
hsa-mir-4642	0	0	0	0	0	0	0	0	0	0	0	0	0	0	0	0	0	0	0	0	0	0	0	0	0	0	0	0	0	0	0	0	0	0	0	0	0	0	0	0	0	0	0	0	0	0	0	0	0
hsa-mir-7855	0	0	0	0	0	0	0	0	0	0	0	0	0	0	0	0	0	0	0	0	0	0	0	0	0	0	0	0	0	0	0	0	0	0	0	0	0	0	0	0	0	0	0	0	0	0	0	0	0
hsa-mir-515-2	0	0	0	0	0	0	0	0	0	0	0	0	0	0	0	0	0	0	0	0	0	0	0	0	0	0	0	0	0	0	0	0	0	0	0	0	0	0	0	0	0	0	0	0	0	0	0	0	0
hsa-mir-4435-2	0	0	0	0	0	0	0	0	0	0	0	0	0	0	0	0	0	0	0	0	0	0	0	0	0	0	0	0	0	0	0	0	0	0	0	0	0	0	0	0	0	0	0	0	0	0	0	0	0
hsa-mir-1302-2	0	0	0	0	0	0	0	0	0	0	0	0	0	0	0	0	0	0	0	0	0	0	0	0	0	0	0	0	0	0	0	0	0	0	0	0	0	0	0	0	0	0	0	0	0	0	0	0	0
hsa-mir-7160	0	0	1	0	0	0	0	0	0	0	0	0	0	0	0	0	0	0	0	0	1	0	0	0	0	0	0	0	0	0	0	1	0	0	0	0	0	0	0	0	0	0	0	0	0	0	0	0	0
hsa-mir-1539	0	0	0	0	0	0	0	0	0	0	0	0	0	0	0	0	0	0	0	0	0	0	0	0	0	0	0	1	0	0	0	0	0	0	1	0	0	0	0	0	0	0	0	0	0	1	0	0	0
hsa-mir-15a	113	216	108	103	165	295	189	183	202	170	157	314	214	122	190	347	208	118	128	183	337	221	294	169	210	144	398	117	180	190	180	300	213	187	332	98	154	152	79	128	106	243	285	149	107	108	147	152	304
hsa-mir-6076	0	0	0	0	0	0	0	0	0	0	0	0	0	0	0	0	0	0	0	0	0	0	0	0	0	0	0	0	0	0	0	0	0	0	0	0	0	0	0	0	0	0	0	0	0	0	0	0	0
hsa-mir-4804	0	0	0	0	0	0	0	1	0	0	0	0	0	0	0	0	1	0	0	0	0	0	0	0	0	0	0	0	0	0	0	0	0	0	0	0	0	0	0	0	0	0	0	0	0	0	0	0	0
hsa-mir-6793	1	0	1	0	0	0	0	0	3	0	0	2	0	1	2	2	1	0	0	3	0	0	0	1	0	0	0	1	0	0	1	1	0	2	0	1	0	0	1	0	0	1	1	0	0	0	2	0	1
hsa-mir-1183	0	0	0	0	0	0	0	0	0	0	0	0	0	0	0	0	0	0	0	0	0	0	0	0	0	0	0	0	0	0	0	0	0	0	0	0	0	0	0	0	0	0	0	0	0	0	0	0	0
hsa-mir-4488	0	0	0	0	0	0	0	0	0	0	0	0	0	0	0	0	0	0	0	0	0	0	0	0	0	0	0	0	0	0	0	0	0	0	0	0	0	0	0	0	0	0	0	0	0	0	0	0	0
hsa-mir-135b	196	36	22	15	37	13	136	32	35	19	67	24	45	8	22	90	133	94	25	50	74	56	59	20	36	30	78	46	43	28	38	94	18	79	205	12	35	24	18	38	24	73	209	21	36	19	12	22	161
hsa-mir-4518	0	0	0	0	0	0	0	0	0	0	1	0	0	0	0	0	0	0	0	0	0	0	0	0	0	0	0	0	0	0	0	0	0	0	0	0	0	0	0	0	0	0	0	0	0	0	0	0	0
hsa-mir-550a-3	1	1	2	1	1	0	0	3	0	0	3	1	1	2	3	3	1	0	0	0	1	3	1	1	2	2	5	0	2	3	1	2	1	2	9	0	0	1	2	0	1	4	4	3	1	0	1	1	6
hsa-mir-548al	0	0	0	0	0	0	0	0	0	0	0	0	0	0	0	0	0	0	0	0	0	0	0	0	0	0	0	0	0	0	0	0	0	0	0	0	1	0	0	0	0	0	0	0	0	0	0	0	0
hsa-mir-3928	3	1	4	2	1	1	5	3	4	1	4	3	11	4	3	3	6	4	0	7	7	5	2	2	4	1	5	1	3	1	7	4	6	3	5	4	3	6	1	1	4	2	4	5	4	1	1	0	7
hsa-mir-6727	0	1	0	0	0	0	0	0	0	0	0	0	0	0	0	0	0	0	0	0	0	1	0	0	0	0	0	0	0	0	0	0	0	0	2	0	0	0	0	0	0	0	0	0	0	0	0	0	0
hsa-mir-448	0	0	0	0	0	0	0	0	0	0	0	0	0	0	0	0	0	0	0	0	0	0	0	0	0	0	0	0	0	0	0	0	0	0	0	0	0	0	0	0	0	0	0	0	0	0	0	0	0
hsa-mir-1295a	0	1	0	0	0	0	0	2	2	0	0	0	5	0	2	6	1	1	1	1	2	5	1	0	0	0	3	0	0	0	0	0	0	2	0	0	1	0	0	1	0	0	0	0	2	0	0	0	1
hsa-mir-6767	0	0	0	0	0	0	0	0	0	0	0	0	0	0	0	0	0	0	0	0	0	0	0	0	0	0	0	0	0	0	0	0	0	0	0	0	0	0	0	0	0	0	0	0	0	0	0	1	0
hsa-mir-5000	4	2	2	6	2	5	7	6	5	2	1	5	9	1	3	5	1	3	4	3	5	3	5	5	3	2	10	6	5	1	2	6	10	2	11	4	1	4	5	4	0	8	5	2	2	1	2	3	6
hsa-mir-4641	0	0	0	0	0	0	0	0	0	0	0	0	0	0	0	0	0	0	0	0	0	0	0	0	0	0	0	0	0	0	0	0	0	0	0	0	0	0	0	0	0	0	0	0	0	0	0	0	0
hsa-mir-553	0	0	0	0	0	0	0	0	0	0	0	0	0	0	0	0	0	0	0	0	0	0	0	0	0	0	0	0	0	0	0	0	0	0	0	0	0	0	0	0	0	0	0	0	0	0	0	0	0
hsa-mir-3144	0	0	1	0	0	0	0	1	0	0	0	0	1	0	0	0	1	2	0	1	0	0	0	0	0	0	2	1	0	0	0	0	0	0	1	0	0	0	0	0	1	0	1	0	0	0	1	0	0
hsa-mir-4449	0	0	1	0	1	0	2	0	0	0	2	1	0	0	5	3	1	0	0	0	0	0	1	1	3	1	1	0	0	1	0	1	0	2	1	1	0	0	0	1	0	3	0	0	0	1	0	1	0
hsa-mir-6072	0	0	0	0	0	0	0	0	0	0	0	0	0	0	0	0	0	0	0	0	0	0	0	0	0	0	0	0	0	0	0	0	0	0	0	0	0	0	0	0	0	0	0	0	0	0	0	0	0
hsa-mir-548ae-2	0	0	0	0	0	0	0	0	0	0	0	0	0	0	0	0	0	0	0	0	0	0	0	0	0	0	0	0	0	0	0	0	0	0	0	0	0	0	0	0	0	0	0	0	0	0	0	0	0
hsa-mir-1289-1	0	0	0	0	0	0	0	0	0	0	0	0	0	0	0	0	0	0	0	0	0	0	0	0	0	0	0	0	0	1	0	0	0	0	0	0	0	0	0	0	0	0	1	0	0	0	0	0	0
hsa-mir-941-2	0	0	0	0	0	0	0	0	0	0	0	0	0	0	0	0	0	0	0	0	0	0	0	0	0	0	0	0	0	0	0	0	0	0	0	0	0	0	0	0	0	0	0	0	0	0	0	0	0
hsa-mir-4534	0	0	0	0	0	0	0	0	0	0	0	0	0	0	0	0	0	0	0	0	0	0	0	0	0	0	0	0	0	0	0	0	0	0	0	0	0	0	0	0	0	0	0	0	0	0	0	0	0
hsa-mir-8077	0	0	0	0	0	0	0	0	0	0	0	0	0	0	0	0	0	0	0	0	0	0	0	0	0	0	1	0	0	0	0	0	0	1	0	0	0	0	0	0	0	0	0	0	0	0	0	0	0
hsa-mir-6754	0	0	0	1	0	0	0	0	0	0	0	0	0	0	0	0	0	0	0	0	1	1	0	0	0	0	0	0	0	0	0	0	0	0	0	0	1	1	0	0	1	0	0	1	0	0	0	0	1
hsa-mir-5685	0	0	0	0	0	0	0	0	0	0	0	0	0	0	0	0	0	0	0	0	0	0	0	0	0	0	0	0	0	0	0	0	1	0	0	0	0	0	0	0	0	0	0	0	0	0	0	0	0
hsa-mir-302f	0	0	0	0	0	0	0	0	0	0	0	0	0	0	0	0	0	0	0	0	0	0	0	0	0	0	0	0	0	0	0	0	0	0	0	0	0	0	0	0	0	0	0	0	0	0	0	0	0
hsa-mir-4646	1	0	0	0	0	0	0	0	1	0	0	0	0	0	0	0	0	0	0	0	0	0	0	0	0	0	0	0	1	0	0	1	0	1	0	0	1	0	0	0	0	0	0	0	0	0	0	1	0
hsa-mir-298	0	0	0	0	0	0	0	0	0	0	0	0	0	0	0	0	0	0	0	0	0	0	0	0	0	0	0	0	0	0	0	0	0	0	0	0	0	0	0	0	0	0	0	0	0	0	0	0	0
hsa-mir-561	0	1	0	1	0	0	1	2	3	0	0	3	1	2	1	6	1	0	0	3	6	2	2	0	0	1	3	0	0	0	0	1	0	1	1	1	1	1	2	0	1	4	1	3	1	1	1	1	3
hsa-mir-4717	0	2	0	0	0	0	0	0	0	0	0	1	0	0	0	0	1	0	0	0	0	0	0	0	0	0	1	0	0	0	0	0	0	0	0	0	0	0	0	0	0	0	0	0	0	0	0	0	0
hsa-mir-656	0	1	2	0	2	1	0	0	2	0	0	0	0	0	0	0	1	1	0	0	2	1	0	0	0	0	1	0	0	0	0	6	4	1	1	0	0	2	0	2	0	1	0	0	1	0	0	0	2
hsa-mir-151a	3594	3454	1355	2066	2347	4070	3254	4109	4949	1703	3804	5359	4526	3075	3643	5106	4766	2316	2019	3527	3624	4391	4123	3010	3430	2803	8286	2600	3516	2208	3326	3345	4216	2911	5199	2609	2949	3068	2020	3236	2590	5280	3696	3897	2887	1383	2365	3176	5499
hsa-mir-1289-2	0	0	0	0	0	0	0	0	0	0	0	0	0	0	0	0	0	0	0	0	0	0	0	0	0	0	0	0	0	0	0	0	0	0	0	0	0	0	0	0	0	0	0	0	0	0	0	0	0
hsa-mir-216a	0	48	0	17	9	4	0	1	35	4	0	3	0	17	12	0	0	0	3	0	20	11	8	0	12	1	21	0	0	10	0	13	21	13	6	5	0	39	1	2	8	13	1	13	1	4	3	58	10
hsa-mir-8056	0	0	0	0	0	0	0	0	0	0	0	0	0	0	0	0	0	0	0	0	0	0	0	0	0	0	0	0	0	0	0	0	0	0	0	0	0	0	0	0	0	0	0	0	0	0	0	0	0
hsa-mir-451b	0	0	0	0	0	0	0	0	0	0	0	0	0	0	0	0	0	0	0	0	0	0	0	0	0	0	0	0	0	0	0	0	0	0	0	0	0	0	0	0	0	0	0	0	0	0	0	0	0
hsa-mir-148a	91531	57176	18912	38434	34607	58798	74015	56954	76725	27068	49754	68671	77664	42856	66926	55792	78512	65999	23548	82057	56127	76186	83622	57413	48833	41958	117778	39948	72656	29177	49629	36239	55557	47725	91924	21369	35070	58554	34925	37946	48642	47227	53615	56045	42340	29478	36661	41559	60330
hsa-mir-4509-3	0	0	0	0	0	0	0	0	0	0	0	0	0	0	0	0	0	0	0	0	0	0	0	0	0	0	0	0	0	0	0	0	0	0	0	0	0	0	0	0	0	0	0	0	0	0	0	0	0
hsa-mir-520f	0	0	0	0	0	0	0	0	0	0	0	0	0	0	0	0	0	0	0	0	0	0	0	0	0	0	0	0	0	0	0	0	0	0	0	0	0	0	0	0	0	0	0	0	0	0	0	0	0
hsa-mir-219b	1	0	0	0	0	1	0	0	0	0	0	0	0	0	1	1	1	0	0	1	0	0	1	0	0	1	0	0	0	0	0	0	2	0	0	0	0	0	0	0	3	0	1	0	0	0	0	1	0
hsa-mir-1237	0	0	0	0	0	0	0	0	0	0	0	0	1	0	0	0	1	0	0	0	0	0	0	0	0	0	1	0	0	0	0	0	0	0	0	0	0	0	0	0	0	0	0	0	0	0	0	0	0
hsa-mir-5047	0	0	0	0	0	0	0	0	0	0	0	0	0	0	0	0	0	0	0	0	0	0	0	0	0	1	0	0	0	0	0	0	0	0	0	0	0	0	0	0	0	0	0	0	0	0	0	0	0
hsa-mir-3170	7	8	3	7	5	2	8	8	20	3	9	10	9	2	17	10	16	5	4	9	13	4	4	5	4	14	10	9	4	1	4	17	13	6	7	6	9	8	9	4	13	24	10	13	13	4	5	4	32
hsa-mir-6129	0	0	0	0	0	0	0	0	0	0	0	0	0	0	0	0	0	0	0	0	0	0	0	0	0	0	0	0	0	0	0	0	0	0	0	0	0	0	0	0	0	0	0	0	0	0	0	0	0
hsa-mir-600	0	0	0	0	0	0	0	0	0	0	0	0	0	0	0	0	0	0	0	0	0	0	0	0	0	0	0	0	0	0	0	0	0	0	0	0	0	0	0	0	0	0	0	0	0	0	0	0	0
hsa-mir-4520-1	0	0	0	0	0	0	0	0	0	0	0	0	0	0	0	0	0	0	0	0	0	0	0	0	0	0	0	0	0	0	0	0	0	0	0	0	0	0	0	0	0	0	0	0	0	0	0	0	0
hsa-mir-938	0	0	0	0	0	0	0	0	0	0	0	0	0	0	0	0	0	0	0	0	0	0	0	0	0	0	0	0	0	0	0	0	0	1	0	0	0	0	0	0	1	0	0	0	0	0	0	0	0
hsa-mir-3910-1	0	0	0	0	0	0	0	0	0	0	0	0	0	0	0	0	0	0	0	0	0	0	0	0	0	0	1	0	0	0	0	0	0	0	0	0	0	0	0	0	0	0	0	0	0	0	0	0	0
hsa-mir-4325	0	0	0	0	0	0	0	0	0	0	0	0	0	0	0	0	0	0	0	0	0	0	0	0	0	0	0	0	0	0	0	0	0	0	0	0	0	0	0	0	0	0	0	0	0	0	0	0	0
hsa-mir-4660	2	0	0	0	0	1	0	0	2	0	0	3	0	1	0	0	1	1	0	0	0	1	0	1	2	1	0	0	0	1	1	1	1	0	4	1	0	1	0	0	0	0	1	1	1	1	3	0	2
hsa-mir-202	1	2	1	0	2	0	1	0	1	0	0	1	0	0	0	0	0	0	1	0	0	1	0	1	0	1	2	0	0	1	0	0	0	1	1	0	0	1	0	1	0	0	0	0	0	0	0	0	0
hsa-mir-4732	1	2	1	1	0	2	1	4	0	0	1	0	6	1	5	6	1	1	0	2	1	0	0	0	2	0	6	4	1	0	1	0	2	0	3	5	0	0	0	1	1	1	0	3	1	0	1	0	0
hsa-mir-875	0	0	0	0	0	0	0	0	1	0	0	0	0	0	0	0	0	0	0	0	2	0	0	0	0	1	0	0	0	0	0	0	1	0	0	0	0	0	0	0	0	0	0	0	0	0	0	0	0
hsa-mir-4748	0	0	0	0	0	0	0	0	0	0	0	0	1	0	0	0	0	0	0	0	0	0	0	0	0	0	0	0	0	0	0	1	0	0	0	0	0	0	0	0	0	0	0	2	0	0	0	0	0
hsa-mir-4750	0	0	0	0	1	0	0	0	0	2	0	0	0	0	2	1	0	0	0	0	0	0	1	0	0	0	0	0	0	0	0	0	0	0	0	0	0	1	0	0	0	0	1	0	0	0	0	0	0
hsa-mir-6885	0	0	0	0	1	0	1	1	3	0	1	0	0	0	0	0	0	1	0	0	0	2	0	0	1	0	0	0	0	0	0	0	1	0	0	0	0	1	0	0	0	1	0	1	0	0	0	1	0
hsa-mir-8068	0	0	0	0	0	0	0	0	0	0	0	0	0	0	0	0	0	0	0	0	0	0	0	0	0	0	0	0	0	0	0	0	0	0	0	0	0	0	0	0	0	0	0	0	0	0	0	0	0
hsa-mir-8071-1	0	0	0	0	0	0	0	0	0	0	0	0	0	0	0	0	0	0	0	0	0	0	0	0	0	0	0	0	0	0	0	0	0	0	0	0	0	0	0	0	0	0	0	0	0	0	0	0	0
hsa-mir-1322	0	0	0	0	0	0	0	0	0	0	0	0	0	0	0	0	0	0	0	0	0	0	0	0	0	0	0	0	0	0	0	0	0	1	0	0	0	0	0	0	0	0	0	0	0	0	0	0	0
hsa-mir-802	0	11	1	0	1	5	0	0	1	1	0	0	0	0	3	0	0	0	1	0	0	2	1	1	7	0	5	0	0	0	0	0	0	0	0	0	0	2	0	0	0	0	1	0	1	1	0	1	0
hsa-mir-4520-2	0	0	0	0	0	0	0	0	0	0	0	0	0	0	0	0	0	0	0	1	0	0	0	0	0	0	0	0	0	0	0	0	0	0	0	0	0	0	0	0	0	0	1	0	0	0	0	0	0
hsa-mir-3910-2	0	0	0	0	0	0	0	0	0	0	0	0	0	0	0	0	0	0	0	0	0	0	0	0	0	0	0	0	0	0	0	0	0	0	1	0	0	0	0	0	0	0	0	0	0	0	0	0	0
hsa-mir-6834	0	0	0	1	0	0	0	0	1	0	0	0	0	0	0	0	0	0	0	0	0	0	0	0	0	0	1	0	0	0	0	0	0	0	0	0	0	0	0	0	0	0	0	0	0	0	0	0	0
hsa-mir-6778	0	0	0	0	0	1	0	0	5	1	0	0	1	2	2	0	1	0	0	0	0	0	0	0	1	0	0	0	0	0	0	0	0	0	0	2	0	0	0	1	1	0	0	0	0	0	0	1	0
hsa-mir-3977	0	0	0	0	0	0	0	0	0	0	0	0	0	0	0	0	0	0	0	0	0	0	0	0	0	0	0	0	0	0	0	0	0	0	0	0	0	0	0	0	0	0	0	0	0	0	0	0	0
hsa-mir-1307	1584	2612	1233	1656	1508	1561	1852	1606	4469	1602	1604	3176	1359	2408	2509	2068	2355	1322	1479	998	1995	2958	2822	3288	3250	828	2845	736	2047	2662	2668	3401	2990	1437	4308	1973	2288	2444	1150	2037	1728	6465	2245	2592	1214	1555	1914	2759	4574
hsa-mir-33b	0	3	1	4	0	3	1	2	3	3	1	3	1	0	10	2	2	0	0	0	14	5	2	9	1	0	17	2	2	1	1	5	3	7	2	0	0	11	0	2	0	1	1	7	0	0	2	2	5
hsa-mir-19b-1	59	102	46	53	76	129	101	92	125	65	143	124	100	68	142	209	220	50	59	108	196	197	144	92	106	147	199	94	113	109	100	250	145	101	217	53	88	111	66	76	84	123	209	74	69	54	94	65	173
hsa-mir-8071-2	0	0	0	0	0	0	0	0	0	0	0	0	0	0	0	0	0	0	0	0	0	0	0	0	0	0	0	0	0	0	0	0	0	0	0	0	0	0	0	0	0	0	0	0	0	0	0	0	0
[truncated: 567 more columns]
