# Supplementary material for: Comprehensive analysis of lncRNA biomarkers in kidney renal clear cell carcinoma by lncRNA-mediated ceRNA network
Source: PLoS One. 2021 Jun 8;16(6):e0252452. doi: 10.1371/journal.pone.0252452 (PMC8186793; doi:10.1371/journal.pone.0252452)
Supplement: S1 File — (ZIP) [file pone.0252452.s001.zip › original material/multiInput.txt]

id	futime	fustat	WT1-AS	COL18A1-AS1	LINC00313	TCL6	AC009093.1	SNHG12	AC004832.1	MIAT	LINC00443	NALCN-AS1	GLIS3-AS1	HOTTIP	TRIM36-IT1	AC110619.1
TCGA-CZ-5469	946	1	27.94930134	5.403386358	7.493813193	0.021084362	11.84445273	903.2635167	1.094272209	34.43644355	1.08964233	1.098099049	4.299948678	13.96340778	0.010485482	13.96376886
TCGA-CZ-5470	0	0	2.652919183	18.79729591	0	55.53720788	7.138445428	631.0028846	0.86861739	231.2259549	4.529710143	0	2.672179234	6.252926635	0	0
TCGA-CJ-5675	2430	0	4.725122467	46.63209916	1.211514461	33.896958	3.557877879	305.747126	0.032229344	71.2333947	3.463811009	0.03730298	1.211485218	0.041093979	0.02248495	0.04112477
TCGA-A3-3367	2270	0	0.48457652	6.532532306	2.981816386	294.4134786	4.718018518	624.2049109	1.11054418	138.1867286	0	3.56558652	1.722391897	0.482105434	0.529385476	1.08179718
TCGA-A3-3306	1120	0	1.250714731	7.203397811	3.581140081	189.110853	2.443738929	842.1139986	5.876348935	55.9711292	0.031330773	0.04223876	0.038748888	0.046587414	0.025342083	2.44001009
TCGA-B0-4701	238	1	1.554777702	4.788420541	4.04499711	46.87835215	6.413809592	1291.071901	5.735619608	984.3964602	0	0.750457883	16.54768726	0	1.623144265	10.52341715
TCGA-CW-6097	571	1	5.008534109	8.212176687	4.762961504	70.62168052	30.19828398	641.9841136	0.106549445	500.9979657	0.089570881	3.322675255	0.114511347	0.142836411	0.070614186	11.18266134
TCGA-BP-4989	118	0	4.659375547	44.262802	0.274109	20.55194721	31.13570447	660.0849648	5.002062805	1218.989922	1.224526472	0.26955137	2.551372616	0.267922938	0.79601834	9.693458404
TCGA-B8-5163	4	0	68.51135519	4.808447871	3.569856275	19.0374649	89.59895287	503.952503	0.035741465	526.4209943	2.37029071	2.419210804	0.038006878	1.245620644	0.024871874	0.045713553
TCGA-CZ-5459	1515	0	0.080561671	11.84676229	1.384003946	49.70837311	2.715212999	2345.250306	2.641912285	201.1077014	1.352993012	1.394868873	7.690095525	0.074365205	0.039300588	1.40375369
TCGA-B0-5693	3076	0	47.25534581	15.86264296	1.27253898	908.481992	10.98951863	684.3515627	0.04122839	62.06836045	2.427662053	0.047882419	8.386020095	0.052884858	0.028577078	14.53494981
TCGA-AK-3434	2087	0	0.064679773	24.92949989	3.745795876	119.5216812	13.72988412	413.2512282	0.046504761	94.672334	0.039856116	6.21493868	12.16657251	0.059863917	0.032113078	14.87149821
TCGA-BP-4344	1666	0	1.649538694	12.70289749	0.806769664	29.69671429	25.53156807	627.3072735	0	160.6085345	5.193074235	3.369827114	0.806787453	0	0	5.061797292
TCGA-A3-3357	2688	0	0	21.28934029	0	8.962277917	12.26817967	613.5533775	1.601575556	225.5322938	0	0	0.768190433	4.049314217	0	2.401768427
TCGA-BP-4330	1888	0	6.426598677	23.19832052	0.476411761	142.5747766	18.48866838	684.4240854	5.50654691	853.5912313	1.115701795	1.066039811	1.077439452	0	0.516754853	8.918971265
TCGA-CZ-4854	1404	1	17.23707648	9.859225191	11.67303143	2.556217317	13.91018686	1101.183678	7.544247841	505.3671417	2.68593072	9.431542526	3.292285614	9.289654734	1.313972937	3.889883558
TCGA-AK-3440	1745	0	1.447812854	6.808213984	0.067346348	58.97637653	0.087776536	263.6578828	3.987410682	52.29507841	0.05373692	0.073826463	0.067314236	6.750967577	0.043028563	12.01104944
TCGA-BP-5174	2257	0	0.070375547	11.48385542	1.335745322	11.48871227	3.890273873	277.4060979	1.328380454	67.20994216	2.524051372	0.058761877	1.335694002	7.635789106	0.03471959	2.617652412
TCGA-B0-4852	1121	1	6.046639311	5.621573146	1.078811014	190.8137884	8.58040978	634.3413756	2.87716802	432.7900552	0.259698337	1.911369128	2.387308991	1.466668458	2.195679154	6.550495867
TCGA-B0-4814	168	1	3.646692786	6.634611392	1.42713609	11.86739127	5.894221937	640.3202195	2.974604426	586.6035042	0.687587439	2.171846797	6.041244869	0	1.492592167	5.921344453
TCGA-BP-4159	2601	1	3.32481556	8.022345713	0.108415821	33.07318717	20.33092326	879.5969825	0.100909663	53.41755265	3.059520879	1.723722887	1.698608915	0.134757124	0.067126004	26.04921644
TCGA-B0-5081	362	1	8.751013598	13.48767067	2.285742889	11.10565297	45.97352898	691.9371821	2.935174398	2675.994312	1.104540089	0.465232023	2.285911167	0.462882766	0	2.826995905
TCGA-CZ-4864	1315	1	0.435535938	22.09814836	0.439944168	15.77440537	6.115817294	1145.196655	2.811172067	544.4443178	0.458323466	0	0.43997468	0.993756704	0.481085736	3.277125884
TCGA-B2-A4SR	507	0	0	97.79014081	0.740911553	3.134614789	5.528226015	669.011287	2.371093659	447.6199488	0	0	0	0	0	11.19936461
TCGA-B8-5550	434	0	0.21893996	11.36075133	0.155338969	2.102426878	59.70148453	125.9241628	0.143669276	120.3767169	0.11940281	5.568329931	0.155250825	189.5895914	0.092970136	2.114379424
TCGA-BP-4170	2343	1	5.552134115	16.5780948	0.021474014	400.4076448	5.550800534	274.7579838	4.398478746	180.9749601	0.017493152	1.134457031	3.319790439	1.136673449	0.014240099	11.02976041
TCGA-BP-4169	701	1	14.55772049	6.881587139	4.10008878	132.3284213	11.03393105	630.8470882	2.902262991	1952.944845	2.988168632	205.1357805	2.259064564	1.033208163	1.13582808	8.151785937
TCGA-B0-4846	1200	1	2.968541615	14.42494407	1.463437567	99.8897845	7.557458338	290.6116939	3.830290114	231.8768332	0.707536354	1.453856496	2.240651303	2.976147047	2.339324164	4.512198924
TCGA-BP-5168	1463	1	12.00144273	20.88917861	0.094208789	1293.451654	6.094246968	362.3663195	1.58660948	49.16233433	0.074294777	3.074663247	1.602249154	0.116291719	0.058955851	7.49601086
TCGA-A3-A8OX	0	0	18.07787241	19.02429638	0.938175996	55.18817299	15.2229492	1011.774001	5.72812174	698.6415253	7.672576049	4.754439544	0	236.919273	0	8.561458395
TCGA-BP-4354	1034	1	21.6834975	2.19622228	8.620861266	2.193542716	44.36809353	2033.465491	6.463929354	1245.387894	0.014296806	15.09277967	2.185246794	12.9951603	0.011655523	36.706768
TCGA-A3-3347	1610	1	91.08376909	10.55928574	8.273921116	4.842955142	54.98010758	1391.413243	0	723.9258226	0.775497608	5.717124793	0.763896158	4.031720967	0	5.676374787
TCGA-BP-5194	408	0	4.606120177	14.80032621	0	846.9363824	4.606729581	653.0909262	0.90688563	129.6683014	0.910802143	0	0.905465202	0	0	5.540820047
TCGA-AK-3460	951	0	9.158974493	37.55384014	5.147203614	114.0691412	6.571445595	1119.293067	12.49933555	84.31733396	5.020169603	5.199628377	0.059331095	2.684957582	7.278236029	25.62542975
TCGA-DV-A4VX	1626	1	0.997162019	4.988486291	1.995222354	2.992882766	3.990658508	573.7635173	0	110.7606192	11.979133	0	11.97662788	0.997156614	0	0
TCGA-BP-4961	1935	0	7.672170761	48.09996875	4.97521808	10.49206837	21.20380948	810.7256763	0	214.6055421	2.857640796	4.196035017	2.053923171	1.314079564	0	2.729223462
TCGA-BP-5006	840	0	2.339265759	21.62804803	0.745123379	381.3806169	11.19083858	469.4524683	1.56148582	101.0525243	0.757421228	0.741475834	1.554415137	1.539189467	0	6.380462678
TCGA-AK-3450	1508	0	5.765128319	43.41764278	4.565923515	318.8756305	5.763124494	268.7012456	2.306689718	83.50590023	5.616551615	1.186175932	1.181849541	0.035357806	0.019465832	8.02055657
TCGA-B0-4842	1724	1	0.187938022	1.959789073	0.135333784	5.405361598	5.409589583	222.6388258	0.125503525	282.8842049	0.104885697	0.150500919	3.504824183	5.345444052	0.082157202	0.170607139
TCGA-CJ-4642	1628	0	151.8086117	0.106343265	0.078106941	79.67149134	0.102543302	258.3362533	63.69282418	166.2158123	1.452210408	48.21193838	10.80163816	89.78614053	111.8299451	72.20603567
TCGA-BP-4782	354	0	0.056106755	31.51869134	1.267976233	357.342954	19.38955882	229.1117685	1.262386543	221.8268627	1.247871652	0.04709402	2.462026099	4.902207074	0.028127182	2.491888104
TCGA-CW-5584	164	1	39.18929989	16.98188673	0.080003894	119.5891972	2.951006207	663.6946599	0.074757819	29.66646003	0.063482617	0.087937657	0.079964688	0.098078694	0.050613906	1.536621487
TCGA-T7-A92I	356	0	0	10.11362923	0	15.5957375	1.494220103	452.1000708	0	156.6545987	0	0	0	4.643177771	0	1.49491432
TCGA-CJ-4901	1450	0	9.458290974	5.13286788	0.824335311	8.589856291	23.33459582	1248.802051	8.757505399	1096.904537	0.833531573	6.047919054	9.60433793	4.279433663	0.843849502	9.492664138
TCGA-CZ-5467	73	1	0.068492115	51.5372323	2.562758389	339.7892124	20.1395018	669.870228	0.049127964	105.8562003	1.301337994	0.057228719	0.052347707	0.06335187	0.033861312	6.348077227
TCGA-CZ-4863	1691	0	0.735621275	6.320750542	0.74057431	213.3771623	16.7646546	655.2083061	0	696.0574211	0	0.736885085	0	0	0	0
TCGA-A3-3370	2274	0	4.742465229	43.4012799	1.846771604	467.2257659	22.69694999	735.3190182	8.299648159	481.8888748	0.358455449	0.821563707	2.362513314	2.787231221	2.619185957	4.284377454
TCGA-BP-4975	1433	0	8.269904475	13.85162753	1.311545256	274.822031	25.1580767	584.9242193	1.320725922	156.777276	1.346027725	2.005491179	2.024208974	0.600677344	0.643101554	3.391994881
TCGA-B0-5399	652	0	0.605378868	14.59921889	0.610731182	473.9212198	18.88176131	787.6046459	1.325915104	258.036332	3.576536414	1.30604588	2.031659372	0	0	2.6999199
TCGA-CJ-5689	0	1	46.60741417	64.81367131	0.099547589	239.1833697	39.02685298	492.3523241	0.092768425	359.0179608	7.058306764	0.109872774	0.099496784	6.1654593	0.06204597	4.680350864
TCGA-BP-4987	1124	0	4.748025602	37.47696271	1.30333047	6.142463945	8.932618914	492.4500349	0.607349629	365.5383558	0.619417493	0	3.444088537	2.674839596	0	1.97833368
TCGA-BP-5182	1165	0	8.15774802	12.79004753	4.624008521	40.59325625	42.72156272	330.1311939	1.196749925	319.6863459	1.186339541	1.20555542	0.032540431	4.674984353	1.171549255	3.522425116
TCGA-CZ-5457	1547	0	0.030356254	5.611486975	0.023685889	228.3846364	7.833227556	1086.301337	1.142494039	81.37613267	4.408379596	0.025724694	4.452640452	8.922365172	0.015677855	2.265563025
TCGA-BP-5173	62	1	0.062373952	23.52145873	0.047846913	28.50772557	7.485854764	265.7609869	2.499586064	257.0898732	0.038511398	0.052233824	0.047825081	0.057752136	0.031048503	1.311831835
TCGA-CZ-4853	774	0	0	33.04944983	2.147340296	24.87860875	8.739848709	623.6070409	1.406556111	103.4792	2.199104458	0.652215267	2.901337781	0	0	6.559307759
TCGA-B0-4813	18	1	12.09639966	6.017768128	43.33013775	7.753713851	10.36490943	590.0589572	13.22821455	99.59894014	0.837120534	51.88761464	14.06041716	3.424909591	6.254691678	22.63180524
TCGA-G6-A8L8	1091	1	41.61730298	38.2188211	1.618404703	4.928813339	8.25645725	433.519507	0	193.4743482	0	0	1.618448607	1.604651136	0	18.35500345
TCGA-A3-3359	2504	0	4.753582327	89.44403589	1.5570681	286.2152235	7.979225568	388.1530463	0.74987041	341.5622286	0	0	3.193782975	0	0	12.88781084
TCGA-AK-3433	2192	0	10.53434258	17.94818368	3.032084533	911.8207319	3.136340695	118.9934031	1.587462584	59.58518655	0.074394142	0.104010671	0.09429249	0.116461276	0.059032162	7.499716275
TCGA-BP-4343	1912	1	221.7592431	5.546302481	1.926660351	7.29073391	62.14487141	447.1879681	0.130865112	181.4986192	0.109186524	8.605744292	1.92645408	0.178376883	0.085373485	37.358642
TCGA-B0-5694	480	1	14.2465463	12.7339796	0.109138989	0.158942874	11.11511408	425.4320936	0.101572694	20.5911949	3.066615701	1.728926774	3.200963208	0.135703794	0.06753739	3.311186977
TCGA-BP-4768	400	0	0.545685766	27.4132865	3.232456184	14.91192059	4.455980946	1289.827648	2.577329326	139.7694888	0	0.546085278	0	0.543578709	0	5.141285529
TCGA-B8-5164	23	0	1.271942294	22.94191256	0.041920484	109.7385413	1.272307924	378.56248	0.039382339	555.6724605	1.240552456	0.045706301	0.041901619	0.050454606	0.0273337	2.477033137
TCGA-BP-4807	211	0	1.77679926	56.79468611	0.111811827	564.7837258	9.660642576	158.6810536	0.104022154	57.26079212	1.652101743	0.123728883	0.111753348	0.139208395	0.069054167	4.904786951
TCGA-BP-5186	693	0	0	18.9330451	0	439.6042524	11.35579789	308.8031718	0.933434986	161.9711473	2.847267234	0	0.93239088	0	0	1.877141409
TCGA-CJ-4881	2014	0	2.175097122	11.97476438	6.871320581	0.681495	30.22805851	1330.656318	0.684875794	465.624787	0.695479005	2.956846987	4.533223886	9.023419583	0	11.31400814
TCGA-BP-4758	2208	0	0.905933175	176.6807821	0	476.4962413	4.618945641	1471.975761	0	169.9235856	0	0	0.90840933	0.905684486	0	7.418274011
TCGA-B0-4690	43	1	8.922375818	2.386147758	7.428423104	7.285560211	52.46789118	2334.879447	0.766055804	1081.791666	0	3.226229604	1.585862255	25.4857182	1.637395009	7.317376016
TCGA-BP-4167	2718	0	0.124243357	4.58844865	0.092321545	3.094801072	26.42305773	594.0919303	5.734717951	657.254839	2.901679515	8.715237841	4.409821789	90.06363686	0.057857682	0.113957691
TCGA-CJ-4890	2085	0	32.6203369	4.493695969	0	11.73816965	57.17711327	856.566058	0	958.0500763	2.72382529	6.342692408	4.531892485	0.875016272	0	4.501216692
TCGA-CW-5583	2489	0	7.454076823	228.306764	0	313.0761634	2.78057721	502.7205159	0.917135031	87.81484649	1.863720319	0	0	0	0	2.78228996
TCGA-BP-4774	1885	0	15.52044713	24.62229532	2.535875512	133.7383787	7.034084547	455.1877537	10.15080547	264.2498037	0.56264473	3.171194238	5.928943298	6.424703587	1.991792084	33.00482819
TCGA-B0-5702	1605	0	10.39435264	34.35760112	0.182211803	97.26217003	0.257056092	214.5722792	2.178049052	81.20598229	0.138549874	6.052887227	0.182103487	0.234824086	0.107047713	25.32728067
TCGA-B4-5836	141	0	0.090220307	10.85301961	0.068212096	177.1987402	8.154057984	257.8573931	1.419599161	61.87445653	2.665471373	22.19670688	4.033125144	0.083146777	0.043552076	1.452731781
TCGA-CJ-4870	1498	0	3.152854449	26.91476988	5.865362357	217.7279361	4.641042317	568.460526	0.089049683	21.04964224	0.075274042	0.105319537	3.04507934	0.117964506	1.502005329	3.134871509
TCGA-B4-5377	365	0	1.812198286	65.34841405	1.820377114	9.169664154	2.731176289	285.079334	0.898380253	166.4388677	2.766041506	0.895036561	2.746652287	0	0	16.58415452
TCGA-CJ-4869	2554	0	3.869999174	12.68054367	2.564295386	2.599420259	18.90123922	309.9979117	1.320563886	163.8609805	0.042177541	0.057383182	8.661114785	0.063525254	0.033947891	1.343665272
TCGA-A3-3349	1385	0	0	4.36012875	0	98.58792665	43.24729463	758.9964104	0	149.6475842	1.749370697	0	0	0	0	0.842062354
TCGA-B2-5635	315	0	0.946130066	81.56958884	0	177.4464795	3.82253097	1233.50505	0	94.94319078	0	0	3.835192003	0	0	9.589835618
TCGA-B0-4828	307	1	27.70780498	15.31140017	2.260105054	126.8350548	4.534068584	1124.228175	8.661771209	207.5448156	1.506496078	6.158746993	4.628147119	4.550237837	3.180957756	13.10782674
TCGA-AK-3425	3343	0	3.688020602	1.954818119	3.498006388	3.665715685	22.29798501	1009.685208	1.854020633	192.8829892	1.789264891	0.149796277	1.880667641	1.948647731	0.081819421	1.948835214
TCGA-BP-4353	375	1	4.825241731	12.56487805	2.897415542	2.891858988	23.2199878	1566.127244	0	174.1091669	0	6.774178132	0.958128362	0.956794793	0	25.18146501
TCGA-B4-5832	155	0	47.5526486	0.267103227	0.180642581	8.380154668	4.358664169	223.5181889	0.166512765	40.56722555	0.137442618	0.202800859	0.180535482	34.58428224	0.106239164	0.232874514
TCGA-B0-5706	2414	0	7.275788401	10.57342804	28.14169719	20.47400191	10.37785827	357.8478615	0.309149122	775.5265381	9.768309747	32.64277677	3.476548912	6.945876615	2.774733067	0.478444876
TCGA-BP-4995	1371	0	5.408524374	19.92583679	3.422300368	196.5544481	7.490511158	296.4239312	0.602016968	110.2243566	0.614169424	3.385250453	0.597834218	1.964684294	0	5.441410918
TCGA-B0-5104	0	1	10.32969428	10.31463821	0.604279124	87.4278545	7.546828698	500.0029098	4.934800646	149.2247385	0	1.294527312	9.250119067	1.286826926	0	6.186249461
TCGA-B0-5120	493	0	0.879823493	29.07454022	0	10.87464981	9.973923498	749.7871806	2.718209423	174.4684655	9.234574781	3.618561795	2.71209364	0	0	7.255867225
TCGA-A3-3324	1186	0	1.469724555	11.51879162	0	19.24074245	17.76571633	1388.999763	5.484304724	400.3457172	0	0	1.486356247	0.700154728	1.546986158	3.019192135
TCGA-B0-5812	2963	0	5.780866519	17.23143744	1.18558853	76.83658433	6.922648881	975.3659389	0.02836748	124.9819895	2.293398091	0.032784931	2.320639697	0.036077002	0.019846394	4.624090509
TCGA-CW-6088	3222	0	2.828499836	32.14287978	0.651567674	3.568870836	11.63350194	387.2251558	0	108.0564359	5.290734066	0.647214665	2.885113814	0.644712759	0	0
TCGA-B8-5552	392	0	8.252373702	17.52377122	2.067242136	108.1923506	12.37010388	503.8425212	0.006035308	255.5314839	15.35885665	0.006916067	0.006388894	1.040132737	0.004292858	9.274950538
TCGA-B0-5092	459	1	92.63451148	33.95667159	4.684788316	10.53865532	14.60210961	805.0145732	4.027630621	798.5370644	0	35.14203905	109.4783614	7.947806942	8.010756448	14.73455175
TCGA-DV-5575	1006	0	7.89639047	37.68179237	3.909504101	162.514941	1.398021427	422.5777662	0.056413387	93.70732898	1.347084925	0.065897833	3.909301148	0.073102984	0.038683332	0.073161929
TCGA-BP-4332	1133	0	2.737680481	13.39698507	1.340829001	166.0969542	7.720957829	1251.583433	0	165.304735	4.387841859	2.047616185	13.91169018	0	0	4.175573871
TCGA-CZ-5987	445	1	2.194935287	11.67798858	2.084154755	5.985479336	4.097761927	821.8180603	0.150882264	110.3975037	0.12512455	0.182681462	2.083893516	2.179645895	0.0971985	0.208734635
TCGA-BP-4963	1834	0	4.299978885	30.3510577	3.121676482	3.680920936	17.70132131	652.4167862	2.487589391	460.7146682	0	1.150450766	1.810028225	4.326045569	1.939092613	6.895208654
TCGA-B0-5117	535	0	3.69904668	19.38987866	3.639087866	1618.277107	9.724280174	158.4196073	0.039991233	59.30369552	0.034347783	0.046423729	0.042553385	3.688247395	0.027744171	12.06854975
TCGA-B0-5096	68	1	2.069589431	2.066701594	0.148407076	7.482911658	25.11047073	602.6937881	0.137385432	106.7262191	0.114398565	0.165492628	5.307690953	0.18810577	0.089256636	7.343617795
TCGA-BP-4771	162	1	2.224221598	10.51092152	0.469689439	4.011184043	15.93155388	947.1916099	0.474284353	1892.359894	1.103758309	3.469436533	2.284441622	2.229815327	0.510198883	8.235471256
TCGA-BP-4176	1955	0	2.688113683	12.66622411	5.456636624	5.410820443	16.31472495	912.293449	0	300.1483529	0	5.437753733	1.791453573	0	0	7.239530761
TCGA-A3-A8OW	323	0	4.867914806	44.40721455	4.108064899	110.0729342	10.6394956	544.7709116	0.773029162	187.2994916	0.781423553	4.915954364	3.269123683	0.764492568	0	4.056777849
TCGA-CJ-4640	1998	0	0.049705915	6.004067627	0.038385114	35.69292115	15.45930408	307.6216403	1.232677303	154.4369205	2.37381827	2.423289055	0.038367984	1.248034583	0.025100776	0.046155954
TCGA-CJ-4884	1759	0	1.460297644	20.70774301	0	1.468430723	13.02833189	744.2325326	1.484906732	465.1582786	0	1.46754725	1.477046662	3.775141833	0	9.989685259
TCGA-B4-5843	11	0	2.538357076	14.82503756	1.290331648	60.33518873	7.448393341	332.1075629	0.04382876	18.52267365	3.631613408	0.050952875	1.290288823	0.056318259	0.030323019	1.303943574
TCGA-B8-A54H	256	0	28.52794166	12.10306919	0	73.14493009	16.93118525	628.6347596	1.976654631	373.6477408	1.302855263	1.256367819	5.482511439	1.926515498	0	0.57569555
TCGA-B0-5691	3431	0	69.99233997	44.97528903	3.283304299	1013.937704	9.820345377	373.8312972	0.108093621	96.85363321	21.35665203	0.128770462	0.116197477	0.145059174	0.071564897	4.987143333
TCGA-BP-4327	109	1	24.51333625	97.20216287	3.185447809	12.12793092	15.43443849	1358.150561	4.579008312	541.6981277	1.226669622	2.486789543	2.515967643	4.414404925	1.269310357	7.031410302
TCGA-B0-4703	182	1	27.2706064	11.50457752	98.6926046	0.774910981	78.85831925	1095.932384	3.301266163	749.1192516	0.786569491	46.29026693	3.286335765	1.593590734	0	5.740897559
TCGA-B0-5083	1045	1	2.129862984	3.992021419	0.155627912	328.653822	25.71696775	126.0484381	0.143930962	63.17934936	5.095746686	2.073989827	0.155539558	7.522559534	0.093124176	12.83468339
TCGA-B8-5546	505	0	3.43287409	68.85957421	0.116375213	17.94214875	0.15682143	162.9539893	0.108200127	30.82516554	1.679347179	3.344909295	1.753203985	0.145212652	0.071630401	6.562999704
TCGA-BP-5000	563	0	18.18287125	25.98143147	3.456072774	83.16297781	8.628936288	571.117635	2.585676532	223.5666857	0	7.825883679	1.700578617	6.037993215	4.444486434	6.03777672
TCGA-CJ-4904	1792	0	9.550649427	22.58608266	8.206580517	35.67262768	20.17153724	258.7914155	0.035955559	22.61276842	0.030923087	0.04167486	0.038235783	2.433931083	0.02501699	3.616529903
TCGA-AK-3456	1143	0	28.91134103	78.38798473	1.753096425	40.49520483	9.823180883	475.4023714	0.108165603	59.82860801	0.090883552	0.128859733	12.20345929	1.805916729	0.071609169	3.405765971
TCGA-CJ-4920	139	1	36.57977349	21.36604085	5.364150691	195.1827993	24.97392786	1440.252848	0	277.1434531	1.772212547	11.65130103	4.460407581	0	0	4.425768608
TCGA-CJ-4634	1820	0	5.403699054	22.65778859	0	149.4849345	15.63090051	433.5885419	0.722788547	221.4587702	0.732513323	3.082728381	1.508989341	0	0	2.276320686
TCGA-B0-4834	2090	1	4.310020666	0.105200061	1.489589863	719.8089968	15.35215169	147.6274365	0.072272489	50.23031133	0.061421302	0.084933888	4.174679638	0.094659106	1.406778816	1.517342502
TCGA-CJ-5678	574	1	20.74145718	16.08887425	0.113116741	137.0183166	12.84867422	498.5224438	0.105217376	132.3643856	1.659888439	0.125207312	3.246736035	0.140922649	1.593984366	0.141053188
TCGA-CW-5590	1075	1	7.035071301	9.363885118	0.033611356	7.035024058	23.24921688	787.6785658	0.031613771	375.8194022	1.192442932	1.212396	3.502809915	1.216261637	0.022065352	3.539814527
TCGA-AK-3428	2223	0	0.424369758	11.33111534	0.27479019	175.2390339	3.252759445	350.9561252	0.250260926	24.83578729	0.201669933	12.41649776	2.927333665	0.370786956	0.152089278	130.4903132
TCGA-CJ-4892	1521	0	17.39573902	65.68246992	0.511105334	44.74187865	9.874883213	500.4066921	1.794473467	341.4997831	1.839560159	1.128078221	9.646315683	2.367964426	1.220972351	5.519143042
TCGA-B8-A54I	150	0	0.049824545	9.567833476	2.410862207	6.00119132	7.185645282	1742.585359	2.40048309	1629.499999	0.031098983	7.105803947	1.2380478	56.40591527	1.202716235	1.248651826
TCGA-A3-3376	1696	1	3.536865633	17.33710319	0	15.17909428	34.64710317	459.2123924	5.447045851	147.4833207	2.101770704	1.980818475	0.919022316	1.95744289	0.429974859	4.633551703
TCGA-BP-4998	932	0	5.692802409	13.04751457	0.336030465	20.36245112	30.52624174	747.4915426	2.902831397	457.4203465	0.354553912	1.805048692	25.23001911	2.274655665	2.029563054	8.258596942
TCGA-CW-5581	2799	0	127.8492514	35.32509626	1.449869324	334.0651355	1.476394616	296.3533958	0.066697792	70.79209572	0.056785886	0.078216618	1.449794496	0.087029898	0.045408507	4.178100528
TCGA-A3-A6NI	1018	0	15.65444178	13.02487484	0.833964445	6.054924166	12.16811909	1903.318995	3.485834187	100.1226357	1.729061943	1.704160039	1.710453014	0	0	3.44444617
TCGA-MM-A84U	700	0	1.261013589	3.660447464	2.430701903	4.852100716	8.436767999	847.6094905	1.244514823	419.0260702	1.231148276	3.627593173	12.9202564	9.586157001	0.026311109	2.457977007
TCGA-B8-A8YJ	431	0	2.353871027	6.959923643	4.596479382	58.75585215	31.01981171	488.0926844	0.02929264	1282.101645	0.025248889	5.756784075	0.031118854	1.199868115	0.020479834	19.48476987
TCGA-BP-4964	1862	0	7.645847642	19.31907817	0.541879463	99.52149001	7.654574025	538.720037	0.546308695	385.4647248	1.916738516	1.836948056	1.1943633	0.53458346	0	2.470431776
TCGA-CZ-5989	1599	0	0.094634432	0.096685263	0.071387105	38.1929588	1.477078018	311.4168916	1.439796319	156.4499288	0.056859684	0.078323155	0.071352764	0.087150705	0.045466034	0.087223152
TCGA-B0-5119	59	0	0.045415011	43.30587128	0.035151495	201.4319989	3.57268648	261.2351603	0.033055096	79.70365153	1.201345322	0.038270753	2.374746936	0.042170055	0.023047232	2.397811075
TCGA-BP-5191	967	0	2.624609782	24.11004983	5.038164001	7.688228302	8.939438905	805.5305905	0.050463999	753.4770828	1.309707889	3.844129002	0.053782142	74.73837666	0.034749254	1.352551472
TCGA-BP-5180	2263	0	0.013031735	22.0365458	7.321683202	2.112642156	0.012878985	1370.876518	1.061310565	124.8346808	2.099735318	0.011115495	0.010259674	0.0121672	0.006871031	2.11382328
TCGA-A3-3323	1106	0	3.179450656	18.61601687	0.756667667	2.376443224	13.76383039	1123.889524	9.947301978	498.2373998	1.600025367	4.852395879	1.574736331	1.559937517	4.201203372	0.750926984
TCGA-B2-4101	188	0	5.01596118	13.05636696	2.132566491	16.69545001	5.751024536	978.3319887	3.661467449	1209.335485	1.419958073	3.600121413	2.132665927	0.643821089	2.24082963	7.256774987
TCGA-BP-4351	970	0	15.81461203	49.57834029	4.966566162	11.22705604	10.47006616	440.4002122	20.27356161	174.5633861	0.248918817	3.990079007	5.85582652	6.414018049	6.701361983	8.514745431
TCGA-B0-4696	866	1	133.3030497	0	10.7949955	13.70748458	143.1285012	782.7135211	5.885527006	99.91370032	0	0.973391272	2.936088255	17.64213585	2.946396813	14.69935961
TCGA-A3-3383	861	0	1.316407394	19.87836469	2.519894812	14.9514591	1.316816521	939.0870077	0.045489854	200.7761108	0.038999375	0.05291741	2.519797394	1.31601655	0.031434968	7.4700325
TCGA-A3-3372	735	0	4.742624313	16.36170422	4.278148112	10.84566732	7.198811369	483.0453583	5.629351167	311.6492142	0	1.097083347	1.108485923	2.924348413	4.631962878	10.99342923
TCGA-EU-5906	206	0	0	22.02818426	1.817752212	529.1941399	5.483984664	315.0298928	0	60.59352601	6.505039863	0.89351035	0	0	0	6.413318934
TCGA-CZ-4861	446	1	1.236033628	10.66482921	4.701924072	23.63187053	3.596597478	2537.922329	2.380455544	247.5000356	1.209571035	0.039831031	8.152892067	0.043906009	0.023951625	8.268874238
TCGA-B0-4833	2386	1	31.06028325	10.00780242	0	193.7176111	4.976540419	590.321102	16.30937308	269.9804707	0	6.722134068	17.95160799	6.678206006	7.863714392	6.677903168
TCGA-CJ-4903	1560	0	1.848905636	24.2008246	3.925930337	58.8936184	14.37413145	1341.614261	4.657000241	321.2142963	1.945612187	1.866582261	1.886150029	0	0	2.509016944
TCGA-CJ-4876	1955	0	2.646925473	14.2808097	1.763640948	4.438968095	6.227567518	222.7045668	0	225.3955908	0	0.862097021	0.864380669	0	0	12.53628743
TCGA-BP-4765	2184	0	1.891994973	34.09677051	1.929072689	331.8227851	6.579543917	754.8169041	1.94494968	58.04788383	5.590085326	0.565637803	0	0.56311301	0	22.99775247
TCGA-B0-4811	1417	1	16.34788588	11.181657	3.359132537	23.06050066	20.9757391	563.3839712	10.75205105	155.5883501	1.044753111	5.657262536	4.55517747	7.292752818	10.98494583	7.291810486
TCGA-BP-4329	845	1	0.97133622	3.905467958	0	69.45108408	8.798445737	354.1313275	0.97262513	87.0591941	0	0.971645867	6.855741536	5.864851896	0	17.6185008
TCGA-B0-5084	222	1	15.5349283	5.309295219	4.773124577	1.936389584	7.359756655	1199.629486	4.103462651	160.6022338	0.599434406	1.256135739	2.659569699	4.659392389	1.343005637	34.42591461
TCGA-A3-3335	1886	0	2.491874327	44.98518415	2.51761504	2.497882183	7.587750311	2042.619402	3.392860045	109.3640965	1.679907568	5.079043124	0	2.494984189	0	2.494923427
TCGA-AK-3431	1853	0	0.230746943	11.65779642	5.543728162	9.777201979	18.96054749	271.2383605	0.150426679	322.2535024	1.958783863	29.78336604	0.162713487	0.20782178	0.096932498	64.7725083
TCGA-BP-4341	1589	1	33.43715193	29.12266614	1.683407477	289.3882331	5.816400097	553.3540818	13.85541887	122.446858	1.111850612	4.10585198	15.58580032	8.286700229	3.844832954	7.678318461
TCGA-B4-5844	7	0	0.109532762	15.70496534	2.892452362	194.0938434	2.97650996	197.0981697	0.076600551	53.99275553	2.800503478	0.090168391	4.247830879	1.550910685	0.051796109	2.963851691
TCGA-B8-4146	511	0	0.112995963	1.568947424	0.084442654	982.4870292	5.861418278	505.0027389	0.078856793	191.7950254	0.066875239	0.092903894	0.084400882	0.103743316	0.053239652	0.103832607
TCGA-CJ-4872	1435	0	1.602853559	11.56456318	0	33.13923918	40.80063536	526.2018614	0	599.3145288	7.678050041	44.80561684	4.15057696	14.14836932	0	2.434263666
TCGA-B0-5700	1082	0	2.127597569	69.60445102	3.741414239	676.1902876	3.980736835	1372.352498	0.143686824	33.54987681	0.119416758	0.173496569	2.026821461	2.114284831	0.092980467	3.936817861
TCGA-B8-A7U6	495	0	5.764409844	23.98036045	6.891150222	45.15101171	7.157325348	1199.605024	1.495411066	240.6108814	0.063544407	0.088027857	1.50785031	1.537132335	0.050661797	16.72694964
TCGA-A3-3363	319	0	6.840334191	4.057237951	0	33.21621903	3.364411428	967.9141869	2.029793516	22.80939942	0	0	0.604019085	1.980532256	0	6.184191853
TCGA-BP-4797	1107	0	0.056361697	15.82709065	1.269188691	3.705422727	26.63140162	274.1670173	0.040737582	129.8451139	4.746501012	3.676585713	0.043352446	1.281512159	1.228492435	12.10844292
TCGA-B2-5641	324	0	3.18469347	13.70302895	0.097917766	4.67749726	10.65827994	520.9635045	0.091270096	212.4006691	4.322066019	0.108036699	0.097867957	0.121088192	0.061105189	0.121196124
TCGA-BP-4164	992	1	8.224040383	61.77371997	3.514355831	204.2545866	8.219415879	475.1154016	2.357234544	49.08476524	0.027830778	4.686012018	3.514253273	3.552143941	3.419401342	2.388681851
TCGA-3Z-A93Z	385	0	64.52874548	33.4397478	1.730458532	89.30663521	12.84534783	1683.813039	0.105152268	122.7815305	0.088435033	0.125126744	1.730312791	0.140829198	0.069752372	3.362386405
TCGA-B0-4819	183	1	23.19731521	2.804432476	0.644021124	12.95321383	23.96548096	1012.099131	2.881024779	1739.082729	0.659343835	3.573101046	5.862390035	0	3.012384532	18.99496911
TCGA-A3-A8CQ	3	0	0	44.93347578	1.901522842	171.0950401	28.68906644	365.1193857	1.90346947	115.6415479	4.802239154	0.942326176	2.861205103	0.941606612	0	8.598295801
TCGA-BP-4804	1459	0	26.37752379	26.45924741	4.170447115	9.861665219	12.58374076	524.0475447	0.072004938	641.9964443	0.061199205	2.86969431	2.836387613	4.278005961	0.048842359	9.744094106
TCGA-B0-5697	1835	0	4.094482996	10.22451147	0.004582427	116.480043	3.072687232	460.7996445	1.027288757	130.7872502	3.062059517	14.28455938	0.004580547	1.028726587	0.00308255	3.071982827
TCGA-CZ-4859	1787	0	33.35267952	296.6458309	1.097594691	216.3783678	5.408340972	147.5164572	0.015080377	8.636479559	3.216547317	1.099718896	0.01598594	0.019010305	0.010654224	0.019023798
TCGA-CJ-5683	1889	0	64.03537527	45.37582501	1.330350971	558.617037	7.65031389	445.5340774	1.323132738	77.07353513	1.30454432	0.057836375	2.568696597	1.346442011	0.034201769	10.10073067
TCGA-CW-6093	3146	0	2.183208973	21.58133616	4.311578803	224.2622778	11.87725759	312.7168453	0.015406796	113.24377	0.013342276	0.017718313	3.242856896	0.019425992	0.010882199	38.66715215
TCGA-CJ-5672	1972	1	0.15599959	17.73363922	0.114099037	131.1287052	3.399717947	278.2480585	0.106116826	183.9552464	1.665752247	0.126320753	1.737546756	1.788835226	1.599107197	3.376244215
TCGA-AK-3458	1168	0	22.66020128	67.31019591	2.392142423	25.02310335	6.414032497	3139.375184	12.44355722	52.54489442	0	18.06622434	9.867911447	12.97993712	30.23123679	0.748278765
TCGA-CJ-5676	2575	0	5.039979989	6.655324169	0.11619203	0.170319957	19.32422322	1180.114971	0.108032512	149.9514435	1.678252701	0.12869468	0.116130736	4.985194678	0.071527309	1.804943929
TCGA-BP-4349	372	0	2.171362961	38.85595509	2.835426734	43.30571862	14.42436101	589.7706049	0	247.8829407	0	1.025494261	4.053310584	1.01833705	1.766442923	9.244235917
TCGA-CZ-5454	722	1	1.143204997	17.76116837	1.137819506	2.249643437	8.896536561	1541.595725	0.021189455	67.64592238	1.128382293	2.245574299	3.335085297	0.026819883	0.014902744	1.143296034
TCGA-DV-5569	355	0	12.19166712	22.92754045	0.068667332	170.8030783	2.807789573	665.739361	1.422491572	105.0204164	2.669928228	0.075295661	0.068634494	0.083720116	0.043827074	2.798511246
TCGA-CZ-5464	1492	0	0.880442658	0.880915705	0	0.882712714	26.39101848	681.0634658	0	180.0151741	6.447867492	2.705723459	2.713592743	0	0	2.698622963
TCGA-A3-3343	945	0	0.82963659	21.74043306	2.589980789	382.3388826	6.924855061	1115.377165	3.484433118	328.2280278	0	0	4.3569747	0	0	0.829086654
TCGA-BP-5201	951	0	15.52012915	14.07070377	2.059678442	34.58515372	9.836026153	552.8804105	33.58096169	191.0674561	0.637687387	15.16424202	8.681719679	2.73707742	4.502614152	8.465572817
TCGA-CW-5589	2378	0	17.81479723	40.6027119	0.054433613	488.5232509	5.169410198	485.1279521	0.051047128	62.31776478	4.935945512	1.349370848	2.585332405	0.065911405	1.286666285	2.625744721
TCGA-MM-A563	591	0	0	54.85690968	0.996645651	16.95451251	12.96544896	1208.824417	0.996701188	496.6950266	0	0.996580072	4.987170709	1.993894718	0	3.988753417
TCGA-B0-5712	2722	0	0.036923468	42.12344355	0.028708747	53.58150923	6.877658175	325.8010822	1.173162722	26.24478427	1.164151083	0.031213359	1.176565952	1.183908076	0.018923318	0.034359773
TCGA-B0-4845	1986	1	5.878524623	5.873286273	3.584560423	7.086883292	1.070982725	437.8855309	12.04110076	168.9307408	1.768038626	2.914662242	8.038437021	3.486740956	0	8.379906383
TCGA-BP-5199	1355	0	25.9908653	11.07470491	1.666558459	60.64087211	32.04234774	1100.565638	0.472283335	526.3853675	0.485875567	0.462787589	2.892993615	2.223128972	0	2.816950959
TCGA-B8-4622	181	0	1.752472329	8.904560674	1.762713093	9.799254823	13.39368014	519.4674878	2.672127463	261.0609845	0	2.656141877	3.569475693	0.860050247	0.879473887	6.236808536
TCGA-B0-5098	1584	1	43.88246917	1.14681096	1.809835149	309.0063471	11.94647908	577.7017611	5.839052145	347.368072	0	1.790091317	8.448966185	8.184376443	2.644419579	8.183449136
TCGA-BP-4777	1731	0	44.38863084	29.89683681	0.95449319	166.857725	7.705349744	1425.55188	0	712.7812176	4.841316548	0	0	3.847540466	0	4.813120336
TCGA-BP-4338	2859	0	0.123262656	35.2764915	7.170335593	4.560399983	7.49268334	178.0555595	0.085490876	427.8358603	2.894979036	137.4986769	0.091592056	5.982211394	0.057459219	11.72882679
TCGA-BP-4799	1133	1	530.9676213	3.807893144	5.220943945	5.561691539	10.80620904	977.4377019	0.132499925	175.5582346	7.94179709	60.38696641	1.939156472	5.492978669	0.086349983	15.70516618
TCGA-CZ-5463	662	0	1.307603482	32.33667653	0.615586515	45.60263798	5.526191124	724.9732676	0	127.8793757	0.631574473	0	1.325444608	4.133514834	0	0
TCGA-B8-5159	240	0	0.048333146	90.81862939	0.037352193	14.25156224	3.609715877	236.5186289	0.035113506	78.09658933	3.505494355	2.411633847	1.230947095	0.044857601	0.024445977	2.423473577
TCGA-BP-5185	1132	0	19.61866981	42.80891756	2.145516049	31.58686602	25.2074753	1331.294574	0.158541195	62.82575557	0.131174106	0.192511271	0.171693648	0.220264922	1.898715185	7.935098222
TCGA-B0-4817	1019	1	2.231711624	5.529962241	5.478403398	2.228067517	3.331115281	439.6064815	3.298454359	195.6432632	3.278699203	16.37176066	2.21798657	18.63221234	2.182698754	14.26442679
TCGA-CZ-5453	25	0	2.007435763	57.17968688	3.009940724	398.2585844	5.016960874	555.760901	1.00399792	12.03914776	0.000553398	0.000727101	5.015543297	0.000793884	0.000454095	2.00740247
TCGA-CZ-4857	1432	1	105.7622137	12.12582572	6.561489536	3.716837145	14.00554061	1631.480669	1.856233715	411.1261585	0	5.60493999	0	14.96806736	0	3.717876883
TCGA-B0-5699	2741	0	6.776206647	3.867215186	0	1.92974264	5.806897823	513.8240309	4.854081432	82.39577795	1.936936735	2.901382945	1.932046541	0	0	0.95965054
TCGA-BP-5177	293	0	3.726050671	17.0936614	8.394550673	68.21061509	32.75528292	665.6225431	0.041467705	121.7568599	2.430167308	0.048164745	1.274133564	1.286790095	0.028738027	1.286815983
TCGA-BP-4972	1502	0	1.865805046	136.8896437	0	217.4306192	29.18466224	477.6288089	0	332.2941311	1.263072624	0.555332718	0.560114404	1.868055947	0	3.19636361
TCGA-A3-3316	1493	0	29.38767042	20.04333998	5.845669306	1.228853901	21.16931478	754.2277799	4.674172863	278.8988419	1.207580441	24.33805524	1.22385196	1.233654173	1.190898596	11.7534087
TCGA-BP-4983	1413	0	50.61471964	5.833513596	33.57908033	3.31612848	55.75033517	8679.147007	3.365278411	2359.124444	0	3.333341725	8.510331912	25.39800572	2.567455425	12.64199982
TCGA-CJ-6030	2299	1	3.242570546	7.532523189	4.288594851	3.239892359	11.81211061	533.0114547	2.156337567	264.9066256	2.147182053	19.19672211	1.0923317	0.017989695	0.010093606	1.095822044
TCGA-CJ-4878	2186	0	3.542241415	18.76492395	3.572204552	135.1014813	3.542624781	1566.874694	5.401206156	82.28460032	0	3.559403224	18.12118174	0	0.88026288	25.15411495
TCGA-CJ-5684	2231	0	20.38447728	16.61986493	0.054988319	208.6905286	3.911617249	714.0052483	0.05156328	157.9034263	0.044117881	0.060121277	2.591441362	1.360635991	0.03547861	1.360672511
TCGA-BP-4803	204	0	2.345497317	22.97795267	2.323617799	1.191088889	18.36471765	767.6904442	0.028621378	120.5398712	0.024675844	0.033081563	3.454471053	1.195142661	0.020020317	0.036433028
TCGA-B8-4148	379	0	7.426774734	29.41215472	0	2.640956259	3.997879467	565.447761	3.425535086	805.9781479	2.039504118	3.358864306	1.982460002	1.26368508	0.627457542	13.75436674
TCGA-BP-4347	1367	0	6.619199257	24.74292464	2.163136245	10.56457775	4.926119992	476.4281791	8.253517437	359.17636	1.642307412	1.55874888	0.43355948	3.246038139	1.715543079	4.388395622
TCGA-BP-4976	1632	0	4.63139771	226.0930901	0.029952625	738.2937021	5.773716263	787.9032926	2.310885192	58.45748304	4.516147063	0.032574402	0.029939526	1.192090262	0.019722897	0.035870014
TCGA-DV-5567	910	0	1.062516059	46.0716235	0.009937818	12.58435577	3.158373825	638.8724226	0.009379123	16.77270387	1.056514652	0.010761558	0.009933684	0.011778759	0.006654555	48.05268271
TCGA-BP-4163	2839	0	6.489181995	5.21513839	0.056212135	5.206387934	5.209457656	564.1238149	2.58851841	308.3089958	0.045075112	1.361261816	2.60492914	0.068123382	0.036232795	6.450782642
TCGA-B2-5636	265	0	170.367375	10.26862703	0.054879392	2.62785191	11.50889897	422.4177038	1.335408704	26.80765573	2.535007966	6.348740964	1.342918726	0.066465474	0.035411412	15.19024966
TCGA-CW-5587	2226	0	1.415222851	13.23047803	0.062727289	686.1521411	2.733903739	248.3172107	1.384842409	148.5065408	5.077724602	0.068695546	0.062697684	1.41424611	0.040223587	2.725942189
TCGA-AK-3426	885	1	1.966650547	1.966729906	8.880997782	0.981557075	29.57730586	1995.166322	2.956375093	635.8107518	2.958993201	7.888791822	0	3.938825805	1.972980676	4.925023639
TCGA-A3-3378	630	0	4.869577191	7.709626253	7.223395888	1.33383231	9.153145964	1984.565721	1.35059241	957.5705085	0.640509995	0.620228463	4.266532195	0.617700272	0.659139637	0
TCGA-B0-5705	3668	0	1.284284172	52.15939406	0.043745702	1337.45415	4.931254238	335.3298114	2.456150196	55.95456682	8.221744011	0.047714902	0.043725931	0.052697687	0.02848154	0.052738264
TCGA-BP-4992	501	0	35.01784535	34.35767695	7.72053682	7.30114373	12.85217624	2886.898358	1.371889829	1015.716788	0	3.383552277	12.04351878	32.62478457	7.424007384	21.77345462
TCGA-B4-5835	16	0	17.54582404	25.05276872	2.544880403	36.36023419	6.333745346	990.5056699	0.047612479	117.651223	2.494577053	0.05543137	0.050721298	3.825445984	0.032852099	0.061383488
TCGA-B0-4698	42	1	9.142006803	0.784497411	15.31783206	2.456513811	48.64482244	2915.991244	0.790966417	2791.021164	0	7.548388959	5.03278933	13.40001548	0	2.453139747
TCGA-BP-4760	2361	0	12.43589735	32.92350628	1.465189527	6.979866831	46.26990672	242.8655049	0.068853359	35.78660515	1.425786494	0.080810656	1.465111308	1.490929207	0.046806178	75.05750576
TCGA-MM-A564	607	0	12.23557068	15.2939104	1.024575357	1.024878771	21.40241758	1788.719177	0.003832943	74.41013422	0.003332458	1.025070745	3.060025959	1.025425771	0.002730866	1.025427146
TCGA-B8-A54F	519	0	3.418681139	13.03072409	7.747726758	5.00979213	9.787125825	1437.979051	1.725017689	220.0813234	0.09013965	10.93363367	6.264662822	3.392159124	0.071045434	1.798406778
TCGA-BP-4335	475	1	18.66361809	9.684925102	0.757954965	43.8045769	8.069024084	868.4954663	17.54544102	433.021556	0.769794313	10.65437886	8.230091759	17.13853414	6.801327972	10.56315047
TCGA-AK-3445	1280	0	0.000782965	1.003855453	2.006513158	4.012657443	18.05289198	2244.558081	29.0707417	251.7366288	0.000510669	3.00945653	2.006512206	5.0154097	0.000419042	13.03767726
TCGA-B0-5095	245	1	7.462651392	10.47815439	3.761001179	2.940985874	77.49927805	690.2129482	0	552.224522	0	20.783887	6.879961343	2.93877336	0	3.697572185
TCGA-AS-3777	1238	0	6.553167475	3.380933137	6.209398512	9951.221471	6.542578838	151.1794512	1.706797395	36.75703199	5.925215339	3.298118378	3.240499475	146.4129846	1.591161146	3.356208
TCGA-B0-4848	883	1	1.77195103	0.155383067	0.111183469	0.162225719	4.937307802	303.7563311	0.103446467	93.49363747	0.087046978	1.743665843	0.11112539	4.892534603	0.068698111	14.10962046
TCGA-BP-5008	1071	0	6.414617853	33.31128497	4.593691857	100.5213638	7.077555948	1175.346483	0	423.9666194	4.048013398	1.198209732	0	0	0	12.45326603
TCGA-BP-4967	205	0	2.63959798	37.82133434	6.274674764	4.024260354	8.847158463	1237.913954	2.006668571	144.2265637	0	0	4.83973988	2.646992311	2.110016631	6.815535417
TCGA-B0-5113	359	0	2.717176308	14.72028749	2.050296248	220.0523741	4.128400279	336.970705	3.532411787	466.1065138	2.105417756	0.613601206	0	0.611069488	2.934904738	2.724585003
TCGA-B0-5109	587	1	27.45752645	3.652083985	21.00251894	8.428391832	55.88783248	3832.050349	0.037407813	1236.264339	6.971614466	8.31679283	4.764576858	46.10931946	1.209729567	7.200346252
TCGA-DV-5576	727	1	75.29924653	33.67955492	5.945641171	112.9239735	2.968463581	491.3247581	0.988135046	31.69524337	0.988670525	0	2.970490859	1.97804945	0	41.62445438
TCGA-B2-4098	51	1	1.226265572	3.572648636	1.216813538	5.910792541	4.741921173	800.9636035	1.212467407	604.1955262	0.028422652	0.038224689	1.216783427	3.564395125	1.185001842	7.055355035
TCGA-GK-A6C7	61	0	326.0461419	49.06552335	5.670599365	5.641067377	16.02975072	444.2610116	1.875793264	88.64599021	0	0	0.927193891	0	0	8.483488097
TCGA-A3-3329	1624	0	0	17.30236665	0.951032687	102.9044815	9.60802206	1463.891648	1.916562969	204.8541108	0	0	2.88002786	0	0	1.910979999
TCGA-AK-3465	369	0	25.50972211	42.2300749	0.844821812	95.82626007	7.878866232	260.2690665	0.847023029	93.17551016	1.747035899	3.494380203	0.844836749	1.718734976	0	7.898874245
TCGA-B0-4839	1639	1	0.144540366	14.14477891	1.684431165	76.26955353	7.928092812	671.0094531	3.130154475	57.6640223	0.083410864	0.117514277	0.106263887	9.350476196	2.924724481	7.840383411
TCGA-B8-5545	522	0	2.852141484	35.44550203	0.072159882	9.668602982	39.29013469	206.0231997	0.06750206	76.49053591	3.975352315	0.079183994	0.072125111	0.088127079	0.045930472	2.841495428
TCGA-CJ-4639	2308	0	45.74026107	82.35631955	0.030085429	600.1655171	17.19756149	805.5443446	13.49547398	621.0221309	1.172088397	0.032719757	2.319997629	0.036004712	6.656399212	1.192979716
TCGA-B0-4707	600	1	16.06949639	6.247212434	7.301949485	3.772150637	8.695960615	1797.424539	11.99043137	352.6481204	0.038080913	4.950281608	0.047278882	23.23642935	0.03070743	52.3318622
TCGA-CJ-5681	552	1	0	7.836646973	0	29.40610287	6.856931842	471.5874598	0	13.71984067	0	0	0.974947673	1428.873908	0	20.60160585
TCGA-AK-3455	683	1	22.90731289	27.67526069	0	161.3078651	5.711946476	533.5559173	0	356.9769497	3.831920012	0	1.898527761	4.760418429	1.913103013	8.586038899
TCGA-A3-3351	910	0	6.241427466	22.20805036	1.822438893	10.6967583	12.01960817	784.906288	7.232547686	288.3015276	0	1.159211466	3.141861468	3.709727675	5.536400166	5.644072303
TCGA-B8-4620	226	0	0.831445884	14.78713711	8.803103484	0	9.558810255	463.906802	0	932.3300019	0	5.225435343	0.835314942	2.574573678	0	9.586879213
TCGA-A3-3308	16	0	0	6.207228017	0.861392728	9.777808929	62.63260273	546.0292416	4.478509035	592.4678836	3.596811304	19.79765476	1.758468103	0.857551934	0.877278393	5.326923557
TCGA-B0-5710	1459	0	12.18628886	12.20026527	2.464947344	6.135673215	23.02551075	566.5918355	0.040802587	42.53659756	2.423205178	0.047380215	2.464862265	1.281981725	0.028290574	1.282006981
TCGA-B0-4714	99	1	5.671508227	8.578763755	0	337.06385	8.019443954	840.5424921	2.26538041	555.5735776	0	1.030823086	6.5351131	2.186558635	5.108883617	5.719947251
TCGA-B0-5075	637	1	14.69570574	30.9024624	1.324309478	101.8253434	5.522317895	561.4300655	0.619108995	153.0978041	1.358466015	0	3.491636614	2.008696712	1.396895094	1.305927585
TCGA-CJ-4889	1946	0	69.90855234	66.17009294	0.895036533	97.31934741	16.52242991	328.7266771	0.896607262	657.5275848	1.829689842	0	0.895047225	0	0	5.49023876
TCGA-B0-4822	1111	1	1.777190448	7.203917188	10.03082846	0.876769945	23.5353686	1557.969075	8.217784424	414.3529157	2.721601534	6.337447465	2.698931766	2.683354501	0.89172904	0
TCGA-B4-5838	166	0	5.172739681	11.76091414	0.122982088	8.468547508	16.55638212	117.3863428	0.114240027	20.01751647	0.095805851	1.829506766	0.122916355	0.153952287	0.075330764	0.154098422
TCGA-CJ-4895	1200	1	11.73048344	4.282315654	8.480697081	0.018154661	53.16183569	527.1134543	1.081231226	518.5755347	1.077281362	7.444112464	2.143280683	4.277615414	0.009061922	9.586636601
TCGA-EU-5905	119	0	2.160245995	46.59917081	7.164869184	9.655428907	5.896662391	632.8474155	0.147191295	67.70532386	8.269043423	56.43501247	0.159138659	2.145993353	0.095039326	3.991225276
TCGA-B8-A54K	469	0	0	49.71927094	4.285051223	0	2.519632775	1778.19756	0	69.32435968	0.824728749	0	2.544413618	0.810360187	0	43.14944533
TCGA-CJ-6032	2548	0	2.166092421	55.65940675	2.156686003	282.6998858	8.587674316	158.5245423	0.013989815	80.34626376	0.012121002	0.016080059	3.220346382	0.017622804	0.009891765	7.507306789
TCGA-BP-4969	1794	0	11.04749735	50.9669882	3.898289137	734.4144139	13.89238435	438.3185941	1.577194185	140.5951791	1.026537075	0	9.259818679	4.343168899	2.332690912	4.34271744
TCGA-CZ-5984	1491	0	1.046881683	3.118789994	3.110669458	3.117532874	6.224441065	1201.161758	1.044554712	227.8180035	0.006125002	1.046274803	4.142005332	2.082641067	1.039372292	3.117603595
TCGA-BP-4970	433	0	4.008312228	22.77696863	3.239734526	4.828686802	26.11267276	320.9465726	0.764023881	162.0712416	8.408131679	1.573999246	11.60686855	0	0.786041767	1.567589571
TCGA-B0-5107	927	1	22.66075328	5.598016726	0	3.986748731	4.791625216	810.2591993	6.57238825	262.2180564	1.595675729	2.377961101	0.754103078	3.177935415	0.779740215	8.070992393
TCGA-A3-3387	617	0	9.543899918	16.21098075	2.165795238	13.97181684	20.73641786	1789.208566	2.17982551	143.5065805	2.216860305	1.400860433	0.663884458	0.657097315	0	5.11498321
TCGA-BP-4959	2660	0	2.463578855	22.79747963	1.250509707	8.451757421	7.248053623	413.320809	0.03799432	99.49452392	2.393830701	0.044072106	2.432098813	0.048631251	1.213033501	3.652771589
TCGA-BP-4762	1343	1	31.33306245	16.60388258	0.09644137	51.07239865	45.93685118	652.7799904	0.089912247	49.58029333	2.942073198	3.101585072	1.617298723	0.119176865	0.060251027	6.094033214
TCGA-CJ-4907	1499	0	0.776981552	15.73294241	5.002052785	71.37856865	43.33662969	577.2366173	0.784436545	43.13109527	0.792502317	0.778264757	1.618490667	0.7761915	0	1.604665336
TCGA-B0-4713	202	1	11.407039	15.19164045	0.052482701	20.24828195	10.1425516	476.2170831	1.320382602	439.6309684	0.042154837	0.057351197	5.011968974	0.06348935	7.133567647	31.13940618
TCGA-B0-4837	1378	1	0.029803787	4.488016119	5.541025115	2.258365854	14.47326225	782.9157478	2.240884036	440.3897784	0.018933849	6.664108017	5.540907159	3.370588067	0.015402552	15.53560753
TCGA-CZ-5461	330	1	47.76054524	4.996172949	2.498291048	68.88461575	13.55512002	591.0842506	1.28297957	52.91977476	0.037444914	0.050741764	1.289064539	2.530946885	0.03020329	1.302644693
TCGA-CJ-4637	2227	1	176.8655901	15.49231295	4.926984012	47.38854775	26.22196275	1436.755423	0.768423342	1486.0678	0	4.89384693	82.67056251	2.394666709	0	4.03772702
TCGA-G6-A8L6	313	1	0.096380111	13.77331543	2.787444006	57.50124908	6.944546313	1248.529868	2.764432309	173.6148128	1.42001839	1.472512707	8.010863822	0.088732545	0.04621803	2.847408048
TCGA-BP-4981	1097	1	6.313714881	29.90000054	0	45.49381238	19.23482333	1246.850907	1.355741126	185.857049	0	2.056179904	10.22515876	12.14102908	9.260714764	9.243485125
TCGA-CZ-5451	1668	0	4.978656587	55.46974986	0.11302763	478.3830329	0.151960803	695.6695011	0.105135769	57.51696737	1.659356591	0.125106328	3.245709164	0.140805518	0.069742186	1.78081403
TCGA-BP-4756	374	0	2.745497279	689.4737416	0.626641954	27.64969431	11.32165912	578.5311899	2.08670666	221.9592489	0	0	0.626669146	0	2.184896499	4.186992565
TCGA-BP-4801	1124	0	12.23261386	23.00368049	0.069500373	646.948332	13.551725	744.8352769	0.065038442	64.89228803	0.055402947	0.076222587	2.752253219	0.084769924	0.044329799	5.480255307
TCGA-BP-5010	878	1	30.58166121	6.348947048	2.121432369	0.015371593	38.99364738	608.6885123	1.068825236	1236.279061	3.15592032	5.277315454	1.070058017	0.013657517	0.007699841	4.235175735
TCGA-CJ-6027	1855	0	145.7584301	2.732455747	3.947421872	1.405836017	9.274824068	1083.117515	0.058694207	672.1257096	1.361459544	2.701381229	1.393348377	14.37010678	0.040182987	1.413826814
TCGA-CJ-4875	2353	0	21.98366094	7.77844364	3.116610923	59.62020006	4.638894181	2501.874658	0.726235494	213.573783	0	3.094166564	1.515117077	1.499134637	0	10.2080281
TCGA-BP-4766	1462	0	3.014805921	36.5057717	1.153117395	222.1527124	6.170228621	304.3928388	0.523288525	94.86912761	1.190643839	0	0	1.134231652	1.234201555	8.134413651
TCGA-CJ-4887	932	1	0.827374943	27.79214946	0	26.02127539	6.910518526	1215.722032	0.833648206	483.1504238	0	0.828581833	0.83130629	0.826820288	0.850143749	6.928389509
TCGA-B8-4619	19	0	1.267463742	0.054589815	3.61903592	1657.394502	4.876402013	224.8527607	0.038762298	63.78162702	0.033305864	0.044976079	3.618908574	0.049639681	0.026915351	47.56170144
TCGA-BP-4161	2746	0	5.20471901	7.198415095	1.237209124	93.71049258	8.552172622	894.0866352	3.323917696	878.3243631	0	0	3.293912075	0.558715491	0	2.550741332
TCGA-DV-5574	723	0	15.94832304	33.04479837	3.68373919	194.5523688	15.93096433	293.7566552	0.042722149	96.75137657	3.615586326	9.704508941	2.487321953	0.054855696	0.029580801	2.519257486
TCGA-CZ-5460	1430	0	0	13.09021835	0	33.68878244	4.660492261	1085.347139	0	156.364772	0	0	8.465656336	0.915957513	0	0.915954117
TCGA-A3-3385	1993	0	2.164288583	36.01712677	0.676926959	228.8577094	0.671069021	500.3254211	8.463533964	39.67229461	0	0.672734276	3.739558861	1.416827555	1.498957653	3.675333421
TCGA-CJ-6033	224	1	2.348430294	4.647696115	2.326326866	16.13548291	9.230349709	266.5612574	0.02885661	80.46685823	3.415101294	65.51427249	10.21318238	1.196797825	0.020181398	2.345796192
TCGA-CW-5588	2017	0	1.772148756	12.8327421	1.717861147	8.100661681	37.58440567	289.5566177	3.183795785	34.99035228	11.45292198	0.12304629	1.717718987	0.138417334	0.068712647	0.138544941
TCGA-BP-4991	1413	0	54.49568198	24.34455914	5.269507863	236.5633231	40.90495416	1542.696589	3.659309206	198.3771578	0.935233681	0.370915293	3.609428033	4.016236591	2.164332446	0.368882668
TCGA-A3-3325	1170	1	2.81934794	8.313547805	1.360386236	8.320713839	16.94346189	701.6147818	2.434079839	211.1049592	0	0	0.849073356	0	0	6.390527548
TCGA-B0-5099	485	1	12.20148094	45.26255245	2.251629254	329.6676464	6.823116654	302.6308215	23.89525168	75.78334844	0	0	0	0.691521024	1.533164906	5.306566301
TCGA-BP-5198	603	0	0.126383684	7.580293199	1.599680875	3.114072832	80.38972295	542.6169706	0.087491621	1009.029331	2.916281026	1.619696915	0.093763552	4.576217962	0.058724561	0.115880255
TCGA-B0-4697	578	1	16.13031106	0.160985377	1.7428945	32.26682567	42.76784878	1509.144194	6.165869256	1913.378142	1.670268258	30.35358319	7.73511015	1.794599256	0.070774227	26.62249175
TCGA-B0-4823	454	1	0.1380456	78.95743539	1.654164828	30.74657825	13.8344469	850.9458769	0.094902699	42.96348432	0.080072898	0.112491687	0.101818171	0.126218571	1.535280384	7.713243332
TCGA-BP-4160	2881	0	7.217691522	11.75345915	2.490421623	84.31691463	2.688394454	483.6146292	0.20025296	456.0904912	5.932285746	0.247017494	0.218175869	0.286416157	0.125213092	7.025559401
TCGA-CJ-4897	1808	0	20.78406034	31.17865773	1.877008229	768.3491957	10.38031959	295.7363096	0	73.68233969	3.796062562	0	1.877024925	0.927139866	0.937851409	0.927136824
TCGA-EU-5907	127	0	0.272666467	18.83799868	0.188680439	16.89035263	8.554681922	1132.959949	0.173738532	43.72306008	0.143100326	2.332003268	0.188567059	0.243937567	0.110363573	4.415570193
TCGA-B0-4818	510	1	3.767298207	14.81436064	0.544273239	756.5675053	5.720763369	646.6453925	3.236556689	681.1862671	0.561581018	1.187355918	2.532463661	0.536979831	3.434152933	2.478411761
TCGA-CZ-4858	1943	0	1082.999333	1.141282483	0.022282831	3.355391037	8.888033908	894.6769324	1.133954949	11606.35397	2.216745062	45.98044048	2.236154978	9.967964313	0.014766456	18.76932622
TCGA-BP-5178	1912	1	1.523307447	8.503946409	2.846280251	1.511911514	2.924100721	334.8075226	2.821033462	192.5642844	1.450941724	9.617165488	4.183672163	1.521402864	0.049358236	2.912548343
TCGA-A3-A6NL	689	0	0	12.53839999	0.955572142	66.59752045	22.2060393	918.0433828	0.956279036	352.3456536	0	0	2.89117061	0.954166978	0	3.851124602
TCGA-CJ-4885	2125	0	11.51254687	24.19714005	0.054683947	63.64418102	8.972446723	134.8339078	0.051280073	20.42831747	0.043879651	0.059784623	5.055115376	0.066222521	0.035290813	8.91989163
TCGA-A3-3311	1191	1	0	3.502260791	0	38.03968202	13.26392939	930.7781049	1.748060436	165.571162	2.664561979	0.850388564	5.331000296	0	0.869565851	0
TCGA-DV-5568	370	0	1.254113728	33.37905166	4.754358915	10.79393241	13.14622664	596.0262548	0.036908656	282.5425886	1.225199704	1.249228493	1.243104776	2.445867081	1.20691803	20.14930302
TCGA-CJ-4905	1496	0	5.710516768	11.37348235	0.027491706	79.34760979	106.0380103	433.964123	1.165717494	62.36164372	1.157138933	0.029882377	2.292061859	0.032859726	0.018139407	3.439478581
TCGA-B8-5549	194	0	0.120362229	42.24119618	2.97844226	129.9147141	1.609577879	414.4508641	0.0836249	45.38899146	1.52017144	0.098700019	1.571377841	0.110371737	0.056276109	0.110468027
TCGA-BP-4971	1487	0	7.288022898	30.69675062	0.556528066	3.550529626	41.73402311	1056.383143	3.790711356	836.9909893	1.404111534	2.069662631	13.6519627	4.319647133	2.410919792	4.319004227
TCGA-B0-4945	2145	1	5.964290296	28.3310105	2.552277726	12.83507147	4.246088932	360.7215953	2.561258914	203.5321295	2.584333867	2.540921199	2.552340619	0.81361055	0	11.17239315
TCGA-CJ-4635	1416	0	0.741328295	32.12911477	0.746236189	1.547813031	12.81780112	769.6658147	6.525658386	678.150036	0.758494945	0.742598958	1.55637459	4.768185041	1.610742179	12.88260923
TCGA-B0-4712	1337	1	0.091722725	4.166694987	4.05015433	0.09732812	42.85248306	1772.610356	0.064847535	186.1577571	0.055243747	13.21704838	0.069261185	0.084510236	0.044205539	2.806211155
TCGA-BP-4763	1270	1	133.4157442	0.075606504	1.353272495	3.929890849	10.3128645	288.1901905	0.052945357	52.59864893	10.96736798	11.36764306	0.056447769	0.068449451	0.036394016	51.68930544
TCGA-B0-4824	1657	1	16.15653148	9.176188039	0	223.7102167	3.005075389	519.0224756	11.10300851	436.5381738	3.933652637	3.817544102	3.848844123	8.460886774	2.363962999	6.900439989
TCGA-BP-4965	1871	0	6.259590339	9.792732364	2.055287799	104.5170178	10.52829773	274.0866839	1.342444643	92.46662586	2.110249734	0	0.620131346	2.021824069	0	1.315085906
TCGA-CJ-5680	768	1	21.52182709	15.88907017	0.084985923	7.310397407	14.3963778	335.5296286	0.079358134	34.55085172	0.067289587	0.093512354	1.540449081	0.104438277	0.053559821	8.641571016
TCGA-CW-6090	2552	0	0.049447474	4.812120277	7.048879674	14.30387568	20.16624307	1668.118837	0.035897525	129.3948029	1.218933186	0.041606675	2.407709266	0.045883179	0.024977658	1.246756683
TCGA-CZ-5986	373	0	0.132549446	101.6993771	0.098083608	92.01868374	1.672737576	382.7443322	1.611816865	54.40852449	4.324295475	0.108223471	0.098033699	1.668499818	0.06120102	6.132188167
TCGA-B8-4621	431	0	9.362197371	10.29817085	0	3.732853364	8.425087409	303.92442	0	103.1688227	7.578124717	0	0.920552548	3.733917918	0	1.85567661
TCGA-AK-3447	1217	0	0.449467864	0.466718219	5.386652612	1305.152519	3.394129323	171.6301154	0.26187888	8.971581758	6.861094929	0.330590834	0.287818464	0.391216946	0.158137361	3.325779326
TCGA-B0-5116	657	0	0.135409874	10.79387931	0.10005698	27.50228104	12.24382649	1662.784588	0.093236583	57.84932251	4.350821135	0.110446882	3.096956968	7.660525172	0.062339545	1.683254565
TCGA-BP-4337	2	1	22.8323832	12.22135889	1.125331304	1.120822487	18.50796061	772.7861978	5.036925055	804.4860345	3.153802903	1.737888988	6.936257648	87.39922395	2.580251029	7.975276869
TCGA-B0-5097	665	0	12.50342437	12.52014431	4.953775634	6.301318892	54.4313703	683.1134264	12.08313813	11779.97417	1.284594906	8.643973575	1.308300869	0.059792748	0.032077276	7.50235891
TCGA-CZ-5982	2042	0	4.381532873	8.619645978	10.91683288	89.11904035	4.378492117	398.524424	0.075904337	93.39315262	0.064432443	1.531824831	1.515552268	0.09966002	0.051349796	11.28405417
TCGA-B0-5711	2931	0	2.718638118	13.16208452	0.061466485	305.5998854	26.0659389	691.2432573	0.05758529	64.13589451	1.354467601	0.067296754	0.061437555	0.074680346	0.039454455	2.710625806
TCGA-BP-5202	29	0	2.792935916	50.6801803	1.861888312	183.8810348	4.669684824	347.1011059	0.921843859	56.26743182	5.673775665	0	2.805274549	0	0	44.23824934
TCGA-BP-4177	1670	0	31.2003029	10.07543578	1.146481524	63.60178439	7.840379126	740.4736998	0.022497167	15.64988702	7.669456831	2.26101176	1.146462384	12.25452002	0.015807246	5.602758097
TCGA-B0-4699	110	1	380.0216879	4.798940986	25.10591645	302.9896134	17.90371353	845.9907415	0.351992657	765.0580418	0	20.77777438	4.507658563	9.948101101	0.389440545	6.880225132
TCGA-DV-5573	1130	0	49.25031512	42.7095056	1.839563566	116.9419695	12.98196149	1203.925476	0.909223501	313.7265423	6.564904273	0	0	0.905095586	0.918792632	6.483350986
TCGA-CJ-4899	1528	0	4.481871755	30.06961402	2.228545504	297.1534718	16.1680055	1267.272878	2.253030027	335.676444	2.319014965	1.024211852	0.453062854	0	0.493916612	6.870026582
TCGA-B0-5698	2583	0	0.049672922	13.11975235	2.409623692	172.1727015	8.365511563	954.6334057	2.399281266	154.420581	2.373576044	0.041792888	2.409550552	0.046090625	0.025085062	9.508522918
TCGA-B0-5085	770	1	11.39786566	52.13674928	4.755474521	685.8258777	2.589001005	587.7540783	4.088314625	177.592288	0.596295764	1.933412502	6.168857189	3.276532736	2.817910461	4.641023653
TCGA-BP-4798	334	1	65.70011108	8.540613416	0	1.232424521	9.903310839	1483.283079	4.028313763	1507.001864	1.979129489	1.901071499	2.607341094	50.91238941	0.6041757	3.896518895
TCGA-B0-5077	1317	1	1.023440138	47.71494767	1.634630205	4.509875228	11.51895542	424.8720969	1.651497056	265.8066954	1.697985595	0	2.236212288	0	0.496108314	3.939565601
TCGA-CJ-4916	1373	0	4.797425562	28.32227338	1.12372244	99.78991172	11.63122729	653.512273	0	891.8130464	1.817448341	1.112394211	1.755565063	0	0	3.581753472
TCGA-B8-5158	293	0	2.218742241	3.312748949	4.371318296	3.309448334	5.498121278	1606.17256	0.018334022	282.1217827	0.015861508	6.554428179	4.371243214	0.023161767	0.012921703	1.123593975
TCGA-BP-4326	1625	1	3.376679802	5.946205669	26.20683092	8.519308087	10.24542155	1529.410027	3.427817368	16696.20716	0	137.8774769	6.032785771	0	0.835831608	18.92369449
TCGA-CJ-4912	1657	0	1.79296242	12.73236237	7.329452053	4.528950557	4.526953381	4081.792922	1.805535231	323.5543764	2.741655637	15.58825853	2.720450369	0.882947347	0	3.61905076
TCGA-CJ-5671	1943	0	9.592134993	3.336867238	1.704991119	45.74342858	81.85340509	907.666381	0.10174717	1117.530085	3.068482957	0.120918464	4.67896555	1.752653364	0.067645588	3.313674226
TCGA-A3-3331	1257	0	5.09177816	18.81407949	2.545711757	406.3584385	7.059961849	316.6359114	1.889147503	215.6270672	1.932831216	0.543541769	1.205852298	1.186910148	0.5863384	1.837863374
TCGA-CZ-5466	685	0	7.956671563	24.98111953	0.106794346	17.31223922	7.942370072	749.9491179	0.099422559	219.5276076	0.083766897	0.118051639	0.106739042	1.733542801	0.066202041	10.87909099
TCGA-BP-4345	1516	0	0.82543929	30.35303702	1.702390512	4.295173871	88.8472677	717.4059886	0.831763164	3519.292905	0	7.833152138	2.579782915	0.824876113	0	9.536048073
TCGA-BP-4162	3074	0	5.297889188	29.56476509	2.123224367	288.1873102	12.67926706	447.6386586	4.216379536	337.8383686	0.009560686	3.179082888	0.011678348	1.073708917	1.061578787	8.451593488
TCGA-CJ-4908	1531	0	53.90451038	23.66122407	6.192850608	15.07340054	61.47184927	707.6363352	0.496325166	314.5188875	3.772755779	1.093503361	2.991784078	2.30347059	1.187541729	10.34313309
TCGA-BP-4986	785	0	9.628531022	30.96719869	5.226832775	1.593300373	55.09050532	1869.657117	5.294220023	476.3755274	1.062590874	28.70552236	1.024013059	5.639769016	0.487599827	7.394402653
TCGA-A3-3313	735	1	2.390175323	81.96008986	1.589202037	226.5614347	21.27370901	1265.182911	4.108242062	278.0090113	1.613886539	0.761459419	1.589248346	5.68248614	2.499698495	4.035822553
TCGA-DV-5565	1329	0	1.771790507	11.25744945	4.708604074	39.73329427	46.85796117	708.3348732	0.103427392	55.543029	3.086470403	0.122993681	0.111104585	3.337303104	0.06868631	3.337670295
TCGA-CZ-5456	1558	0	99.33258286	7.679382702	8.704368925	1.650302948	44.57690381	1263.562344	1.605529026	207.2638895	0.07649333	0.107136414	1.621868091	3.155264214	0.060642839	4.636359333
TCGA-B0-4838	834	1	3.466390546	8.731135149	0.84218172	17.50376993	5.222983165	534.300798	1.729720723	403.587273	0	1.718804104	2.611522088	2.592303159	0.859981603	2.59225066
TCGA-CJ-4638	431	1	12.30408259	31.71142459	2.623149257	3.486702975	3.482654444	653.7060732	8.019320333	103.9187177	0	1.727204927	2.623203841	11.46071881	8.173907961	12.34740113
TCGA-BP-4982	1014	0	26.78340133	26.68866052	0.440194728	374.2031587	18.77100816	767.6159646	1.022503972	348.7635967	7.971399625	0	0.440225239	0	0.481331673	2.13124529
TCGA-BP-4973	1384	0	4.435432908	19.34044945	0.878730611	47.44890846	14.26464834	2219.298564	1.958969917	422.9351401	0.384356077	0.360980267	4.642369025	7.610619002	2.727091786	1.882620845
TCGA-B0-4688	101	1	156.9746708	0.706381318	17.52884729	64.32503916	142.35303	487.9784936	2.295597545	472.5174778	0	11.77734751	7.071696768	114.2870951	0	5.376331475
TCGA-CJ-4888	1567	1	37.54652221	7.436849149	4.165052697	14.10028555	25.01771632	604.6530276	0.787383207	2562.596659	0.795362492	0	0	15.8803582	0	4.953832777
TCGA-CZ-4865	166	1	0	13.60316636	0.746675386	10.38140132	28.99879773	186.4028343	0	121.2987968	3.252207532	2.359152393	2.37377337	0.740801436	0	1.541947598
TCGA-CZ-5452	1556	0	1.211825075	12.81169381	0.032937669	2.369139979	2.375026562	1582.281978	0.03098311	762.1129272	0.02669088	1.208033218	1.203102976	0.03947218	1.17356571	10.44100671
TCGA-BP-5187	406	0	10.69904617	7.717833816	3.078265034	31.85399975	4.695095165	640.9981116	4.452430627	58.99745436	11.06198521	11.76310013	3.078015354	6.138663525	2.857384777	4.659484514
TCGA-B0-4815	1588	1	13.79868252	5.637851872	5.273551434	5.073727506	20.27467369	1315.450827	1.645910297	3111.36152	1.692436069	5.788696047	1.035689525	51.00861434	1.764812903	7.461324748
TCGA-BP-4761	182	0	2.453673553	7.230224231	14.04535484	1.250944402	13.16473132	2106.590955	0.037215661	290.0975414	1.227103411	7.138749602	7.087723455	7.193589926	0.025870209	29.59939001
TCGA-CJ-6028	1625	1	0.145076033	3.301165516	0.106684523	7.961473095	12.54922217	368.7450043	0.099321814	660.7970949	0.083684671	1.71128488	1.68679141	1.732716734	0.066139382	1.732834478
TCGA-BP-5175	932	0	1.275180417	4.90508434	8.338623847	0.058147795	15.72488303	1436.055389	0.039830084	310.4598081	3.573718509	9.586462563	0.042380878	1.2749637	5.787446398	1.274988045
TCGA-BP-4166	13	0	3.117937595	83.69372426	0.092844107	31.18814244	25.0207122	387.080571	0.086601555	65.15546539	2.906802644	1.612882926	4.418049713	3.100638516	0.058162062	7.457547768
TCGA-CZ-5462	311	1	138.4971944	13.37171853	0.023126593	5.593359093	10.03111505	276.7812366	0.021784889	111.1818757	0.018825026	1.144986461	3.344615028	0.027584441	0.015314801	0.027604443
TCGA-B0-4710	96	0	6.664580796	9.751173348	0	32.5961105	12.27580347	523.6864376	10.34336242	664.0889902	1.821015971	0	3.040788302	1.723786729	0	12.3969035
TCGA-B0-4849	69	1	9.755263817	13.02207201	0.764504397	20.37094508	8.121093512	1198.466966	10.86149708	147.0841442	0	4.889676421	3.251327352	4.034297221	14.6907864	17.24236647
TCGA-BP-5195	749	0	4.398112881	10.94572293	2.201797158	19.68048291	8.757910265	637.4661947	0.01797078	303.4628184	5.398315017	2.207717756	1.116562127	0.022697405	0.012669097	1.121096509
TCGA-BP-4789	1489	0	35.53101951	12.82488928	0	462.8482787	36.52129469	672.0433251	0.983435398	58.21941665	4.941495342	0	7.901475753	0	0	4.930827159
TCGA-B2-5633	358	0	0.267854692	357.7162161	0.706593584	5.521108455	34.52340969	214.3826576	3.52524107	483.586471	0	4.314832813	6.311350923	1.126050406	1.801484465	61.31290066
TCGA-BP-4993	177	0	1.254668025	23.88177	5.919412711	40.61089151	8.402048287	678.5011349	1.238674129	95.46150881	8.099981972	0.042885769	5.919198144	0.0473085	0.025714671	4.820213195
TCGA-BP-4355	953	1	5.937705362	12.59495115	3.863443422	125.0853403	9.852863669	640.1502679	5.105705746	139.9640334	2.817546935	4.374443613	0.420329749	3.181322092	6.84095725	11.09400777
TCGA-CJ-6031	1906	0	2.82639635	6.88725693	1.442135567	36.64714756	41.6528625	692.5576524	0.06560704	117.7981172	5.203810527	2.788363321	2.759094796	1.466092218	0.044699706	0.085614639
TCGA-B2-4099	374	0	1.991603215	8.966463197	1.992024339	2.988120228	3.984407307	1064.168327	2.989032049	60.77982173	0.995688105	0.995317371	0.995407563	0.995253932	0	0.995253694
TCGA-B0-5108	911	0	0	11.39888365	1.891225846	20.90977155	79.06634154	1332.71283	0	837.1237034	0.941097269	0.936313675	1.891240736	0	0	6.649421723
TCGA-CW-5585	2609	0	0.019185513	127.4244781	2.159096912	950.6459483	9.667229179	657.1698363	0.01420309	51.48373208	0.012304895	0.016326525	1.0918394	0.017893992	0.010040972	2.167669377
TCGA-A3-3328	1385	0	1.397072114	0.661790722	1.414398168	3275.598673	1.396442848	203.8733738	0	26.61227133	0	0.661559617	0	0	0	4.3774346
TCGA-BP-5009	1092	1	1.240153652	18.7953344	2.642444063	1.923398123	22.95917022	819.7600406	1.96331879	361.9782531	0	2.614245639	0.577655434	0	0	1.239182869
TCGA-B0-4821	1230	1	98.11224603	6.574203913	8.096761432	3.787423794	12.25215117	2013.706958	2.174607074	681.7091236	2.855835994	3.853143372	5.701854662	16.43073721	2.343170959	3.794403016
TCGA-B0-5707	2828	0	4.415102276	5.840901261	0.083080191	165.0690286	8.655963073	273.3263771	0.077599155	20.06094378	5.424705809	13.87656209	1.527753886	0.102002016	0.052435551	0.102089494
TCGA-BP-5200	1063	0	5.632267213	14.57341087	6.671319004	6.74898971	39.05941775	209.1663069	0.023098784	170.0220424	3.332034236	0.026642279	0.024515764	0.029273662	0.016222785	3.391189923
TCGA-A3-3307	1436	0	1.048824875	15.56507001	3.11523654	202.2044645	9.342605202	558.9300602	1.04639554	126.5223096	1.04420005	0.008418213	2.081864505	0.009208656	0.00521752	16.57784554
TCGA-A3-A6NJ	468	0	3.190433356	15.8690557	0.011920272	326.5366039	2.133157916	489.3396434	1.071267679	508.3459711	4.205726346	0.012913813	0.011915289	0.014141865	0.007968611	17.94081382
TCGA-CJ-5686	2038	0	19.00124023	9.486333043	0	138.7429381	8.538874698	498.9165907	1.891370685	357.3209091	2.856156041	0	1.889210408	0.934328331	0	0
TCGA-B8-A54J	528	0	0	26.41353988	4.265755512	33.20141044	11.05091377	592.5964285	0.812799371	155.9941589	1.689606015	0	1.668806329	0	0	6.794392956
TCGA-A3-A6NN	3	0	6.700471546	21.06939126	2.50446827	0.798507883	36.3898795	556.2491662	0	323.2738207	1.671097135	0	1.649314844	0	0	5.024576272
TCGA-BP-4974	211	1	5.013573262	16.71547005	5.759216527	41.1815029	18.47219941	630.5059341	1.8954108	953.3821712	1.977990005	1.012853279	0	15.8765316	1.158517162	2.614773894
TCGA-B0-5110	1092	0	3.376426525	18.81214753	1.677900754	465.3653977	14.54377252	423.1769429	4.302828586	310.9595216	0.824993256	3.398147272	2.545099842	0	1.719881249	3.382503808
TCGA-CJ-5682	1883	0	9.685514699	3.372015701	0.111920163	6.533563969	26.8098674	822.8128838	0.104121399	25.56498197	3.093902959	0.123851594	1.722592188	8.000217735	0.069115523	1.772399735
TCGA-BP-4795	620	0	2.281026005	12.35842652	0.024867344	9.000636888	23.50405661	333.7963319	0.023418784	164.6786628	8.784681729	3.383992334	3.370796616	0.029685518	0.016443662	11.19501384
TCGA-A3-3352	561	1	6.240718368	13.65957676	0.835004114	26.46123493	5.255845294	610.8063422	3.996498507	166.1277659	0.873139009	0	1.340286172	0.334877962	0	1.801468982
TCGA-BP-5189	822	1	2.233338764	12.25999788	2.266436936	4.551677204	23.15419481	620.5140632	1.489499432	340.6896301	0.717526144	5.387065888	0.703892508	0	0	9.235799512
TCGA-B8-5165	8	0	41.25363289	234.0557411	0.006685729	516.8581543	6.20074614	1168.957897	0.006312843	103.1857009	0.005483885	4.131593743	2.070336565	0.007911917	0.004489328	4.136074685
TCGA-B0-5695	1420	0	11.22127157	27.98503523	1.151182819	428.4081154	7.867470943	345.7694463	0.023205782	89.55313485	2.239721564	0.026766781	0.024629726	1.157271693	0.016296651	1.157282979
TCGA-B0-5088	563	1	2.29164999	13.23412528	2.984403695	94.00636142	26.81232767	999.4195016	1.111671932	416.486233	1.139831986	1.703979152	0.490050083	2.908943577	0.529999472	9.69937882
TCGA-A3-3362	1559	0	40.65539744	40.62664773	0	254.8061985	6.437202948	685.8767272	5.564379446	167.0616591	2.776193412	0.899532167	0	3.669420896	0.912948402	2.744620767
TCGA-AS-3778	43	0	1.43887099	24.26808354	1.455809092	640.1068956	11.34070392	1791.435658	1.463918428	124.4985796	3.876547497	2.213145601	0.689272637	0	0	7.560777264
TCGA-B0-4847	793	1	13.17578097	2.258896037	0	14.70649149	8.49604275	1707.427711	11.19374555	338.463876	1.526890144	6.233783466	4.684458195	4.608570238	4.887673653	3.824598285
TCGA-BP-4787	480	1	20.75904189	11.42847164	9.313443029	0.010589936	40.44689612	375.7023075	2.081950974	187.8572962	2.077300763	1.049308492	0.007953547	0.009421879	0.005337055	5.198568556
TCGA-A3-3346	137	1	116.978071	2.084529237	12.39133057	2.083386351	5.193126683	2513.753791	5.171366785	5512.205696	0.006244732	25.82162631	1.046228524	6.22466209	0.005110349	8.29363143
TCGA-BP-4775	1843	0	5.568272355	37.36093707	0.523676913	68.23477926	6.209008032	223.9166974	9.225776995	264.4614944	0	3.732483607	1.161901022	1.77481848	1.939227473	8.184335207
TCGA-B0-5713	1865	0	0.021355083	37.80239937	1.102225966	4.346426286	5.427783272	229.0325376	1.100362826	126.4127284	0.013669616	0.018157984	0.01673661	0.019910172	0.011147475	2.186667458
TCGA-BP-4994	1308	0	3.989380509	27.99153729	1.279826657	281.7560396	1.26117312	327.3302109	0.594180507	108.5746319	1.315066913	2.655093818	0	1.944515163	0.626130149	2.630606812
TCGA-BP-5007	1140	0	3.427242629	71.12644798	1.683585085	359.7609987	6.41544455	1021.315812	5.491656262	217.7081043	0.492447088	1.06228448	0.474342678	3.445311034	2.48805832	8.286418548
TCGA-B0-5709	3117	0	46.93672256	7.521050105	0.048574191	23.63692446	25.9774579	280.1998195	1.295949666	153.7743745	13.03117675	1.310408562	1.302378444	3.788845578	0.031501959	7.473399536
TCGA-BP-4968	1746	0	0.521963798	33.03482724	0	52.61584273	11.35613111	1016.123632	3.166824432	290.3230799	1.205121188	0	3.798960039	1.148902518	0	2.42089166
TCGA-A3-3373	1621	0	1.034212245	32.82964742	5.126386736	565.2304778	42.04122101	116.962336	1.032541097	59.51180263	2.053049169	1.033781871	0.005459565	0.006459746	0.003671335	35.86236761
TCGA-A3-3382	574	0	0	12.45489808	14.43040752	3.283465984	1.611490426	936.4536249	7.619366981	406.9204141	2.508071542	4.990878458	0	4.960229341	0.808806519	53.88031827
TCGA-B0-5102	2764	1	80.45204962	25.88339321	0.664398892	23.604612	2.131918223	272.4521575	5.259395408	152.4756028	0	0	1.411932615	0.65764186	0	6.615360899
TCGA-CZ-4860	206	1	46.75271132	0.102880064	1.478949375	1.496495233	13.88775298	7773.58885	1.467356317	1043.568571	1.438063158	5.542168546	0.075668595	2.88517819	0.048054286	5.619600573
TCGA-A3-3322	1478	0	0.760398493	28.61058113	0.765137376	144.7589475	5.66522814	832.6833878	7.48289557	107.9062986	0	3.233276148	0	2.39403947	5.098575629	1.575136675
TCGA-BP-4174	1879	0	1.460851639	21.63386388	0.069182964	179.2283388	5.50517322	215.7356209	2.727285514	136.2261626	8.923553079	2.777456912	0.069149843	0.084369823	0.044138325	8.127762378
TCGA-B0-4810	478	1	19.0282295	6.225559482	11.17928471	20.84349493	21.6377981	994.7805267	3.838952861	737.4670311	9.526055261	5.060362861	9.158436973	1.1493019	3.36934972	2.421638325
TCGA-B0-5094	333	1	17.32610242	14.16364657	6.975688621	0	2.970742062	1467.194036	7.723506754	244.5079187	0	8.158829749	0.507927972	2.357268608	2.5950082	1.734341879
TCGA-BP-5169	193	0	11.11020591	3.361754737	3.334352989	3.357941382	8.894388815	1912.394976	1.134907809	2145.973624	0.018271514	3.346034984	1.13747277	8.873127026	0.014868327	6.6687538
TCGA-BP-4334	645	1	2.941304861	4.345679519	1.501982517	1470.58542	2.94058285	364.5262216	8.111823486	81.43617023	0.062856505	5.615786359	1.501895926	2.928480653	3.952241559	12.56687513
TCGA-BP-5170	2412	0	3.384558705	3.384411282	0.112830818	1.767280489	26.89655219	892.328474	0.104955524	24.05953161	5.929537079	3.301256971	1.72883844	0.140546852	0.069630892	0.140676949
TCGA-B4-5378	175	0	2.778721783	55.12787312	4.673876401	0	4.646991168	768.6089536	0	86.83031508	1.862593183	0	4.673935824	0.91261888	0	32.78541913
TCGA-B8-4153	405	0	19.09620566	6.451501293	0.054683305	86.51071462	10.23632011	911.3684292	0.051279475	71.27985612	0.043879148	0.059783913	2.588081903	0.066221723	1.287978698	0.06627431
TCGA-BP-4340	562	1	5.487761082	17.93459512	0	526.2859757	4.36047839	247.4460216	8.867358554	207.4230698	1.642476797	0.428700887	8.141155434	0	0	2.109210987
TCGA-CJ-4893	750	0	3.015197371	20.09180377	0.000960616	288.3004593	14.06423404	194.8819556	0.000907795	260.1764228	0.000790053	0.001038244	1.005805571	0.001133691	2.008564876	1.006002716
TCGA-B0-4827	885	1	4.621490812	6.109767728	3.030877148	3.119556997	13.4448581	188.7224626	0.087881025	77.37774184	0.074313785	3.074965824	1.602418311	179.2144115	0.058970449	1.640153908
TCGA-B0-5106	1598	1	37.73270892	14.67336924	0.574069763	3.254104486	18.7944834	4190.720637	6.190456626	353.1273996	0	0	5.42722255	1.903875167	2.060724556	2.57773237
TCGA-B0-4693	77	1	2.122656018	8.437434399	3.16308588	108.4083287	3.175353456	576.7219309	4.203570544	736.6548667	2.106827934	1.068283464	0.010988556	2.121966883	1.057941531	24.15942564
TCGA-B0-5701	1732	0	74.88782386	6.213546139	5.708582272	6.19023091	10.03741731	501.7911116	0.159472106	96.34858967	0.1319076	9.472159093	0.172725173	2.258993835	0.102187248	4.184825833
TCGA-A3-3326	1137	0	0.137447799	18.43690984	0.101459521	161.7213914	12.30819022	1121.06038	0.094525263	424.0844757	1.590449299	0.112028242	3.112972893	0.125684352	0.063146739	0.1257974
TCGA-CJ-4873	1776	0	2.693328517	29.06057382	3.628067981	1.789154344	13.61079643	911.1354358	0	396.0575986	5.513579324	0.880256162	0.882282615	4.516904933	0.895995689	8.164747723
TCGA-MW-A4EC	498	0	0	20.58606766	1.8578806	56.16090701	0.915948261	786.5533166	0.919577993	120.7702651	10.42115543	0	0.918334639	0	0	1.851656726
TCGA-CJ-4882	1883	0	64.66842269	2.159237039	3.729263785	81.48606371	35.30722909	439.1585845	46.30178317	680.2423471	1.460556682	50.02118418	48.27171717	15.7956904	8.811934753	1.4122487
TCGA-CW-5591	2271	0	185.6037529	35.22097502	0.114675013	214.4997802	17.64716449	121.9167297	0.106644115	17.81336155	7.366652808	0.126973835	1.741505384	1.793224283	0.070672525	6.522502183
TCGA-AK-3454	874	0	4.745827699	3.223012329	15.85475317	16.9269897	21.27664086	1019.627068	14.25462992	313.6124459	1.58681448	3.154918749	8.809740779	10.64726006	6.829490821	56.15862881
TCGA-CW-5580	1964	1	3.477723688	6.99725379	4.403793783	21.07627305	12.29568632	383.6399885	0.847743175	62.43570563	4.453622199	0.843025592	1.730744332	4.366377987	0	8.789376268
TCGA-B0-4836	1238	1	7.53018629	2.565890637	8.550614705	3.80190281	5.048752557	1208.291394	0.0460268	326.6570572	0.039452712	23.12538423	0.049020345	0.059229701	2.432347457	13.6169581
TCGA-CZ-5458	1558	0	1.870678624	25.49897678	1.876587793	212.5676295	5.649947712	1009.905454	0	124.682938	0.933154882	0	2.826022524	0	0	0.926888944
TCGA-B8-A54G	53	0	16.60907457	2.743918869	0.901653576	1.823730254	6.439434167	1287.293011	2.763760532	711.9962979	0	0	2.758539024	0	0	4.596302066
TCGA-CJ-4636	1924	0	2.821085215	4.71383929	0.931443544	3.769397472	18.93067043	675.8441692	11.43248202	279.2262001	3.802304638	1.877855708	2.831893915	4.718579155	0	1.8754364
TCGA-G6-A8L7	2133	0	3.1047001	23.62414507	12.67538261	1.611744232	14.77629307	1732.788771	0.08566983	357.5735255	1.533315596	0.101192171	1.586268245	0.113227458	0.057572531	1.622503155
TCGA-CZ-5468	59	1	33.72620526	12.86221933	17.14878158	1.213220188	18.636933	2638.665562	1.204593554	94.38943849	0.027403194	6.970356728	6.927911473	51.92335097	0.022205195	2.382449816
TCGA-DV-A4W0	2008	0	6.481401401	20.4603237	4.302544977	1.098354721	8.629183251	712.2925617	2.163898037	107.6229775	2.154269626	0.017205496	2.167670437	0.018861391	0.010572504	16.11380793
TCGA-B8-A54D	830	0	1.388702359	24.62143243	0.058938054	3.972722485	5.27107078	800.586847	3.862480883	342.7780986	0.047203541	0.064493835	5.138653434	1.387906814	0.037907471	2.680001458
TCGA-BP-5190	1011	0	3.242572777	26.82003986	2.15994918	60.0801815	5.386305799	561.9661148	0.01427847	109.4133707	0.012369884	1.094343194	2.159923828	2.168549752	0.010093696	2.168572229
TCGA-BP-5181	1495	0	10.0366297	108.4018761	0.081914239	15.72859354	1.55305053	366.9853075	0.076522537	35.55713633	0.064944303	0.090073889	4.246509574	1.55030166	0.051746119	0.100599607
TCGA-CJ-4902	1520	0	10.39663333	26.78020875	5.359194547	135.6026368	38.22137391	1270.634612	1.308830113	363.3372883	0	2.253607781	1.292679615	0	0	3.676245956
TCGA-CJ-4886	1952	0	0.997662205	56.89984688	0	348.3831836	19.96461638	306.4557922	0.997771109	283.496703	3.993516539	7.986199811	0	0	0	3.99240083
TCGA-B8-4143	709	1	130.2500154	11.32006066	52.44890375	3.258560982	22.21513098	1631.804069	0.579477298	1684.034494	0.591964669	3.982042581	6.842990183	0	0	25.87471845
TCGA-BP-4158	3377	0	8.808069761	43.75057792	0.66461389	157.7633604	8.071779847	1326.050409	4.487658153	162.1411195	1.443838755	0	0.664639641	1.394769947	2.273005205	5.867720598
TCGA-B0-5115	797	0	2.892023775	13.21269342	1.09947771	87.78974943	13.87957637	866.8676086	4.298736185	276.9446461	1.137616271	0	3.613840554	0.481486985	3.911757152	0
TCGA-B0-4841	204	1	2.972918668	12.86523613	2.711430241	15.40602636	10.28559664	437.0192908	0.225888647	77.44215445	0.183273553	0.28133861	23.17439083	0.328955976	0.139166965	172.8038115
TCGA-BP-4790	1111	1	5.908704075	51.25623797	0	54.20341823	26.61481473	349.886018	0	634.7343251	0	10.84901541	8.879846007	3.93822108	0	21.6934849
TCGA-CJ-4641	1661	1	4.20401694	8.46076347	1.665547166	16.97242114	33.27081004	685.2615465	0.810983935	890.5343218	1.686550767	5.960751222	5.126354474	0	0	8.497562895
TCGA-EU-5904	551	0	0.066077339	134.4299826	3.761634938	639.432203	6.329492115	758.6863857	1.308535766	118.8252609	3.684345046	1.323771521	2.543073156	3.822823979	0.032755675	5.062930389
TCGA-6D-AA2E	362	0	0.080934247	437.2943995	2.663338046	229.9262368	5.328911762	3356.322828	1.376998662	126.8599551	0.049188228	0.067318143	0.06145683	5.301643895	0.03946623	4.008570784
TCGA-CJ-4894	841	1	0	17.12731906	0.633373041	4.926248612	16.46216457	429.3000969	1.365819782	493.1854581	0	0.628918638	0	0.626396798	0	3.49685728
TCGA-B0-5400	1132	0	4.756237985	11.79589946	10.41381302	4.751532771	11.77646372	2013.129101	1.216074709	529.4268599	4.614788213	1.225916572	0.035679108	22.17587273	0.023393103	1.230115488
TCGA-BP-4781	2080	0	11.72236732	15.61052608	7.629600205	11.74654302	7.850331426	320.9702513	0.055329312	45.38980346	1.340261439	18.98564795	2.63612814	5.247638936	0.037968891	12.89809408
TCGA-B0-4694	106	1	2.341573874	46.94434994	1.185180491	87.12382495	14.91501434	536.279694	2.31221978	767.6407478	1.172056523	3.465825354	0.030066744	9.176189982	0.019804621	5.76236809
TCGA-DV-A4VZ	365	0	0	20.77488636	83.25409117	0.986272519	10.88081524	7436.336055	0.986639444	76.17932626	0.987241669	0	2.96676987	0.985969197	0.988131806	70.29297987
TCGA-B0-5690	2408	0	7.595408777	6.350523519	1.318285713	22.63151984	34.9277635	361.9691066	1.311392116	197.9277558	4.877972959	0.055764348	4.983840803	2.585089072	0.033039315	3.830742359
TCGA-BP-4962	1785	0	2.388493516	12.8766516	1.210356297	4.716572486	14.01607411	290.3501678	1.206161199	100.3223627	2.331843647	0.037101453	8.0738591	0.040869962	0.022367734	1.219421491
TCGA-B8-4154	255	0	3.126295542	14.53922028	0.007933672	1020.961396	4.163820526	829.1312789	0.007489826	78.87964739	2.077075522	0.008587606	0.007930389	0.009394342	0.005321621	0.009400847
TCGA-CJ-4868	646	1	128.948149	20.23255901	23.18979797	6.389770234	18.91614187	1983.025218	1.321772014	311.4705953	0.042328812	3.826341172	8.667286359	1.344953084	0.034067322	3.858808811
TCGA-A3-A8OU	0	0	4.375617317	29.13917149	0.849868763	130.7139222	11.45736447	600.6419171	7.136776135	466.3972654	4.469207201	0.847400978	1.738303634	0	0	10.60103543
TCGA-AK-3443	1423	0	0.0078832	5.158270805	1.037761314	282.0850074	0.007792006	205.9204132	0.005879489	10.30487343	5.130284832	1.038533388	0.006223797	16.46200902	1.032816812	3.097929842
TCGA-B8-5553	435	0	26.84090685	18.4936146	2.887638568	52.48288137	7.200119145	376.3988897	0.076205659	128.870595	2.796313935	0.089690093	0.081531031	0.100076017	0.051543012	2.958495342
TCGA-BP-4173	1893	0	8.963789139	4.855501262	0	58.97676317	9.792722172	1620.357181	4.962837784	1772.336925	1.61861925	3.241808238	4.938103926	2.400719716	0.792276135	4.04737413
TCGA-BP-5001	1177	0	31.96960375	39.30632687	0	386.7705936	6.691131831	424.4196791	7.709425621	318.0399784	1.659532549	6.279415766	2.185840201	33.10136082	17.09978646	6.168171403
TCGA-A3-3374	1314	0	8.01648486	13.28989493	0.063820408	1650.540411	2.747441512	408.998573	3.93496917	51.55800441	1.368253167	5.292603966	0.063790214	4.048436717	1.335979911	5.353750043
TCGA-CZ-5985	1629	0	3.400094654	11.23404704	1.151919307	4.516036306	4.518596968	1007.501497	0.023316718	371.6746778	2.240873891	0.026895877	0.024747888	0.029554135	0.016373223	0.02957567
TCGA-B0-5121	554	0	0.926658733	6.59100971	3.775149861	21.70105388	8.483665062	661.0724595	0.929757196	130.3079056	1.884591108	0.927361304	6.628986163	0	0	3.761001123
TCGA-A3-3358	1307	0	2.410784713	6.850195413	1.165846968	175.1490625	4.952025597	909.411542	4.505188382	404.8553121	3.933924408	5.051964278	2.471675214	2.417382162	1.246446907	1.146924942
TCGA-B0-4706	65	1	7.527053839	6.926354997	1.060219349	5.171470804	6.35023336	1009.72442	2.299109959	231.5315773	0.48502656	2.848940327	13.54777058	2.813637608	5.170065769	5.20105952
TCGA-BP-4759	2372	0	6.806036044	17.49190152	5.307887623	64.36618302	13.44454354	1230.128637	1.415131907	56.34550052	2.658584622	0.074006917	4.022220792	1.447729787	0.043126751	12.0186136
TCGA-A3-A8OV	340	0	8.404679136	63.93946755	0.010216594	52.44985035	2.113950612	1272.009041	2.105310846	80.76443811	0.008366218	0.011064102	0.010212342	0.012110792	0.006839607	3.161181084
TCGA-BP-4769	1876	0	45.17269387	16.83441286	1.065451026	23.14671365	23.12193967	823.1512543	0.010154729	79.91564115	2.104569008	9.443206728	3.15959798	1.067833874	0.007200671	14.70509536
TCGA-BP-4770	329	1	396.2137018	1.37252339	0.05681678	16.76951505	408.0072492	632.1814178	0.053264093	1406.170958	1.327278059	6.397589813	10.02946331	24.11646199	0.036604878	2.654402398
TCGA-CJ-4874	2283	0	23.82506063	39.21085389	0.079201962	355.7347084	1.53333122	349.13257	0.074016744	80.03946429	0.062868313	1.517681169	2.860810001	0.097057856	0.050137648	0.097140244
TCGA-AK-3453	1397	0	4.058713921	3.045160892	0.002851913	21.28827542	5.072027346	1388.482443	4.052724181	311.1454532	2.02769298	4.056022454	4.05413149	1.017850472	6.063026551	88.09630342
TCGA-BP-4325	2964	0	8.915622826	5.030473113	0.539164756	117.2714418	3.098777957	569.233404	6.634667454	357.7809349	0	5.80242993	5.207975493	9.000320277	1.976832115	1.814401606
TCGA-CZ-4866	1768	0	0.443191859	24.06671948	0	1.596028957	2.724161246	503.3965809	2.842977316	133.1984874	3.561844243	0	2.210742378	58.38065267	0	7.405538184
TCGA-CJ-4871	2423	0	4.167956969	16.28388943	0.069426066	103.9468028	29.55748596	344.0741331	0.064969583	52.73207358	5.192075362	1.450551933	0.069392811	0.084676249	0.044284983	2.807829357
TCGA-B0-4816	1371	1	28.7185257	4.329699226	1.82393578	9.431782626	12.0282951	1256.364458	4.522794804	153.4070335	0	0.524280968	2.48223376	0	1.251902846	5.002012905
TCGA-BP-5176	1590	1	1.268115042	44.45564844	1.256344728	388.2480233	7.277373127	138.364356	0.038852524	138.3612489	1.237261573	0.045082318	2.44209938	1.267924157	0.026976251	1.267947603
TCGA-CZ-4856	18	0	35.94018735	20.45048798	0.040915884	44.48304277	12.04462306	176.5176995	0.038444064	70.89132261	0.033035921	1.259977342	3.613721583	1.264987224	0.026700492	1.2650103
TCGA-B0-4718	616	0	7.343152429	2.7362706	5.540894263	11.02652879	16.57399305	526.8789417	9.288999134	211.8409874	0	6.452555294	19.53109014	3.66087017	4.676655868	24.01802737
TCGA-BP-4342	2256	1	53.7656312	6.990130004	3.835592006	3.707931324	46.09246524	513.1157322	9.254410657	557.8330849	0	2.072534097	3.25533388	14.41102633	1.053379063	12.14679638
TCGA-A3-3317	1491	0	0.557249248	21.12906944	1.909014454	3.868256713	34.6318877	579.0176242	1.925004605	206.6207175	1.267248122	1.889668908	0.562505005	1.212162183	0	11.95595654
TCGA-BP-4165	3037	0	2.7871333	24.33644986	0.918393022	435.5066667	3.723643247	622.7151098	1.860736936	244.3915104	2.815378341	0.91693443	1.858016357	0.915939869	1.878068106	10.30025242
TCGA-BP-5183	1291	0	25.25333593	15.94414862	2.496089902	35.28676115	6.681810274	300.3758364	11.15162106	201.0790187	0	2.483650028	1.643405066	1.63023074	0.817867146	1.63020278
TCGA-CZ-5465	1377	0	0.635797007	8.576419448	0	21.58300815	2.794042344	517.4521675	1.379519735	608.6424756	0.656551293	2.090634822	0.641184627	0.634231144	0	2.075714439
TCGA-AK-3436	2044	0	0.140677042	23.16990252	4.58961693	0.150230892	13.92725079	1800.58862	0.096560989	60.17620588	0.081429378	3.189284611	11.73705815	3.239779481	0.064419121	1.710259971
TCGA-BP-4346	1493	1	6.287966546	15.9249623	0.534387923	131.3660392	10.81309797	944.3363822	3.19663294	1330.107701	1.898005779	1.817759686	3.834481668	3.091131159	2.678216321	7.641036121
TCGA-CJ-5679	679	1	9.963012293	32.61735475	3.32141691	145.1279318	16.35623047	1631.102154	1.752922732	54.01168456	1.69834665	0.132511545	0.119489937	107.8600924	0.073414765	1.830718347
TCGA-BP-4977	454	0	2.630577572	23.85826764	0	10.14961961	9.247902595	1344.300911	12.62141667	244.5442982	2.358031993	0.768846691	4.740380879	0.763496579	0	9.36300651
TCGA-CZ-4862	1843	0	3.812267588	42.10794891	0	7.64043097	9.557151078	917.6280726	0	1047.798293	0.947911679	0.943650694	1.903803694	0.942946166	0	12.44408023
TCGA-B2-3923	362	0	7.721134467	119.9094313	0	109.2075842	4.821129781	154.6287295	0	102.4374623	0	2.891703938	0.957066997	4.823705771	0.962367706	11.60024214
TCGA-A3-3380	567	0	21.94877643	443.0727998	0	109.1062688	16.91558955	889.2058896	0.521154794	94.62151814	1.186875696	1.137995586	0.516683108	0.509347239	0.555816956	4.922207953
TCGA-B0-5100	1913	1	69.23453651	0	1.824769985	0.898657358	17.50685539	466.3341567	0	48.819268	1.836753287	2.745948795	0.899359995	0	0.911245093	13.84022738
TCGA-DV-5566	1398	0	22.67892458	10.74809962	0.098948345	65.14677588	1.679242508	158.8553897	3.049559973	47.02870807	0.077873555	0.109197552	1.634239398	1.674913677	0.06170033	1.675015642
TCGA-BP-4985	952	1	0.033679471	16.93543584	16.66435339	2.292160157	51.68017665	587.05295	4.487216614	122.8587571	3.355110617	131.9849648	1.161086463	15.73405805	2.232510646	35.83973187
TCGA-CZ-5455	561	1	1.459674274	12.99290469	0	9.144320394	7.615644125	758.5787195	1.484296678	212.0631559	0.71464222	0	1.476430841	0	0	0.694467264
TCGA-A3-3320	1508	0	16.91245166	33.30821584	1.795660601	242.0944589	6.164295329	410.3638862	5.800179796	268.3192176	1.189327708	3.059376916	0.518075042	1.132899229	4.045134006	6.846704942
TCGA-B2-4102	202	0	1.973456549	23.50721681	2.01016076	60.88365835	4.745827094	1092.951581	2.74558078	277.8337172	0	0	0.602317863	0.595152259	0	3.369444048
TCGA-BP-5004	1126	0	1.117358267	76.73704162	3.708524543	214.9794908	28.69324059	734.2020611	0	401.252683	0	1.751040655	0.508389807	0.50105725	0.547792481	7.394821248
TCGA-CJ-4900	1714	1	34.58280207	13.05698486	3.733272152	13.05463594	6.517759653	1204.100407	2.797013291	1501.246333	0.920249293	1.849311086	1.852836533	4.65285776	0.925545741	6.525928156
TCGA-B8-A54E	909	0	0.081554724	27.52778214	1.388703067	187.1932506	2.72413554	227.8924547	0.05802245	133.636202	0.049539444	0.067818913	1.388641223	45.07738462	0.039741791	1.408784292
TCGA-BP-4352	344	1	165.1192692	14.22845869	77.42729869	4.30174653	13.30133324	1203.728517	52.12055053	126.2836788	0	7.001825058	17.40762344	7.360054412	3.224829633	38.66971578
TCGA-AK-3427	2566	0	10.8383831	0.141222262	0.101806611	2270.361493	9.305488353	191.1062786	4.50384546	6.271028511	5.742788596	3.166554809	1.653607275	0.126135612	0.063346241	4.721395438
TCGA-BP-5192	714	0	2.262613727	128.7739693	0.023272312	365.8097631	2.262659194	554.9800663	3.337650219	54.53520405	0.01894237	0.025273285	13.19849875	2.260800548	0.015409424	1.148368311
TCGA-BP-5196	1018	0	3.369823598	1.14543074	9.905690191	3.365816383	18.8788965	661.8261754	3.332552219	1456.694033	2.222982995	16.52879443	1.14047696	0.027338885	1.120812004	11.10023842
TCGA-B8-4151	280	0	1.6504933	37.22514252	3.041723082	22.52741255	1.651031237	545.4410322	0.088758857	40.40315075	0.075035142	0.10496398	7.25577228	0.117556056	1.50035265	3.130828224
TCGA-B0-4844	313	1	22.19931131	16.67685269	0.022792747	1.142182768	7.801231813	1163.026284	3.330652301	182.038592	2.221714057	0.024749951	4.435448103	38.63097718	0.015097933	15.50422745
TCGA-B0-5703	1203	0	0.138314099	13.91976104	1.655417165	123.924834	10.82576051	261.5977092	0.095072137	133.18568	1.593988921	1.678165373	1.655292208	3.218805784	0.063488878	3.219122217
TCGA-CJ-4644	336	1	1.764643332	20.61101356	0.110234905	222.068401	0.147922618	64.79922285	0.102577232	22.25231196	0.086339104	0.121943337	0.110177429	0.137139663	0.068160003	4.8757082
TCGA-CJ-4891	819	1	7.225406313	10.85326409	27.5586761	2.692350114	7.227457271	1503.897414	7.314889127	336.4922442	1.805825246	22.85594795	6.376435505	0.877084747	0.894402115	5.419621711
TCGA-BP-4784	1854	0	18.74218948	10.21144259	1.545898683	14.53150994	4.46144919	507.6188968	0.080098425	53.35341852	9.378487095	1.563422007	5.670498684	3.0112438	0.054032203	33.82994537
TCGA-B0-4691	139	1	17.64955066	9.915572625	9.396748085	10.68363335	23.09215706	1390.103134	10.26659011	188.2871156	1.506219568	3.804534526	2.259787174	6.877957909	4.007754039	8.432515697
TCGA-CJ-4918	93	1	161.1864534	7.252084426	1.043794317	5.182488332	34.11388738	393.0361075	2.074306626	262.7153094	3.097729851	2.078028041	1.043789115	2.079819711	0.004843573	1.045349316
TCGA-B2-3924	371	0	0.167892085	136.6941348	3.350732543	144.8104619	18.11799249	590.578353	4.810868216	360.2827461	0.095140809	0.13538652	3.350391209	0.152758704	0.074828812	30.41763149
TCGA-B0-5696	1727	0	4.404360849	41.11723416	1.523943135	106.5678708	12.85486077	170.5045402	0.077057547	37.05764561	0.065387122	0.090722088	1.523851394	0.101253016	0.052088846	1.554553254
TCGA-BP-5184	1133	0	1.498297943	23.45567235	0.07442186	317.5895202	8.362218473	320.6643655	0.069596009	147.3301264	1.430507875	0.081705342	0.074385823	0.090989159	0.04728677	2.869459797
TCGA-A3-3319	1130	0	5.337993458	6.109701122	22.31415017	3.02479167	6.116670799	2687.855329	2.288951046	233.6350206	0	10.15956721	2.276193875	48.58802156	0	3.023205263
TCGA-B0-5692	1487	0	2.914697535	22.32090846	1.488161271	29.33677388	2.914032518	432.4621276	0.072072776	118.3061503	0.061255521	0.084692758	2.837210218	0.094384812	0.048886093	0.094464484
TCGA-B8-5162	22	0	3.402723095	6.604066761	6.241607982	14.59606013	22.32270587	754.479156	0.106178195	966.5551165	4.540321889	0.126396749	1.738007338	0.142302699	0.070385339	6.510397665
TCGA-AK-3461	853	0	14.44252257	21.67446713	3.609714191	60.53160032	10.82448678	860.5469	4.535930456	144.5971633	0.883298458	2.688174198	18.28669663	5.400384379	1.814312948	24.49257264
TCGA-BP-4960	2172	0	10.32219893	8.713247462	2.356588283	12.70555834	29.61413736	1650.630225	1.552278364	452.7483966	0.752319262	1.536374267	13.04058741	8.766230979	7.563057043	3.933074747
TCGA-CJ-5677	782	1	143.9409392	5.512161179	0.139558948	0.20908193	32.90192618	323.9140244	1.88654246	44.00655438	0.107971005	0.155337337	1.914691569	3.717465381	0.084465592	1.987186838
TCGA-A3-3365	873	0	2.487541869	29.62911457	5.96461411	52.45518147	30.54656209	757.971235	6.860283274	55.84070506	1.67710843	0.799654039	1.655642117	0.797702649	0.824214874	3.340074076
TCGA-AK-3451	1481	0	0.248479973	12.10536711	0.1738724	8.186914828	0.243854561	277.5365689	0.16041522	0.271232578	3.702409852	0.194924861	3.962093883	0.223157974	0.102731935	0.223396785
TCGA-G6-A5PC	242	1	5.137145993	5.142862347	0.121169688	10.05418281	1.850121165	765.6252759	3.293463811	55.96855167	0.094465878	0.134348709	1.786300099	0.151549316	0.074319121	5.078698525
TCGA-B0-5402	449	0	1.577224033	8.946563774	1.592046726	8.12947437	3.212908867	729.7470178	0.769564965	131.8025634	0	1.583970861	0.766554315	0	0.791173913	5.691284809
TCGA-B2-5639	417	0	7.372124786	9.707096068	0.224889629	76.83286882	5.062858584	602.4472198	0.206110871	58.38005314	2.3381466	0.254804603	0.224746435	2.715952849	0.128435604	2.716533122
TCGA-B0-4843	320	1	5.02356639	10.04556033	1.005637995	2.01014995	73.31253583	502.2042122	4.017238079	1874.211859	0.000767185	13.05395162	8.032933607	133.54421	0.000629456	16.06902646
TCGA-CZ-5988	693	0	0.254483636	6.317381407	0.177578316	8.292367927	39.13190502	877.7252411	2.145955682	111.8099083	2.048474061	4.125022638	5.786168469	0.228330727	0.104655561	0.228577125
TCGA-CJ-4643	1793	0	0.553929874	31.66455229	1.225052818	7.805995918	7.818035296	411.7549317	1.916565425	199.2223941	1.959772448	1.213922098	4.642779066	0.55187256	0	5.863435134
TCGA-B0-4700	1980	1	23.83903719	4.836145813	3.588978194	11.98699029	65.22940186	1085.90845	8.196645813	837.8893392	1.225252426	31.60570777	3.5888581	8.364786127	0.025668231	2.446047409
TCGA-AK-3429	2017	0	0.251596444	10.22033121	3.985859585	32.01405238	6.246376534	178.4267244	0.162151147	101.2622954	2.037648597	0.197163538	0.175695265	0.225844346	0.103732942	0.226087086
TCGA-CW-6087	41	1	12.45248337	1.315619299	0.048529263	3.793123912	16.13344947	501.9475244	0.045548176	1779.022495	1.278955008	1.310111076	0.048507084	13.58764965	0.031473961	7.471992238
TCGA-BP-4999	1266	0	8.216344632	30.05804112	2.133719304	94.6164805	7.105453895	628.5044302	2.748560867	122.4387483	1.023562545	0	0.98488384	1.52157438	0	4.898162074
TCGA-BP-4331	2454	1	16.05692644	6.597382618	0	27.41097805	9.988070655	1347.796897	1.261242064	450.5629662	0.590956934	1.919508758	0	0.566906032	0.611067962	1.23296032
TCGA-B0-5080	342	1	19.63372789	3.75616651	3.689883044	27.04857791	80.36558333	247.676736	2.47896171	870.1375177	2.447233196	2.508532124	1.285277654	3.743925188	0.029832553	8.602268689
TCGA-BP-4776	411	0	2.664637799	32.1017152	2.614631283	283.5626836	3.948052928	586.6601348	1.349239913	220.8601551	2.556540112	1.367080795	5.102158338	0.06920517	0.036767261	1.37509916
TCGA-B4-5834	38	0	3.421859177	316.6564436	1.1601258	671.9264773	7.919027845	1104.543114	2.270275766	34.94879257	1.148980172	0.028333551	0.026063382	0.031144818	0.017224699	2.292915672
TCGA-B8-5551	15	0	48.02076615	0.164374758	6.300408895	0.171740845	19.38440227	684.9551902	4.734707204	1422.107092	1.68347828	4.898531494	1.757966472	0.146124553	0.072019223	0.146261248
