# Supplementary material for: Comprehensive analysis of lncRNA biomarkers in kidney renal clear cell carcinoma by lncRNA-mediated ceRNA network
Source: PLoS One. 2021 Jun 8;16(6):e0252452. doi: 10.1371/journal.pone.0252452 (PMC8186793; doi:10.1371/journal.pone.0252452)
Supplement: S1 File — (ZIP) [file pone.0252452.s001.zip › original material/new coxResult.txt]

	coef	exp(coef)	se(coef)	z	p
WT1-AS	0.08275	1.08628	0.03851	2.149	0.03164
COL18A1-AS1	-0.18301	0.83276	0.05843	-3.132	0.001736
TCL6	-0.10542	0.89995	0.03475	-3.034	0.002416
AC009093.1	0.10326	1.10878	0.06151	1.679	0.093195
LINC00443	-0.32305	0.72394	0.08576	-3.767	0.000165
HOTTIP	0.09631	1.1011	0.05117	1.882	0.059799
TRIM36-IT1	0.11648	1.12353	0.07629	1.527	0.126802
AC110619.1	0.10132	1.10663	0.05841	1.735	0.082796
										Likelihood ratio test=95.3 on 8 df, p=< 2.2e-16
										n= 530, number of events= 166
