# Supplementary material for: Comprehensive analysis of lncRNA biomarkers in kidney renal clear cell carcinoma by lncRNA-mediated ceRNA network
Source: PLoS One. 2021 Jun 8;16(6):e0252452. doi: 10.1371/journal.pone.0252452 (PMC8186793; doi:10.1371/journal.pone.0252452)
Supplement: S1 File — (ZIP) [file pone.0252452.s001.zip › original material/second_lncRNA_miRNA.xls]

## Sheet: Sheet1
lncRNA	miRNA
WT1-AS	hsa-mir-141
WT1-AS	hsa-mir-155
WT1-AS	hsa-mir-216b
COL18A1-AS1	hsa-mir-210
TCL6	hsa-mir-210
TCL6	hsa-mir-216b
TCL6	hsa-mir-122
AC009093.1	hsa-mir-155
AC009093.1	hsa-mir-122
LINC00443	hsa-mir-141
