# Supplementary material for: Comprehensive analysis of lncRNA biomarkers in kidney renal clear cell carcinoma by lncRNA-mediated ceRNA network
Source: PLoS One. 2021 Jun 8;16(6):e0252452. doi: 10.1371/journal.pone.0252452 (PMC8186793; doi:10.1371/journal.pone.0252452)
Supplement: S1 File — (ZIP) [file pone.0252452.s001.zip › original material/second_miRNA_mRNA.xls]

## Sheet: Sheet1
miRNA	mRNA
hsa-mir-155	ZIC3
hsa-mir-155	CD36
hsa-mir-155	TYRP1
hsa-mir-155	ERMP1
hsa-mir-122	GALNT3
hsa-mir-155	ZNF98
hsa-mir-155	GPM6B
hsa-mir-155	ITK
hsa-mir-155	SPI1
hsa-mir-141	PRELID2
hsa-mir-216b	COL4A4
hsa-mir-155	PCDH9
