# Supplementary material for: Comprehensive analysis of lncRNA biomarkers in kidney renal clear cell carcinoma by lncRNA-mediated ceRNA network
Source: PLoS One. 2021 Jun 8;16(6):e0252452. doi: 10.1371/journal.pone.0252452 (PMC8186793; doi:10.1371/journal.pone.0252452)
Supplement: S2 File — (ZIP) [file pone.0252452.s002.zip]

Archive with 29 entries (27 files):
- ╘┤┤·┬δ/
- ╘┤┤·┬δ/GOplot.R
- ╘┤┤·┬δ/ROC.R
- ╘┤┤·┬δ/Script/
- ╘┤┤·┬δ/Script/Convert_ID.pl
- ╘┤┤·┬δ/Script/get_gene.pl
- ╘┤┤·┬δ/Script/get_lncRNAsymbol.pl
- ╘┤┤·┬δ/Script/get_mRNAsymbol.pl
- ╘┤┤·┬δ/Script/get_miRNA.pl
- ╘┤┤·┬δ/Script/merge_files.pl
- ╘┤┤·┬δ/Survival.R
- ╘┤┤·┬δ/getMirnaTarget.pl
- ╘┤┤·┬δ/ggalluvial.R
- ╘┤┤·┬δ/lncRNA_edgeR.R
- ╘┤┤·┬δ/lncRNA_miRNA.pl
- ╘┤┤·┬δ/lncRNA_mircode.pl
- ╘┤┤·┬δ/mRNA_edgeR.R
- ╘┤┤·┬δ/merge.R
- ╘┤┤·┬δ/mergeCinicalExp.pl
- ╘┤┤·┬δ/miRNA_edgeR.R
- ╘┤┤·┬δ/miRNA_mRNA.pl
- ╘┤┤·┬δ/miRNA_modify.pl
- ╘┤┤·┬δ/multivariateCox.R
- ╘┤┤·┬δ/pheatmap.R
- ╘┤┤·┬δ/prepareHeatmap.pl
- ╘┤┤·┬δ/selectGene.pl
- ╘┤┤·┬δ/survival_time.pl
- ╘┤┤·┬δ/univariateCox.R
- ╘┤┤·┬δ/venny.R
