# Supplementary material for: Comprehensive analysis of lncRNA biomarkers in kidney renal clear cell carcinoma by lncRNA-mediated ceRNA network
Source: PLoS One. 2021 Jun 8;16(6):e0252452. doi: 10.1371/journal.pone.0252452 (PMC8186793; doi:10.1371/journal.pone.0252452)
Supplement: S2 File — (ZIP) [file pone.0252452.s002.zip › ╘┤┤·┬δ/GOplot.R]

install.packages('GOplot')

setwd("C:\\Users\\62739\\Desktop\\lncrna\\data\\kirc\\11zaipaoyibiancerna\\enrcih")
library(GOplot)
david=read.table("david.txt",header=T,sep="\t",check.names=F,stringsAsFactors = F)
genelist=read.table("gene.txt",header=T,sep="\t",check.names=F,stringsAsFactors = F)
circ <- circle_dat(david, genelist)

pdf("GO1.pdf")
GOBar(circ)
dev.off()

pdf("GO2.pdf")
GOBar(circ, display = 'multiple')
dev.off()

pdf("GO3.pdf")
GOBar(circ, display = 'multiple', title = 'Z-score coloured barplot', zsc.col = c('yellow', 'black', 'cyan'))
dev.off()

pdf("GO4.pdf",15,8)
GOBubble(circ,labels = 1)
dev.off()

pdf("GO5.pdf",10,8)
GOCircle(circ, nsub = 6)
dev.off()


chord <- chord_dat(circ,genelist,david$Term)
pdf("GO6.pdf",15,10)
GOChord(chord, space = 0.02, gene.order = 'logFC',gene.space = 0.25, gene.size = 3)
dev.off()

pdf("GO7.pdf",12,8)
GOCluster(circ, david$Term, clust.by = 'logFC', term.width = 2)
dev.off()
