# Supplementary material for: Comprehensive analysis of lncRNA biomarkers in kidney renal clear cell carcinoma by lncRNA-mediated ceRNA network
Source: PLoS One. 2021 Jun 8;16(6):e0252452. doi: 10.1371/journal.pone.0252452 (PMC8186793; doi:10.1371/journal.pone.0252452)
Supplement: S2 File — (ZIP) [file pone.0252452.s002.zip › ╘┤┤·┬δ/ROC.R]

######Video source: https://shop119322454.taobao.com
#install.packages("survivalROC")

library(survivalROC)
setwd("C:\\Users\\62739\\Desktop\\lncrna\\data\\kirc\\11zaipaoyibiancerna\\survival\\06")
rt=read.table("risk.txt",header=T,sep="\t",check.names=F,row.names=1)
pdf(file="ROC.pdf")
par(oma=c(0.5,1,0,1),font.lab=1.5,font.axis=1.5)
roc=survivalROC(Stime=rt$futime, status=rt$fustat, marker = rt$riskScore, 
      predict.time =3, method="KM")
plot(roc$FP, roc$TP, type="l", xlim=c(0,1), ylim=c(0,1),col='red', 
  xlab="False positive rate", ylab="True positive rate",
  main=paste("ROC curve (", "AUC = ",round(roc$AUC,3),")"),
  lwd = 2, cex.main=1.3, cex.lab=1.2, cex.axis=1.2, font=1.2)
abline(0,1)
dev.off()

######Video source: https://shop119322454.taobao.com
