# Supplementary material for: Comprehensive analysis of lncRNA biomarkers in kidney renal clear cell carcinoma by lncRNA-mediated ceRNA network
Source: PLoS One. 2021 Jun 8;16(6):e0252452. doi: 10.1371/journal.pone.0252452 (PMC8186793; doi:10.1371/journal.pone.0252452)
Supplement: S2 File — (ZIP) [file pone.0252452.s002.zip › ╘┤┤·┬δ/Script/get_lncRNAsymbol.pl]

open INPUT,"<gene_symbol.txt"||die"can not open";
open OUTPUT,">lncRNA_symbol.txt";
while(<INPUT>){
	chomp;
	if($.==1)
	  {
		    print OUTPUT "$_\n";
	  }
	if($_=~m/sense_overlapping|lincRNA|3prime_overlapping_ncrna|processed_transcript|antisense|sense_intronic/i)
    {
        print OUTPUT "$_\n";
    }
}	
close(INPUT);
close(OUTPUT);
