# Supplementary material for: Comprehensive analysis of lncRNA biomarkers in kidney renal clear cell carcinoma by lncRNA-mediated ceRNA network
Source: PLoS One. 2021 Jun 8;16(6):e0252452. doi: 10.1371/journal.pone.0252452 (PMC8186793; doi:10.1371/journal.pone.0252452)
Supplement: S2 File — (ZIP) [file pone.0252452.s002.zip › ╘┤┤·┬δ/Survival.R]

#install.packages('survival')
#source("https://bioconductor.org/biocLite.R")
#biocLite("qvalue")

setwd("C:\\Users\\62739\\Desktop\\lncrna\\data\\kirc\\07survival\\02lncrna_survival\\survival")
outTab=data.frame()

picDir="picture"
dir.create(picDir)

library(survival)
library(qvalue)
rt=read.table("tumor.time.txt",header=T,sep="\t",row.names=1,check.names=F)
rt[,"futime"]=rt[,"futime"]/365

for(i in colnames(rt[,3:ncol(rt)])){
 cox <- coxph(Surv(futime, fustat) ~ rt[,i], data = rt)
 coxSummary = summary(cox)
 coxP=coxSummary$coefficients[,"Pr(>|z|)"]
 
 med=median(rt[,i])
 if(med!=0){
   a=rt[,i]>med
   rt1=rt[a,]
   b=setdiff(rownames(rt),rownames(rt1))
   rt2=rt[b,]
   n1=nrow(rt1)
   n2=nrow(rt2)
   surTab1=summary(survfit(Surv(futime, fustat) ~ 1, data = rt1))
   surTab2=summary(survfit(Surv(futime, fustat) ~ 1, data = rt2))
   medianTab1=surTab1$table
   medianTab2=surTab2$table
   diff=survdiff(Surv(futime, fustat) ~a,data = rt)
   fit <- survfit(Surv(futime, fustat) ~ a, data = rt)
   pValue=1-pchisq(diff$chisq,df=1)
   outTab=rbind(outTab,cbind(gene=i,coxSummary$coefficients,coxSummary$conf.int,KM=pValue,
   H_med=medianTab1["median"],H_0.95LCL=medianTab1["0.95LCL"],H_0.95UCL=medianTab1["0.95UCL"],
   L_med=medianTab2["median"],L_0.95LCL=medianTab2["0.95LCL"],L_0.95UCL=medianTab2["0.95UCL"]))
   pval=0
   if(pValue<0.05){
     pval=signif(pValue,4)
     pval=format(pval, scientific = TRUE)
     }else{
     pval=round(pValue,3)
     }
   if(pValue<0.05){
   geneName=unlist(strsplit(i,"\\|",))[1]
   tiffFile=paste(geneName,".survival.tiff",sep="")
   outTiff=paste(picDir,tiffFile,sep="\\")
   tiff(file=outTiff,width = 15,height = 15,units ="cm",compression="lzw",bg="white",res=600)
   plot(fit, col=c("blue","red"), xlab="Time (years)", ylab="Overall survival",
        main=paste(geneName,"(p=",pval, ")", sep=""),mark.time=T,ylim=c(0,1.1),
        lwd = 2, cex.main=1.3, cex.lab=1.2, cex.axis=1.2, font=1.2)
   legend("topright", c(paste("Low expression"), 
          paste("High expression")), 
          col=c("blue","red"), bty="n", lwd = 2, cex=0.8)
   dev.off()
   }
 }
}
