# Supplementary material for: Comprehensive analysis of lncRNA biomarkers in kidney renal clear cell carcinoma by lncRNA-mediated ceRNA network
Source: PLoS One. 2021 Jun 8;16(6):e0252452. doi: 10.1371/journal.pone.0252452 (PMC8186793; doi:10.1371/journal.pone.0252452)
Supplement: S2 File — (ZIP) [file pone.0252452.s002.zip › ╘┤┤·┬δ/ggalluvial.R]

#install.packages("ggalluival")
#install.packages("reshape")

setwd("C:\\Users\\62739\\Desktop\\lncrna\\data\\kirc\\11zaipaoyibiancerna\\xinde\\07chongjitu")

#读取数据，两个靶向关系表
lncRNA_miRNA <- read.delim('lncRNA_miRNA.txt', sep = '\t', stringsAsFactors = FALSE)
miRNA_mRNA <- read.delim('miRNA_mRNA.txt', sep = '\t', stringsAsFactors = FALSE)
#整合靶向关系
ceRNA <- merge(lncRNA_miRNA, miRNA_mRNA, by = 'miRNA')
ceRNA$link <- 1
ceRNA <- reshape::melt(ceRNA, id = 'link')
variable <- summary(ceRNA$variable)
ceRNA$flow <- rep(1:variable[1], length(variable))
head(ceRNA)  #查看整理后的数据结构
#预指定颜色，lncRNA、miRNA 和 mRNA 总计 36 种，需指定 36 种颜色
mycol <- c('#8DD3C7', '#FFFFB3', '#BEBADA', '#FB8072', '#80B1D3', '#FDB462',
    '#B3DE69', '#FCCDE5', '#BC80BD', '#CCEBC5', '#FFED6F', '#E41A1C', '#377EB8',
    '#4DAF4A', '#984EA3', '#FF7F00', '#FFFF33', '#A65628', '#F781BF', '#66C2A5', 
    '#6181BD', '#F34800', '#64A10E', '#FF00FF', '#c7475b', '#049a0b', '#BEAED4', 
    '#FDC086', '#FFFF99', '#386CB0', '#F0027F', '#4253ff', '#ff4308', '#D8D155',
    '#64495D', '#7CC767',"#223D6C","#D20A13","#FFD121","#088247","#11AA4D",
    "#58CDD9","#7A142C","#5D90BA","#029149","#431A3D","#91612D","#6E568C",
    "#E0367A","#D8D155","#64495D","#7CC767","#223D6C","#D20A13","#FFD121",
    "#088247","#11AA4D","#58CDD9","#7A142C","#5D90BA","#029149","#431A3D",
    "#91612D","#6E568C","#E0367A","#D8D155","#64495D","#7CC767","#223D6C",
    "#D20A13","#FFD121","#088247","#11AA4D","#58CDD9","#7A142C","#5D90BA",
     "#029149","#431A3D","#91612D","#223D6C","#D20A13","#FFD121","#088247",
    "#11AA4D","#58CDD9","#7A142C","#5D90BA","#029149","#431A3D","#91612D",
    "#6E568C","#E0367A","#D8D155","#64495D","#7CC767","#223D6C","#D20A13",
    "#FFD121","#088247","#11AA4D","#58CDD9","#7A142C","#5D90BA","#029149",
    "#431A3D","#91612D","#6E568C","#E0367A","#D8D155","#64495D","#7CC767")
#ggalluvial 的冲击图
library(ggalluvial)
p <- ggplot(ceRNA, aes(x = variable, y = link,
    stratum = value, alluvium = flow, fill = value)) +
geom_stratum(alpha = 0.5,width = 3/10) +  #冲击图中的堆叠柱形图
geom_flow(aes.flow = 'forward') +  #冲击图连线绘制
scale_fill_manual(values = mycol) +  #颜色赋值
geom_text(stat = 'stratum', infer.label = TRUE, size = 8) +  #添加 lncRNA、miRNA 和 mRNA 标签
scale_x_discrete(limits = c('lncRNA', 'miRNA', 'mRNA')) +  #定义 lncRNA、miRNA 和 mRNA 列的展示顺序
labs(x = '', y = '') +  #去除 x 轴和 y 轴标题
theme(legend.position = 'none', panel.background = element_blank(),
    line = element_blank(), axis.text.y = element_blank())  #去除背景和图例
tiff(file="heatmap.tiff",width = 100,height = 50,units ="cm",compression="lzw",bg="white",res=300)
p
dev.off()
