# Supplementary material for: Comprehensive analysis of lncRNA biomarkers in kidney renal clear cell carcinoma by lncRNA-mediated ceRNA network
Source: PLoS One. 2021 Jun 8;16(6):e0252452. doi: 10.1371/journal.pone.0252452 (PMC8186793; doi:10.1371/journal.pone.0252452)
Supplement: S2 File — (ZIP) [file pone.0252452.s002.zip › ╘┤┤·┬δ/merge.R]

setwd("C:\\Users\\62739\\Desktop\\lncrna\\data\\kirc\\09enrichment")
data1<-read.table("input.txt",header=T,sep="\t")
data2<-read.table("diff.txt",header=T,sep="\t")
data3<-merge(data1,data2,by="ID")
write.table(data3,"gene.txt",sep="\t",quote = F)
