# Supplementary material for: Comprehensive analysis of lncRNA biomarkers in kidney renal clear cell carcinoma by lncRNA-mediated ceRNA network
Source: PLoS One. 2021 Jun 8;16(6):e0252452. doi: 10.1371/journal.pone.0252452 (PMC8186793; doi:10.1371/journal.pone.0252452)
Supplement: S2 File — (ZIP) [file pone.0252452.s002.zip › ╘┤┤·┬δ/miRNA_edgeR.R]

######Video source: https://shop119322454.taobao.com
#source("http://bioconductor.org/biocLite.R")   #source("https://bioconductor.org/biocLite.R")
#biocLite("edgeR")
#install.packages("gplots")

foldChange=2
padj=0.01

setwd("C:\\Users\\62739\\Desktop\\lncrna\\data\\kirc\\03mirna")                    #ÉèÖÃ¹¤×÷Ä¿Â¼
library("edgeR")
rt=read.table("miRNAmatrix.txt",sep="\t",header=T,check.names=F)  #¸Ä³É×Ô¼ºµÄÎÄ¼þÃû
rt=as.matrix(rt)
rownames(rt)=rt[,1]
exp=rt[,2:ncol(rt)]
dimnames=list(rownames(exp),colnames(exp))
data=matrix(as.numeric(as.matrix(exp)),nrow=nrow(exp),dimnames=dimnames)
data=avereps(data)
data=data[rowMeans(data)>1,]

group=c(rep("normal",71),rep("tumor",545))                         #°´ÕÕ°©Ö¢ºÍÕý³£ÑùÆ·ÊýÄ¿ÐÞ¸Ä
design <- model.matrix(~group)
y <- DGEList(counts=data,group=group)
y <- calcNormFactors(y)
y <- estimateCommonDisp(y)
y <- estimateTagwiseDisp(y)
et <- exactTest(y,pair = c("normal","tumor"))
topTags(et)
ordered_tags <- topTags(et, n=100000)

allDiff=ordered_tags$table
allDiff=allDiff[is.na(allDiff$FDR)==FALSE,]
diff=allDiff
newData=y$pseudo.counts

write.table(diff,file="edgerOut.xls",sep="\t",quote=F)
diffSig = diff[(diff$FDR < padj & (diff$logFC>foldChange | diff$logFC<(-foldChange))),]
write.table(diffSig, file="diffSig.xls",sep="\t",quote=F)
diffUp = diff[(diff$FDR < padj & (diff$logFC>foldChange)),]
write.table(diffUp, file="up.xls",sep="\t",quote=F)
diffDown = diff[(diff$FDR < padj & (diff$logFC<(-foldChange))),]
write.table(diffDown, file="down.xls",sep="\t",quote=F)

normalizeExp=rbind(id=colnames(newData),newData)
write.table(normalizeExp,file="normalizeExp.txt",sep="\t",quote=F,col.names=F)   #Êä³öËùÓÐ»ùÒòÐ£ÕýºóµÄ±í´ïÖµ£¨normalizeExp.txt£©
diffExp=rbind(id=colnames(newData),newData[rownames(diffSig),])
write.table(diffExp,file="diffmRNAExp.txt",sep="\t",quote=F,col.names=F)         #Êä³ö²îÒì»ùÒòÐ£ÕýºóµÄ±í´ïÖµ£¨diffmRNAExp.txt£©

heatmapData <- newData[rownames(diffSig),]

#volcano
#pdf(file="vol.pdf")
allDiff <- allDiff[(allDiff$FDR > 0),] 
tiff(file="vol.tiff",width =12,height =12,units ="cm",compression="lzw",bg="white",res=400)
xMax=max(-log10(allDiff$FDR))+1
yMax=12
plot(-log10(allDiff$FDR), allDiff$logFC, xlab="-log10(FDR)",ylab="logFC",
     main="Volcano", xlim=c(0,xMax),ylim=c(-yMax,yMax),yaxs="i",pch=20, cex=0.4)
diffSub=allDiff[allDiff$FDR<padj & allDiff$logFC>foldChange,]
points(-log10(diffSub$FDR), diffSub$logFC, pch=20, col="red",cex=0.4)
diffSub=allDiff[allDiff$FDR<padj & allDiff$logFC<(-foldChange),]
points(-log10(diffSub$FDR), diffSub$logFC, pch=20, col="green",cex=0.4)
abline(h=0,lty=2,lwd=3)
dev.off()

#heatmap
hmExp=log10(heatmapData+0.001)
library('gplots')
hmMat=as.matrix(hmExp)
#pdf(file="heatmap.pdf",width=60,height=90)
tiff(file="heatmap.tiff",width =60,height =90,units ="cm",compression="lzw",bg="white",res=400)
par(oma=c(10,3,3,7))
heatmap.2(hmMat,col='greenred',trace="none")
dev.off()
