# Supplementary material for: Comprehensive analysis of lncRNA biomarkers in kidney renal clear cell carcinoma by lncRNA-mediated ceRNA network
Source: PLoS One. 2021 Jun 8;16(6):e0252452. doi: 10.1371/journal.pone.0252452 (PMC8186793; doi:10.1371/journal.pone.0252452)
Supplement: S2 File — (ZIP) [file pone.0252452.s002.zip › ╘┤┤·┬δ/miRNA_modify.pl]

use strict;
use warnings;

my %hash=();

open(RF,"DEmiRNA.txt") or die $!;
while(my $line=<RF>){
	chomp($line);
	$hash{$line}=1;
}
close(RF);

open(RF,"starBase_miRNA.txt") or die $!;
open(WF,">miRNA.txt") or die $!;
while(my $line=<RF>){
	if($.==1){
		print WF $line;
		next;
	}
	my @arr=split(/\t/,$line);
	my @zeroArr=split(/\|/,$arr[0]);
	if(exists $hash{$zeroArr[0]}){
		print WF $line;
	}
}
close(WF);
close(RF);
#splitº¯Êý½²×Ö·û´®×ª»»ÎªÊý×é
#$. Ç°Ò»´Î¶ÁµÄÎÄ¼þ¾ä±úµÄµ±Ç°ÐÐºÅ
#existsÒ»°ãÊÇÓÃÀ´²âÊÔhash±íÖÐÊÇ·ñ´æÔÚÒ»¸ö±äÁ¿
#chomp()º¯ÊýÈ¥µô×Ö·û´®½áÎ²µÄ»»ÐÐ·û
