# Supplementary material for: Comprehensive analysis of lncRNA biomarkers in kidney renal clear cell carcinoma by lncRNA-mediated ceRNA network
Source: PLoS One. 2021 Jun 8;16(6):e0252452. doi: 10.1371/journal.pone.0252452 (PMC8186793; doi:10.1371/journal.pone.0252452)
Supplement: S2 File — (ZIP) [file pone.0252452.s002.zip › ╘┤┤·┬δ/multivariateCox.R]

#install.packages("survival")

library(survival)
setwd("C:\\Users\\62739\\Desktop\\lncrna\\data\\kirc\\11zaipaoyibiancerna\\survival\\04")
rt=read.table("multiInput.txt",header=T,sep="\t",check.names=F,row.names=1)
rt[,3:ncol(rt)]=log2(rt[,3:ncol(rt)]+1)
rt[,"futime"]=rt[,"futime"]/365
cox <- coxph(Surv(futime, fustat) ~ ., data = rt)
cox=step(cox,direction = "both")
riskScore=predict(cox,type="risk",newdata=rt)
risk=as.vector(ifelse(riskScore>median(riskScore),"high","low"))
write.table(cbind(id=rownames(cbind(rt[,1:2],riskScore,risk)),cbind(rt[,1:2],riskScore,risk)),file="risk.txt",sep="\t",quote=F,row.names=F)
cox

######Video source: https://shop119322454.taobao.com
