# Supplementary material for: Comprehensive analysis of lncRNA biomarkers in kidney renal clear cell carcinoma by lncRNA-mediated ceRNA network
Source: PLoS One. 2021 Jun 8;16(6):e0252452. doi: 10.1371/journal.pone.0252452 (PMC8186793; doi:10.1371/journal.pone.0252452)
Supplement: S2 File — (ZIP) [file pone.0252452.s002.zip › ╘┤┤·┬δ/pheatmap.R]

######Video source: https://shop119322454.taobao.com
#install.packages("pheatmap")

setwd("C:\\Users\\62739\\Desktop\\lncrna\\data\\kirc\\11zaipaoyibiancerna\\survival\\08heatmap")
rt=read.table("input.txt",sep="\t",header=T,row.names=1,check.names=F)
rt=t(log2(rt+1))
library(pheatmap)
annotation=read.table("group.txt",sep="\t",header=T,row.names=1)

tiff(file="heatmap.tiff",width = 100,height = 20,units ="cm",compression="lzw",bg="white",res=300)
pheatmap(rt, annotation=annotation, cluster_cols = FALSE,fontsize_row=11,fontsize_col=6,color = colorRampPalette(c("green", "black", "red"))(50) )
dev.off()

######Video source: https://shop119322454.taobao.com
