# Supplementary material for: Comprehensive analysis of lncRNA biomarkers in kidney renal clear cell carcinoma by lncRNA-mediated ceRNA network
Source: PLoS One. 2021 Jun 8;16(6):e0252452. doi: 10.1371/journal.pone.0252452 (PMC8186793; doi:10.1371/journal.pone.0252452)
Supplement: S2 File — (ZIP) [file pone.0252452.s002.zip › ╘┤┤·┬δ/prepareHeatmap.pl]

use strict;
use warnings;

my %hash=();

######Video source: https://shop119322454.taobao.com

open(RF,"gene.txt") or die $!;
while(my $line=<RF>){
	chomp($line);
	$line=~s/^\s+|\s+$//g;
	$hash{$line}=1;
}
close(RF);

my @indexs=();

######Video source: https://shop119322454.taobao.com

open(RF,"clinicalExp.txt") or die $!;
open(WF,">heatmapInput.txt") or die $!;
while(my $line=<RF>){
	my @arr=split(/\t/,$line);
	if($.==1){
		print WF "$arr[0]";
		for(my $i=1;$i<=$#arr;$i++){
			if(exists $hash{$arr[$i]}){
				push(@indexs,$i);
				print WF "\t$arr[$i]";
			}
		}
		print WF "\n";
	}
	else{
		print WF "$arr[0]";
		foreach my $geneIndex(@indexs){
			print WF "\t$arr[$geneIndex]";
		}
		print WF "\n";
	}
}
close(WF);
close(RF);

######Video source: https://shop119322454.taobao.com
