# Supplementary material for: Comprehensive analysis of lncRNA biomarkers in kidney renal clear cell carcinoma by lncRNA-mediated ceRNA network
Source: PLoS One. 2021 Jun 8;16(6):e0252452. doi: 10.1371/journal.pone.0252452 (PMC8186793; doi:10.1371/journal.pone.0252452)
Supplement: S2 File — (ZIP) [file pone.0252452.s002.zip › ╘┤┤·┬δ/univariateCox.R]

setwd("C:\\Users\\62739\\Desktop\\lncrna\\data\\kirc\\11zaipaoyibiancerna\\survival\\02")
outTab=data.frame()

library(survival)
rt=read.table("clinicalExp.txt",header=T,sep="\t",row.names=1,check.names=F)
rt1=log2(rt[,3:ncol(rt)]+1)
rt=cbind(rt[,1:2],rt1)

for(i in colnames(rt[,3:ncol(rt)])){
 cox <- coxph(Surv(futime, fustat) ~ rt[,i], data = rt)
 coxSummary = summary(cox)
 outTab=rbind(outTab,cbind(gene=i,HR=coxSummary$coefficients[,"exp(coef)"],
 z=coxSummary$coefficients[,"z"],
 pvalue=coxSummary$coefficients[,"Pr(>|z|)"]))
}

write.table(outTab,file="univariateCox.xls",sep="\t",row.names=F,quote=F)

######Video source: https://shop119322454.taobao.com
